# Supplementary material for: Uncovering the signatures of aging and senescence in the human dorsolateral prefrontal cortex
Source: Cell Genom. 2026 Jan 22;6(2):101127. doi: 10.1016/j.xgen.2025.101127 (PMC12903411; doi:10.1016/j.xgen.2025.101127)
Supplement: Table S1. Donor metadata and QC metrics, related to Figure 1 — In-depth subject metadata sheet with basic ST/snRNA-seq subject by subject QC metrics. [file mmc2.xlsx]

## Sheet: Subject Metadata and QC Metrics
Internal ID	Site	Harmonized Sample Source	Age Grouping	*Age at Death	*Sex	PMI (hours)	*Diagnosis	*FTD?	*Dementia?	*Family History of ALS/FTD	Data Type (ST or snRNAseq)	snRNAseq isolation technique	TAF and SST experiments	Comet (FFPE)	Representative ST Array	Representative SST RNAscope Image (Figure 2B)	Tissues sections profiled for ST	Median Genes/spot/array	Median UMIs/spot/array	# spots under tissue/array	# Nuclei	Average UMIs/Nucleus
U54-HRA-173	Edinburgh	Frontal_Cortex_BA46	Young	27	Male	67	Control	No	No	No	Both	Mathys et al. (2019)					2	910.5	1828	3310.5	3943	4376.37
U54-HRA-126	NYBB	Frontal_Cortex_BA9	Young	30	Male	42	Control	No	No	No	Both	Mathys et al. (2019)					3	1319	2587.67	4231.33	5653	4088.82
U54-HRA-028	Edinburgh	Frontal_Cortex_BA9	Young	33	Male	47	Control	No	No	No	Both	Chatila et al. (2023)	yes	yes	yes (Figure 2B, 3H-J, 5B-I, S9B)		4	1494	3038	4085.75	1510	3855.53
U54-HRA-114	NYBB	Frontal_Cortex_BA46	Young	34	Female	5	Control	No	No	No	Both	Mathys et al. (2019)	yes				3	1058.67	2137	3904.67	5728	3505.48
U54-HRA-148	Edinburgh	Frontal_Cortex_BA9	Young	37	Female	126	Control	No	No	No	snRNAseq only	Mathys et al. (2019)					NA	NA	NA	NA	4502	3228.48
U54-HRA-027	Edinburgh	Frontal_Cortex_BA46	Young	39	Male	76	Control	No	No	No	Both	Chatila et al. (2023)	yes			yes	4	1402.5	2851	3999.25	966	6135.85
U54-HRA-022	Edinburgh	Frontal_Cortex_BA46	Young	40	Female	72	Control	No	No	No	Both	Chatila et al. (2023)					3	1397	3499	3531.33	1602	4219.61
U54-HRA-024	Edinburgh	Frontal_Cortex_BA9	Young	40	Female	77	Control	No	No	No	Both	Chatila et al. (2023)	yes				3	1469	3149	3354.33	2852	4676.76
U54-HRA-032	Edinburgh	Frontal_Cortex_BA9	Young	41	Female	50	Control	No	No	No	Both	Chatila et al. (2023)		yes			4	1786.5	3606	3391.25	2281	4341.93
U54-HRA-041	Edinburgh	Frontal_Cortex_BA9	Young	42	Male	103	Control	No	No	No	Both	Chatila et al. (2023)					4	1418	3169	3704	1449	2966.89
U54-HRA-044	Edinburgh	Frontal_Cortex_BA9	Young	44	Male	95	Control	No	No	No	Both	Chatila et al. (2023)					3	1496	2948.5	2717.33	2406	5949
U54-HRA-036	Edinburgh	Frontal_Cortex_BA9	Young	44	Male	120	Control	No	No	No	Both	Chatila et al. (2023)		yes			4	1367	2998	2839	2377	5354.8
U54-HRA-033	Edinburgh	Frontal_Cortex_BA9	Middle	45	Female	40	Control	No	No	No	Both	Mathys et al. (2019)					2	1823	3538.5	3924	6982	3793.29
U54-HRA-019	Edinburgh	Frontal_Cortex_BA9	Middle	45	Male	74	Control	No	No	No	snRNAseq only	Chatila et al. (2023)					NA	NA	NA	NA	2009	6634.01
U54-HRA-015	Edinburgh	Frontal_Cortex_BA9	Middle	46	Female	49	Control	No	No	No	Both	Chatila et al. (2023)					2	1391	2755	3171.5	3296	5282.1
U54-HRA-002	Edinburgh	Frontal_Cortex_BA9	Middle	46	Female	99	Control	No	No	No	Both	Mathys et al. (2019)	yes				4	1232	2449	4991.75	3808	4026.54
U54-HRA-018	Edinburgh	Frontal_Cortex_BA9	Middle	47	Male	42	Control	No	No	No	Both	Chatila et al. (2023)		yes			5	1452	3228.4	3876.8	1042	4633.23
U54-HRA-006	Edinburgh	Frontal_Cortex_BA46	Middle	47	Male	67	Control	No	No	No	ST only						4	1095.25	1995	4519	NA	NA
U54-HRA-102	NYBB	Frontal_Cortex_BA9	Middle	47	Male	6	Control	No	No	No	ST only						2	834.5	2132	3901.5	NA	NA
U54-HRA-029	Edinburgh	Frontal_Cortex_BA9	Middle	49	Female	69	Control	No	No	No	Both	Mathys et al. (2019)			yes (Figure 1C, 2B)		4	1506.5	3063.5	3744	4869	4960.13
U54-HRA-005	Edinburgh	Frontal_Cortex_BA9	Middle	49	Male	94	Control	No	No	No	ST only						4	1787.75	3641.25	3387	NA	NA
U54-HRA-009	Edinburgh	Frontal_Cortex_BA9	Middle	49	Male	94	Control	No	No	No	ST only						3	851.33	1626.33	4905.67	NA	NA
U54-HRA-010	Edinburgh	Frontal_Cortex_BA9	Middle	50	Male	103	Control	No	No	No	Both	10X Nuclei Isolation Kit		yes			6	1156.33	2405.67	4473.33	4304	8551.73
U54-HRA-109	NYBB	Frontal_Cortex_BA46	Middle	51	Female	5	Control	No	No	No	Both	Mathys et al. (2019)					2	703.5	1263	4011.5	6802	3421.83
U54-HRA-003	Edinburgh	Frontal_Cortex_BA46	Middle	51	Male	52	Control	No	No	No	Both	Chatila et al. (2023)	yes				4	2446	5487.5	3518.5	3431	5065.95
U54-HRA-315	NYBB	Frontal_Cortex_BA46	Middle	52	Female	9.5	Control	No	No	No	ST only						3	1200.67	2279.67	3772	NA	NA
U54-HRA-014	Edinburgh	Frontal_Cortex_BA9	Middle	53	Male	97	Control	No	No	No	Both	Chatila et al. (2023)	yes			yes	4	1042	1925	4669.25	1931	5570.45
U54-HRA-001	Edinburgh	Frontal_Cortex_BA9	Middle	53	Female	107	Control	No	No	No	Both	Mathys et al. (2019)	yes	yes			4	1228	2534	4780.75	1841	3941.53
U54-HRA-020	Edinburgh	Frontal_Cortex_BA46	Middle	53	Male	114	Control	No	No	No	ST only						3	1886.67	3910	2728	NA	NA
U54-HRA-147	Edinburgh	Frontal_Cortex_BA46	Middle	54	Male	91	Control	No	No	No	ST only						2	703	1369	3981.5	NA	NA
U54-HRA-133	NYBB	Frontal_Cortex_BA9	Middle	54	Female	32.5	Control	No	No	No	ST only						2	638.5	1062.5	3415.5	NA	NA
U54-HRA-035	Edinburgh	Frontal_Cortex_BA9	Middle	55	Male	89	Control	No	No	No	Both	Chatila et al. (2023)					2	791.5	1499	4007	1733	5131.52
U54-HRA-031	Edinburgh	Frontal_Cortex_BA9	Old	57	Female	73	Control	No	No	No	Both	Mathys et al. (2019)					4	1221	2505	4648.5	5608	3738.44
U54-HRA-007	Edinburgh	Frontal_Cortex_BA9	Old	57	Male	113	Control	No	No	No	ST only						4	1528.5	3319.5	3604	NA	NA
U54-HRA-034	Edinburgh	Frontal_Cortex_BA9	Old	57	Male	70	Control	No	No	No	Both	Chatila et al. (2023)					2	1094	2221.5	4688	1728	4162.66
U54-HRA-004	Edinburgh	Frontal_Cortex_BA9	Old	57	Male	110	Control	No	No	No	Both	10X Nuclei Isolation Kit					4	1296	2617	4780.25	1800	11921.4
U54-HRA-016	Edinburgh	Frontal_Cortex_BA9	Old	58	Male	49	Control	No	No	No	ST only						3	1167.33	2910	4964	NA	NA
U54-HRA-017	Edinburgh	Frontal_Cortex_BA9	Old	58	Male	90	Control	No	No	No	Both	Chatila et al. (2023)					4	1331	2914	4788.25	2275	4827.73
U54-HRA-013	Edinburgh	Frontal_Cortex_BA9	Old	60	Male	65	Control	No	No	No	ST only						5	1431.8	3135.6	4751.6	NA	NA
U54-HRA-057	Edinburgh	Frontal_Cortex_BA46	Old	62	Male	62	Control	No	No	No	Both	Chatila et al. (2023)	yes			yes	4	1400	2764	3536.25	4833	2529.27
U54-HRA-054	Edinburgh	Frontal_Cortex_BA9	Old	63	Male	76	Control	No	No	No	ST only						4	528.25	1679.25	4378.75	NA	NA
U54-HRA-059	Edinburgh	Frontal_Cortex_BA46	Old	63	Female	35	Control	No	No	No	Both	Chatila et al. (2023)		yes			4	940	2125	4284	1377	3754.84
CGND-HRA-02766	Edinburgh	Frontal_Cortex_BA46	Old	63	Male	NA	Control	No	No	No	Neither			yes			NA	NA	NA	NA	NA	NA
U54-HRA-310	NYBB	Frontal_Cortex_BA46	Old	65	Male	24.5	Control	No	No	No	ST only						3	640.33	1071.33	4967.67	NA	NA
U54-HRA-056	Edinburgh	Frontal_Cortex_BA46	Old	66	Male	69	Control	No	No	No	ST only						4	436.25	600.75	4281.5	NA	NA
U54-HRA-301	NYBB	Frontal_Cortex_BA9	Old	66	Female	67.25	Control	No	No	No	ST only						4	1694	3205.75	4906.75	NA	NA
U54-HRA-144	Edinburgh	Frontal_Cortex_BA46	Old	69	Female	94	Control	No	No	No	ST only						2	403.5	847	3799	NA	NA
U54-HRA-053	Edinburgh	Frontal_Cortex_BA46	Old	69	Male	90	Control	No	No	No	Neither			yes			NA	NA	NA	NA	NA	NA
U54-HRA-052	Edinburgh	Frontal_Cortex_BA9	Old	71	Female	71	Control	No	No	No	Both	Chatila et al. (2023)	yes	yes			3	1406	3004	4261	1563	3848.06
U54-HRA-182	NYBB	Frontal_Cortex_BA9	Old	71	Male	NA	Control	No	No	No	Both	Mathys et al. (2019)	yes				4	1000.5	1668.75	3524.5	5642	4334.54
U54-HRA-198	NYBB	Frontal_Cortex_BA9	Old	74	Female	37.2	Control	No	No	No	ST only						3	492.67	936.67	4706.67	NA	NA
U54-HRA-058	Edinburgh	Frontal_Cortex_BA46	Old	74	Female	41	Control	No	No	No	Both	Chatila et al. (2023)	yes	yes	yes (Figure 2B, 3K-M, 6A, S9B)		4	1481	3067	4147.25	1871	4736.97
U54-HRA-100	NYBB	Frontal_Cortex_BA9	Old	75	Female	4	Control	No	No	No	Both	Mathys et al. (2019)					3	645.33	1514.33	4547.33	4271	3810.66
U54-HRA-118	NYBB	Frontal_Cortex_BA46	Old	80	Female	5.33	Control	No	No	No	Both	Mathys et al. (2019)					3	785	1613	4843	3173	5518.57
U54-HRA-092	NYBB	Frontal_Cortex_BA46	Old	89+ (HIPPA)	Male	5.25	Control	No	No	No	Both	Mathys et al. (2019)					2	321.5	1027.5	4600	2085	3858.69
*U54-HRA-NA	NA	NA	NA	NA	NA	NA	NA	NA	NA	NA	snRNAseq only	10X Nuclei Isolation Kit					NA	NA	NA	NA	4371	8516.22
*Metadata for this subject was incomplete and this subject was therefore excluded from analyses assessing age-related trends in expression, but was included for cell-type annotation, cell-type deconvolution, and cell-type associated submodule formation																	172 tissue sections profiled	1225 median genes/spot	2545 median UMI/spot	705943 total spots (pre QC)	3186 nuclei/donor	4667 avg UMIs/nucleus
