# Supplementary material for: Uncovering the signatures of aging and senescence in the human dorsolateral prefrontal cortex
Source: Cell Genom. 2026 Jan 22;6(2):101127. doi: 10.1016/j.xgen.2025.101127 (PMC12903411; doi:10.1016/j.xgen.2025.101127)
Supplement: Table S2. Spot-level expression percentages, related to Figures 1 and 2 — ST spot expression percentage of each gene in our Splotch run. [file mmc3.xlsx]

## Sheet: Sheet1
Ensembl	Gene Name	Spots Expressed	Fraction Expressed
ENSG00000198712	MT-CO2	703272	0.996222
ENSG00000198938	MT-CO3	702377	0.994954
ENSG00000198804	MT-CO1	701957	0.994359
ENSG00000198899	MT-ATP6	701936	0.99433
ENSG00000198886	MT-ND4	701276	0.993395
ENSG00000198888	MT-ND1	700638	0.992491
ENSG00000198763	MT-ND2	700262	0.991958
ENSG00000198727	MT-CYB	699492	0.990867
ENSG00000198840	MT-ND3	698211	0.989053
ENSG00000198786	MT-ND5	678196	0.960701
ENSG00000167996	FTH1	678091	0.960552
ENSG00000087250	MT3	668451	0.946896
ENSG00000197756	RPL37A	660283	0.935326
ENSG00000269028	MTRNR2L12	660100	0.935067
ENSG00000229117	RPL41	653362	0.925522
ENSG00000101439	CST3	645233	0.914007
ENSG00000197971	MBP	642466	0.910087
ENSG00000156508	EEF1A1	639395	0.905737
ENSG00000212907	MT-ND4L	634489	0.898787
ENSG00000205542	TMSB4X	633880	0.897925
ENSG00000120885	CLU	633612	0.897545
ENSG00000087086	FTL	632925	0.896572
ENSG00000177954	RPS27	628939	0.890925
ENSG00000109475	RPL34	628236	0.88993
ENSG00000145592	RPL37	627344	0.888666
ENSG00000111640	GAPDH	625982	0.886737
ENSG00000137818	RPLP1	620763	0.879344
ENSG00000171858	RPS21	616017	0.872621
ENSG00000075624	ACTB	615763	0.872261
ENSG00000213741	RPS29	615493	0.871878
ENSG00000233927	RPS28	612741	0.86798
ENSG00000144713	RPL32	610203	0.864385
ENSG00000172809	RPL38	609419	0.863274
ENSG00000198668	CALM1	608664	0.862205
ENSG00000112306	RPS12	603175	0.854429
ENSG00000122026	RPL21	602750	0.853827
ENSG00000143933	CALM2	602071	0.852865
ENSG00000123416	TUBA1B	597509	0.846403
ENSG00000167526	RPL13	596703	0.845261
ENSG00000087460	GNAS	595494	0.843549
ENSG00000143947	RPS27A	595219	0.843159
ENSG00000115268	RPS15	595159	0.843074
ENSG00000228253	MT-ATP8	590154	0.835984
ENSG00000152583	SPARCL1	589644	0.835262
ENSG00000130255	RPL36	588613	0.833802
ENSG00000034510	TMSB10	587419	0.83211
ENSG00000080824	HSP90AA1	586861	0.83132
ENSG00000071082	RPL31	586144	0.830304
ENSG00000186468	RPS23	576969	0.817307
ENSG00000108107	RPL28	576827	0.817106
ENSG00000133112	TPT1	576803	0.817072
ENSG00000132639	SNAP25	575354	0.815019
ENSG00000166165	CKB	573734	0.812725
ENSG00000231500	RPS18	572535	0.811026
ENSG00000189043	NDUFA4	568012	0.804619
ENSG00000163682	RPL9	566746	0.802826
ENSG00000107317	PTGDS	566541	0.802535
ENSG00000164587	RPS14	565459	0.801003
ENSG00000154146	NRGN	562924	0.797412
ENSG00000138326	RPS24	562915	0.797399
ENSG00000150625	GPM6A	560876	0.794511
ENSG00000136942	RPL35	560010	0.793284
ENSG00000089220	PEBP1	559720	0.792873
ENSG00000142541	RPL13A	558150	0.790649
ENSG00000196262	PPIA	556174	0.78785
ENSG00000255823	MTRNR2L8	556054	0.78768
ENSG00000118181	RPS25	554615	0.785642
ENSG00000265681	RPL17	554603	0.785625
ENSG00000178980	SELENOW	552193	0.782211
ENSG00000170315	UBB	551059	0.780604
ENSG00000124172	ATP5F1E	550314	0.779549
ENSG00000161970	RPL26	547857	0.776068
ENSG00000131711	MAP1B	545733	0.77306
ENSG00000111775	COX6A1	543760	0.770265
ENSG00000197746	PSAP	543513	0.769915
ENSG00000177600	RPLP2	543454	0.769831
ENSG00000010404	IDS	542414	0.768358
ENSG00000096384	HSP90AB1	537364	0.761205
ENSG00000251562	MALAT1	535475	0.758529
ENSG00000156482	RPL30	535100	0.757998
ENSG00000156467	UQCRB	533596	0.755867
ENSG00000109472	CPE	533377	0.755557
ENSG00000198918	RPL39	533251	0.755378
ENSG00000145425	RPS3A	529182	0.749614
ENSG00000174748	RPL15	526935	0.746431
ENSG00000131095	GFAP	523655	0.741785
ENSG00000131143	COX4I1	523241	0.741199
ENSG00000142937	RPS8	523156	0.741078
ENSG00000127184	COX7C	521861	0.739244
ENSG00000105372	RPS19	521670	0.738973
ENSG00000182899	RPL35A	521376	0.738557
ENSG00000198242	RPL23A	521331	0.738493
ENSG00000162545	CAMK2N1	520795	0.737734
ENSG00000169020	ATP5ME	520773	0.737703
ENSG00000149806	FAU	519711	0.736198
ENSG00000184009	ACTG1	518947	0.735116
ENSG00000114391	RPL24	518851	0.73498
ENSG00000117632	STMN1	518684	0.734743
ENSG00000147403	RPL10	516111	0.731099
ENSG00000160014	CALM3	515873	0.730761
ENSG00000128656	CHN1	515175	0.729773
ENSG00000142534	RPS11	514282	0.728508
ENSG00000123560	PLP1	514204	0.728397
ENSG00000137154	RPS6	514109	0.728263
ENSG00000046653	GPM6B	513904	0.727972
ENSG00000136156	ITM2B	513520	0.727428
ENSG00000108298	RPL19	513015	0.726713
ENSG00000154277	UCHL1	512457	0.725922
ENSG00000115310	RTN4	511834	0.72504
ENSG00000092964	DPYSL2	511198	0.724139
ENSG00000164919	COX6C	510928	0.723757
ENSG00000173812	EIF1	509169	0.721265
ENSG00000163032	VSNL1	508205	0.719899
ENSG00000150991	UBC	507430	0.718801
ENSG00000131469	RPL27	505956	0.716713
ENSG00000241343	RPL36A	502687	0.712083
ENSG00000172757	CFL1	502419	0.711703
ENSG00000167552	TUBA1A	501927	0.711006
ENSG00000133318	RTN3	501695	0.710678
ENSG00000088986	DYNLL1	500993	0.709683
ENSG00000110700	RPS13	499799	0.707992
ENSG00000100316	RPL3	499227	0.707181
ENSG00000130558	OLFM1	495779	0.702297
ENSG00000196683	TOMM7	495570	0.702001
ENSG00000128989	ARPP19	492795	0.69807
ENSG00000260032	NORAD	492518	0.697678
ENSG00000063177	RPL18	490707	0.695112
ENSG00000135821	GLUL	488434	0.691893
ENSG00000143153	ATP1B1	488399	0.691843
ENSG00000135940	COX5B	487817	0.691019
ENSG00000067715	SYT1	487263	0.690234
ENSG00000110436	SLC1A2	487116	0.690026
ENSG00000240972	MIF	486190	0.688714
ENSG00000139970	RTN1	485994	0.688436
ENSG00000185883	ATP6V0C	485079	0.68714
ENSG00000148303	RPL7A	483671	0.685146
ENSG00000221983	UBA52	482492	0.683475
ENSG00000187514	PTMA	480100	0.680087
ENSG00000105193	RPS16	478682	0.678078
ENSG00000165795	NDRG2	476170	0.67452
ENSG00000125462	C1orf61	474864	0.67267
ENSG00000173915	ATP5MD	474728	0.672477
ENSG00000109107	ALDOC	474242	0.671789
ENSG00000128245	YWHAH	473528	0.670778
ENSG00000162244	RPL29	472144	0.668817
ENSG00000127540	UQCR11	472067	0.668708
ENSG00000171867	PRNP	471643	0.668107
ENSG00000105640	RPL18A	471427	0.667801
ENSG00000108953	YWHAE	471195	0.667473
ENSG00000156976	EIF4A2	471121	0.667368
ENSG00000164924	YWHAZ	469459	0.665014
ENSG00000111897	SERINC1	468625	0.663832
ENSG00000161016	RPL8	467709	0.662535
ENSG00000174444	RPL4	466490	0.660808
ENSG00000170027	YWHAG	464681	0.658245
ENSG00000089009	RPL6	464312	0.657723
ENSG00000111716	LDHB	462396	0.655008
ENSG00000156298	TSPAN7	461858	0.654246
ENSG00000109971	HSPA8	461352	0.65353
ENSG00000008988	RPS20	460171	0.651857
ENSG00000142676	RPL11	459613	0.651066
ENSG00000142192	APP	458668	0.649728
ENSG00000050165	DKK3	457725	0.648392
ENSG00000185787	MORF4L1	457403	0.647936
ENSG00000113558	SKP1	457181	0.647621
ENSG00000147604	RPL7	456444	0.646577
ENSG00000104888	SLC17A7	455903	0.645811
ENSG00000187094	CCK	455473	0.645202
ENSG00000180354	MTURN	454481	0.643796
ENSG00000078018	MAP2	454046	0.64318
ENSG00000166441	RPL27A	454008	0.643126
ENSG00000169567	HINT1	453542	0.642466
ENSG00000170889	RPS9	452552	0.641064
ENSG00000176788	BASP1	452252	0.640639
ENSG00000197728	RPS26	452141	0.640482
ENSG00000166681	BEX3	451284	0.639268
ENSG00000116251	RPL22	451156	0.639086
ENSG00000277586	NEFL	450747	0.638507
ENSG00000171863	RPS7	450606	0.638307
ENSG00000111669	TPI1	450233	0.637779
ENSG00000133872	SARAF	449312	0.636474
ENSG00000232112	TMA7	448059	0.634699
ENSG00000140264	SERF2	447184	0.63346
ENSG00000142168	SOD1	444592	0.629788
ENSG00000196531	NACA	444323	0.629407
ENSG00000168653	NDUFS5	444262	0.629321
ENSG00000130203	APOE	443146	0.62774
ENSG00000122545	SEPTIN7	442949	0.627461
ENSG00000168028	RPSA	442843	0.627311
ENSG00000110955	ATP5F1B	442486	0.626805
ENSG00000102109	PCSK1N	442385	0.626662
ENSG00000067225	PKM	442328	0.626581
ENSG00000115306	SPTBN1	442193	0.62639
ENSG00000154096	THY1	440791	0.624404
ENSG00000198034	RPS4X	440593	0.624123
ENSG00000143774	GUK1	439753	0.622933
ENSG00000186010	NDUFA13	439708	0.62287
ENSG00000140988	RPS2	439140	0.622065
ENSG00000103363	ELOB	438892	0.621714
ENSG00000128739	SNRPN	438789	0.621568
ENSG00000104904	OAZ1	437530	0.619784
ENSG00000172428	COPS9	436762	0.618697
ENSG00000123349	PFDN5	436136	0.61781
ENSG00000197958	RPL12	433998	0.614781
ENSG00000134419	RPS15A	430957	0.610473
ENSG00000167468	GPX4	430514	0.609846
ENSG00000220205	VAMP2	429990	0.609104
ENSG00000156411	ATP5MPL	429512	0.608427
ENSG00000188846	RPL14	428826	0.607455
ENSG00000164405	UQCRQ	428727	0.607315
ENSG00000137267	TUBB2A	427946	0.606208
ENSG00000160307	S100B	427244	0.605214
ENSG00000182774	RPS17	426442	0.604078
ENSG00000102804	TSC22D1	425818	0.603194
ENSG00000189241	TSPYL1	424057	0.600699
ENSG00000135916	ITM2C	423618	0.600077
ENSG00000166913	YWHAB	422707	0.598787
ENSG00000104964	TLE5	422265	0.598161
ENSG00000171617	ENC1	420814	0.596105
ENSG00000105290	APLP1	419060	0.593621
ENSG00000173660	UQCRH	418846	0.593318
ENSG00000137409	MTCH1	417689	0.591679
ENSG00000162734	PEA15	414392	0.587008
ENSG00000111674	ENO2	413761	0.586114
ENSG00000167658	EEF2	412427	0.584225
ENSG00000176340	COX8A	412196	0.583897
ENSG00000171603	CLSTN1	409433	0.579984
ENSG00000014641	MDH1	409401	0.579938
ENSG00000122406	RPL5	408855	0.579165
ENSG00000168309	FAM107A	407889	0.577796
ENSG00000125691	RPL23	406177	0.575371
ENSG00000198755	RPL10A	406014	0.57514
ENSG00000170906	NDUFA3	404704	0.573285
ENSG00000166136	NDUFB8	404697	0.573275
ENSG00000124614	RPS10	404578	0.573106
ENSG00000203879	GDI1	403572	0.571681
ENSG00000106976	DNM1	403345	0.57136
ENSG00000140319	SRP14	403210	0.571168
ENSG00000172020	GAP43	401910	0.569327
ENSG00000131507	NDFIP1	401597	0.568883
ENSG00000163536	SERPINI1	401242	0.568381
ENSG00000074800	ENO1	401207	0.568331
ENSG00000133169	BEX1	401007	0.568048
ENSG00000083845	RPS5	400462	0.567276
ENSG00000243449	C4orf48	399613	0.566073
ENSG00000106153	CHCHD2	398218	0.564097
ENSG00000152082	MZT2B	397777	0.563472
ENSG00000183648	NDUFB1	397330	0.562839
ENSG00000184076	UQCR10	396432	0.561567
ENSG00000166963	MAP1A	396361	0.561466
ENSG00000136854	STXBP1	396012	0.560972
ENSG00000112695	COX7A2	395509	0.560259
ENSG00000138078	PREPL	394018	0.558147
ENSG00000126214	KLC1	393320	0.557159
ENSG00000198258	UBL5	392999	0.556704
ENSG00000105696	TMEM59L	392349	0.555783
ENSG00000152234	ATP5F1A	392287	0.555695
ENSG00000138814	PPP3CA	390445	0.553086
ENSG00000155980	KIF5A	390328	0.55292
ENSG00000149273	RPS3	390238	0.552793
ENSG00000090266	NDUFB2	389539	0.551803
ENSG00000161203	AP2M1	389426	0.551643
ENSG00000127585	FBXL16	388055	0.5497
ENSG00000118816	CCNI	387874	0.549444
ENSG00000170540	ARL6IP1	386219	0.5471
ENSG00000104435	STMN2	385884	0.546625
ENSG00000171314	PGAM1	385599	0.546221
ENSG00000078369	GNB1	385199	0.545655
ENSG00000103034	NDRG4	385021	0.545403
ENSG00000245910	SNHG6	384607	0.544816
ENSG00000182768	NGRN	384033	0.544003
ENSG00000104833	TUBB4A	383816	0.543696
ENSG00000126267	COX6B1	382351	0.54162
ENSG00000099194	SCD	379304	0.537304
ENSG00000101210	EEF1A2	377844	0.535236
ENSG00000105568	PPP2R1A	377808	0.535185
ENSG00000263001	GTF2I	377200	0.534324
ENSG00000136238	RAC1	377054	0.534117
ENSG00000143013	LMO4	375601	0.532059
ENSG00000137726	FXYD6	375418	0.531799
ENSG00000125148	MT2A	374366	0.530309
ENSG00000168280	KIF5C	374225	0.53011
ENSG00000203930	LINC00632	373696	0.52936
ENSG00000092096	SLC22A17	373050	0.528445
ENSG00000148053	NTRK2	372972	0.528335
ENSG00000130522	JUND	371767	0.526628
ENSG00000166501	PRKCB	371664	0.526482
ENSG00000154723	ATP5PF	371653	0.526466
ENSG00000167283	ATP5MG	371249	0.525894
ENSG00000145284	SCD5	371133	0.52573
ENSG00000125868	DSTN	370973	0.525503
ENSG00000069275	NUCKS1	370605	0.524982
ENSG00000131174	COX7B	370294	0.524541
ENSG00000219200	RNASEK	370033	0.524171
ENSG00000166710	B2M	369817	0.523865
ENSG00000126432	PRDX5	368748	0.522351
ENSG00000125356	NDUFA1	368661	0.522228
ENSG00000074317	SNCB	367951	0.521222
ENSG00000073969	NSF	367859	0.521092
ENSG00000125814	NAPB	367185	0.520137
ENSG00000163399	ATP1A1	366537	0.519219
ENSG00000109846	CRYAB	365725	0.518069
ENSG00000070087	PFN2	364579	0.516445
ENSG00000154917	RAB6B	364308	0.516062
ENSG00000172270	BSG	363492	0.514906
ENSG00000105223	PLD3	363334	0.514682
ENSG00000110651	CD81	360574	0.510772
ENSG00000171159	C9orf16	360414	0.510546
ENSG00000224078	SNHG14	360409	0.510538
ENSG00000142875	PRKACB	359329	0.509009
ENSG00000167815	PRDX2	359024	0.508577
ENSG00000189403	HMGB1	358419	0.50772
ENSG00000170296	GABARAP	358252	0.507483
ENSG00000173436	MICOS10	358086	0.507248
ENSG00000141367	CLTC	358005	0.507133
ENSG00000250479	CHCHD10	357912	0.507001
ENSG00000145362	ANK2	356927	0.505606
ENSG00000092841	MYL6	356818	0.505452
ENSG00000131100	ATP6V1E1	356424	0.504893
ENSG00000179010	MRFAP1	356270	0.504675
ENSG00000132718	SYT11	355583	0.503702
ENSG00000198961	PJA2	354915	0.502756
ENSG00000175602	CCDC85B	354271	0.501844
ENSG00000166313	APBB1	354017	0.501484
ENSG00000143198	MGST3	351808	0.498355
ENSG00000108946	PRKAR1A	351641	0.498118
ENSG00000117152	RGS4	351592	0.498049
ENSG00000165678	GHITM	351431	0.497821
ENSG00000135486	HNRNPA1	351109	0.497365
ENSG00000144834	TAGLN3	349567	0.49518
ENSG00000147684	NDUFB9	349463	0.495033
ENSG00000164929	BAALC	348744	0.494014
ENSG00000188191	PRKAR1B	348398	0.493524
ENSG00000102003	SYP	348001	0.492962
ENSG00000105220	GPI	347994	0.492952
ENSG00000123091	RNF11	347956	0.492898
ENSG00000130294	KIF1A	347382	0.492085
ENSG00000130770	ATP5IF1	347375	0.492075
ENSG00000197111	PCBP2	346450	0.490765
ENSG00000047849	MAP4	346449	0.490763
ENSG00000134287	ARF3	346418	0.490719
ENSG00000196230	TUBB	345409	0.48929
ENSG00000213190	MLLT11	345377	0.489245
ENSG00000134308	YWHAQ	344970	0.488668
ENSG00000158828	PINK1	344380	0.487833
ENSG00000134590	RTL8C	344299	0.487718
ENSG00000020129	NCDN	343924	0.487187
ENSG00000129625	REEP5	343344	0.486365
ENSG00000151552	QDPR	343285	0.486281
ENSG00000112335	SNX3	342276	0.484852
ENSG00000114942	EEF1B2	340847	0.482828
ENSG00000165119	HNRNPK	340812	0.482778
ENSG00000241468	ATP5MF	339852	0.481418
ENSG00000008056	SYN1	339619	0.481088
ENSG00000135472	FAIM2	338606	0.479653
ENSG00000125971	DYNLRB1	338532	0.479549
ENSG00000102144	PGK1	338448	0.47943
ENSG00000241837	ATP5PO	338276	0.479186
ENSG00000100097	LGALS1	337676	0.478336
ENSG00000213639	PPP1CB	336559	0.476754
ENSG00000145335	SNCA	335786	0.475659
ENSG00000132471	WBP2	335675	0.475501
ENSG00000197694	SPTAN1	335312	0.474987
ENSG00000162188	GNG3	334119	0.473297
ENSG00000168000	BSCL2	333947	0.473054
ENSG00000117450	PRDX1	333846	0.472911
ENSG00000156642	NPTN	333809	0.472858
ENSG00000197457	STMN3	333090	0.47184
ENSG00000099624	ATP5F1D	333046	0.471777
ENSG00000034713	GABARAPL2	332383	0.470838
ENSG00000018625	ATP1A2	331421	0.469475
ENSG00000140391	TSPAN3	331178	0.469131
ENSG00000122566	HNRNPA2B1	331104	0.469026
ENSG00000116288	PARK7	330686	0.468434
ENSG00000282885	AL627171.2	329674	0.467001
ENSG00000089157	RPLP0	329456	0.466692
ENSG00000113387	SUB1	329337	0.466523
ENSG00000116675	DNAJC6	329216	0.466352
ENSG00000172115	CYCS	328963	0.465994
ENSG00000117984	CTSD	328465	0.465288
ENSG00000075415	SLC25A3	327764	0.464295
ENSG00000240694	PNMA2	327459	0.463863
ENSG00000127022	CANX	327000	0.463213
ENSG00000173726	TOMM20	326413	0.462381
ENSG00000084234	APLP2	326315	0.462242
ENSG00000171246	NPTX1	326125	0.461973
ENSG00000168490	PHYHIP	325745	0.461435
ENSG00000174437	ATP2A2	325648	0.461298
ENSG00000087258	GNAO1	325548	0.461156
ENSG00000117410	ATP6V0B	325247	0.46073
ENSG00000166922	SCG5	325245	0.460727
ENSG00000065518	NDUFB4	324617	0.459837
ENSG00000104695	PPP2CB	324016	0.458986
ENSG00000183011	NAA38	324016	0.458986
ENSG00000157152	SYN2	323537	0.458307
ENSG00000105409	ATP1A3	323393	0.458103
ENSG00000154518	ATP5MC3	322719	0.457149
ENSG00000105649	RAB3A	322086	0.456252
ENSG00000070961	ATP2B1	321734	0.455753
ENSG00000021300	PLEKHB1	321395	0.455273
ENSG00000187109	NAP1L1	321313	0.455157
ENSG00000018236	CNTN1	320042	0.453356
ENSG00000174684	B4GAT1	319539	0.452644
ENSG00000081189	MEF2C	319532	0.452634
ENSG00000129559	NEDD8	318768	0.451552
ENSG00000255302	EID1	318040	0.450521
ENSG00000139644	TMBIM6	317791	0.450168
ENSG00000058404	CAMK2B	317203	0.449335
ENSG00000112531	QKI	316342	0.448115
ENSG00000176884	GRIN1	315739	0.447261
ENSG00000105701	FKBP8	315447	0.446847
ENSG00000264364	DYNLL2	315296	0.446633
ENSG00000178741	COX5A	314997	0.44621
ENSG00000079215	SLC1A3	314768	0.445886
ENSG00000168913	ENHO	314103	0.444944
ENSG00000164733	CTSB	313025	0.443416
ENSG00000145920	CPLX2	312736	0.443007
ENSG00000173786	CNP	311834	0.441729
ENSG00000110321	EIF4G2	311675	0.441504
ENSG00000128609	NDUFA5	311232	0.440877
ENSG00000123119	NECAB1	310319	0.439583
ENSG00000168159	RNF187	309220	0.438027
ENSG00000133083	DCLK1	309192	0.437987
ENSG00000090238	YPEL3	308884	0.437551
ENSG00000008952	SEC62	308503	0.437011
ENSG00000102409	BEX4	308393	0.436855
ENSG00000130748	TMEM160	308123	0.436473
ENSG00000099795	NDUFB7	308120	0.436468
ENSG00000143761	ARF1	307380	0.43542
ENSG00000100167	SEPTIN3	307074	0.434987
ENSG00000107223	EDF1	306969	0.434838
ENSG00000157087	ATP2B2	306699	0.434455
ENSG00000204628	RACK1	306182	0.433723
ENSG00000123562	MORF4L2	305982	0.43344
ENSG00000167614	TTYH1	305492	0.432746
ENSG00000243678	NME2	305451	0.432688
ENSG00000135404	CD63	305282	0.432448
ENSG00000133134	BEX2	305154	0.432267
ENSG00000169100	SLC25A6	305154	0.432267
ENSG00000089693	MLF2	304811	0.431781
ENSG00000214253	FIS1	304237	0.430968
ENSG00000244274	DBNDD2	304073	0.430736
ENSG00000022355	GABRA1	303838	0.430403
ENSG00000189058	APOD	302838	0.428986
ENSG00000171885	AQP4	302614	0.428669
ENSG00000091129	NRCAM	302499	0.428506
ENSG00000061676	NCKAP1	302308	0.428235
ENSG00000119705	SLIRP	302151	0.428013
ENSG00000241973	PI4KA	301676	0.42734
ENSG00000171476	HOPX	301504	0.427096
ENSG00000149294	NCAM1	301325	0.426843
ENSG00000176956	LY6H	300192	0.425238
ENSG00000005486	RHBDD2	299978	0.424935
ENSG00000169715	MT1E	299764	0.424632
ENSG00000152795	HNRNPDL	299102	0.423694
ENSG00000157782	CABP1	299099	0.42369
ENSG00000108654	DDX5	299026	0.423586
ENSG00000165502	RPL36AL	298801	0.423267
ENSG00000254772	EEF1G	298484	0.422818
ENSG00000155368	DBI	298431	0.422743
ENSG00000107758	PPP3CB	298075	0.422239
ENSG00000127445	PIN1	297994	0.422124
ENSG00000174886	NDUFA11	297727	0.421746
ENSG00000277443	MARCKS	297610	0.42158
ENSG00000149557	FEZ1	297228	0.421039
ENSG00000134333	LDHA	296888	0.420558
ENSG00000112096	SOD2	296577	0.420117
ENSG00000178531	CTXN1	295542	0.418651
ENSG00000109654	TRIM2	295326	0.418345
ENSG00000151366	NDUFC2	295158	0.418107
ENSG00000158856	DMTN	294887	0.417723
ENSG00000166848	TERF2IP	293606	0.415908
ENSG00000138757	G3BP2	292418	0.414226
ENSG00000132824	SERINC3	292313	0.414077
ENSG00000070808	CAMK2A	291815	0.413371
ENSG00000104112	SCG3	291780	0.413322
ENSG00000103260	METRN	291692	0.413197
ENSG00000110958	PTGES3	291585	0.413046
ENSG00000135390	ATP5MC2	291250	0.412571
ENSG00000105270	CLIP3	290869	0.412031
ENSG00000181061	HIGD1A	290392	0.411356
ENSG00000169564	PCBP1	290013	0.410819
ENSG00000171130	ATP6V0E2	289815	0.410538
ENSG00000109180	OCIAD1	289456	0.41003
ENSG00000258947	TUBB3	289373	0.409912
ENSG00000165943	MOAP1	289301	0.40981
ENSG00000151729	SLC25A4	289158	0.409608
ENSG00000136810	TXN	289128	0.409565
ENSG00000099622	CIRBP	289113	0.409544
ENSG00000188612	SUMO2	289053	0.409459
ENSG00000132475	H3F3B	289041	0.409442
ENSG00000100030	MAPK1	288795	0.409093
ENSG00000054523	KIF1B	288702	0.408962
ENSG00000166925	TSC22D4	288123	0.408141
ENSG00000128524	ATP6V1F	288120	0.408137
ENSG00000108309	RUNDC3A	288082	0.408083
ENSG00000120265	PCMT1	287542	0.407318
ENSG00000033627	ATP6V0A1	287412	0.407134
ENSG00000139112	GABARAPL1	287339	0.407031
ENSG00000108387	SEPTIN4	287009	0.406563
ENSG00000080822	CLDND1	286935	0.406459
ENSG00000242173	ARHGDIG	286812	0.406284
ENSG00000175161	CADM2	286204	0.405423
ENSG00000104722	NEFM	285169	0.403957
ENSG00000106682	EIF4H	285146	0.403924
ENSG00000130643	CALY	285045	0.403781
ENSG00000168314	MOBP	285031	0.403762
ENSG00000099308	MAST3	284865	0.403526
ENSG00000184613	NELL2	284556	0.403089
ENSG00000009307	CSDE1	284510	0.403023
ENSG00000197535	MYO5A	284382	0.402842
ENSG00000007168	PAFAH1B1	284336	0.402777
ENSG00000174938	SEZ6L2	284326	0.402763
ENSG00000197102	DYNC1H1	284142	0.402502
ENSG00000166033	HTRA1	284127	0.402481
ENSG00000153130	SCOC	283820	0.402046
ENSG00000147416	ATP6V1B2	283676	0.401842
ENSG00000100412	ACO2	283191	0.401155
ENSG00000107372	ZFAND5	283138	0.40108
ENSG00000067560	RHOA	282480	0.400148
ENSG00000152377	SPOCK1	281915	0.399348
ENSG00000159176	CSRP1	281865	0.399277
ENSG00000128872	TMOD2	281319	0.398503
ENSG00000100387	RBX1	280900	0.39791
ENSG00000143742	SRP9	280593	0.397475
ENSG00000100138	SNU13	280347	0.397126
ENSG00000107130	NCS1	279761	0.396296
ENSG00000055163	CYFIP2	279510	0.395941
ENSG00000178719	GRINA	279347	0.39571
ENSG00000063180	CA11	279183	0.395478
ENSG00000163041	H3F3A	279071	0.395319
ENSG00000132872	SYT4	278643	0.394713
ENSG00000198053	SIRPA	278463	0.394458
ENSG00000154027	AK5	278068	0.393898
ENSG00000167863	ATP5PD	277846	0.393584
ENSG00000153904	DDAH1	277707	0.393387
ENSG00000126247	CAPNS1	277244	0.392731
ENSG00000054793	ATP9A	277032	0.392431
ENSG00000173258	ZNF483	276984	0.392363
ENSG00000111678	C12orf57	276905	0.392251
ENSG00000180817	PPA1	276626	0.391855
ENSG00000131495	NDUFA2	276028	0.391008
ENSG00000109670	FBXW7	275849	0.390755
ENSG00000104388	RAB2A	275399	0.390117
ENSG00000101856	PGRMC1	274967	0.389505
ENSG00000114573	ATP6V1A	273845	0.387916
ENSG00000048540	LMO3	273757	0.387791
ENSG00000101460	MAP1LC3A	273234	0.38705
ENSG00000132341	RAN	273125	0.386896
ENSG00000182670	TTC3	273059	0.386803
ENSG00000185518	SV2B	272734	0.386342
ENSG00000127824	TUBA4A	272676	0.38626
ENSG00000169764	UGP2	271514	0.384614
ENSG00000247556	OIP5-AS1	271497	0.38459
ENSG00000100604	CHGA	271287	0.384292
ENSG00000176871	WSB2	270831	0.383646
ENSG00000120251	GRIA2	270738	0.383515
ENSG00000117691	NENF	270672	0.383421
ENSG00000175582	RAB6A	270550	0.383248
ENSG00000120053	GOT1	269577	0.38187
ENSG00000214548	MEG3	269577	0.38187
ENSG00000104490	NCALD	269360	0.381563
ENSG00000143420	ENSA	268802	0.380772
ENSG00000188229	TUBB4B	268222	0.379951
ENSG00000105254	TBCB	267886	0.379475
ENSG00000159335	PTMS	267828	0.379393
ENSG00000122378	PRXL2A	267295	0.378638
ENSG00000159842	ABR	267225	0.378538
ENSG00000078902	TOLLIP	267164	0.378452
ENSG00000165023	DIRAS2	266993	0.37821
ENSG00000164096	C4orf3	266848	0.378004
ENSG00000204843	DCTN1	266793	0.377926
ENSG00000213585	VDAC1	266665	0.377745
ENSG00000086061	DNAJA1	266647	0.37772
ENSG00000175130	MARCKSL1	266588	0.377636
ENSG00000125743	SNRPD2	266483	0.377487
ENSG00000140941	MAP1LC3B	266463	0.377459
ENSG00000182220	ATP6AP2	266433	0.377416
ENSG00000171368	TPPP	266181	0.377059
ENSG00000166974	MAPRE2	266103	0.376949
ENSG00000241360	PDXP	266065	0.376895
ENSG00000184226	PCDH9	266038	0.376857
ENSG00000134243	SORT1	265951	0.376734
ENSG00000137642	SORL1	265937	0.376714
ENSG00000166598	HSP90B1	265486	0.376075
ENSG00000176171	BNIP3	265384	0.37593
ENSG00000179915	NRXN1	265236	0.375721
ENSG00000184524	CEND1	265145	0.375592
ENSG00000105258	POLR2I	265047	0.375453
ENSG00000124422	USP22	264220	0.374282
ENSG00000177700	POLR2L	264202	0.374256
ENSG00000101558	VAPA	263857	0.373767
ENSG00000149091	DGKZ	263689	0.373529
ENSG00000007237	GAS7	263686	0.373525
ENSG00000221946	FXYD7	262417	0.371728
ENSG00000042753	AP2S1	262192	0.371409
ENSG00000113575	PPP2CA	262103	0.371283
ENSG00000197982	C1orf122	261424	0.370321
ENSG00000105887	MTPN	261134	0.36991
ENSG00000213760	ATP6V1G2	261096	0.369856
ENSG00000106615	RHEB	260901	0.36958
ENSG00000084731	KIF3C	260712	0.369312
ENSG00000150459	SAP18	260121	0.368475
ENSG00000089737	DDX24	260103	0.36845
ENSG00000169862	CTNND2	259983	0.36828
ENSG00000059915	PSD	259896	0.368156
ENSG00000105404	RABAC1	259474	0.367559
ENSG00000175874	CREG2	258808	0.366615
ENSG00000229833	PET100	258744	0.366525
ENSG00000109339	MAPK10	258707	0.366472
ENSG00000198794	SCAMP5	258670	0.36642
ENSG00000185818	NAT8L	258521	0.366209
ENSG00000266472	MRPS21	258395	0.36603
ENSG00000161281	COX7A1	257972	0.365431
ENSG00000166780	BMERB1	257961	0.365415
ENSG00000221890	NPTXR	257957	0.36541
ENSG00000198825	INPP5F	257938	0.365383
ENSG00000115762	PLEKHB2	257101	0.364197
ENSG00000197956	S100A6	256922	0.363944
ENSG00000105402	NAPA	256913	0.363931
ENSG00000159164	SV2A	256814	0.363791
ENSG00000124702	KLHDC3	256576	0.363453
ENSG00000116161	CACYBP	256574	0.363451
ENSG00000124785	NRN1	256431	0.363248
ENSG00000100664	EIF5	256339	0.363118
ENSG00000148798	INA	256152	0.362853
ENSG00000119335	SET	256046	0.362703
ENSG00000124140	SLC12A5	256030	0.36268
ENSG00000204681	GABBR1	255922	0.362527
ENSG00000008735	MAPK8IP2	255733	0.362259
ENSG00000167191	GPRC5B	255633	0.362118
ENSG00000135441	BLOC1S1	255465	0.36188
ENSG00000198300	PEG3	254977	0.361188
ENSG00000144746	ARL6IP5	254873	0.361041
ENSG00000109390	NDUFC1	254603	0.360659
ENSG00000065609	SNAP91	254573	0.360616
ENSG00000004779	NDUFAB1	254296	0.360224
ENSG00000176903	PNMA1	253668	0.359334
ENSG00000071553	ATP6AP1	253583	0.359214
ENSG00000168036	CTNNB1	253427	0.358993
ENSG00000181029	TRAPPC5	253284	0.35879
ENSG00000182196	ARL6IP4	253007	0.358398
ENSG00000092199	HNRNPC	252821	0.358134
ENSG00000211450	SELENOH	252759	0.358047
ENSG00000166448	TMEM130	252748	0.358031
ENSG00000085063	CD59	251776	0.356654
ENSG00000186310	NAP1L3	251603	0.356409
ENSG00000070831	CDC42	251506	0.356272
ENSG00000140990	NDUFB10	251174	0.355801
ENSG00000100380	ST13	251117	0.355721
ENSG00000159720	ATP6V0D1	250909	0.355426
ENSG00000115541	HSPE1	250854	0.355348
ENSG00000163539	CLASP2	250563	0.354936
ENSG00000130725	UBE2M	250556	0.354926
ENSG00000120694	HSPH1	250388	0.354688
ENSG00000230989	HSBP1	250121	0.35431
ENSG00000174917	MICOS13	249986	0.354118
ENSG00000156011	PSD3	249567	0.353525
ENSG00000099365	STX1B	249381	0.353261
ENSG00000177576	C18orf32	249051	0.352794
ENSG00000067057	PFKP	249012	0.352739
ENSG00000168710	AHCYL1	248648	0.352223
ENSG00000184007	PTP4A2	248586	0.352135
ENSG00000175061	SNHG29	248522	0.352045
ENSG00000174521	TTC9B	248049	0.351375
ENSG00000116209	TMEM59	247731	0.350924
ENSG00000189171	S100A13	247625	0.350774
ENSG00000172348	RCAN2	247235	0.350221
ENSG00000023516	AKAP11	247099	0.350029
ENSG00000169021	UQCRFS1	246962	0.349835
ENSG00000254999	BRK1	246659	0.349406
ENSG00000145864	GABRB2	246648	0.34939
ENSG00000142669	SH3BGRL3	246574	0.349285
ENSG00000197043	ANXA6	246385	0.349017
ENSG00000179222	MAGED1	246372	0.348999
ENSG00000159377	PSMB4	246331	0.348941
ENSG00000198832	SELENOM	246033	0.348519
ENSG00000155886	SLC24A2	245450	0.347693
ENSG00000122705	CLTA	245369	0.347578
ENSG00000164742	ADCY1	245190	0.347325
ENSG00000018189	RUFY3	245114	0.347217
ENSG00000168993	CPLX1	245108	0.347208
ENSG00000075142	SRI	244812	0.346789
ENSG00000145495	2025-03-06	244662	0.346577
ENSG00000151914	DST	244611	0.346504
ENSG00000172247	C1QTNF4	244504	0.346353
ENSG00000164402	SEPTIN8	244475	0.346312
ENSG00000166257	SCN3B	244390	0.346191
ENSG00000054356	PTPRN	244380	0.346177
ENSG00000105993	DNAJB6	244326	0.346101
ENSG00000136003	ISCU	244120	0.345809
ENSG00000118680	MYL12B	242538	0.343568
ENSG00000143549	TPM3	242067	0.342901
ENSG00000149269	PAK1	241907	0.342674
ENSG00000188186	LAMTOR4	241806	0.342531
ENSG00000112697	TMEM30A	241787	0.342504
ENSG00000088832	FKBP1A	241577	0.342207
ENSG00000132963	POMP	241547	0.342164
ENSG00000054148	PHPT1	241356	0.341894
ENSG00000010256	UQCRC1	240695	0.340957
ENSG00000112290	WASF1	240399	0.340538
ENSG00000170144	HNRNPA3	240322	0.340429
ENSG00000134121	CHL1	240178	0.340225
ENSG00000153187	HNRNPU	240145	0.340178
ENSG00000112514	CUTA	240143	0.340175
ENSG00000047249	ATP6V1H	240116	0.340137
ENSG00000078328	RBFOX1	239999	0.339971
ENSG00000184905	TCEAL2	239953	0.339906
ENSG00000085832	EPS15	239197	0.338835
ENSG00000129636	ITFG1	239140	0.338754
ENSG00000107295	SH3GL2	238980	0.338528
ENSG00000100201	DDX17	238926	0.338451
ENSG00000065154	OAT	238872	0.338375
ENSG00000087274	ADD1	238865	0.338365
ENSG00000184515	BEX5	238723	0.338164
ENSG00000170091	NSG2	238337	0.337617
ENSG00000161011	SQSTM1	238308	0.337576
ENSG00000084207	GSTP1	238297	0.33756
ENSG00000160932	LY6E	238187	0.337405
ENSG00000136928	GABBR2	237988	0.337123
ENSG00000178982	EIF3K	237791	0.336844
ENSG00000266964	FXYD1	237688	0.336698
ENSG00000112186	CAP2	237503	0.336436
ENSG00000138071	ACTR2	237502	0.336434
ENSG00000125534	PPDPF	237494	0.336423
ENSG00000167778	SPRYD3	237394	0.336281
ENSG00000147123	NDUFB11	237293	0.336138
ENSG00000130540	SULT4A1	237068	0.335819
ENSG00000144567	RETREG2	236858	0.335522
ENSG00000089486	CDIP1	236765	0.33539
ENSG00000143878	RHOB	236380	0.334845
ENSG00000175416	CLTB	235870	0.334122
ENSG00000165443	PHYHIPL	235825	0.334059
ENSG00000107742	SPOCK2	235657	0.333821
ENSG00000147588	PMP2	235122	0.333063
ENSG00000176749	CDK5R1	234574	0.332287
ENSG00000075945	KIFAP3	234333	0.331945
ENSG00000196405	EVL	233742	0.331108
ENSG00000115419	GLS	233706	0.331057
ENSG00000164830	OXR1	233688	0.331031
ENSG00000171735	CAMTA1	233575	0.330871
ENSG00000167792	NDUFV1	233342	0.330541
ENSG00000198162	MAN1A2	233018	0.330082
ENSG00000169032	MAP2K1	232348	0.329133
ENSG00000102226	USP11	232128	0.328822
ENSG00000129244	ATP1B2	231969	0.328596
ENSG00000107281	NPDC1	231869	0.328455
ENSG00000097021	ACOT7	231724	0.328249
ENSG00000182013	PNMA8A	231718	0.328241
ENSG00000136531	SCN2A	231678	0.328184
ENSG00000069424	KCNAB2	231485	0.327911
ENSG00000186868	MAPT	231257	0.327588
ENSG00000160781	PAQR6	231247	0.327574
ENSG00000135720	DYNC1LI2	231225	0.327542
ENSG00000156052	GNAQ	230672	0.326759
ENSG00000160678	S100A1	230514	0.326535
ENSG00000198695	MT-ND6	230455	0.326452
ENSG00000156515	HK1	230440	0.32643
ENSG00000104765	BNIP3L	230363	0.326321
ENSG00000124507	PACSIN1	230295	0.326225
ENSG00000144711	IQSEC1	230174	0.326054
ENSG00000186462	NAP1L2	230174	0.326054
ENSG00000103266	STUB1	230061	0.325894
ENSG00000061918	GUCY1B1	229607	0.32525
ENSG00000111328	CDK2AP1	229509	0.325112
ENSG00000286214	AUXG01000058.1	229400	0.324957
ENSG00000145494	NDUFS6	229345	0.324879
ENSG00000224877	NDUFAF8	229179	0.324644
ENSG00000115286	NDUFS7	229129	0.324573
ENSG00000228474	OST4	229109	0.324545
ENSG00000155096	AZIN1	228814	0.324127
ENSG00000109332	UBE2D3	228742	0.324025
ENSG00000074211	PPP2R2C	228661	0.32391
ENSG00000115053	NCL	228530	0.323725
ENSG00000148672	GLUD1	228456	0.32362
ENSG00000145675	PIK3R1	228295	0.323392
ENSG00000089169	RPH3A	227939	0.322888
ENSG00000145741	BTF3	227523	0.322298
ENSG00000148660	CAMK2G	227460	0.322209
ENSG00000164032	H2AFZ	227049	0.321627
ENSG00000111275	ALDH2	226996	0.321552
ENSG00000133612	AGAP3	226990	0.321543
ENSG00000272325	NUDT3	226881	0.321389
ENSG00000165629	ATP5F1C	226709	0.321145
ENSG00000123144	TRIR	226495	0.320842
ENSG00000196950	SLC39A10	226336	0.320617
ENSG00000100605	ITPK1	226335	0.320616
ENSG00000123240	OPTN	225970	0.320098
ENSG00000015592	STMN4	225967	0.320094
ENSG00000115944	COX7A2L	225629	0.319615
ENSG00000276293	PIP4K2B	225545	0.319496
ENSG00000165802	NSMF	225474	0.319396
ENSG00000114784	EIF1B	225190	0.318994
ENSG00000091428	RAPGEF4	225163	0.318955
ENSG00000159199	ATP5MC1	225160	0.318951
ENSG00000166619	BLCAP	224908	0.318594
ENSG00000105968	H2AFV	224554	0.318093
ENSG00000105711	SCN1B	224292	0.317722
ENSG00000155093	PTPRN2	224226	0.317628
ENSG00000116661	FBXO2	224188	0.317574
ENSG00000152661	GJA1	224058	0.31739
ENSG00000165264	NDUFB6	223673	0.316845
ENSG00000108518	PFN1	223664	0.316832
ENSG00000138443	ABI2	223311	0.316332
ENSG00000171530	TBCA	223204	0.31618
ENSG00000120727	PAIP2	222978	0.31586
ENSG00000060237	WNK1	222837	0.31566
ENSG00000113013	HSPA9	222832	0.315653
ENSG00000169714	CNBP	222766	0.31556
ENSG00000198898	CAPZA2	222707	0.315476
ENSG00000063046	EIF4B	222677	0.315434
ENSG00000100321	SYNGR1	222628	0.315364
ENSG00000075785	RAB7A	222599	0.315323
ENSG00000184602	SNN	222114	0.314636
ENSG00000101489	CELF4	222023	0.314507
ENSG00000064787	BCAS1	221781	0.314165
ENSG00000173272	MZT2A	221608	0.313919
ENSG00000184752	NDUFA12	221545	0.31383
ENSG00000137285	TUBB2B	221542	0.313826
ENSG00000103145	HCFC1R1	221405	0.313632
ENSG00000178127	NDUFV2	221401	0.313626
ENSG00000182154	MRPL41	221173	0.313303
ENSG00000170579	DLGAP1	221113	0.313218
ENSG00000173267	SNCG	221085	0.313179
ENSG00000090273	NUDC	220969	0.313014
ENSG00000131437	KIF3A	220895	0.312909
ENSG00000081154	PCNP	220718	0.312659
ENSG00000198513	ATL1	220479	0.31232
ENSG00000102471	NDFIP2	220454	0.312285
ENSG00000172260	NEGR1	220402	0.312211
ENSG00000069329	VPS35	220228	0.311965
ENSG00000146701	MDH2	220072	0.311744
ENSG00000213465	ARL2	219936	0.311551
ENSG00000177432	NAP1L5	219880	0.311472
ENSG00000169139	UBE2V2	219854	0.311435
ENSG00000110717	NDUFS8	219292	0.310639
ENSG00000005022	SLC25A5	219262	0.310596
ENSG00000155097	ATP6V1C1	219236	0.310559
ENSG00000172301	COPRS	219220	0.310537
ENSG00000196937	FAM3C	219025	0.310261
ENSG00000197045	GMFB	218988	0.310208
ENSG00000160209	PDXK	218705	0.309807
ENSG00000181163	NPM1	218693	0.30979
ENSG00000116459	ATP5PB	218443	0.309436
ENSG00000127561	SYNGR3	218179	0.309062
ENSG00000164061	BSN	218128	0.30899
ENSG00000122042	UBL3	218058	0.308891
ENSG00000133142	TCEAL4	217948	0.308735
ENSG00000119421	NDUFA8	217935	0.308716
ENSG00000057757	PITHD1	217601	0.308243
ENSG00000099797	TECR	217509	0.308113
ENSG00000182809	CRIP2	217339	0.307872
ENSG00000141759	TXNL4A	217307	0.307827
ENSG00000141552	ANAPC11	216994	0.307383
ENSG00000087191	PSMC5	216977	0.307359
ENSG00000068903	SIRT2	216849	0.307178
ENSG00000031698	SARS	216643	0.306886
ENSG00000138069	RAB1A	216563	0.306773
ENSG00000165637	VDAC2	216514	0.306704
ENSG00000173598	NUDT4	216349	0.30647
ENSG00000158747	NBL1	216343	0.306461
ENSG00000177889	UBE2N	216035	0.306025
ENSG00000113327	GABRG2	215899	0.305832
ENSG00000130638	ATXN10	215774	0.305655
ENSG00000125995	ROMO1	215414	0.305145
ENSG00000130956	HABP4	215379	0.305096
ENSG00000117906	RCN2	215268	0.304939
ENSG00000084764	MAPRE3	214950	0.304488
ENSG00000111229	ARPC3	214705	0.304141
ENSG00000139793	MBNL2	214380	0.303681
ENSG00000086300	SNX10	214100	0.303284
ENSG00000157216	SSBP3	214059	0.303226
ENSG00000171951	SCG2	213906	0.303009
ENSG00000183283	DAZAP2	213844	0.302921
ENSG00000101182	PSMA7	213834	0.302907
ENSG00000114279	FGF12	213473	0.302396
ENSG00000161960	EIF4A1	213429	0.302333
ENSG00000125827	TMX4	213215	0.30203
ENSG00000100554	ATP6V1D	212899	0.301583
ENSG00000137312	FLOT1	212566	0.301111
ENSG00000064393	HIPK2	212441	0.300934
ENSG00000084090	STARD7	212325	0.30077
ENSG00000185825	BCAP31	212255	0.30067
ENSG00000066248	NGEF	212044	0.300372
ENSG00000121905	HPCA	211750	0.299955
ENSG00000103769	RAB11A	211749	0.299954
ENSG00000196465	MYL6B	211739	0.29994
ENSG00000119013	NDUFB3	211538	0.299655
ENSG00000134108	ARL8B	211139	0.29909
ENSG00000140740	UQCRC2	211092	0.299023
ENSG00000171604	CXXC5	211022	0.298924
ENSG00000107518	ATRNL1	210958	0.298833
ENSG00000108395	TRIM37	210776	0.298575
ENSG00000101079	NDRG3	210490	0.29817
ENSG00000164106	SCRG1	209924	0.297368
ENSG00000154582	ELOC	209856	0.297272
ENSG00000115738	ID2	209797	0.297189
ENSG00000164176	EDIL3	209614	0.296929
ENSG00000188243	COMMD6	209533	0.296815
ENSG00000164951	PDP1	209422	0.296657
ENSG00000050748	MAPK9	209270	0.296442
ENSG00000116133	DHCR24	209084	0.296179
ENSG00000106089	STX1A	208978	0.296028
ENSG00000126351	THRA	208875	0.295883
ENSG00000184897	H1FX	208872	0.295878
ENSG00000152932	RAB3C	208767	0.29573
ENSG00000074590	NUAK1	208732	0.29568
ENSG00000143158	MPC2	208337	0.29512
ENSG00000157103	SLC6A1	208285	0.295047
ENSG00000187164	SHTN1	208208	0.294938
ENSG00000237949	LINC00844	208081	0.294758
ENSG00000182534	MXRA7	208079	0.294755
ENSG00000168092	PAFAH1B2	207576	0.294042
ENSG00000166503	HDGFL3	207438	0.293847
ENSG00000115365	LANCL1	207383	0.293769
ENSG00000184900	SUMO3	207309	0.293664
ENSG00000215218	UBE2QL1	207204	0.293515
ENSG00000183044	ABAT	206743	0.292862
ENSG00000104979	C19orf53	206648	0.292728
ENSG00000121753	ADGRB2	206394	0.292368
ENSG00000179295	PTPN11	206353	0.29231
ENSG00000107863	ARHGAP21	206285	0.292214
ENSG00000147526	TACC1	206024	0.291844
ENSG00000082397	EPB41L3	205944	0.291731
ENSG00000104960	PTOV1	205904	0.291674
ENSG00000169554	ZEB2	205700	0.291385
ENSG00000067606	PRKCZ	205642	0.291303
ENSG00000136193	SCRN1	205562	0.291189
ENSG00000187189	TSPYL4	205390	0.290946
ENSG00000078668	VDAC3	205205	0.290684
ENSG00000185046	ANKS1B	205127	0.290573
ENSG00000120438	TCP1	205080	0.290507
ENSG00000129355	CDKN2D	205016	0.290416
ENSG00000205937	RNPS1	204868	0.290206
ENSG00000133030	MPRIP	204362	0.28949
ENSG00000198408	OGA	204357	0.289483
ENSG00000026025	VIM	204278	0.289371
ENSG00000116871	MAP7D1	203877	0.288803
ENSG00000136521	NDUFB5	203640	0.288467
ENSG00000179271	GADD45GIP1	203562	0.288356
ENSG00000169085	VXN	203543	0.288329
ENSG00000114902	SPCS1	203521	0.288298
ENSG00000143256	PFDN2	203515	0.28829
ENSG00000182621	PLCB1	203505	0.288276
ENSG00000164985	PSIP1	203378	0.288096
ENSG00000121653	MAPK8IP1	203197	0.287839
ENSG00000183172	SMDT1	202828	0.287317
ENSG00000120899	PTK2B	202562	0.28694
ENSG00000179456	ZBTB18	202551	0.286924
ENSG00000160075	SSU72	202538	0.286906
ENSG00000145912	NHP2	202531	0.286896
ENSG00000196628	TCF4	202487	0.286834
ENSG00000138834	MAPK8IP3	202315	0.28659
ENSG00000134248	LAMTOR5	202102	0.286288
ENSG00000159692	CTBP1	201892	0.285991
ENSG00000125648	SLC25A23	201720	0.285747
ENSG00000119801	YPEL5	201469	0.285392
ENSG00000158985	CDC42SE2	201430	0.285336
ENSG00000034053	APBA2	201221	0.28504
ENSG00000117592	PRDX6	201083	0.284845
ENSG00000167642	SPINT2	201026	0.284764
ENSG00000132670	PTPRA	201008	0.284738
ENSG00000179218	CALR	200962	0.284673
ENSG00000130985	UBA1	200848	0.284512
ENSG00000127838	PNKD	200811	0.284459
ENSG00000163453	IGFBP7	200625	0.284196
ENSG00000119242	CCDC92	200417	0.283901
ENSG00000112972	HMGCS1	200364	0.283826
ENSG00000159082	SYNJ1	200257	0.283675
ENSG00000221823	PPP3R1	200197	0.28359
ENSG00000116983	HPCAL4	200147	0.283519
ENSG00000183454	GRIN2A	200112	0.283469
ENSG00000135250	SRPK2	199995	0.283304
ENSG00000196776	CD47	199940	0.283226
ENSG00000088367	EPB41L1	199882	0.283143
ENSG00000172379	ARNT2	199831	0.283071
ENSG00000158864	NDUFS2	199736	0.282937
ENSG00000067840	PDZD4	199733	0.282932
ENSG00000072832	CRMP1	199582	0.282718
ENSG00000169783	LINGO1	199424	0.282495
ENSG00000114757	PEX5L	199216	0.2822
ENSG00000105894	PTN	199098	0.282033
ENSG00000204851	PNMA8B	199058	0.281976
ENSG00000123983	ACSL3	199024	0.281928
ENSG00000165704	HPRT1	198688	0.281452
ENSG00000110427	KIAA1549L	198580	0.281299
ENSG00000166562	SEC11C	198482	0.28116
ENSG00000134982	APC	198476	0.281152
ENSG00000144369	FAM171B	198398	0.281041
ENSG00000152102	FAM168B	198355	0.28098
ENSG00000101421	CHMP4B	198328	0.280942
ENSG00000177556	ATOX1	198311	0.280918
ENSG00000118971	CCND2	198221	0.280791
ENSG00000134825	TMEM258	198126	0.280656
ENSG00000164076	CAMKV	197879	0.280306
ENSG00000175203	DCTN2	197659	0.279994
ENSG00000129968	ABHD17A	197641	0.279969
ENSG00000148341	SH3GLB2	197576	0.279877
ENSG00000134769	DTNA	197481	0.279742
ENSG00000118200	CAMSAP2	197414	0.279647
ENSG00000181418	DDN	197107	0.279213
ENSG00000141425	RPRD1A	197000	0.279061
ENSG00000149357	LAMTOR1	196964	0.27901
ENSG00000006125	AP2B1	196958	0.279001
ENSG00000179091	CYC1	196925	0.278955
ENSG00000110931	CAMKK2	196898	0.278916
ENSG00000148834	GSTO1	196753	0.278711
ENSG00000137575	SDCBP	196741	0.278694
ENSG00000130731	METTL26	196561	0.278439
ENSG00000175182	FAM131A	196313	0.278088
ENSG00000136930	PSMB7	196193	0.277918
ENSG00000180155	LYNX1	196187	0.277909
ENSG00000187957	DNER	196186	0.277908
ENSG00000186260	MRTFB	195965	0.277595
ENSG00000242485	MRPL20	195944	0.277565
ENSG00000165434	PGM2L1	195810	0.277375
ENSG00000076554	TPD52	195623	0.27711
ENSG00000173113	TRMT112	195505	0.276943
ENSG00000108924	HLF	195448	0.276862
ENSG00000116857	TMEM9	195278	0.276622
ENSG00000139116	KIF21A	194938	0.27614
ENSG00000023734	STRAP	194904	0.276092
ENSG00000126934	MAP2K2	194828	0.275984
ENSG00000126709	IFI6	194748	0.275871
ENSG00000128564	VGF	194540	0.275576
ENSG00000187730	GABRD	194355	0.275314
ENSG00000109956	B3GAT1	193983	0.274787
ENSG00000158109	TPRG1L	193883	0.274646
ENSG00000170634	ACYP2	193861	0.274614
ENSG00000150995	ITPR1	193857	0.274609
ENSG00000132294	EFR3A	193777	0.274495
ENSG00000023228	NDUFS1	193669	0.274342
ENSG00000106723	SPIN1	193668	0.274341
ENSG00000135709	KIAA0513	193645	0.274308
ENSG00000096092	TMEM14A	193617	0.274269
ENSG00000089199	CHGB	193535	0.274153
ENSG00000077549	CAPZB	193516	0.274126
ENSG00000067064	IDI1	193380	0.273933
ENSG00000141522	ARHGDIA	193351	0.273892
ENSG00000184983	NDUFA6	193244	0.27374
ENSG00000070756	PABPC1	193221	0.273708
ENSG00000198689	SLC9A6	193104	0.273542
ENSG00000138495	COX17	193049	0.273464
ENSG00000170759	KIF5B	192824	0.273145
ENSG00000178449	COX14	192666	0.272922
ENSG00000125249	RAP2A	192490	0.272672
ENSG00000171703	TCEA2	192467	0.27264
ENSG00000151150	ANK3	192429	0.272586
ENSG00000136717	BIN1	192391	0.272532
ENSG00000132432	SEC61G	192177	0.272229
ENSG00000196361	ELAVL3	192093	0.27211
ENSG00000163466	ARPC2	192065	0.27207
ENSG00000169710	FASN	191976	0.271944
ENSG00000168385	SEPTIN2	191953	0.271912
ENSG00000180879	SSR4	191897	0.271832
ENSG00000122873	CISD1	191515	0.271291
ENSG00000163956	LRPAP1	191455	0.271206
ENSG00000074416	MGLL	191412	0.271145
ENSG00000112137	PHACTR1	191107	0.270713
ENSG00000184221	OLIG1	191105	0.27071
ENSG00000130226	DPP6	191084	0.270681
ENSG00000175756	AURKAIP1	190929	0.270461
ENSG00000167770	OTUB1	190750	0.270207
ENSG00000167371	PRRT2	190713	0.270155
ENSG00000100401	RANGAP1	190668	0.270091
ENSG00000177410	ZFAS1	190634	0.270043
ENSG00000164754	RAD21	190476	0.269819
ENSG00000100442	FKBP3	190210	0.269443
ENSG00000185896	LAMP1	190096	0.269281
ENSG00000198911	SREBF2	189995	0.269138
ENSG00000143612	C1orf43	189847	0.268928
ENSG00000131171	SH3BGRL	189812	0.268879
ENSG00000234745	HLA-B	189662	0.268666
ENSG00000165868	HSPA12A	189630	0.268621
ENSG00000124406	ATP8A1	189350	0.268224
ENSG00000105583	WDR83OS	189311	0.268169
ENSG00000178104	PDE4DIP	189134	0.267918
ENSG00000126524	SBDS	189086	0.26785
ENSG00000136237	RAPGEF5	189070	0.267828
ENSG00000135932	CAB39	188944	0.267649
ENSG00000118363	SPCS2	188797	0.267441
ENSG00000075618	FSCN1	188336	0.266788
ENSG00000106052	TAX1BP1	188305	0.266744
ENSG00000144381	HSPD1	188282	0.266711
ENSG00000178952	TUFM	187930	0.266213
ENSG00000143543	JTB	187877	0.266138
ENSG00000182916	TCEAL7	187802	0.266031
ENSG00000132970	WASF3	187756	0.265966
ENSG00000162374	ELAVL4	187703	0.265891
ENSG00000158560	DYNC1I1	187697	0.265883
ENSG00000090861	AARS	187644	0.265808
ENSG00000132507	EIF5A	187500	0.265604
ENSG00000155849	ELMO1	187409	0.265475
ENSG00000155876	RRAGA	187387	0.265444
ENSG00000155506	LARP1	187325	0.265356
ENSG00000100804	PSMB5	187202	0.265182
ENSG00000172354	GNB2	187196	0.265173
ENSG00000243147	MRPL33	187126	0.265074
ENSG00000110367	DDX6	186793	0.264602
ENSG00000130520	LSM4	186784	0.264589
ENSG00000022267	FHL1	186644	0.264391
ENSG00000253719	ATXN7L3B	186594	0.26432
ENSG00000119383	PTPA	186510	0.264201
ENSG00000134352	IL6ST	186192	0.263751
ENSG00000174080	CTSF	186119	0.263647
ENSG00000186487	MYT1L	186024	0.263513
ENSG00000170500	LONRF2	185938	0.263391
ENSG00000111639	MRPL51	185906	0.263346
ENSG00000135744	AGT	185871	0.263296
ENSG00000185658	BRWD1	185718	0.263079
ENSG00000185565	LSAMP	185506	0.262779
ENSG00000145293	ENOPH1	185408	0.26264
ENSG00000160213	CSTB	185361	0.262574
ENSG00000035862	TIMP2	185334	0.262535
ENSG00000128463	EMC4	185242	0.262405
ENSG00000183741	CBX6	185016	0.262085
ENSG00000118785	SPP1	184884	0.261898
ENSG00000165916	PSMC3	184852	0.261853
ENSG00000260230	FRRS1L	184664	0.261586
ENSG00000048740	CELF2	184636	0.261547
ENSG00000110696	C11orf58	184537	0.261406
ENSG00000113712	CSNK1A1	184510	0.261368
ENSG00000196419	XRCC6	184504	0.26136
ENSG00000164091	WDR82	184496	0.261348
ENSG00000267855	NDUFA7	184465	0.261304
ENSG00000115977	AAK1	184415	0.261234
ENSG00000134440	NARS	184321	0.2611
ENSG00000127483	HP1BP3	184284	0.261048
ENSG00000116030	SUMO1	184247	0.260996
ENSG00000242808	SOX2-OT	184208	0.26094
ENSG00000117419	ERI3	184130	0.26083
ENSG00000111912	NCOA7	184120	0.260816
ENSG00000119396	RAB14	184038	0.2607
ENSG00000101152	DNAJC5	183758	0.260303
ENSG00000136888	ATP6V1G1	183580	0.260051
ENSG00000115484	CCT4	183515	0.259959
ENSG00000117020	AKT3	183497	0.259933
ENSG00000198843	SELENOT	183312	0.259671
ENSG00000163618	CADPS	183090	0.259357
ENSG00000225663	MCRIP1	182871	0.259046
ENSG00000053438	NNAT	182638	0.258716
ENSG00000106299	WASL	182049	0.257882
ENSG00000106211	HSPB1	181984	0.25779
ENSG00000063245	EPN1	181898	0.257668
ENSG00000019505	SYT13	181840	0.257586
ENSG00000125505	MBOAT7	181818	0.257555
ENSG00000103316	CRYM	181742	0.257447
ENSG00000099341	PSMD8	181674	0.257351
ENSG00000111540	RAB5B	181648	0.257314
ENSG00000127884	ECHS1	181581	0.257219
ENSG00000171766	GATM	181532	0.25715
ENSG00000134313	KIDINS220	181489	0.257089
ENSG00000142507	PSMB6	181464	0.257053
ENSG00000138760	SCARB2	181312	0.256838
ENSG00000080503	SMARCA2	180782	0.256087
ENSG00000108797	CNTNAP1	180696	0.255965
ENSG00000143252	SDHC	180687	0.255953
ENSG00000173674	EIF1AX	180546	0.255753
ENSG00000197872	FAM49A	180476	0.255654
ENSG00000078304	PPP2R5C	180170	0.25522
ENSG00000015676	NUDCD3	180164	0.255212
ENSG00000128272	ATF4	180027	0.255018
ENSG00000099977	DDT	180021	0.255009
ENSG00000148700	ADD3	179960	0.254923
ENSG00000119048	UBE2B	179939	0.254893
ENSG00000102882	MAPK3	179869	0.254794
ENSG00000177733	HNRNPA0	179856	0.254776
ENSG00000091513	TF	179752	0.254628
ENSG00000129473	BCL2L2	179511	0.254287
ENSG00000241553	ARPC4	179456	0.254209
ENSG00000078053	AMPH	179269	0.253944
ENSG00000099864	PALM	178797	0.253275
ENSG00000132692	BCAN	178780	0.253251
ENSG00000095787	WAC	178471	0.252814
ENSG00000123384	LRP1	178391	0.2527
ENSG00000135924	DNAJB2	178310	0.252586
ENSG00000269893	SNHG8	178276	0.252537
ENSG00000197943	PLCG2	178093	0.252278
ENSG00000136002	ARHGEF4	177848	0.251931
ENSG00000105669	COPE	177599	0.251578
ENSG00000138430	OLA1	177580	0.251551
ENSG00000135643	KCNMB4	177573	0.251542
ENSG00000156475	PPP2R2B	177517	0.251462
ENSG00000106123	EPHB6	177507	0.251448
ENSG00000149932	TMEM219	177439	0.251352
ENSG00000135624	CCT7	177363	0.251244
ENSG00000160710	ADAR	177249	0.251083
ENSG00000102316	MAGED2	177163	0.250961
ENSG00000138698	RAP1GDS1	177156	0.250951
ENSG00000241685	ARPC1A	177115	0.250893
ENSG00000177301	KCNA2	176944	0.250651
ENSG00000214736	TOMM6	176914	0.250608
ENSG00000135919	SERPINE2	176899	0.250587
ENSG00000079785	DDX1	176865	0.250539
ENSG00000119900	OGFRL1	176864	0.250537
ENSG00000204217	BMPR2	176864	0.250537
ENSG00000135018	UBQLN1	176764	0.250396
ENSG00000165672	PRDX3	176675	0.250269
ENSG00000112081	SRSF3	176620	0.250192
ENSG00000167671	UBXN6	176599	0.250162
ENSG00000169018	FEM1B	176455	0.249958
ENSG00000116560	SFPQ	176384	0.249857
ENSG00000119865	CNRIP1	176298	0.249735
ENSG00000132563	REEP2	176264	0.249687
ENSG00000198932	GPRASP1	176234	0.249645
ENSG00000111726	CMAS	176211	0.249612
ENSG00000174469	CNTNAP2	176198	0.249594
ENSG00000152556	PFKM	176110	0.249469
ENSG00000198892	SHISA4	175787	0.249012
ENSG00000104419	NDRG1	175753	0.248963
ENSG00000198830	HMGN2	175681	0.248861
ENSG00000197959	DNM3	175579	0.248717
ENSG00000163630	SYNPR	175544	0.248667
ENSG00000164398	ACSL6	175458	0.248546
ENSG00000105185	PDCD5	175411	0.248479
ENSG00000113140	SPARC	175336	0.248373
ENSG00000225733	FGD5-AS1	175129	0.24808
ENSG00000175166	PSMD2	175128	0.248078
ENSG00000087470	DNM1L	175079	0.248009
ENSG00000167654	ATCAY	175019	0.247924
ENSG00000206503	HLA-A	174957	0.247836
ENSG00000102606	ARHGEF7	174955	0.247833
ENSG00000162729	IGSF8	174929	0.247796
ENSG00000117016	RIMS3	174867	0.247708
ENSG00000186472	PCLO	174812	0.24763
ENSG00000078114	NEBL	174782	0.247588
ENSG00000234741	GAS5	174715	0.247493
ENSG00000013016	EHD3	174673	0.247434
ENSG00000127603	MACF1	174571	0.247289
ENSG00000115756	HPCAL1	174529	0.24723
ENSG00000006015	REX1BD	174489	0.247173
ENSG00000008294	SPAG9	174484	0.247166
ENSG00000162378	ZYG11B	174186	0.246744
ENSG00000183049	CAMK1D	174062	0.246568
ENSG00000100852	ARHGAP5	174054	0.246557
ENSG00000063854	HAGH	174044	0.246543
ENSG00000239672	NME1	174030	0.246523
ENSG00000137941	TTLL7	173974	0.246443
ENSG00000189195	BTBD8	173947	0.246405
ENSG00000154122	ANKH	173934	0.246387
ENSG00000065559	MAP2K4	173924	0.246373
ENSG00000129538	RNASE1	173904	0.246344
ENSG00000167641	PPP1R14A	173868	0.246293
ENSG00000197106	SLC6A17	173856	0.246276
ENSG00000198363	ASPH	173837	0.246249
ENSG00000082641	NFE2L1	173714	0.246075
ENSG00000166595	CIAO2B	173629	0.245955
ENSG00000105379	ETFB	173584	0.245891
ENSG00000079459	FDFT1	173483	0.245748
ENSG00000001630	CYP51A1	173413	0.245649
ENSG00000005810	MYCBP2	173378	0.245599
ENSG00000131773	KHDRBS3	173367	0.245584
ENSG00000089280	FUS	173354	0.245565
ENSG00000141542	RAB40B	173306	0.245497
ENSG00000163644	PPM1K	173032	0.245109
ENSG00000183715	OPCML	172862	0.244868
ENSG00000119632	IFI27L2	172811	0.244796
ENSG00000175866	BAIAP2	172793	0.24477
ENSG00000114646	CSPG5	172721	0.244668
ENSG00000089818	NECAP1	172624	0.244531
ENSG00000131242	RAB11FIP4	172604	0.244503
ENSG00000109929	SC5D	172592	0.244486
ENSG00000002330	BAD	172513	0.244374
ENSG00000138279	ANXA7	172510	0.24437
ENSG00000131238	PPT1	172500	0.244355
ENSG00000056097	ZFR	172469	0.244311
ENSG00000159140	SON	172468	0.24431
ENSG00000162706	CADM3	172429	0.244255
ENSG00000151320	AKAP6	172357	0.244153
ENSG00000167986	DDB1	172212	0.243947
ENSG00000114353	GNAI2	172115	0.24381
ENSG00000109738	GLRB	172106	0.243797
ENSG00000198612	COPS8	171931	0.243549
ENSG00000147669	POLR2K	171838	0.243418
ENSG00000108861	DUSP3	171825	0.243399
ENSG00000215301	DDX3X	171663	0.24317
ENSG00000099817	POLR2E	171492	0.242928
ENSG00000085224	ATRX	171424	0.242831
ENSG00000085365	SCAMP1	171348	0.242724
ENSG00000277791	PSMB3	171325	0.242691
ENSG00000149927	DOC2A	171276	0.242622
ENSG00000044574	HSPA5	171242	0.242573
ENSG00000166206	GABRB3	171228	0.242554
ENSG00000110076	NRXN2	170903	0.242093
ENSG00000185742	C11orf87	170774	0.24191
ENSG00000100364	KIAA0930	170705	0.241813
ENSG00000160145	KALRN	170666	0.241757
ENSG00000108561	C1QBP	170651	0.241736
ENSG00000110675	ELMOD1	170616	0.241687
ENSG00000021645	NRXN3	170537	0.241575
ENSG00000175550	DRAP1	170529	0.241563
ENSG00000137100	DCTN3	170522	0.241553
ENSG00000136535	TBR1	170481	0.241495
ENSG00000008018	PSMB1	170398	0.241378
ENSG00000149970	CNKSR2	170339	0.241294
ENSG00000100519	PSMC6	170317	0.241263
ENSG00000099246	RAB18	170234	0.241145
ENSG00000104529	EEF1D	170095	0.240949
ENSG00000182667	NTM	169979	0.240784
ENSG00000152954	NRSN1	169891	0.24066
ENSG00000086065	CHMP5	169869	0.240628
ENSG00000116254	CHD5	169791	0.240518
ENSG00000100614	PPM1A	169662	0.240335
ENSG00000126861	OMG	169630	0.24029
ENSG00000134375	TIMM17A	169611	0.240263
ENSG00000058091	CDK14	169587	0.240229
ENSG00000179262	RAD23A	169510	0.24012
ENSG00000162368	CMPK1	169509	0.240118
ENSG00000104763	ASAH1	169256	0.23976
ENSG00000160194	NDUFV3	169249	0.23975
ENSG00000154945	ANKRD40	169208	0.239692
ENSG00000176490	DIRAS1	169182	0.239655
ENSG00000023287	RB1CC1	169023	0.23943
ENSG00000100902	PSMA6	168782	0.239089
ENSG00000175701	MTLN	168741	0.239031
ENSG00000204435	CSNK2B	168681	0.238946
ENSG00000125841	NRSN2	168657	0.238912
ENSG00000123472	ATPAF1	168488	0.238672
ENSG00000124767	GLO1	168309	0.238419
ENSG00000187147	RNF220	168252	0.238338
ENSG00000119125	GDA	168197	0.23826
ENSG00000142864	SERBP1	168009	0.237994
ENSG00000147676	MAL2	168001	0.237982
ENSG00000161547	SRSF2	167961	0.237926
ENSG00000213619	NDUFS3	167877	0.237807
ENSG00000010322	NISCH	167860	0.237783
ENSG00000071054	MAP4K4	167826	0.237734
ENSG00000107902	LHPP	167775	0.237662
ENSG00000140905	GCSH	167619	0.237441
ENSG00000130723	PRRC2B	167230	0.23689
ENSG00000074696	HACD3	167173	0.236809
ENSG00000126945	HNRNPH2	167116	0.236729
ENSG00000100568	VTI1B	166987	0.236546
ENSG00000119185	ITGB1BP1	166948	0.236491
ENSG00000174871	CNIH2	166899	0.236421
ENSG00000146066	HIGD2A	166692	0.236128
ENSG00000165280	VCP	166649	0.236067
ENSG00000183978	COA3	166542	0.235916
ENSG00000135070	ISCA1	166466	0.235808
ENSG00000256618	MTRNR2L1	166392	0.235703
ENSG00000166006	KCNC2	166361	0.235659
ENSG00000139182	CLSTN3	166336	0.235624
ENSG00000008441	NFIX	166136	0.23534
ENSG00000152291	TGOLN2	166120	0.235318
ENSG00000183023	SLC8A1	166116	0.235312
ENSG00000187051	RPS19BP1	166110	0.235304
ENSG00000141002	TCF25	166053	0.235223
ENSG00000066032	CTNNA2	166048	0.235216
ENSG00000159228	CBR1	166038	0.235202
ENSG00000168824	NSG1	165929	0.235047
ENSG00000105393	BABAM1	165861	0.234951
ENSG00000125144	MT1G	165667	0.234676
ENSG00000160948	VPS28	165624	0.234615
ENSG00000178057	NDUFAF3	165343	0.234217
ENSG00000135750	KCNK1	165299	0.234155
ENSG00000164615	CAMLG	165270	0.234114
ENSG00000154229	PRKCA	165261	0.234101
ENSG00000166326	TRIM44	165215	0.234036
ENSG00000127922	SEM1	165193	0.234005
ENSG00000171222	SCAND1	165080	0.233845
ENSG00000075340	ADD2	165078	0.233842
ENSG00000272888	LINC01578	165053	0.233806
ENSG00000182568	SATB1	165014	0.233751
ENSG00000076864	RAP1GAP	164841	0.233506
ENSG00000115355	CCDC88A	164660	0.23325
ENSG00000146007	ZMAT2	164598	0.233162
ENSG00000188021	UBQLN2	164487	0.233005
ENSG00000100650	SRSF5	164452	0.232955
ENSG00000130477	UNC13A	164410	0.232895
ENSG00000091164	TXNL1	164258	0.23268
ENSG00000104853	CLPTM1	164220	0.232626
ENSG00000131508	UBE2D2	163985	0.232293
ENSG00000139910	NOVA1	163970	0.232272
ENSG00000205364	MT1M	163958	0.232255
ENSG00000186732	MPPED1	163754	0.231966
ENSG00000197586	ENTPD6	163714	0.23191
ENSG00000100243	CYB5R3	163605	0.231755
ENSG00000183036	PCP4	163547	0.231673
ENSG00000144290	SLC4A10	163512	0.231623
ENSG00000058668	ATP2B4	163493	0.231596
ENSG00000249915	PDCD6	163336	0.231374
ENSG00000115685	PPP1R7	163271	0.231282
ENSG00000178662	CSRNP3	163260	0.231266
ENSG00000134986	NREP	163235	0.231231
ENSG00000106367	AP1S1	163080	0.231011
ENSG00000177511	ST8SIA3	162872	0.230717
ENSG00000113811	SELENOK	162621	0.230361
ENSG00000131018	SYNE1	162417	0.230072
ENSG00000132463	GRSF1	162294	0.229898
ENSG00000057608	GDI2	162289	0.229891
ENSG00000131089	ARHGEF9	162155	0.229701
ENSG00000106537	TSPAN13	162135	0.229673
ENSG00000152154	TMEM178A	162083	0.229599
ENSG00000086289	EPDR1	161882	0.229314
ENSG00000129084	PSMA1	161862	0.229286
ENSG00000185651	UBE2L3	161851	0.229271
ENSG00000099800	TIMM13	161835	0.229248
ENSG00000143862	ARL8A	161828	0.229238
ENSG00000125675	GRIA3	161814	0.229218
ENSG00000188690	UROS	161759	0.22914
ENSG00000177885	GRB2	161710	0.229071
ENSG00000100095	SEZ6L	161545	0.228837
ENSG00000171132	PRKCE	161486	0.228753
ENSG00000143126	CELSR2	161300	0.22849
ENSG00000073578	SDHA	161274	0.228453
ENSG00000151778	SERP2	161209	0.228361
ENSG00000115677	HDLBP	161138	0.228261
ENSG00000157064	NMNAT2	161119	0.228234
ENSG00000182600	SNORC	161073	0.228168
ENSG00000088899	LZTS3	161065	0.228157
ENSG00000160469	BRSK1	160715	0.227661
ENSG00000111906	HDDC2	160639	0.227554
ENSG00000147642	SYBU	160567	0.227452
ENSG00000115694	STK25	160425	0.227251
ENSG00000153310	FAM49B	160398	0.227212
ENSG00000156113	KCNMA1	160288	0.227056
ENSG00000173020	GRK2	160253	0.227007
ENSG00000126005	MMP24OS	160139	0.226845
ENSG00000165169	DYNLT3	160117	0.226814
ENSG00000078804	TP53INP2	160044	0.226711
ENSG00000083720	OXCT1	159975	0.226613
ENSG00000159352	PSMD4	159758	0.226306
ENSG00000106400	ZNHIT1	159694	0.226215
ENSG00000141447	OSBPL1A	159599	0.22608
ENSG00000108551	RASD1	159534	0.225988
ENSG00000107331	ABCA2	159509	0.225953
ENSG00000112308	C6orf62	159399	0.225797
ENSG00000160007	ARHGAP35	159379	0.225769
ENSG00000138593	SECISBP2L	159374	0.225762
ENSG00000138668	HNRNPD	159270	0.225614
ENSG00000106992	AK1	159263	0.225604
ENSG00000148180	GSN	159256	0.225595
ENSG00000126698	DNAJC8	159061	0.225318
ENSG00000197860	SGTB	159060	0.225317
ENSG00000115561	CHMP3	159045	0.225296
ENSG00000186577	SMIM29	159043	0.225293
ENSG00000085433	WDR47	158990	0.225218
ENSG00000183020	AP2A2	158899	0.225089
ENSG00000132821	VSTM2L	158804	0.224954
ENSG00000130414	NDUFA10	158722	0.224838
ENSG00000198836	OPA1	158705	0.224814
ENSG00000114023	FAM162A	158702	0.22481
ENSG00000196507	TCEAL3	158524	0.224558
ENSG00000147677	EIF3H	158499	0.224522
ENSG00000072071	ADGRL1	158493	0.224514
ENSG00000100997	ABHD12	158444	0.224444
ENSG00000137038	DMAC1	158440	0.224439
ENSG00000169045	HNRNPH1	158301	0.224242
ENSG00000151690	MFSD6	158277	0.224208
ENSG00000170348	TMED10	158016	0.223838
ENSG00000154118	JPH3	158014	0.223835
ENSG00000150867	PIP4K2A	157976	0.223781
ENSG00000106278	PTPRZ1	157948	0.223742
ENSG00000180304	OAZ2	157938	0.223728
ENSG00000175899	A2M	157812	0.223549
ENSG00000100320	RBFOX2	157781	0.223505
ENSG00000196876	SCN8A	157758	0.223473
ENSG00000139220	PPFIA2	157618	0.223274
ENSG00000105698	USF2	157575	0.223213
ENSG00000136143	SUCLA2	157575	0.223213
ENSG00000186642	PDE2A	157488	0.22309
ENSG00000136950	ARPC5L	157394	0.222957
ENSG00000168481	LGI3	157384	0.222943
ENSG00000149313	AASDHPPT	157297	0.22282
ENSG00000103657	HERC1	157254	0.222759
ENSG00000106772	PRUNE2	157172	0.222642
ENSG00000138311	ZNF365	157134	0.222589
ENSG00000085662	AKR1B1	157125	0.222576
ENSG00000164713	BRI3	157087	0.222522
ENSG00000144283	PKP4	157084	0.222518
ENSG00000149212	SESN3	156959	0.222341
ENSG00000174231	PRPF8	156901	0.222259
ENSG00000089063	TMEM230	156787	0.222097
ENSG00000175264	CHST1	156782	0.22209
ENSG00000052802	MSMO1	156775	0.22208
ENSG00000154654	NCAM2	156728	0.222014
ENSG00000060762	MPC1	156702	0.221977
ENSG00000186469	GNG2	156693	0.221964
ENSG00000110514	MADD	156692	0.221963
ENSG00000109572	CLCN3	156639	0.221887
ENSG00000129562	DAD1	156617	0.221856
ENSG00000172667	ZMAT3	156609	0.221845
ENSG00000159363	ATP13A2	156490	0.221676
ENSG00000135387	CAPRIN1	156356	0.221487
ENSG00000148468	FAM171A1	156242	0.221325
ENSG00000119318	RAD23B	156161	0.22121
ENSG00000170035	UBE2E3	156132	0.221169
ENSG00000133313	CNDP2	156128	0.221164
ENSG00000092051	JPH4	156029	0.221023
ENSG00000077264	PAK3	155948	0.220909
ENSG00000114631	PODXL2	155922	0.220872
ENSG00000171992	SYNPO	155704	0.220563
ENSG00000134294	SLC38A2	155607	0.220426
ENSG00000170915	PAQR8	155604	0.220421
ENSG00000112146	FBXO9	155513	0.220292
ENSG00000174456	C12orf76	155421	0.220162
ENSG00000170043	TRAPPC1	155401	0.220134
ENSG00000077380	DYNC1I2	155300	0.219991
ENSG00000204314	PRRT1	155220	0.219877
ENSG00000105401	CDC37	155123	0.21974
ENSG00000064042	LIMCH1	155022	0.219597
ENSG00000068912	ERLEC1	154975	0.21953
ENSG00000142089	IFITM3	154944	0.219486
ENSG00000166337	TAF10	154768	0.219237
ENSG00000117155	SSX2IP	154645	0.219063
ENSG00000171033	PKIA	154370	0.218673
ENSG00000196914	ARHGEF12	154271	0.218533
ENSG00000168216	LMBRD1	154206	0.218441
ENSG00000143248	RGS5	154204	0.218438
ENSG00000153147	SMARCA5	154075	0.218255
ENSG00000169851	PCDH7	153943	0.218068
ENSG00000250722	SELENOP	153846	0.217931
ENSG00000174238	PITPNA	153843	0.217927
ENSG00000111237	VPS29	153799	0.217864
ENSG00000102181	CD99L2	153773	0.217828
ENSG00000173692	PSMD1	153737	0.217777
ENSG00000165566	AMER2	153692	0.217713
ENSG00000108528	SLC25A11	153632	0.217628
ENSG00000165516	KLHDC2	153622	0.217614
ENSG00000072042	RDH11	153513	0.217459
ENSG00000088538	DOCK3	153434	0.217347
ENSG00000130511	SSBP4	153399	0.217298
ENSG00000141959	PFKL	153359	0.217241
ENSG00000224531	SMIM13	153288	0.217141
ENSG00000162817	C1orf115	153274	0.217121
ENSG00000134318	ROCK2	153146	0.216939
ENSG00000123505	AMD1	153142	0.216934
ENSG00000055917	PUM2	152950	0.216662
ENSG00000019582	CD74	152916	0.216614
ENSG00000101400	SNTA1	152891	0.216578
ENSG00000121769	FABP3	152846	0.216514
ENSG00000077147	TM9SF3	152784	0.216427
ENSG00000069345	DNAJA2	152244	0.215662
ENSG00000108848	LUC7L3	152203	0.215604
ENSG00000185236	RAB11B	152168	0.215554
ENSG00000084623	EIF3I	152114	0.215478
ENSG00000182636	NDN	152025	0.215351
ENSG00000152332	UHMK1	151982	0.215291
ENSG00000065548	ZC3H15	151974	0.215279
ENSG00000131051	RBM39	151917	0.215198
ENSG00000122565	CBX3	151895	0.215167
ENSG00000182093	GET1	151817	0.215057
ENSG00000131016	AKAP12	151797	0.215028
ENSG00000166226	CCT2	151720	0.214919
ENSG00000108262	GIT1	151718	0.214917
ENSG00000108424	KPNB1	151706	0.2149
ENSG00000004660	CAMKK1	151623	0.214782
ENSG00000036530	CYP46A1	151439	0.214521
ENSG00000108774	RAB5C	151262	0.214271
ENSG00000113578	FGF1	151261	0.214269
ENSG00000075151	EIF4G3	151235	0.214232
ENSG00000082153	BZW1	151093	0.214031
ENSG00000148082	SHC3	151012	0.213916
ENSG00000189367	KIAA0408	150993	0.21389
ENSG00000184368	MAP7D2	150948	0.213826
ENSG00000184277	TM2D3	150947	0.213824
ENSG00000087095	NLK	150634	0.213381
ENSG00000157827	FMNL2	150632	0.213378
ENSG00000141905	NFIC	150586	0.213313
ENSG00000160408	ST6GALNAC6	150585	0.213312
ENSG00000110107	PRPF19	150542	0.213251
ENSG00000132612	VPS4A	150489	0.213176
ENSG00000111530	CAND1	150365	0.213
ENSG00000176595	KBTBD11	150206	0.212775
ENSG00000142634	EFHD2	150181	0.212739
ENSG00000125166	GOT2	150171	0.212725
ENSG00000138095	LRPPRC	150129	0.212666
ENSG00000134644	PUM1	150098	0.212622
ENSG00000104093	DMXL2	150093	0.212615
ENSG00000067836	ROGDI	150062	0.212571
ENSG00000157557	ETS2	150020	0.212511
ENSG00000203667	COX20	149966	0.212435
ENSG00000197006	METTL9	149955	0.212419
ENSG00000168785	TSPAN5	149893	0.212331
ENSG00000107105	ELAVL2	149864	0.21229
ENSG00000022277	RTF2	149851	0.212272
ENSG00000130724	CHMP2A	149816	0.212222
ENSG00000121774	KHDRBS1	149717	0.212082
ENSG00000005893	LAMP2	149698	0.212055
ENSG00000041357	PSMA4	149640	0.211973
ENSG00000130066	SAT1	149611	0.211932
ENSG00000214753	HNRNPUL2	149607	0.211926
ENSG00000175334	BANF1	149530	0.211817
ENSG00000160310	PRMT2	149479	0.211745
ENSG00000116106	EPHA4	149448	0.211701
ENSG00000129990	SYT5	149441	0.211691
ENSG00000006116	CACNG3	149366	0.211585
ENSG00000178988	MRFAP1L1	149261	0.211436
ENSG00000163001	CFAP36	149072	0.211168
ENSG00000171450	CDK5R2	149042	0.211126
ENSG00000117519	CNN3	149028	0.211106
ENSG00000162704	ARPC5	149022	0.211098
ENSG00000065150	IPO5	149021	0.211096
ENSG00000172889	EGFL7	148987	0.211048
ENSG00000130402	ACTN4	148949	0.210994
ENSG00000090863	GLG1	148942	0.210984
ENSG00000171862	PTEN	148840	0.21084
ENSG00000150753	CCT5	148755	0.210719
ENSG00000167005	NUDT21	148689	0.210626
ENSG00000084733	RAB10	148674	0.210605
ENSG00000185432	METTL7A	148636	0.210551
ENSG00000183291	SELENOF	148635	0.210549
ENSG00000134202	GSTM3	148628	0.210539
ENSG00000138107	ACTR1A	148603	0.210504
ENSG00000096746	HNRNPH3	148563	0.210447
ENSG00000075043	KCNQ2	148543	0.210419
ENSG00000157514	TSC22D3	148392	0.210205
ENSG00000132640	BTBD3	148314	0.210095
ENSG00000078140	UBE2K	148253	0.210008
ENSG00000185950	IRS2	148164	0.209882
ENSG00000101745	ANKRD12	148127	0.20983
ENSG00000087152	ATXN7L3	148117	0.209816
ENSG00000136541	ERMN	148039	0.209705
ENSG00000187193	MT1X	148021	0.20968
ENSG00000156261	CCT8	147933	0.209555
ENSG00000147533	GOLGA7	147881	0.209481
ENSG00000062582	MRPS24	147878	0.209477
ENSG00000168090	COPS6	147878	0.209477
ENSG00000103035	PSMD7	147743	0.209286
ENSG00000241697	TMEFF1	147703	0.209229
ENSG00000127955	GNAI1	147665	0.209175
ENSG00000122203	KIAA1191	147664	0.209174
ENSG00000103647	CORO2B	147598	0.20908
ENSG00000084070	SMAP2	147526	0.208978
ENSG00000094916	CBX5	147462	0.208888
ENSG00000109466	KLHL2	147295	0.208651
ENSG00000073464	CLCN4	147252	0.20859
ENSG00000044115	CTNNA1	147235	0.208566
ENSG00000173898	SPTBN2	147193	0.208507
ENSG00000204389	HSPA1A	147185	0.208495
ENSG00000011347	SYT7	147124	0.208409
ENSG00000174514	MFSD4A	147014	0.208253
ENSG00000177030	DEAF1	146961	0.208178
ENSG00000148671	ADIRF	146925	0.208127
ENSG00000131966	ACTR10	146869	0.208048
ENSG00000196961	AP2A1	146836	0.208001
ENSG00000125901	MRPS26	146769	0.207906
ENSG00000133243	BTBD2	146626	0.207703
ENSG00000029725	RABEP1	146598	0.207664
ENSG00000146540	C7orf50	146566	0.207619
ENSG00000058335	RASGRF1	146558	0.207607
ENSG00000175768	TOMM5	146546	0.20759
ENSG00000072062	PRKACA	146500	0.207525
ENSG00000164187	LMBRD2	146484	0.207502
ENSG00000169738	DCXR	146484	0.207502
ENSG00000177565	TBL1XR1	146447	0.20745
ENSG00000151247	EIF4E	146428	0.207423
ENSG00000163875	MEAF6	146357	0.207322
ENSG00000173141	MRPL57	146306	0.20725
ENSG00000132879	FBXO44	146228	0.20714
ENSG00000116171	SCP2	146202	0.207103
ENSG00000244687	UBE2V1	146124	0.206992
ENSG00000156735	BAG4	146092	0.206947
ENSG00000175390	EIF3F	146086	0.206939
ENSG00000135426	TESPA1	146064	0.206907
ENSG00000122218	COPA	146048	0.206885
ENSG00000177879	AP3S1	145875	0.20664
ENSG00000187446	CHP1	145850	0.206604
ENSG00000105518	TMEM205	145644	0.206312
ENSG00000176165	FOXG1	145619	0.206277
ENSG00000107262	BAG1	145614	0.20627
ENSG00000125851	PCSK2	145598	0.206247
ENSG00000178951	ZBTB7A	145394	0.205958
ENSG00000203485	INF2	145182	0.205658
ENSG00000101474	APMAP	145064	0.205491
ENSG00000146731	CCT6A	145034	0.205448
ENSG00000131236	CAP1	144934	0.205307
ENSG00000006118	TMEM132A	144702	0.204978
ENSG00000134779	TPGS2	144668	0.20493
ENSG00000177542	SLC25A22	144644	0.204896
ENSG00000145730	PAM	144614	0.204853
ENSG00000079246	XRCC5	144602	0.204836
ENSG00000126067	PSMB2	144572	0.204794
ENSG00000017260	ATP2C1	144568	0.204788
ENSG00000111911	HINT3	144552	0.204766
ENSG00000213923	CSNK1E	144446	0.204615
ENSG00000196976	LAGE3	144420	0.204579
ENSG00000132329	RAMP1	144395	0.204543
ENSG00000144566	RAB5A	144204	0.204273
ENSG00000122733	PHF24	144184	0.204244
ENSG00000111676	ATN1	144170	0.204224
ENSG00000100632	ERH	144104	0.204131
ENSG00000121413	ZSCAN18	144072	0.204086
ENSG00000074706	IPCEF1	144034	0.204032
ENSG00000169230	PRELID1	143955	0.20392
ENSG00000153707	PTPRD	143903	0.203846
ENSG00000149575	SCN2B	143669	0.203515
ENSG00000162512	SDC3	143623	0.20345
ENSG00000165478	HEPACAM	143608	0.203428
ENSG00000174996	KLC2	143396	0.203128
ENSG00000178233	TMEM151B	143388	0.203117
ENSG00000168734	PKIG	143387	0.203115
ENSG00000105854	PON2	143258	0.202933
ENSG00000133983	COX16	143203	0.202855
ENSG00000189159	JPT1	143186	0.202831
ENSG00000102898	NUTF2	143087	0.20269
ENSG00000131771	PPP1R1B	143053	0.202642
ENSG00000077097	TOP2B	143044	0.202629
ENSG00000140600	SH3GL3	142918	0.202451
ENSG00000181409	AATK	142879	0.202396
ENSG00000079950	STX7	142866	0.202377
ENSG00000211584	SLC48A1	142860	0.202369
ENSG00000196104	SPOCK3	142762	0.20223
ENSG00000168958	MFF	142586	0.201981
ENSG00000054965	FAM168A	142441	0.201775
ENSG00000105576	TNPO2	142432	0.201762
ENSG00000107874	CUEDC2	142137	0.201345
ENSG00000151229	SLC2A13	142111	0.201308
ENSG00000075790	BCAP29	142095	0.201285
ENSG00000161981	SNRNP25	142045	0.201214
ENSG00000086504	MRPL28	142005	0.201158
ENSG00000172995	ARPP21	141945	0.201073
ENSG00000120742	SERP1	141915	0.20103
ENSG00000142599	RERE	141834	0.200915
ENSG00000124733	MEA1	141790	0.200853
ENSG00000114383	TUSC2	141668	0.20068
ENSG00000187186	AL162231.1	141440	0.200357
ENSG00000040341	STAU2	141376	0.200267
ENSG00000205339	IPO7	141301	0.20016
ENSG00000133816	MICAL2	141260	0.200102
ENSG00000196704	AMZ2	141233	0.200064
ENSG00000100764	PSMC1	141218	0.200043
ENSG00000196227	FAM217B	141099	0.199874
ENSG00000184207	PGP	141087	0.199857
ENSG00000168066	SF1	141057	0.199815
ENSG00000072803	FBXW11	141032	0.199779
ENSG00000004059	ARF5	141000	0.199734
ENSG00000111786	SRSF9	140971	0.199693
ENSG00000116754	SRSF11	140901	0.199594
ENSG00000138650	PCDH10	140901	0.199594
ENSG00000198816	ZNF358	140750	0.19938
ENSG00000092445	TYRO3	140538	0.19908
ENSG00000107679	PLEKHA1	140485	0.199004
ENSG00000100505	TRIM9	140461	0.19897
ENSG00000105723	GSK3A	140445	0.198948
ENSG00000111371	SLC38A1	140430	0.198927
ENSG00000145337	PYURF	140411	0.1989
ENSG00000164609	SLU7	140329	0.198783
ENSG00000160752	FDPS	140317	0.198766
ENSG00000113068	PFDN1	140293	0.198732
ENSG00000115128	SF3B6	140192	0.198589
ENSG00000134684	YARS	140172	0.198561
ENSG00000158258	CLSTN2	140127	0.198497
ENSG00000139168	ZCRB1	139950	0.198247
ENSG00000107581	EIF3A	139806	0.198043
ENSG00000173511	VEGFB	139800	0.198034
ENSG00000166012	TAF1D	139779	0.198004
ENSG00000187601	MAGEH1	139748	0.19796
ENSG00000116688	MFN2	139684	0.19787
ENSG00000198168	SVIP	139610	0.197765
ENSG00000070214	SLC44A1	139596	0.197745
ENSG00000140403	DNAJA4	139587	0.197732
ENSG00000138758	SEPTIN11	139500	0.197609
ENSG00000143164	DCAF6	139352	0.197399
ENSG00000110315	RNF141	139334	0.197374
ENSG00000106460	TMEM106B	139316	0.197348
ENSG00000197780	TAF13	139303	0.19733
ENSG00000091542	ALKBH5	139233	0.197231
ENSG00000164209	SLC25A46	139233	0.197231
ENSG00000160551	TAOK1	139143	0.197103
ENSG00000182700	IGIP	138812	0.196635
ENSG00000145349	CAMK2D	138786	0.196598
ENSG00000134265	NAPG	138716	0.196499
ENSG00000184205	TSPYL2	138549	0.196262
ENSG00000126777	KTN1	138434	0.196099
ENSG00000117118	SDHB	138319	0.195936
ENSG00000145990	GFOD1	138208	0.195779
ENSG00000166173	LARP6	138206	0.195776
ENSG00000176533	GNG7	138180	0.195739
ENSG00000005249	PRKAR2B	138022	0.195515
ENSG00000138175	ARL3	137983	0.19546
ENSG00000006210	CX3CL1	137923	0.195375
ENSG00000128951	DUT	137902	0.195345
ENSG00000166734	CASC4	137869	0.195299
ENSG00000167281	RBFOX3	137807	0.195211
ENSG00000038274	MAT2B	137750	0.19513
ENSG00000155959	VBP1	137728	0.195099
ENSG00000213593	TMX2	137725	0.195095
ENSG00000100994	PYGB	137637	0.19497
ENSG00000120306	CYSTM1	137496	0.19477
ENSG00000170075	GPR37L1	137380	0.194606
ENSG00000169398	PTK2	137330	0.194535
ENSG00000106078	COBL	137303	0.194497
ENSG00000120963	ZNF706	137241	0.194409
ENSG00000113648	H2AFY	137232	0.194396
ENSG00000068305	MEF2A	137151	0.194282
ENSG00000077254	USP33	137115	0.194231
ENSG00000132153	DHX30	137086	0.19419
ENSG00000212864	RNF208	137053	0.194143
ENSG00000105767	CADM4	137043	0.194129
ENSG00000182117	NOP10	136950	0.193997
ENSG00000174775	HRAS	136933	0.193973
ENSG00000198648	STK39	136875	0.193891
ENSG00000100285	NEFH	136726	0.19368
ENSG00000223496	EXOSC6	136638	0.193555
ENSG00000065000	AP3D1	136579	0.193471
ENSG00000068078	FGFR3	136544	0.193422
ENSG00000163468	CCT3	136520	0.193388
ENSG00000169744	LDB2	136498	0.193357
ENSG00000103502	CDIPT	136472	0.19332
ENSG00000176731	RBIS	136463	0.193307
ENSG00000164258	NDUFS4	136447	0.193284
ENSG00000134884	ARGLU1	136437	0.19327
ENSG00000157954	WIPI2	136413	0.193236
ENSG00000185274	GALNT17	136400	0.193218
ENSG00000133026	MYH10	136394	0.193209
ENSG00000178467	P4HTM	136332	0.193122
ENSG00000182389	CACNB4	136318	0.193102
ENSG00000007516	BAIAP3	136311	0.193092
ENSG00000164885	CDK5	136304	0.193082
ENSG00000250510	GPR162	136274	0.193039
ENSG00000204525	HLA-C	136191	0.192922
ENSG00000010810	FYN	136127	0.192831
ENSG00000159202	UBE2Z	136087	0.192774
ENSG00000150672	DLG2	136037	0.192704
ENSG00000185624	P4HB	136002	0.192654
ENSG00000087365	SF3B2	135940	0.192566
ENSG00000164031	DNAJB14	135937	0.192562
ENSG00000073921	PICALM	135919	0.192536
ENSG00000117154	IGSF21	135833	0.192415
ENSG00000143222	UFC1	135783	0.192344
ENSG00000135968	GCC2	135673	0.192188
ENSG00000128683	GAD1	135653	0.19216
ENSG00000160714	UBE2Q1	135614	0.192104
ENSG00000232388	SMIM26	135590	0.19207
ENSG00000165410	CFL2	135456	0.191881
ENSG00000141279	NPEPPS	135435	0.191851
ENSG00000166411	IDH3A	135400	0.191801
ENSG00000151502	VPS26B	135375	0.191766
ENSG00000113161	HMGCR	135372	0.191762
ENSG00000143799	PARP1	135359	0.191743
ENSG00000184014	DENND5A	135322	0.191691
ENSG00000167978	SRRM2	135276	0.191626
ENSG00000069966	GNB5	135270	0.191617
ENSG00000102401	ARMCX3	135265	0.19161
ENSG00000099783	HNRNPM	135195	0.191511
ENSG00000037042	TUBG2	135156	0.191456
ENSG00000130338	TULP4	135115	0.191398
ENSG00000155970	MICU3	135090	0.191362
ENSG00000144040	SFXN5	134997	0.19123
ENSG00000182512	GLRX5	134844	0.191014
ENSG00000116539	ASH1L	134819	0.190978
ENSG00000104408	EIF3E	134695	0.190803
ENSG00000205531	NAP1L4	134589	0.190652
ENSG00000136280	CCM2	134533	0.190573
ENSG00000250067	YJEFN3	134515	0.190548
ENSG00000117758	STX12	134495	0.190519
ENSG00000064607	SUGP2	134471	0.190485
ENSG00000102760	RGCC	134362	0.190331
ENSG00000113269	RNF130	134343	0.190304
ENSG00000130332	LSM7	134164	0.19005
ENSG00000155304	HSPA13	134154	0.190036
ENSG00000138801	PAPSS1	133853	0.18961
ENSG00000122034	GTF3A	133808	0.189546
ENSG00000160445	ZER1	133749	0.189463
ENSG00000101290	CDS2	133667	0.189346
ENSG00000015171	ZMYND11	133569	0.189208
ENSG00000168118	RAB4A	133560	0.189195
ENSG00000145743	FBXL17	133484	0.189087
ENSG00000168259	DNAJC7	133458	0.18905
ENSG00000099901	RANBP1	133352	0.1889
ENSG00000103495	MAZ	133303	0.188831
ENSG00000253738	OTUD6B-AS1	133289	0.188811
ENSG00000172775	FAM192A	133251	0.188757
ENSG00000147649	MTDH	133162	0.188631
ENSG00000091972	CD200	133029	0.188443
ENSG00000109756	RAPGEF2	133007	0.188411
ENSG00000090581	GNPTG	132996	0.188396
ENSG00000078295	ADCY2	132910	0.188274
ENSG00000083642	PDS5B	132901	0.188261
ENSG00000162989	KCNJ3	132858	0.1882
ENSG00000215021	PHB2	132853	0.188193
ENSG00000103024	NME3	132788	0.188101
ENSG00000125304	TM9SF2	132779	0.188088
ENSG00000140416	TPM1	132766	0.18807
ENSG00000231925	TAPBP	132746	0.188042
ENSG00000177614	PGBD5	132723	0.188009
ENSG00000125977	EIF2S2	132607	0.187845
ENSG00000180957	PITPNB	132529	0.187734
ENSG00000164687	FABP5	132512	0.18771
ENSG00000091157	WDR7	132483	0.187669
ENSG00000172461	FUT9	132437	0.187604
ENSG00000068615	REEP1	132429	0.187593
ENSG00000048991	R3HDM1	132357	0.187491
ENSG00000227051	C14orf132	132350	0.187481
ENSG00000125944	HNRNPR	132311	0.187426
ENSG00000006007	GDE1	132296	0.187404
ENSG00000257727	CNPY2	132289	0.187394
ENSG00000135052	GOLM1	132239	0.187324
ENSG00000179950	PUF60	132177	0.187236
ENSG00000145819	ARHGAP26	132089	0.187111
ENSG00000181222	POLR2A	132086	0.187107
ENSG00000115234	SNX17	132011	0.187001
ENSG00000198822	GRM3	132010	0.186999
ENSG00000132589	FLOT2	131946	0.186909
ENSG00000118473	SGIP1	131857	0.186782
ENSG00000163634	THOC7	131849	0.186771
ENSG00000169976	SF3B5	131804	0.186707
ENSG00000175662	TOM1L2	131766	0.186654
ENSG00000163463	KRTCAP2	131759	0.186644
ENSG00000100591	AHSA1	131750	0.186631
ENSG00000105373	NOP53	131714	0.18658
ENSG00000103254	ANTKMT	131694	0.186552
ENSG00000105963	ADAP1	131687	0.186542
ENSG00000006715	VPS41	131673	0.186522
ENSG00000164172	MOCS2	131631	0.186462
ENSG00000118160	SLC8A2	131421	0.186165
ENSG00000079819	EPB41L2	131406	0.186144
ENSG00000196642	RABL6	131377	0.186102
ENSG00000104331	IMPAD1	131297	0.185989
ENSG00000099814	CEP170B	131292	0.185982
ENSG00000111276	CDKN1B	131198	0.185849
ENSG00000075711	DLG1	131111	0.185726
ENSG00000204310	AGPAT1	131064	0.185659
ENSG00000104671	DCTN6	131055	0.185646
ENSG00000185630	PBX1	131022	0.1856
ENSG00000108819	PPP1R9B	131014	0.185588
ENSG00000248487	ABHD14A	131010	0.185583
ENSG00000171532	NEUROD2	130977	0.185536
ENSG00000137876	RSL24D1	130938	0.185481
ENSG00000172500	FIBP	130840	0.185342
ENSG00000172590	MRPL52	130762	0.185231
ENSG00000115524	SF3B1	130757	0.185224
ENSG00000186111	PIP5K1C	130743	0.185204
ENSG00000100242	SUN2	130711	0.185159
ENSG00000131116	ZNF428	130556	0.184939
ENSG00000107872	FBXL15	130418	0.184744
ENSG00000102081	FMR1	130373	0.18468
ENSG00000158301	GPRASP2	130340	0.184634
ENSG00000139200	PIANP	130305	0.184584
ENSG00000116604	MEF2D	130220	0.184464
ENSG00000111790	FGFR1OP2	130159	0.184377
ENSG00000116752	BCAS2	130090	0.184279
ENSG00000204387	SNHG32	130040	0.184209
ENSG00000149182	ARFGAP2	130014	0.184172
ENSG00000204469	PRRC2A	130004	0.184158
ENSG00000115073	ACTR1B	129967	0.184105
ENSG00000104824	HNRNPL	129921	0.18404
ENSG00000149100	EIF3M	129898	0.184007
ENSG00000104723	TUSC3	129883	0.183986
ENSG00000186297	GABRA5	129811	0.183884
ENSG00000085788	DDHD2	129800	0.183869
ENSG00000062485	CS	129730	0.183769
ENSG00000185774	KCNIP4	129718	0.183752
ENSG00000144285	SCN1A	129654	0.183662
ENSG00000106665	CLIP2	129639	0.183641
ENSG00000108100	CCNY	129621	0.183615
ENSG00000198420	TCAF1	129617	0.183609
ENSG00000084676	NCOA1	129485	0.183422
ENSG00000158526	TSR2	129476	0.18341
ENSG00000166794	PPIB	129447	0.183369
ENSG00000167004	PDIA3	129426	0.183339
ENSG00000140992	PDPK1	129396	0.183296
ENSG00000174282	ZBTB4	129327	0.183199
ENSG00000174903	RAB1B	129325	0.183196
ENSG00000167515	TRAPPC2L	129201	0.18302
ENSG00000151090	THRB	129192	0.183007
ENSG00000128266	GNAZ	129149	0.182946
ENSG00000153201	RANBP2	129077	0.182844
ENSG00000079332	SAR1A	129067	0.18283
ENSG00000113312	TTC1	129003	0.18274
ENSG00000140280	LYSMD2	128984	0.182713
ENSG00000204463	BAG6	128761	0.182397
ENSG00000105520	PLPPR2	128714	0.18233
ENSG00000119711	ALDH6A1	128710	0.182325
ENSG00000162521	RBBP4	128683	0.182286
ENSG00000106588	PSMA2	128654	0.182245
ENSG00000086758	HUWE1	128547	0.182094
ENSG00000135439	AGAP2	128450	0.181956
ENSG00000152061	RABGAP1L	128415	0.181907
ENSG00000067829	IDH3G	128329	0.181785
ENSG00000197147	LRRC8B	128312	0.181761
ENSG00000141741	MIEN1	128274	0.181707
ENSG00000101350	KIF3B	128246	0.181667
ENSG00000095637	SORBS1	128193	0.181592
ENSG00000106803	SEC61B	128120	0.181489
ENSG00000152578	GRIA4	128108	0.181472
ENSG00000149823	VPS51	128008	0.18133
ENSG00000170860	LSM3	127996	0.181313
ENSG00000111843	TMEM14C	127987	0.1813
ENSG00000182004	SNRPE	127941	0.181235
ENSG00000119866	BCL11A	127903	0.181181
ENSG00000007080	CCDC124	127893	0.181167
ENSG00000175745	NR2F1	127874	0.18114
ENSG00000126583	PRKCG	127852	0.181109
ENSG00000170419	VSTM2A	127778	0.181004
ENSG00000115091	ACTR3	127762	0.180982
ENSG00000163531	NFASC	127585	0.180731
ENSG00000184144	CNTN2	127486	0.180591
ENSG00000165152	TMEM246	127464	0.18056
ENSG00000172915	NBEA	127457	0.18055
ENSG00000186106	ANKRD46	127397	0.180465
ENSG00000068697	LAPTM4A	127380	0.180441
ENSG00000166181	API5	127308	0.180339
ENSG00000145632	PLK2	127230	0.180228
ENSG00000135002	RFK	127188	0.180169
ENSG00000014824	SLC30A9	127137	0.180096
ENSG00000148334	PTGES2	127027	0.17994
ENSG00000089248	ERP29	126986	0.179882
[truncated: 11,377 more rows]
