# Supplementary material for: Uncovering the signatures of aging and senescence in the human dorsolateral prefrontal cortex
Source: Cell Genom. 2026 Jan 22;6(2):101127. doi: 10.1016/j.xgen.2025.101127 (PMC12903411; doi:10.1016/j.xgen.2025.101127)
Supplement: Table S3. Nuclei per broad class and subcluster label, related to Figures 1, 3, and 4 — Number of nuclei in our dataset annotated as dlPFC broad class cell types and Green et al.55 subclusters. Cluster merging scheme for cell2location analysis in Figure 3. [file mmc4.xlsx]

## Sheet: BC cell types
BC Cell type	number
Ast	11160
End	1247
Exc	47668
Inh	17539
Mic	4378
Oli	25797
Opc	8685
Peri	815
Other	625
Total	117914

## Sheet: SC cell types
Cell subtype Green et al (2024)	Number	Description
Ast 1	223	Homeostatic
Ast 2	7977	Homeostatic
Ast 3	41	Enhanced mitophagy
Ast 4	1645	Reactive
Ast 5	251	Reactive
Ast 6	76
Ast 7	179	Interferon Response
Ast 8	335	Stress Response
Ast 9	338	Stress Response
Ast 10	88	Stress Response
End 1	100
End 2	946
End 3	32
End 4	261
End 5	53
Exc 1	2382	LINC00507
Exc 2	7675	LINC00507
Exc 3	4969	LINC00507
Exc 4	4303	LINC00507
Exc 5	1639	Mix
Exc 6	4047	RORB
Exc 7	1911	RORB
Exc 8	3979	RORB
Exc 9	6375	RORB
Exc 10	3502	THEMIS
Exc 11	1419	THEMIS/RORB
Exc 12	433	FEZF2
Exc 13	1507	FEZF2
Exc 14	2106	FEZF2
Exc 15	699	THEMIS
Exc 16	412	FEZF2
Inh 1	98	SST
Inh 2	1036	LAMP5
Inh 3	627	LAMP5
Inh 4	415	PAX6
Inh 5	581	SST
Inh 6	2655	SST
Inh 7	1469	SST
Inh 8	900	Mix
Inh 9	552	VIP
Inh 10	3162	VIP
Inh 11	1174	VIP
Inh 12	856	PVALB
Inh 13	668	PVALB
Inh 14	252	PVALB
Inh 15	1880	PVALB
Inh 16	1353	PVALB
Mic 1	54	proliferative
Mic 2	810	surveilling
Mic 3	562	surveilling
Mic 4	2229	surveilling
Mic 5	12	surveilling
Mic 6	54	Reacting
Mic 7	20	Reacting
Mic 8	22	Reacting
Mic 9	122	Enhanced Redox
Mic 10	228	Enhanced Redox
Mic 11	3	Stress Response
Mic 12	11	Lipid Associated
Mic 13	47	Lipid Associated
Mic 14	86	Interferon Response
Mic 15	78	Inflammatory
Mic 16	59	Serpine+
Opc 1	93	Enhanced mitophagy
Opc 2	8119
Opc 3	494	Axon projection/regeneration
Oli 1	193
Oli 2	28
Oli 3	102
Oli 4	19878
Oli 5	5135
Oli 6	143	Enhanced translation
Oli 7	15	Stress Response
Oli 8	259	Stress Response
Oli 9	51
Oli 10	12
Oli 11	34
Oli 12	18
Peri 1	314
Peri 2	423
Other	625
Total	117914

## Sheet: Merging for cell2location
Cell subtype	Description	Dropped
Ast 1,2	Homeostatic
Ast 3,6,7	Other
Ast 4,5	Reactive
Ast 8,9,10	Stress Response
End 1
End 2
End 3		x
End 4
End 5
Exc 1,2,3,4	LINC00507
Exc 5	Mix
Exc 6,7,8,9	RORB
Exc 10,15	THEMIS
Exc 11	THEMIS/RORB
Exc 12,13,14,16	FEZF2
Inh 1,5,6,7	SST
Inh 2,3	LAMP5
Inh 4	PAX6
Inh 8	Mix
Inh 9,10,11	VIP
Inh 12,13,14,15,16	PVALB
Mic 1	proliferative	x
Mic 2,3,4,5	surveilling
Mic 6,7,8	Reacting
Mic 9,10	Enhanced Redox
Mic 11,12,13,14,15,16	Other
Opc 1	Enhanced mitophagy	x
Opc 2
Opc 3	Axon projection/regeneration
Oli 1,2,3,9,10,11,12	Other
Oli 4
Oli 5
Oli 6	Enhanced translation
Oli 7,8	Stress Response	x
Peri 1
Peri 2
Other		x
