# Supplementary material for: Uncovering the signatures of aging and senescence in the human dorsolateral prefrontal cortex
Source: Cell Genom. 2026 Jan 22;6(2):101127. doi: 10.1016/j.xgen.2025.101127 (PMC12903411; doi:10.1016/j.xgen.2025.101127)
Supplement: Table S4. ST DEG analysis, related to Figure 2 — Splotch differential expression tables for different age and sex conditions. [file mmc5.xlsx]

## Sheet: READ ME
To determine age-specific markers, we performed differential expression analysis between various pairs of conditions (e.g., old vs. young). For each pair of conditions, we calculated the difference in expression for each gene across each of the cortical layers (e.g., "is gene 1 DE between old and young in layer 1? layer 2?). The results are presented in the following tables, one per comparison. T…
1. BF (Bayes factor) -- measure of significance of difference, like a p-value. This measures the degree to which the distributions over the characteristic expression rate of the gene (beta) is different between conditions in the current layer. This is inversely proportional to the degree to which those distributions overlap, so high values = low overlap = DE (e.g. comparing SST expression in old …
2. l2fc -- log2 fold change of expression between conditions. (e.g. comparing SST expression in old vs young in layer 2, we obtain a BF of 284.7, AND a l2fc of -2.1, signifying a highly significant decrease in expression with age)
3. mean_in -- mean log expression of gene in the first listed condition (e.g., in Old_vs_Young, mean_in will be mean log expression in old patients in the current layer).
4. std_in -- standard deviation about log mean expression in first listed condition.
5-6. mean_out, std_out -- as above, but for second condition.

## Sheet: Age_DEGs
Age-related DEGs identified from the Old vs Young comparison (BF>3, L2FC>1 or BF>3, L2FC<-1)
Gene Name	Ensembl	BF	l2fc	mean_O	std_O	mean_Y	std_Y	AAR	Significant_DE_bysex
ABCC12	ENSG00000140798	18.8993	-1.05566	-5.1603	0.120662	-4.43241	0.149245	Layer_3	F
ABCC12	ENSG00000140798	106.77	-1.0931	-4.6294	0.124274	-3.87687	0.159217	Layer_5	both
ABCC9	ENSG00000069431	22.7791	1.12289	-4.32546	0.140278	-5.10902	0.173644	Layer_2	both
ACKR3	ENSG00000144476	11.7634	1.18037	-4.52763	0.147243	-5.35891	0.218664	White_matter	both
AGT	ENSG00000135744	13380000000	1.13376	-1.60189	0.111774	-2.39292	0.151398	Layer_3	both
AGT	ENSG00000135744	6.33244	1.21113	-1.76398	0.186062	-2.60944	0.217778	Layer_4	both
APOL6	ENSG00000221963	13.0788	1.18584	-4.44269	0.171508	-5.27269	0.213662	Layer_4	F
APOLD1	ENSG00000178878	5.21218	1.32497	-3.39408	0.221917	-4.31687	0.237362	Layer_6	both
AQP4	ENSG00000171885	inf	1.28824	-0.683867	0.116395	-1.57739	0.123331	Layer_2	both
AQP4	ENSG00000171885	3.86e+68	1.11459	-1.07056	0.103598	-1.86394	0.236305	Layer_3	both
AQP4	ENSG00000171885	3.35e+209	1.21526	-1.07523	0.116531	-1.92511	0.172608	Layer_4	both
AQP4	ENSG00000171885	4.12e+162	1.25674	-0.756859	0.073344	-1.6446	0.198173	Layer_5	both
AQP4	ENSG00000171885	1.25e+20	1.16522	-0.0316656	0.165282	-0.83342	0.119785	White_matter	both
ARHGEF26-AS1	ENSG00000243069	13958.2	1.01137	-4.44215	0.118105	-5.14627	0.142073	Layer_4	F
BBOX1	ENSG00000129151	8.13149	1.13094	-4.11532	0.156764	-4.90843	0.207834	Layer_3	both
BMP4	ENSG00000125378	5.25434	1.05298	-4.94647	0.157803	-5.6842	0.201488	Layer_4	both
C5orf63	ENSG00000164241	5.22143	1.28939	-3.52495	0.204736	-4.42767	0.242428	Layer_4	both
CALB1	ENSG00000104327	333.093	-1.11488	-3.15214	0.130046	-2.38274	0.152683	Layer_3	both
CDK6	ENSG00000105810	5.2899	1.00687	-4.62967	0.131835	-5.34087	0.210519	Layer_1	F
CHGB	ENSG00000089199	8.93286	-1.11918	-1.64535	0.169569	-0.877017	0.207304	Layer_3	both
CHGB	ENSG00000089199	38.3493	-1.28209	-1.61136	0.144331	-0.725842	0.165919	Layer_4	both
CHGB	ENSG00000089199	3.5463	-1.15293	-1.59576	0.139505	-0.804109	0.192918	Layer_5	both
CHI3L1	ENSG00000133048	3.24289	1.69547	-3.87594	0.296961	-5.08319	0.387387	Layer_2	F
CLEC2L	ENSG00000236279	21.895	-1.00596	-3.06928	0.139181	-2.37516	0.159782	Layer_2	none
CLUL1	ENSG00000079101	5.68739	-1.53388	-5.8452	0.229367	-4.79333	0.277814	Layer_3	both
CLUL1	ENSG00000079101	4.0386	-1.40453	-5.60286	0.223229	-4.63924	0.268924	Layer_5	both
CLUL1	ENSG00000079101	16.2721	-1.61978	-6.09104	0.240319	-4.97789	0.275691	Layer_6	both
CNTLN	ENSG00000044459	3.03126	1.09399	-3.07725	0.177219	-3.84971	0.245617	Layer_1	M
CORT	ENSG00000241563	10.6397	-1.14608	-3.7438	0.187077	-2.9502	0.189657	Layer_1	both
CORT	ENSG00000241563	13.6984	-1.0636	-3.4736	0.172871	-2.73963	0.18424	Layer_2	F
CORT	ENSG00000241563	27.7008	-1.27518	-3.71454	0.193424	-2.82876	0.182398	Layer_3	both
CORT	ENSG00000241563	37.8	-1.1435	-3.60696	0.164625	-2.81514	0.167307	Layer_4	both
CORT	ENSG00000241563	14.1576	-1.30482	-3.66259	0.147483	-2.76568	0.194867	Layer_5	both
CPLX3	ENSG00000213578	6.17515	-1.39981	-3.88221	0.240772	-2.91529	0.25457	Layer_6	both
CRLF1	ENSG00000006016	20.428	1.07161	-3.65164	0.127835	-4.39834	0.152523	Layer_4	F
CRYM	ENSG00000103316	22236.4	-1.04924	-1.48145	0.158806	-0.747816	0.110717	Layer_3	both
CTNNA3	ENSG00000183230	6.27174	1.03044	-5.21034	0.168276	-5.92656	0.1816	Layer_3	F
CTSH	ENSG00000103811	12.9287	1.00275	-2.86765	0.105467	-3.57007	0.158967	Layer_3	F
CYKILR	ENSG00000267053	4.47128	-1.15612	-5.6657	0.211221	-4.86461	0.21174	Layer_1	both
DDB2	ENSG00000134574	3.63507	1.14225	-5.17331	0.177012	-5.98228	0.258356	Layer_1	both
DDIT4	ENSG00000168209	27.065	1.18519	-2.47217	0.163032	-3.30626	0.230576	White_matter	both
DENND4C	ENSG00000137145	6.23602	1.09438	-4.58795	0.141576	-5.35877	0.210069	Layer_4	both
DENND4C	ENSG00000137145	4.06171	1.03094	-4.42526	0.154991	-5.14733	0.196735	Layer_5	both
DIP2C-AS2	ENSG00000225140	6.18911	1.4301	-5.77719	0.215802	-6.78721	0.291221	Layer_2	both
DLGAP1-AS1	ENSG00000177337	7.62215	1.21691	-3.63846	0.173277	-4.49125	0.219502	Layer_2	F
DLGAP1-AS1	ENSG00000177337	9.06308	1.19234	-4.24041	0.161277	-5.07828	0.220698	Layer_4	F
DLGAP1-AS4	ENSG00000263878	12.7839	-1.01538	-3.86024	0.142367	-3.15976	0.163755	Layer_1	F
EFEMP1	ENSG00000115380	13.1521	1.34315	-3.27875	0.18471	-4.22211	0.24057	Layer_3	both
EFEMP1	ENSG00000115380	52.5157	1.49942	-3.25174	0.174839	-4.31033	0.265792	Layer_4	both
EFEMP1	ENSG00000115380	16.0371	1.22993	-3.02564	0.167916	-3.88607	0.211837	Layer_5	both
ELOVL2	ENSG00000197977	4.83497	1.01617	-4.45572	0.140665	-5.17226	0.210717	Layer_4	F
EMX2	ENSG00000170370	2326.81	1.008	-3.5731	0.105068	-4.27682	0.145621	Layer_4	both
ENTPD2	ENSG00000054179	10.2827	1.18211	-4.92608	0.167744	-5.75354	0.210092	Layer_3	both
ENTPD2	ENSG00000054179	89.1069	1.54165	-4.933	0.193694	-6.00874	0.228896	Layer_4	both
ENTREP1	ENSG00000135063	3.67426	1.07074	-4.44374	0.15991	-5.1987	0.225165	Layer_2	both
ETNPPL	ENSG00000164089	9.71268	1.14869	-2.61911	0.151305	-3.43254	0.23978	Layer_4	both
EXPH5	ENSG00000110723	8.69632	-1.00508	-5.32712	0.160197	-4.6315	0.166506	Layer_3	both
F3	ENSG00000117525	10.4093	1.22201	-3.04775	0.161446	-3.90428	0.20967	Layer_4	both
FBXW9	ENSG00000132004	10.6794	-2.69198	-4.76586	0.0746603	-3.66334	1.1293	Layer_4	both
FGF2	ENSG00000138685	17.7638	1.04355	-3.64721	0.117361	-4.38811	0.222018	Layer_3	both
FKBP5	ENSG00000096060	10.6021	1.41692	-3.74021	0.192877	-4.7405	0.271127	Layer_1	both
FKBP5	ENSG00000096060	14.1445	1.36167	-3.75996	0.203394	-4.71433	0.249958	Layer_2	both
FKBP5	ENSG00000096060	9.17868	1.1609	-3.62173	0.185594	-4.43358	0.223219	Layer_3	both
FKBP5	ENSG00000096060	4.65891	1.19355	-4.01835	0.224807	-4.84134	0.207886	Layer_4	both
FKBP5	ENSG00000096060	39.4757	1.31774	-3.99722	0.152318	-4.9321	0.258782	Layer_5	both
FREM3	ENSG00000183090	32.0023	-1.25859	-4.74948	0.160016	-3.88317	0.194282	Layer_3	both
FREM3	ENSG00000183090	8.22006	-1.31328	-6.50783	0.199915	-5.6013	0.218407	Layer_4	both
FREM3	ENSG00000183090	3.02415	-1.28667	-7.73614	0.247966	-6.84911	0.263039	White_matter	both
GARIN5A	ENSG00000142530	88.9543	-1.09836	-4.34477	0.132851	-3.58487	0.14399	Layer_1	both
GJA1	ENSG00000152661	1.51e+95	1.30613	-1.17662	0.0735479	-2.10198	0.217139	Layer_3	both
GJA1	ENSG00000152661	14490.8	1.27002	-1.25974	0.190166	-2.14486	0.219961	Layer_4	both
GJA1	ENSG00000152661	1.55e+148	1.15019	-1.04518	0.0721694	-1.84989	0.146541	Layer_5	both
GJB6	ENSG00000121742	7.10132	1.0646	-2.98456	0.145974	-3.73462	0.212709	Layer_4	both
GLI3	ENSG00000106571	4.00243	1.03701	-4.38987	0.154594	-5.11677	0.2001	Layer_5	M
GLI3	ENSG00000106571	8.47729	1.15668	-4.25596	0.156841	-5.06964	0.219959	White_matter	both
GPNMB	ENSG00000136235	3.07224	1.02318	-4.1463	0.163787	-4.86613	0.222211	White_matter	F
GPR26	ENSG00000154478	7.01166	-1.26789	-4.56098	0.214355	-3.68479	0.225317	Layer_6	both
IGDCC4	ENSG00000103742	3.42096	1.10172	-4.65888	0.179288	-5.43283	0.229771	Layer_2	both
IGDCC4	ENSG00000103742	7.5756	1.08905	-4.4642	0.170769	-5.22431	0.200422	Layer_4	both
IL33	ENSG00000137033	6.80557	1.36284	-4.61931	0.208739	-5.57561	0.258766	Layer_4	both
IRAG1	ENSG00000072952	58.6509	1.06778	-3.70301	0.122136	-4.44888	0.163287	Layer_4	both
ITGA2	ENSG00000164171	9.61485	1.19276	-6.26595	0.175567	-7.09865	0.207166	Layer_3	both
ITGB4	ENSG00000132470	38.5615	1.45402	-4.35304	0.177755	-5.37197	0.230125	Layer_2	both
ITGB4	ENSG00000132470	107.264	1.36571	-4.49894	0.14817	-5.45339	0.192084	Layer_3	both
ITGB4	ENSG00000132470	1759	1.56571	-4.38736	0.16425	-5.48383	0.222196	Layer_4	both
ITGB4	ENSG00000132470	53.4323	1.14153	-4.18155	0.135364	-4.98735	0.221639	Layer_5	both
KCNJ16	ENSG00000153822	3.60583	1.14001	-4.15344	0.191585	-4.95126	0.227424	Layer_4	F
LIMK2	ENSG00000182541	63.9182	1.43713	-4.96874	0.185439	-5.9728	0.226682	Layer_4	both
LINC00499	ENSG00000251372	1247.18	1.66427	-4.65214	0.177017	-5.82025	0.247168	Layer_4	both
LINC00499	ENSG00000251372	29.2288	1.56021	-5.38044	0.209994	-6.47659	0.272527	White_matter	both
LINC01007	ENSG00000233123	14.3435	-1.18518	-3.59347	0.165751	-2.77788	0.199171	Layer_3	both
LINC01007	ENSG00000233123	3.8882	-1.08301	-4.91927	0.203535	-4.16664	0.192139	Layer_5	F
LINC01664	ENSG00000235478	60.3242	-1.57355	-6.01557	0.225018	-4.91776	0.191003	Layer_2	both
LIX1	ENSG00000145721	67.8679	1.02252	-4.56247	0.121508	-5.27435	0.144745	Layer_3	F
LIX1	ENSG00000145721	14.1615	1.04862	-4.30296	0.159709	-5.03382	0.185056	Layer_4	F
LRP2	ENSG00000081479	7.10748	1.47056	-6.33296	0.202736	-7.39081	0.348799	Layer_2	M
MALAT1	ENSG00000251562	inf	1.00126	0.77614	0.0195725	0.0794122	0.0761365	Layer_5	both
MET	ENSG00000105976	15.4205	-1.00567	-3.95533	0.149861	-3.26409	0.181448	Layer_3	F
MET	ENSG00000105976	5.93655	-1.05482	-4.30637	0.168976	-3.57751	0.180402	Layer_4	both
MORN5	ENSG00000185681	5.52112	1.42334	-4.41343	0.205593	-5.42878	0.319263	Layer_1	both
MSANTD1	ENSG00000188981	17.0644	-1.01708	-5.21688	0.129668	-4.5131	0.138497	Layer_3	F
MSX1	ENSG00000163132	7.29235	1.08302	-4.40022	0.159084	-5.15758	0.197535	Layer_4	both
MT1F	ENSG00000198417	3.7179	1.10074	-2.24425	0.186146	-3.01444	0.221845	Layer_4	F
MT1G	ENSG00000125144	15.613	1.1672	-1.54366	0.176399	-2.35593	0.197841	White_matter	both
MT1M	ENSG00000205364	9.67393e+06	1.04458	-1.60979	0.254977	-2.31784	0.208045	Layer_3	F
MTRNR2L8	ENSG00000255823	465.081	1.14524	1.00969	0.140013	0.212945	0.160506	Layer_2	both
NLRP2	ENSG00000022556	6.48036	-1.78633	-7.15388	0.304122	-5.92401	0.33092	White_matter	both
NMU	ENSG00000109255	4.26747	-1.36476	-4.91065	0.232481	-3.96721	0.246609	Layer_2	both
NMU	ENSG00000109255	6.75196	-1.35384	-4.9623	0.197448	-4.0345	0.24713	Layer_3	both
NMU	ENSG00000109255	18.7129	-1.51684	-4.55985	0.23296	-3.51274	0.247486	Layer_4	both
NMU	ENSG00000109255	7.58585	-1.20484	-4.86306	0.194727	-4.02847	0.19731	Layer_5	both
NPIPB5	ENSG00000243716	9.85482	1.61352	-4.50794	0.226216	-5.65188	0.319966	Layer_5	both
NPPA	ENSG00000175206	14.7139	-1.22062	-5.52694	0.183525	-4.68327	0.196253	Layer_3	both
NPTX2	ENSG00000106236	20.3967	-1.28549	-2.73911	0.17939	-1.85575	0.215519	Layer_4	both
NPTX2	ENSG00000106236	14.3407	-1.02162	-2.51715	0.133031	-1.81657	0.180055	Layer_5	F
NUPR1	ENSG00000176046	3.20331	1.0977	-3.88597	0.199187	-4.65249	0.227664	Layer_4	F
NUPR2	ENSG00000185290	4.89058	-1.23935	-5.0748	0.20168	-4.21993	0.2216	Layer_2	both
NWD1	ENSG00000188039	7.40642	1.05214	-4.30604	0.160149	-5.04124	0.194079	Layer_4	both
NXT2	ENSG00000101888	12.3499	1.09109	-4.59934	0.153212	-5.36454	0.204795	Layer_4	both
OBI1-AS1	ENSG00000234377	13.5914	1.03058	-4.40569	0.146723	-5.12372	0.170707	Layer_3	F
P2RY1	ENSG00000169860	4.56373	1.09485	-4.44415	0.166656	-5.21196	0.212877	Layer_3	both
P2RY1	ENSG00000169860	13.4673	1.25176	-4.42369	0.174222	-5.3013	0.226411	Layer_4	both
PAX6	ENSG00000007372	76.1511	1.14139	-3.97916	0.141629	-4.77701	0.184165	Layer_4	both
PEAR1	ENSG00000187800	3.36064	1.13575	-4.36088	0.179243	-5.16068	0.239582	Layer_2	M
PENK	ENSG00000181195	59009295	-1.45587	-3.47183	0.444339	-2.38178	0.165837	Layer_2	both
PHYHD1	ENSG00000175287	30.5394	1.05916	-4.57049	0.131084	-5.31083	0.172433	Layer_4	both
PLPP3	ENSG00000162407	19.5319	1.12715	-2.24967	0.160401	-3.03739	0.199406	Layer_4	both
PLPP3	ENSG00000162407	3.20825	1.03884	-2.08028	0.171404	-2.80562	0.197277	Layer_5	F
PLSCR4	ENSG00000114698	28.426	1.07783	-3.63779	0.138168	-4.39081	0.176182	Layer_2	both
PLSCR4	ENSG00000114698	32.8605	1.04745	-3.82547	0.132036	-4.55621	0.164213	Layer_3	both
PNOC	ENSG00000168081	3.02045	-1.0512	-4.11937	0.182659	-3.39758	0.216214	Layer_3	F
PNOC	ENSG00000168081	7.80561	-1.08948	-4.42076	0.162968	-3.6718	0.197653	Layer_5	both
POLR2J3	ENSG00000285437	12.2301	1.10036	-4.51016	0.15425	-5.28113	0.20163	Layer_5	both
RARA-AS1	ENSG00000265666	3.8401	-1.07646	-5.54146	0.198085	-4.7933	0.188213	Layer_1	M
RIT2	ENSG00000152214	30.7967	-1.06119	-3.39578	0.142541	-2.66332	0.163454	Layer_3	both
RIT2	ENSG00000152214	24.3687	-1.03254	-3.59285	0.118418	-2.88147	0.152047	Layer_5	both
S1PR1	ENSG00000170989	7.15544	1.00509	-3.17883	0.146979	-3.88268	0.191134	Layer_4	F
SEPTIN10	ENSG00000186522	34.8389	1.04986	-4.90308	0.124803	-5.6346	0.151626	Layer_2	both
SERPINF1	ENSG00000132386	946.888	-1.04845	-2.47891	0.0948346	-1.75399	0.113135	Layer_5	both
SLC14A1	ENSG00000141469	25.3669	1.56914	-3.78402	0.186364	-4.88363	0.239321	Layer_3	both
SLC14A1	ENSG00000141469	6.22062	1.50607	-3.6399	0.252257	-4.70425	0.328294	Layer_4	both
SLC14A1	ENSG00000141469	3.27664	1.32293	-2.73684	0.211934	-3.66952	0.268564	White_matter	F
SLC16A9	ENSG00000165449	20.0036	1.25332	-4.70141	0.190689	-5.57986	0.23902	Layer_5	both
SLC1A3	ENSG00000079215	426.744	1.0246	-0.455586	0.12858	-1.16791	0.147697	Layer_3	both
SLC1A3	ENSG00000079215	83.5393	1.01212	-0.524537	0.102123	-1.23111	0.144021	Layer_5	both
SLC2A10	ENSG00000197496	4.44992	1.06391	-4.70511	0.177435	-5.44515	0.193483	Layer_4	both
SLC32A1	ENSG00000101438	42.5112	-1.23557	-3.5288	0.157479	-2.67472	0.171498	Layer_4	both
SLC32A1	ENSG00000101438	11.8745	-1.34085	-4.22724	0.241665	-3.29268	0.216026	Layer_6	both
SLC38A11	ENSG00000169507	3.28405	1.19237	-4.58333	0.203152	-5.4236	0.264963	Layer_1	M
SLFN5	ENSG00000166750	6.63146	1.0647	-3.90318	0.151063	-4.65352	0.21906	Layer_1	both
SMIM43	ENSG00000164112	82.5463	-1.04563	-2.14054	0.117282	-1.42064	0.154118	Layer_5	both
SNTB1	ENSG00000172164	403.759	1.19534	-4.82927	0.127909	-5.66105	0.150355	Layer_3	both
SOX9	ENSG00000125398	3.69228	1.04927	-2.73719	0.149759	-3.47737	0.220135	Layer_3	both
SPON1	ENSG00000262655	15.4464	1.02358	-3.72903	0.141388	-4.4423	0.166273	Layer_3	both
SST	ENSG00000157005	16.1317	-1.84059	-3.60753	0.301715	-2.32238	0.269388	Layer_1	both
SST	ENSG00000157005	284.692	-2.14233	-3.77011	0.227108	-2.30347	0.298133	Layer_2	both
SST	ENSG00000157005	184.722	-2.10163	-4.21758	0.239962	-2.77005	0.277308	Layer_3	both
SST	ENSG00000157005	366.631	-2.24363	-3.61846	0.278919	-2.07039	0.304163	Layer_4	both
SST	ENSG00000157005	10.6242	-1.68279	-3.55176	0.235881	-2.40813	0.317857	Layer_5	both
SSTR1	ENSG00000139874	29.9833	-1.09901	-3.71024	0.136019	-2.95225	0.161136	Layer_6	F
STK33	ENSG00000130413	8.56771	1.11477	-4.17929	0.165672	-4.956	0.188206	Layer_3	F
TAC1	ENSG00000006128	3.05326	-1.27678	-3.27842	0.214672	-2.39745	0.235031	Layer_4	F
TAC1	ENSG00000006128	4.47119	-1.03961	-3.56043	0.202799	-2.83511	0.175332	Layer_5	M
TFAP4	ENSG00000090447	3.5141	1.27999	-4.80666	0.178732	-5.72163	0.295911	Layer_1	both
VIM	ENSG00000026025	5.18564	1.22399	-1.2931	0.40294	-2.06455	0.167259	Layer_4	none
ZBTB20	ENSG00000181722	3.28043	1.17758	-3.97502	0.139919	-4.81259	0.242145	Layer_5	both
ZNF217	ENSG00000171940	5.22628	1.14282	-4.53431	0.179056	-5.33824	0.237149	Layer_2	both
ZNF738	ENSG00000172687	5.69072	-1.21524	-5.71172	0.202747	-4.869	0.203299	Layer_1	both
	ENSG00000248994	11.2336	-1.43855	-5.88178	0.277147	-4.86805	0.206939	Layer_1	both
	ENSG00000254664	4.07239	-1.37008	-5.53275	0.233505	-4.59386	0.273652	Layer_3	both
	ENSG00000269210	6.31289	-1.02588	-5.45735	0.161117	-4.74616	0.161374	Layer_3	F
	ENSG00000285634	12.8018	-1.18472	-5.39392	0.185014	-4.57323	0.186106	Layer_3	both
	ENSG00000255823	194.281	1.10648	0.924132	0.114749	0.141952	0.215626	Layer_5	both
	ENSG00000255823	63.9287	1.00596	0.99863	0.134386	0.294014	0.184387	Layer_6	both

## Sheet: Sex_DEGs
Sex-related DEGs identified from 3 comparisons: Young Male vs Young Female, Middle Male vs Middle Female, Old Male vs Old Female (BF>3, L2FC>1 or BF>3, L2FC<-1)
Gene Name	Ensembl	BF	l2fc	mean_M	std_M	mean_F	std_F	AAR	age	Up in
AZGP1	ENSG00000160862	4.44143	-1.71707	-6.56493	0.363911	-5.35313	0.300243	Layer_2	Old	Female
AZGP1	ENSG00000160862	3.78284	-1.50416	-6.39308	0.305411	-5.34046	0.272379	Layer_4	Old	Female
AZGP1	ENSG00000160862	13.4647	-1.83813	-6.11913	0.319526	-4.82331	0.251806	Layer_6	Old	Female
BHLHE22	ENSG00000180828	13.5939	-1.03269	-6.12549	0.163941	-5.41084	0.168958	White_matter	Middle	Female
CCL2	ENSG00000108691	12.9497	-3.50771	-6.70857	0.649238	-4.25359	0.618629	Layer_1	Old	Female
DDX3Y	ENSG00000067048	18.7215	3.65379	-3.21192	0.28579	-5.87906	0.528372	Layer_1	Old	Male
DDX3Y	ENSG00000067048	36.7785	7.00341	-2.89824	0.382587	-10.5818	2.26819	Layer_1	Middle	Male
DDX3Y	ENSG00000067048	806.65	7.53846	-3.24511	0.372555	-10.4194	2.49611	Layer_1	Young	Male
DDX3Y	ENSG00000067048	1.59684e+40	5.32091	-3.04092	0.26872	-6.84494	0.532875	Layer_2	Old	Male
DDX3Y	ENSG00000067048	299.232	7.6414	-2.95939	0.29133	-9.4311	1.16608	Layer_2	Middle	Male
DDX3Y	ENSG00000067048	69.3652	7.79794	-3.17875	0.38461	-11.0509	2.03371	Layer_2	Young	Male
DDX3Y	ENSG00000067048	42.4239	6.48705	-3.35386	0.260336	-8.41406	0.632227	Layer_3	Old	Male
DDX3Y	ENSG00000067048	40.1213	7.57569	-3.23355	0.394051	-12.5443	2.39059	Layer_3	Young	Male
DDX3Y	ENSG00000067048	5160.16	9.72416	-3.18427	0.302391	-13.2441	2.038	Layer_3	Middle	Male
DDX3Y	ENSG00000067048	1498.12	6.0516	-3.21867	0.329791	-7.56266	0.542032	Layer_4	Old	Male
DDX3Y	ENSG00000067048	42.6124	7.67697	-3.20279	0.420895	-11.8282	2.42341	Layer_4	Young	Male
DDX3Y	ENSG00000067048	1318.41	9.33225	-3.06601	0.289443	-12.3024	2.36207	Layer_4	Middle	Male
DDX3Y	ENSG00000067048	436.276	6.6391	-3.31527	0.316508	-8.13735	0.544274	Layer_5	Old	Male
DDX3Y	ENSG00000067048	2979.88	9.23722	-3.15607	0.281504	-12.6083	2.24996	Layer_5	Middle	Male
DDX3Y	ENSG00000067048	672392	10.2947	-3.20089	0.365908	-12.2483	2.12259	Layer_5	Young	Male
DDX3Y	ENSG00000067048	281.84	6.30197	-3.21612	0.320837	-7.83287	0.582653	Layer_6	Old	Male
DDX3Y	ENSG00000067048	56.2617	7.75653	-3.31803	0.351289	-11.4801	2.04852	Layer_6	Young	Male
DDX3Y	ENSG00000067048	5962.96	8.30913	-3.15311	0.30099	-10.0903	1.31147	Layer_6	Middle	Male
DDX3Y	ENSG00000067048	2.4965e+37	6.86415	-3.24539	0.27164	-8.11643	0.52628	White_matter	Old	Male
DDX3Y	ENSG00000067048	113.74	6.88121	-3.19966	0.366652	-8.57181	0.896765	White_matter	Young	Male
DDX3Y	ENSG00000067048	4680.62	8.3571	-3.25472	0.298349	-10.0918	0.931777	White_matter	Middle	Male
EIF1AY	ENSG00000198692	2.25416e+10	3.47726	-3.73935	0.286954	-6.24055	0.525529	Layer_1	Old	Male
EIF1AY	ENSG00000198692	111540335298524	7.88534	-3.45282	0.332075	-10.5613	2.45054	Layer_1	Young	Male
EIF1AY	ENSG00000198692	3.49164e+66	8.70815	-3.48698	0.289312	-10.7987	2.12868	Layer_1	Middle	Male
EIF1AY	ENSG00000198692	1.11971e+122	4.45426	-3.60517	0.252651	-6.77251	0.490085	Layer_2	Old	Male
EIF1AY	ENSG00000198692	2.77223e+50	9.45461	-3.37108	0.328098	-11.5307	2.43128	Layer_2	Young	Male
EIF1AY	ENSG00000198692	4.20348e+91	10.0987	-3.4745	0.252271	-11.8943	2.26236	Layer_2	Middle	Male
EIF1AY	ENSG00000198692	inf	6.83884	-3.64061	0.246621	-8.44599	0.44197	Layer_3	Old	Male
EIF1AY	ENSG00000198692	2.96729e+128	11.6065	-3.51455	0.338663	-12.9388	2.26305	Layer_3	Young	Male
EIF1AY	ENSG00000198692	3.76368e+250	12.4709	-3.53741	0.217736	-13.5931	2.29674	Layer_3	Middle	Male
EIF1AY	ENSG00000198692	inf	5.69237	-3.62516	0.241967	-7.64005	0.448853	Layer_4	Old	Male
EIF1AY	ENSG00000198692	1.68157e+77	10.274	-3.37115	0.322458	-12.059	2.44834	Layer_4	Young	Male
EIF1AY	ENSG00000198692	2.13241e+120	10.8931	-3.49904	0.248814	-12.5631	2.41731	Layer_4	Middle	Male
EIF1AY	ENSG00000198692	inf	6.61685	-3.60139	0.230166	-8.26076	0.449487	Layer_5	Old	Male
EIF1AY	ENSG00000198692	inf	9.75456	-3.46364	0.222901	-10.6843	1.10402	Layer_5	Middle	Male
EIF1AY	ENSG00000198692	4.78399e+87	10.9839	-3.40959	0.326432	-12.5734	2.58759	Layer_5	Young	Male
EIF1AY	ENSG00000198692	inf	6.07008	-3.57199	0.253073	-7.85632	0.469778	Layer_6	Old	Male
EIF1AY	ENSG00000198692	inf	9.03172	-3.44771	0.249221	-10.1435	1.06363	Layer_6	Middle	Male
EIF1AY	ENSG00000198692	4.88451e+82	10.3603	-3.36	0.337707	-11.8798	2.19459	Layer_6	Young	Male
EIF1AY	ENSG00000198692	inf	6.73433	-3.32428	0.239404	-8.07521	0.474091	White_matter	Old	Male
EIF1AY	ENSG00000198692	1.35143e+67	10.7004	-3.10333	0.319511	-12.2544	2.53089	White_matter	Young	Male
EIF1AY	ENSG00000198692	1.61649e+203	12.4715	-3.04758	0.259442	-13.1628	2.23864	White_matter	Middle	Male
FBLN7	ENSG00000144152	12.1671	1.18691	-5.83634	0.165871	-6.673	0.238251	White_matter	Old	Male
HAMP	ENSG00000105697	5.59541	-1.83124	-5.9462	0.302122	-4.70761	0.387816	White_matter	Old	Female
HMOX	ENSG00000100292	5.66532	-1.17423	-4.68767	0.191943	-3.87551	0.200888	White_matter	Old	Female
HSPA1B	ENSG00000204388	9.75083	-1.17288	-2.92878	0.175663	-2.11863	0.191989	Layer_1	Old	Female
HSPA1B	ENSG00000204388	213.437	-1.25628	-2.54304	0.137634	-1.67865	0.178295	White_matter	Old	Female
IFITM2	ENSG00000185201	3.20007	-1.37825	-3.79048	0.25382	-2.84209	0.279407	Layer_1	Middle	Female
KDM5D	ENSG00000012817	150284	3.66868	-3.89201	0.251367	-6.57267	0.601996	Layer_1	Old	Male
KDM5D	ENSG00000012817	3.69601e+11	6.66187	-4.14772	0.309956	-10.2771	2.33396	Layer_1	Young	Male
KDM5D	ENSG00000012817	4.10848e+09	8.25919	-3.9203	0.478713	-11.088	2.2058	Layer_1	Middle	Male
KDM5D	ENSG00000012817	2.41497e+95	4.49961	-3.5662	0.237243	-6.78776	0.515814	Layer_2	Old	Male
KDM5D	ENSG00000012817	1.76815e+285	7.9877	-3.50423	0.282456	-9.40066	0.977912	Layer_2	Middle	Male
KDM5D	ENSG00000012817	4.56114e+43	8.66906	-3.86538	0.377178	-11.232	2.15962	Layer_2	Young	Male
KDM5D	ENSG00000012817	inf	6.6595	-3.69155	0.269482	-8.36377	0.445313	Layer_3	Old	Male
KDM5D	ENSG00000012817	8.74186e+288	9.39643	-3.76091	0.299531	-10.7622	1.15375	Layer_3	Young	Male
KDM5D	ENSG00000012817	3.61264e+140	12.1103	-3.82334	0.376323	-13.5592	2.31816	Layer_3	Middle	Male
KDM5D	ENSG00000012817	2.37506e+237	5.35323	-3.76917	0.33347	-7.54087	0.4741	Layer_4	Old	Male
KDM5D	ENSG00000012817	2.22562e+67	10.0257	-3.82908	0.483414	-12.0247	2.18658	Layer_4	Young	Male
KDM5D	ENSG00000012817	2.48642e+107	10.0359	-3.77026	0.306309	-12.0998	2.20055	Layer_4	Middle	Male
KDM5D	ENSG00000012817	6.90398e+118	6.00585	-3.83462	0.375058	-8.14467	0.600711	Layer_5	Old	Male
KDM5D	ENSG00000012817	7.95642e+300	8.97913	-3.6978	0.351847	-10.4026	1.13229	Layer_5	Young	Male
KDM5D	ENSG00000012817	8.736e+134	10.8966	-3.76193	0.254517	-12.814	2.30225	Layer_5	Middle	Male
KDM5D	ENSG00000012817	inf	5.83348	-3.72714	0.224454	-7.842	0.430476	Layer_6	Old	Male
KDM5D	ENSG00000012817	6.13677e+300	7.70998	-3.66824	0.302099	-9.26979	0.821482	Layer_6	Middle	Male
KDM5D	ENSG00000012817	8.4746e+54	9.74398	-3.63527	0.300687	-11.9715	2.28581	Layer_6	Young	Male
KDM5D	ENSG00000012817	inf	5.95452	-3.44423	0.226657	-7.70311	0.560303	White_matter	Old	Male
KDM5D	ENSG00000012817	1.68861e+175	8.50711	-3.52775	0.324591	-9.86796	1.07844	White_matter	Young	Male
KDM5D	ENSG00000012817	inf	9.3503	-3.29398	0.243572	-10.0825	0.878878	White_matter	Middle	Male
NLGN4Y	ENSG00000165246	18.7301	3.50609	-3.41969	0.390811	-5.93344	0.547161	Layer_1	Old	Male
NLGN4Y	ENSG00000165246	26.5624	6.48069	-3.48253	0.357147	-10.6281	2.77022	Layer_1	Young	Male
NLGN4Y	ENSG00000165246	1917	7.96144	-3.22732	0.330563	-10.9224	2.74509	Layer_1	Middle	Male
NLGN4Y	ENSG00000165246	22.2127	4.6337	-3.51393	0.432855	-6.78483	0.512726	Layer_2	Old	Male
NLGN4Y	ENSG00000165246	536747	8.63896	-3.25595	0.366042	-11.2868	2.39726	Layer_2	Young	Male
NLGN4Y	ENSG00000165246	15001.9	9.10697	-3.14118	0.310921	-11.9448	2.56512	Layer_2	Middle	Male
NLGN4Y	ENSG00000165246	28.0186	5.93553	-3.46817	0.287327	-8.16516	0.648669	Layer_3	Old	Male
NLGN4Y	ENSG00000165246	59.4464	7.37285	-3.44162	0.395277	-12.718	2.50724	Layer_3	Young	Male
NLGN4Y	ENSG00000165246	3860.34	9.88907	-3.40395	0.347042	-13.4582	2.28522	Layer_3	Middle	Male
NLGN4Y	ENSG00000165246	24.0134	5.4157	-3.51416	0.259447	-7.60066	0.575646	Layer_4	Old	Male
NLGN4Y	ENSG00000165246	31.5024	7.35638	-3.40135	0.269256	-12.3466	2.51029	Layer_4	Middle	Male
NLGN4Y	ENSG00000165246	942.225	8.20889	-3.44997	0.340092	-12.0866	2.71669	Layer_4	Young	Male
NLGN4Y	ENSG00000165246	3350.15	6.59653	-3.48217	0.320851	-8.22166	0.551108	Layer_5	Old	Male
NLGN4Y	ENSG00000165246	1055.98	7.96893	-3.32624	0.437472	-10.3235	1.29798	Layer_5	Young	Male
NLGN4Y	ENSG00000165246	7160.59	8.57554	-3.34563	0.270382	-12.8488	2.3926	Layer_5	Middle	Male
NLGN4Y	ENSG00000165246	2674.07	6.06885	-3.52479	0.400153	-7.79215	0.507546	Layer_6	Old	Male
NLGN4Y	ENSG00000165246	42.6427	7.17921	-3.24551	0.367735	-11.8672	2.62712	Layer_6	Young	Male
NLGN4Y	ENSG00000165246	1.37129e+07	9.26846	-3.27163	0.280471	-12.324	2.38111	Layer_6	Middle	Male
NLGN4Y	ENSG00000165246	1.03316e+06	6.14691	-3.69567	0.309437	-8.0614	0.515255	White_matter	Old	Male
NLGN4Y	ENSG00000165246	30.3185	6.83958	-3.56519	0.378616	-9.96793	1.39466	White_matter	Young	Male
NLGN4Y	ENSG00000165246	56309.6	8.98193	-3.44269	0.323912	-12.8149	2.26225	White_matter	Middle	Male
PCDH11Y	ENSG00000099715	117.485	2.67621	-4.70653	0.276759	-6.66779	0.554558	Layer_1	Old	Male
PCDH11Y	ENSG00000099715	2.43483e+09	4.68728	-4.72933	0.329307	-8.38752	1.10942	Layer_1	Middle	Male
PCDH11Y	ENSG00000099715	6847.91	5.64879	-4.89267	0.326954	-10.3128	2.43483	Layer_1	Young	Male
PCDH11Y	ENSG00000099715	1954.9	3.08471	-4.97345	0.273556	-7.19045	0.491195	Layer_2	Old	Male
PCDH11Y	ENSG00000099715	1.27396e+17	5.88925	-4.55418	0.324642	-9.08988	1.09863	Layer_2	Young	Male
PCDH11Y	ENSG00000099715	2.82596e+32	7.39574	-4.89325	0.274957	-11.1073	1.91698	Layer_2	Middle	Male
PCDH11Y	ENSG00000099715	5.30609e+255	4.65179	-5.1922	0.232062	-8.49643	0.467242	Layer_3	Old	Male
PCDH11Y	ENSG00000099715	1.01211e+174	6.10997	-5.10883	0.289155	-9.53961	0.722956	Layer_3	Young	Male
PCDH11Y	ENSG00000099715	inf	6.43968	-5.18888	0.287144	-9.7786	0.588814	Layer_3	Middle	Male
PCDH11Y	ENSG00000099715	inf	4.40972	-4.50826	0.233995	-7.62289	0.422675	Layer_4	Old	Male
PCDH11Y	ENSG00000099715	2.66657e+293	5.92972	-4.53244	0.323157	-8.78411	0.652854	Layer_4	Middle	Male
PCDH11Y	ENSG00000099715	3.435e+46	8.55711	-4.1434	0.309782	-11.3732	2.12017	Layer_4	Young	Male
PCDH11Y	ENSG00000099715	1.99429e+241	4.85588	-4.79125	0.229571	-8.22262	0.431449	Layer_5	Old	Male
PCDH11Y	ENSG00000099715	3.56444e+170	7.4675	-4.54591	0.28124	-10.1424	1.04674	Layer_5	Young	Male
PCDH11Y	ENSG00000099715	6.86349e+112	9.28445	-4.84092	0.235082	-12.4544	2.04334	Layer_5	Middle	Male
PCDH11Y	ENSG00000099715	inf	4.64675	-4.73069	0.242062	-8.01677	0.445955	Layer_6	Old	Male
PCDH11Y	ENSG00000099715	1.24721e+133	7.01066	-4.37129	0.311032	-9.63249	1.02727	Layer_6	Young	Male
PCDH11Y	ENSG00000099715	9.61659e+233	7.32277	-4.45811	0.249305	-9.95714	1.06705	Layer_6	Middle	Male
PCDH11Y	ENSG00000099715	4.59973e+238	4.78376	-4.81324	0.267286	-8.19529	0.4519	White_matter	Old	Male
PCDH11Y	ENSG00000099715	1.07424e+53	6.0124	-4.58331	0.347381	-9.03739	0.88514	White_matter	Young	Male
PCDH11Y	ENSG00000099715	4.5379e+164	10.111	-4.52873	0.259114	-12.7861	2.04743	White_matter	Middle	Male
PIM1	ENSG00000137193	3.16754	-1.05261	-5.10625	0.196962	-4.37506	0.189428	Layer_1	Old	Female
PM20D1-AS1	ENSG00000286619	14.1788	3.54876	-6.00166	0.514012	-8.71128	0.896342	Layer_2	Young	Male
PM20D1-AS1	ENSG00000286619	42.8112	3.75122	-6.19475	0.477366	-9.0477	0.900365	Layer_4	Young	Male
PM20D1-AS1	ENSG00000286619	17.5637	3.16457	-6.43567	0.462184	-8.75108	0.692697	Layer_5	Young	Male
PYGL	ENSG00000100504	9.86824	-1.18342	-5.56253	0.188997	-4.74181	0.187736	Layer_4	Middle	Female
PYGL	ENSG00000100504	65.2287	-1.22245	-5.36679	0.170769	-4.51985	0.171975	Layer_5	Middle	Female
RPS4Y1	ENSG00000129824	7.53929	4.72606	-1.84406	0.419443	-9.10438	3.33846	Layer_1	Middle	Male
RPS4Y1	ENSG00000129824	21.2852	4.85194	-1.31454	0.603646	-8.45293	3.73695	Layer_1	Young	Male
RPS4Y1	ENSG00000129824	79.2761	4.90512	-1.796	0.338824	-5.87719	1.12478	Layer_2	Old	Male
RPS4Y1	ENSG00000129824	394.608	6.2132	-1.51547	0.371816	-9.76803	3.54379	Layer_2	Middle	Male
RPS4Y1	ENSG00000129824	16.1807	4.56103	-1.89033	0.320829	-6.96527	1.81812	Layer_3	Old	Male
RPS4Y1	ENSG00000129824	40.491	5.09739	-1.78681	0.561723	-7.75369	2.32085	Layer_3	Young	Male
RPS4Y1	ENSG00000129824	626.256	6.06877	-1.60509	0.306486	-8.57633	2.22689	Layer_3	Middle	Male
RPS4Y1	ENSG00000129824	5.43977	4.03497	-2.05525	0.50075	-6.71232	1.823	Layer_4	Old	Male
RPS4Y1	ENSG00000129824	4.67418	4.57611	-2.1532	0.97398	-8.08858	2.60474	Layer_4	Young	Male
RPS4Y1	ENSG00000129824	18.5991	4.81643	-1.93328	0.637193	-7.96026	2.51022	Layer_5	Young	Male
RPS4Y1	ENSG00000129824	298.019	5.1606	-2.02487	0.306094	-7.12895	1.65511	Layer_5	Old	Male
RPS4Y1	ENSG00000129824	41.2351	5.62714	-1.80683	0.33518	-10.3013	3.66604	Layer_5	Middle	Male
RPS4Y1	ENSG00000129824	34.8282	5.05604	-1.81621	0.422979	-10.1033	3.93583	Layer_6	Middle	Male
RPS4Y1	ENSG00000129824	225.939	5.13296	-1.84903	0.356357	-6.83945	1.63276	Layer_6	Old	Male
RPS4Y1	ENSG00000129824	17.5835	3.77366	-1.80641	0.329701	-6.0982	1.78093	White_matter	Old	Male
RPS4Y1	ENSG00000129824	5.41839	4.00203	-1.2634	0.568316	-6.58217	2.44512	White_matter	Young	Male
RPS4Y1	ENSG00000129824	142.343	6.27828	-1.78908	0.566864	-8.29987	2.1352	White_matter	Middle	Male
S100A8	ENSG00000143546	4.54247	-3.16462	-7.70507	0.724075	-5.4814	0.675718	Layer_1	Old	Female
S100A8	ENSG00000143546	5.80082	-3.50673	-8.94378	0.708184	-6.52735	0.725758	Layer_2	Middle	Female
S100A8	ENSG00000143546	5.05549	-2.81498	-8.3555	0.601296	-6.43679	0.605385	Layer_5	Old	Female
S100A9	ENSG00000163220	4.9424	-3.09262	-8.10745	0.764423	-5.8275	0.581208	Layer_1	Middle	Female
S100A9	ENSG00000163220	3.57394	-2.75267	-7.16166	0.635964	-5.19404	0.567861	Layer_1	Old	Female
S100A9	ENSG00000163220	4.93531	-2.9158	-8.2042	0.566098	-6.20842	0.610235	Layer_2	Middle	Female
SOCS3	ENSG00000184557	5.15956	-3.11378	-7.25548	0.643099	-5.11575	0.649732	Layer_1	Old	Female
SOCS3	ENSG00000184557	7.69022	-3.20879	-8.09372	0.682488	-5.80743	0.589022	Layer_2	Middle	Female
SOCS3	ENSG00000184557	4.83643	-2.83926	-7.64247	0.618709	-5.66742	0.588893	Layer_2	Old	Female
TIMP1	ENSG00000102265	21.5662	-1.30702	-3.6153	0.176651	-2.71377	0.197787	Layer_1	Old	Female
TIMP1	ENSG00000102265	9.3235	-1.25049	-4.09999	0.210559	-3.23536	0.219004	Layer_2	Old	Female
TIMP1	ENSG00000102265	6.33783	-1.06148	-4.40415	0.244265	-3.65743	0.183684	Layer_4	Old	Female
TTTY14	ENSG00000176728	338.259	2.74321	-4.38628	0.279909	-6.373	0.505632	Layer_1	Old	Male
TTTY14	ENSG00000176728	4.5469e+08	6.8525	-4.37104	0.334642	-10.9713	2.69629	Layer_1	Young	Male
TTTY14	ENSG00000176728	3.28596e+21	7.77917	-4.17316	0.275769	-11.3471	2.72033	Layer_1	Middle	Male
TTTY14	ENSG00000176728	3.08136e+27	3.89279	-4.26754	0.252548	-7.03528	0.457402	Layer_2	Old	Male
TTTY14	ENSG00000176728	2.08881e+39	8.63157	-4.07089	0.31638	-11.8101	2.71317	Layer_2	Young	Male
TTTY14	ENSG00000176728	2.5368e+58	9.15706	-4.22047	0.242026	-12.0686	2.36107	Layer_2	Middle	Male
TTTY14	ENSG00000176728	inf	6.06316	-4.34794	0.234877	-8.61546	0.433027	Layer_3	Old	Male
TTTY14	ENSG00000176728	1.25551e+123	8.71783	-4.38228	0.269834	-11.0122	1.29574	Layer_3	Young	Male
TTTY14	ENSG00000176728	2.52141e+178	11.6859	-4.27072	0.250413	-13.7938	2.27111	Layer_3	Middle	Male
TTTY14	ENSG00000176728	inf	4.86663	-4.40045	0.223202	-7.83815	0.428354	Layer_4	Old	Male
TTTY14	ENSG00000176728	5.99308e+35	9.26868	-4.24198	0.311446	-12.4143	2.67484	Layer_4	Young	Male
TTTY14	ENSG00000176728	3.27653e+103	9.89714	-4.41101	0.240413	-12.5936	2.14557	Layer_4	Middle	Male
TTTY14	ENSG00000176728	inf	5.63636	-4.48624	0.231159	-8.45272	0.416395	Layer_5	Old	Male
TTTY14	ENSG00000176728	2.44868e+69	10.0921	-4.42933	0.298372	-13.0824	2.56145	Layer_5	Young	Male
TTTY14	ENSG00000176728	7.89039e+114	10.4355	-4.39899	0.245185	-13.1575	2.34655	Layer_5	Middle	Male
TTTY14	ENSG00000176728	inf	5.20111	-4.43488	0.231188	-8.107	0.43774	Layer_6	Old	Male
TTTY14	ENSG00000176728	8.92897e+35	9.11261	-4.36849	0.284094	-12.1107	2.3205	Layer_6	Young	Male
TTTY14	ENSG00000176728	6.0136e+96	10.0041	-4.31778	0.233319	-12.7588	2.38311	Layer_6	Middle	Male
TTTY14	ENSG00000176728	inf	5.4846	-4.41663	0.240112	-8.27959	0.430064	White_matter	Old	Male
TTTY14	ENSG00000176728	2.31309e+131	7.55083	-4.36922	0.305156	-10.0532	1.12411	White_matter	Young	Male
TTTY14	ENSG00000176728	1.34177e+151	11.1967	-4.12676	0.244828	-13.2517	2.15876	White_matter	Middle	Male
TUBA1C	ENSG00000167553	23.1656	-2.19465	-5.64969	0.370939	-4.11374	0.327346	Layer_1	Old	Female
USP9Y	ENSG00000114374	16925.1	3.36893	-2.90005	0.343346	-5.48472	0.793066	Layer_1	Old	Male
USP9Y	ENSG00000114374	1.04975e+08	7.87548	-2.69532	0.475972	-9.96311	2.59072	Layer_1	Young	Male
USP9Y	ENSG00000114374	7.25169e+10	9.21954	-2.97218	0.510802	-11.0925	2.61305	Layer_1	Middle	Male
USP9Y	ENSG00000114374	3.72385e+99	5.21704	-2.93319	0.493	-6.60376	0.595132	Layer_2	Old	Male
USP9Y	ENSG00000114374	7.72317e+10	8.17013	-3.02833	0.401177	-10.6251	2.77513	Layer_2	Young	Male
USP9Y	ENSG00000114374	1.18231e+72	10.5418	-3.13936	0.498663	-11.8607	2.25767	Layer_2	Middle	Male
USP9Y	ENSG00000114374	7.14527e+132	7.19257	-3.16418	0.677393	-8.1486	0.593874	Layer_3	Old	Male
USP9Y	ENSG00000114374	7.63808e+55	10.8831	-2.65118	0.374826	-12.1634	2.37034	Layer_3	Young	Male
USP9Y	ENSG00000114374	9.68966e+71	12.0467	-3.05379	0.503064	-13.0004	2.17491	Layer_3	Middle	Male
USP9Y	ENSG00000114374	inf	6.80759	-2.79661	0.312081	-7.5976	0.514922	Layer_4	Old	Male
USP9Y	ENSG00000114374	1.41903e+283	9.89914	-3.00102	0.48019	-10.38	1.25155	Layer_4	Middle	Male
USP9Y	ENSG00000114374	2.19369e+47	9.95944	-2.85385	0.435594	-11.5249	2.507	Layer_4	Young	Male
USP9Y	ENSG00000114374	9.09556e+93	6.6069	-3.21778	0.643982	-7.87022	0.697113	Layer_5	Old	Male
USP9Y	ENSG00000114374	2.37123e+78	11.3787	-2.9584	0.47188	-12.2758	2.23594	Layer_5	Young	Male
USP9Y	ENSG00000114374	1.38244e+116	11.7785	-3.08367	0.436556	-12.6363	2.25836	Layer_5	Middle	Male
USP9Y	ENSG00000114374	2.03898e+22	5.72788	-3.1375	0.492612	-7.38063	0.794146	Layer_6	Old	Male
USP9Y	ENSG00000114374	1.12794e+19	8.83717	-3.01469	0.357428	-11.2636	2.58043	Layer_6	Young	Male
USP9Y	ENSG00000114374	3.04111e+46	10.4107	-2.99553	0.349901	-11.9679	2.29458	Layer_6	Middle	Male
USP9Y	ENSG00000114374	240896858971193	5.50951	-3.25849	0.4556	-7.44764	0.89906	White_matter	Old	Male
USP9Y	ENSG00000114374	6.36745e+07	7.14326	-2.75078	0.697048	-8.12169	1.02919	White_matter	Young	Male
USP9Y	ENSG00000114374	9.3664e+204	9.78172	-3.06509	0.428022	-10.5207	1.269	White_matter	Middle	Male
UTY	ENSG00000183878	8.12655	2.11971	-4.83565	0.32032	-6.36757	0.486418	Layer_1	Old	Male
UTY	ENSG00000183878	165.027	6.0549	-4.97486	0.363156	-10.8908	2.71028	Layer_1	Young	Male
UTY	ENSG00000183878	2.55453e+06	7.00216	-4.80741	0.287958	-11.3831	2.64797	Layer_1	Middle	Male
UTY	ENSG00000183878	984.061	3.13268	-4.82136	0.250523	-7.07902	0.49657	Layer_2	Old	Male
UTY	ENSG00000183878	4.6157e+06	7.5888	-4.90774	0.329128	-12.0741	2.77983	Layer_2	Young	Male
UTY	ENSG00000183878	7.84349e+29	8.36902	-4.8495	0.263544	-12.2252	2.5033	Layer_2	Middle	Male
UTY	ENSG00000183878	inf	5.23894	-5.01915	0.219837	-8.72128	0.44458	Layer_3	Old	Male
UTY	ENSG00000183878	8.78933e+75	9.36993	-5.18491	0.291514	-13.1709	2.32837	Layer_3	Young	Male
UTY	ENSG00000183878	1.2758e+142	10.6404	-5.02916	0.234819	-13.8333	2.26539	Layer_3	Middle	Male
UTY	ENSG00000183878	9.45602e+134	4.35368	-4.93136	0.252704	-8.01756	0.455417	Layer_4	Old	Male
UTY	ENSG00000183878	5.7726e+184	7.05696	-4.90873	0.242748	-10.2208	1.07669	Layer_4	Middle	Male
UTY	ENSG00000183878	2.68747e+08	8.1826	-5.1689	0.288961	-12.5243	2.68693	Layer_4	Young	Male
UTY	ENSG00000183878	inf	4.97436	-5.02923	0.245866	-8.53951	0.434993	Layer_5	Old	Male
UTY	ENSG00000183878	1.61482e+44	8.84375	-5.13441	0.289333	-12.8159	2.41997	Layer_5	Young	Male
UTY	ENSG00000183878	1.74204e+78	9.58665	-4.97881	0.235378	-13.1902	2.39084	Layer_5	Middle	Male
UTY	ENSG00000183878	inf	4.56534	-4.84816	0.242781	-8.07566	0.437641	Layer_6	Old	Male
UTY	ENSG00000183878	1.20589e+27	8.41446	-4.90648	0.293102	-12.4799	2.54138	Layer_6	Young	Male
UTY	ENSG00000183878	1.70513e+70	9.23374	-4.6363	0.239128	-12.494	2.30872	Layer_6	Middle	Male
UTY	ENSG00000183878	5.11821e+304	5.30628	-4.35519	0.258505	-8.1017	0.453887	White_matter	Old	Male
UTY	ENSG00000183878	inf	9.01677	-4.3494	0.226281	-11.0038	1.0043	White_matter	Middle	Male
UTY	ENSG00000183878	1.95432e+37	9.28453	-4.45281	0.30708	-12.4015	2.40135	White_matter	Young	Male
VILL	ENSG00000136059	4.54259	1.06525	-4.15072	0.154514	-4.90183	0.22246	Layer_1	Old	Male
XIST	ENSG00000229807	5.72719e+167	-12.3409	-11.2051	2.2718	-1.26237	0.38837	Layer_1	Middle	Female
XIST	ENSG00000229807	inf	-8.5499	-8.4968	0.862195	-2.33446	0.397851	Layer_1	Old	Female
XIST	ENSG00000229807	8.09827e+156	-8.37652	-7.5817	0.800708	-1.65319	0.588724	Layer_1	Young	Female
XIST	ENSG00000229807	inf	-12.028	-10.1718	1.11041	-1.42555	0.434724	Layer_2	Middle	Female
XIST	ENSG00000229807	inf	-10.6772	-9.50717	1.09864	-1.77033	0.591047	Layer_2	Young	Female
XIST	ENSG00000229807	inf	-9.86699	-9.28249	0.805726	-2.21489	0.378357	Layer_2	Old	Female
XIST	ENSG00000229807	inf	-12.1261	-10.298	0.613061	-1.79008	0.393157	Layer_3	Middle	Female
XIST	ENSG00000229807	inf	-11.2245	-10.2305	0.760989	-2.31625	0.528414	Layer_3	Young	Female
XIST	ENSG00000229807	inf	-9.31381	-9.23877	0.490782	-2.73628	0.375259	Layer_3	Old	Female
XIST	ENSG00000229807	inf	-10.944	-10.0912	1.05214	-2.18577	0.556656	Layer_4	Young	Female
XIST	ENSG00000229807	inf	-10.8778	-9.5169	0.716402	-1.81057	0.38515	Layer_4	Middle	Female
XIST	ENSG00000229807	inf	-9.76746	-9.64274	0.774167	-2.67059	0.404433	Layer_4	Old	Female
XIST	ENSG00000229807	inf	-11.5138	-10.0375	0.634144	-1.95199	0.426255	Layer_5	Middle	Female
XIST	ENSG00000229807	inf	-10.8025	-10.2625	0.660179	-2.64794	0.392176	Layer_5	Old	Female
XIST	ENSG00000229807	inf	-10.5336	-9.82464	0.756924	-2.39245	0.526066	Layer_5	Young	Female
XIST	ENSG00000229807	6.71021e+152	-12.6745	-12.172	2.05626	-2.20363	0.536829	Layer_6	Young	Female
XIST	ENSG00000229807	inf	-11.8012	-10.2301	0.827383	-1.83214	0.410541	Layer_6	Middle	Female
XIST	ENSG00000229807	inf	-10.4429	-9.64804	0.653307	-2.28666	0.390094	Layer_6	Old	Female
XIST	ENSG00000229807	inf	-10.0928	-8.90826	0.606162	-1.8246	0.426376	White_matter	Middle	Female
XIST	ENSG00000229807	inf	-9.82059	-8.94193	0.578949	-2.05371	0.397414	White_matter	Old	Female
XIST	ENSG00000229807	inf	-9.81298	-8.62835	0.722063	-1.73361	0.55727	White_matter	Young	Female
ZFY	ENSG00000067646	120.477	2.75564	-4.51126	0.296144	-6.50457	0.514696	Layer_1	Old	Male
ZFY	ENSG00000067646	2566.96	5.92786	-5.03346	0.374468	-10.9527	2.72327	Layer_1	Young	Male
ZFY	ENSG00000067646	213319119420334	6.98551	-4.67668	0.321219	-11.3191	2.62019	Layer_1	Middle	Male
ZFY	ENSG00000067646	1313.27	2.98978	-4.81596	0.283433	-6.95305	0.463374	Layer_2	Old	Male
ZFY	ENSG00000067646	3.71557e+17	7.71824	-4.85511	0.338013	-11.7815	2.45533	Layer_2	Young	Male
ZFY	ENSG00000067646	2.70614e+33	8.39682	-4.67962	0.273208	-12.2238	2.60394	Layer_2	Middle	Male
ZFY	ENSG00000067646	inf	5.00372	-4.93571	0.245169	-8.47169	0.447922	Layer_3	Old	Male
ZFY	ENSG00000067646	1.02458e+57	9.6655	-4.95863	0.309951	-13.2397	2.41226	Layer_3	Young	Male
ZFY	ENSG00000067646	1.18588e+126	10.8595	-4.77776	0.243593	-13.7563	2.35677	Layer_3	Middle	Male
ZFY	ENSG00000067646	1.26931e+109	4.20799	-4.81059	0.234531	-7.79465	0.442251	Layer_4	Old	Male
ZFY	ENSG00000067646	2.91693e+12	8.35319	-4.89345	0.331274	-12.3772	2.70726	Layer_4	Young	Male
ZFY	ENSG00000067646	3.49296e+53	9.04751	-4.88561	0.249203	-12.6957	2.47343	Layer_4	Middle	Male
ZFY	ENSG00000067646	inf	5.12623	-4.84906	0.235004	-8.47778	0.458801	Layer_5	Old	Male
ZFY	ENSG00000067646	4.78632e+262	7.83937	-4.79303	0.243767	-10.6596	1.10314	Layer_5	Middle	Male
ZFY	ENSG00000067646	7.20457e+55	9.29229	-4.8408	0.303949	-12.8653	2.47625	Layer_5	Young	Male
ZFY	ENSG00000067646	1.95179e+149	4.74006	-4.8676	0.25649	-8.22973	0.470759	Layer_6	Old	Male
ZFY	ENSG00000067646	1.69103e+35	8.66049	-4.82524	0.31858	-12.423	2.62756	Layer_6	Young	Male
ZFY	ENSG00000067646	4.9351e+41	9.09992	-4.74042	0.249587	-12.8605	2.72585	Layer_6	Middle	Male
ZFY	ENSG00000067646	inf	5.07366	-4.68019	0.249649	-8.26685	0.453848	White_matter	Old	Male
ZFY	ENSG00000067646	8.80118e+34	8.65565	-4.80764	0.344943	-12.4262	2.52011	White_matter	Young	Male
ZFY	ENSG00000067646	3.30988e+65	10.5336	-4.46085	0.252097	-13.4538	2.52686	White_matter	Middle	Male
	ENSG00000266489	4.78685	2.84967	-5.2468	0.544114	-7.32984	0.725996	Layer_2	Old	Male
	ENSG00000228408	3.5511	-1.58074	-6.62205	0.282437	-5.53897	0.3261	Layer_3	Old	Female
	ENSG00000283907	13.6116	2.0936	-5.12854	0.333202	-6.6021	0.399297	Layer_3	Old	Male
	ENSG00000266489	3.13529	2.49939	-5.32515	0.523342	-7.12708	0.634913	Layer_3	Old	Male
	ENSG00000283907	12.0674	2.09772	-5.26056	0.322605	-6.75109	0.427314	Layer_4	Old	Male
	ENSG00000283907	16.1986	2.12317	-5.01854	0.302722	-6.52008	0.390222	Layer_5	Old	Male
	ENSG00000287978	11.9147	1.13317	-4.70568	0.155814	-5.50082	0.209918	Layer_6	Middle	Male
	ENSG00000283907	3.37924	1.77441	-4.90676	0.303209	-6.17497	0.403007	Layer_6	Old	Male
	ENSG00000228408	3.10092	-1.41636	-4.45454	0.259571	-3.49051	0.315044	White_matter	Old	Female
	ENSG00000283907	13.0656	2.15426	-4.69072	0.340713	-6.20653	0.399512	White_matter	Old	Male

## Sheet: Old vs Young
		Layer_1	Layer_1	Layer_1	Layer_1	Layer_1	Layer_1	Layer_2	Layer_2	Layer_2	Layer_2	Layer_2	Layer_2	Layer_3	Layer_3	Layer_3	Layer_3	Layer_3	Layer_3	Layer_4	Layer_4	Layer_4	Layer_4	Layer_4	Layer_4	Layer_5	Layer_5	Layer_5	Layer_5	Layer_5	Layer_5	Layer_6	Layer_6	Layer_6	Layer_6	Layer_6	Layer_6	White_matter	White_matter	White_matter	White_matter	White_matter	White_matter
Gene Name	Ensembl	BF	l2fc	mean_in	std_in	mean_out	std_out	BF	l2fc	mean_in	std_in	mean_out	std_out	BF	l2fc	mean_in	std_in	mean_out	std_out	BF	l2fc	mean_in	std_in	mean_out	std_out	BF	l2fc	mean_in	std_in	mean_out	std_out	BF	l2fc	mean_in	std_in	mean_out	std_out	BF	l2fc	mean_in	std_in	mean_out	std_out
TSPAN6	ENSG00000000003	0.0958115	0.148198	-3.82096	0.178945	-3.92406	0.179666	0.0727487	-0.0154879	-4.38261	0.166374	-4.37257	0.171414	0.116603	0.242322	-4.46388	0.148452	-4.63351	0.158462	0.116186	0.234834	-4.45449	0.156683	-4.61918	0.166861	0.115882	0.24649	-4.50326	0.149505	-4.67632	0.164612	0.0770778	0.133612	-4.40173	0.157389	-4.4951	0.161542	0.168829	0.348199	-4.09053	0.157394	-4.33522	0.175559
DPM1	ENSG00000000419	0.0429425	0.0442329	-2.9696	0.0709811	-3.00195	0.0919218	0.238725	-0.2554	-2.77292	0.0563398	-2.59643	0.0652956	0.44022	-0.283288	-2.68137	0.0498479	-2.486	0.066914	0.346813	-0.266018	-2.66874	0.0526366	-2.48494	0.0629077	0.204229	-0.23358	-2.76128	0.0505174	-2.60027	0.065903	0.136363	-0.204724	-2.81292	0.0460415	-2.67198	0.0637052	0.0317722	-0.0363188	-3.05431	0.0506342	-3.03017	0.0680261
SCYL3	ENSG00000000457	0.0814061	0.145662	-4.48397	0.130618	-4.58873	0.157333	0.0719516	-0.172388	-4.34467	0.0973238	-4.22627	0.108201	0.0958606	-0.219847	-4.48745	0.0819325	-4.33553	0.0874309	0.0477004	0.0237364	-4.36557	0.0891567	-4.38306	0.0996696	0.0497103	-0.100704	-4.43288	0.0801297	-4.36433	0.094306	0.0802663	-0.201842	-4.5719	0.0817863	-4.43422	0.105608	0.0487856	0.0567291	-4.49191	0.086169	-4.53221	0.0965253
CFH	ENSG00000000971	0.690443	0.917349	-3.10222	0.222296	-3.75238	0.282831	0.548525	0.814826	-3.65044	0.214951	-4.2263	0.262323	0.903195	0.884439	-3.67631	0.198369	-4.29159	0.206848	0.382871	0.703979	-3.80324	0.209168	-4.29686	0.236668	1.81522	1.02404	-3.72211	0.192873	-4.44269	0.24168	0.297848	0.623875	-3.64694	0.204194	-4.0871	0.238974	0.39327	0.705387	-3.42936	0.204886	-3.92294	0.228983
FUCA2	ENSG00000001036	0.105622	0.25337	-4.02412	0.104343	-4.20434	0.141978	0.0542539	-0.0691954	-4.2473	0.0926228	-4.2008	0.107557	0.0476666	-0.101906	-4.20537	0.0710023	-4.13659	0.0932285	0.0451617	0.0106212	-4.12043	0.0816277	-4.12935	0.098786	0.0564345	-0.124458	-4.15226	0.0739132	-4.06747	0.0921744	0.075265	-0.180234	-4.10375	0.0756797	-3.98074	0.097914	0.0631244	-0.15989	-3.58264	0.07525	-3.47331	0.0929742
GCLC	ENSG00000001084	0.0520722	-0.0287127	-3.33018	0.0894273	-3.3126	0.113162	0.0423928	-0.0403801	-3.24947	0.0761504	-3.22287	0.0926152	0.0488133	-0.108505	-3.27987	0.0669206	-3.20596	0.0843144	0.0604018	-0.133709	-3.20068	0.0679249	-3.10924	0.0848047	0.0531079	-0.124669	-3.24303	0.0691936	-3.15789	0.0856444	0.060143	-0.151016	-3.10417	0.0646943	-3.00189	0.0949684	0.0734335	-0.17913	-2.58198	0.0707134	-2.45906	0.0865031
NFYA	ENSG00000001167	0.381535	0.595448	-4.74864	0.149944	-5.17009	0.201477	0.0644289	-0.0403169	-4.88607	0.121409	-4.85986	0.134653	0.047666	0.0468171	-4.86004	0.0892181	-4.89301	0.0948187	0.0541925	0.0633759	-4.79382	0.0983611	-4.83916	0.112415	0.0656018	0.142549	-4.82986	0.0867634	-4.9303	0.103601	0.0599806	0.114297	-4.69926	0.0936751	-4.78059	0.114008	0.0622721	-0.147511	-4.43273	0.0915592	-4.33161	0.1027
STPG1	ENSG00000001460	0.0789231	0.037107	-4.53887	0.135526	-4.57021	0.171203	0.064887	0.129923	-4.16675	0.0922978	-4.25921	0.115199	0.055008	-0.0877965	-4.12787	0.0878611	-4.06862	0.104867	0.058012	-0.110339	-4.03085	0.090059	-3.95663	0.112513	0.0594814	-0.132492	-4.11766	0.082719	-4.0287	0.111882	0.0883821	-0.211704	-4.24933	0.0909659	-4.10425	0.108007	0.0562477	0.0721505	-4.48943	0.0920866	-4.54238	0.119967
NIPAL3	ENSG00000001461	0.149169	-0.290536	-2.77059	0.0914485	-2.57057	0.105323	0.081593	-0.203355	-2.81744	0.0876612	-2.67708	0.0940884	0.050633	-0.12002	-2.5122	0.0681649	-2.43023	0.084251	0.0661472	-0.16432	-2.33548	0.0710311	-2.22363	0.0953631	0.0984854	-0.218323	-2.32414	0.0680929	-2.17422	0.086263	0.227678	-0.311158	-2.27269	0.0816284	-2.05729	0.0847416	0.241021	-0.337381	-1.63876	0.0847331	-1.40585	0.0947673
LAS1L	ENSG00000001497	0.0620467	0.0937309	-4.1724	0.103671	-4.23962	0.123493	0.0582593	0.143267	-3.87073	0.0750113	-3.97086	0.0854712	0.0332795	0.0530494	-4.05837	0.058008	-4.09568	0.066757	0.0692556	0.159522	-3.94636	0.0606105	-4.05778	0.0731312	0.0421805	0.0928856	-4.0435	0.0632347	-4.10831	0.0694491	0.0584543	0.14101	-3.91804	0.0622262	-4.01686	0.0776931	0.0321341	-0.0203372	-3.44037	0.0622692	-3.42634	0.0633376
ENPP4	ENSG00000001561	0.0875372	0.209728	-2.88633	0.0916177	-3.03294	0.104015	0.0450019	0.0515251	-2.7422	0.0692559	-2.78027	0.0976685	0.0788356	-0.184797	-2.74356	0.0575888	-2.61748	0.0854684	0.0392072	-0.0174058	-2.60901	0.0681372	-2.5984	0.0869984	0.0457802	-0.0895848	-2.55271	0.069422	-2.49186	0.0856383	0.0720702	-0.185237	-2.46161	0.0623851	-2.33511	0.0874655	0.0823436	-0.189052	-2.04526	0.0632114	-1.91534	0.0791878
SEMA3F	ENSG00000001617	0.293585	-0.121447	-4.55507	1.10691	-4.67573	1.17117	0.314817	0.0199126	-4.32328	1.02262	-4.64968	1.1091	0.277574	0.647209	-4.43565	1.06521	-4.69338	0.990116	0.333773	-0.370556	-4.56716	1.00466	-4.89392	1.17489	0.274148	-0.182227	-4.86564	0.961524	-5.05551	1.01612	0.285564	0.737453	-5.15738	1.1929	-5.39871	1.24777	0.371604	0.585857	-5.11231	1.17476	-5.53822	1.16058
ANKIB1	ENSG00000001629	0.0561947	-0.130142	-2.42968	0.0805528	-2.34049	0.0922656	0.043957	0.0750248	-2.86239	0.0719508	-2.91549	0.0860455	0.0736652	0.168881	-3.01379	0.0638425	-3.13145	0.0725857	0.0578952	0.150733	-3.04511	0.064317	-3.15127	0.0870375	0.0741922	0.166731	-3.00477	0.0653238	-3.12146	0.0803991	0.0459556	0.105133	-2.80955	0.0640654	-2.88404	0.0857967	0.0405077	-0.0624512	-2.25448	0.0623511	-2.21339	0.0910802
CYP51A1	ENSG00000001630	0.0551764	-0.123962	-1.61638	0.0724608	-1.53151	0.0861768	0.0445418	-0.0939027	-1.7471	0.0664077	-1.68243	0.072704	0.098544	-0.206158	-1.6785	0.0545135	-1.53696	0.0751099	0.0664214	-0.207803	-1.61541	0.0719606	-1.47409	0.101149	0.247382	-0.282865	-1.57331	0.0670894	-1.37736	0.0689962	0.156043	-0.245815	-1.60781	0.0605927	-1.4387	0.0792338	0.0763106	-0.175528	-1.51616	0.0496017	-1.39623	0.0770265
KRIT1	ENSG00000001631	0.254058	0.423186	-3.84522	0.111249	-4.14118	0.133282	0.0580659	0.0320282	-4.13467	0.112096	-4.15732	0.115376	0.0687036	0.146881	-4.37152	0.0947153	-4.4747	0.107759	0.0514786	-0.0546724	-4.34091	0.100043	-4.30288	0.0986658	0.0547129	0.0900882	-4.42169	0.0890369	-4.48549	0.103142	0.0732538	0.164614	-4.33167	0.0890033	-4.44908	0.120455	0.112102	0.264327	-4.3149	0.0966381	-4.5002	0.116526
RAD52	ENSG00000002016	0.120789	-0.186444	-5.4019	0.214763	-5.2772	0.234192	0.105663	-0.266734	-5.15827	0.155826	-4.97551	0.167418	0.129069	0.317689	-5.20644	0.134885	-5.4286	0.148391	0.0863227	0.152844	-5.01922	0.13245	-5.1299	0.163913	0.096796	0.206455	-5.26192	0.132322	-5.40781	0.15102	0.0817772	0.0396596	-5.26057	0.14636	-5.29113	0.165909	0.107535	0.252287	-4.70228	0.137413	-4.88195	0.168916
BAD	ENSG00000002330	0.122407	-0.23154	-1.67599	0.0617045	-1.51654	0.0765983	0.47106	-0.291922	-1.51063	0.0525127	-1.30924	0.0681996	1.55437	-0.362061	-1.50896	0.0509268	-1.25822	0.0555762	0.283907	-0.244967	-1.53423	0.0524513	-1.36507	0.063556	2.1849	-0.334268	-1.52329	0.0531646	-1.2918	0.0567062	0.541508	-0.288727	-1.515	0.0456932	-1.31617	0.0684592	0.0304675	-0.0424958	-1.63608	0.0476266	-1.60779	0.0676351
LAP3	ENSG00000002549	1.79106	0.540177	-2.79412	0.0878717	-3.1704	0.10661	0.0825785	0.199203	-2.9745	0.0740413	-3.11395	0.0911156	0.036874	-0.0228906	-3.10255	0.0722438	-3.08693	0.075291	0.049281	0.0858377	-3.19314	0.071987	-3.25421	0.090894	0.0390114	-0.0256618	-3.20965	0.0720611	-3.19301	0.0866103	0.0496913	0.104353	-3.03645	0.0710975	-3.11021	0.088957	0.0511979	0.101784	-2.77952	0.0695897	-2.85224	0.0954222
CD99	ENSG00000002586	0.115302	0.198784	-2.00979	0.17927	-2.15598	0.221055	0.291562	0.684665	-2.4296	0.196232	-2.93266	0.308032	0.750724	0.846817	-2.6057	0.213597	-3.19426	0.22064	0.900543	0.946018	-2.6833	0.225305	-3.34056	0.232919	0.445885	0.839805	-2.61105	0.264482	-3.18226	0.215764	0.190084	0.415144	-2.37365	0.21489	-2.67448	0.266478	0.143959	0.34319	-1.7134	0.278235	-1.93551	0.215911
HS3ST1	ENSG00000002587	0.0958323	-0.222588	-4.5968	0.138957	-4.44475	0.154005	0.193182	-0.343451	-4.56386	0.113125	-4.32613	0.116846	0.165874	-0.320056	-4.18087	0.0952012	-3.9603	0.107378	0.500919	-0.449755	-3.94456	0.114403	-3.63166	0.104842	0.507787	-0.466445	-4.27518	0.0963213	-3.95479	0.122052	0.128443	-0.281618	-4.38263	0.0921325	-4.18944	0.112245	0.0619463	-0.057117	-4.94021	0.100976	-4.90384	0.129467
HECW1	ENSG00000002746	0.0757195	0.164038	-3.13146	0.101821	-3.24836	0.129467	0.0531609	0.0790228	-2.9141	0.0823811	-2.97162	0.110714	0.0870942	-0.203845	-2.69931	0.0770593	-2.5609	0.108885	0.0670869	-0.15741	-2.51422	0.0827242	-2.40761	0.109154	0.108553	-0.24803	-2.74727	0.0865123	-2.57771	0.111108	0.0655667	-0.151454	-2.97046	0.080512	-2.86853	0.11269	0.0576641	-0.0905791	-3.80025	0.0944942	-3.73946	0.114002
MAD1L1	ENSG00000002822	0.0562086	0.0228882	-3.93857	0.098729	-3.95729	0.124552	0.0608008	-0.145953	-3.76378	0.0784608	-3.66326	0.0863944	0.101717	-0.200206	-3.6104	0.0615607	-3.47196	0.0665157	0.0385312	-0.0668523	-3.56863	0.0626026	-3.52322	0.07595	0.0421171	-0.100458	-3.7107	0.0619987	-3.64168	0.0709935	0.0996371	-0.223635	-4.04337	0.0652411	-3.88986	0.0849554	0.0455437	0.0919609	-3.97968	0.0670861	-4.04474	0.084485
LASP1	ENSG00000002834	0.116386	-0.239656	-2.46211	0.070069	-2.29745	0.0889286	0.112393	-0.242165	-2.36887	0.0544253	-2.20328	0.0865797	0.41828	-0.296552	-2.35985	0.0614971	-2.1544	0.0633276	0.165252	-0.244271	-2.21521	0.0570551	-2.04681	0.0714555	1.62431	-0.393638	-2.265	0.0551091	-1.99367	0.0779991	0.219546	-0.247793	-2.24739	0.0529074	-2.0766	0.0688722	0.0389171	-0.0953867	-2.55894	0.0568863	-2.4943	0.0784903
SNX11	ENSG00000002919	0.0599545	-0.115226	-4.02622	0.0964103	-3.9479	0.11126	0.0382164	-0.0301344	-3.83373	0.0695649	-3.81347	0.0779589	0.0488573	-0.120967	-3.89282	0.0532822	-3.80962	0.0643755	0.0420351	-0.0972751	-3.77483	0.0597277	-3.70786	0.0669164	0.0351423	-0.0735422	-3.82994	0.0539943	-3.77959	0.064416	0.0742937	-0.168628	-3.86646	0.0586544	-3.75013	0.0673085	0.179637	-0.24247	-3.81436	0.0553444	-3.64715	0.0689435
TMEM176A	ENSG00000002933	0.137047	-0.139422	-3.87976	0.246103	-3.79275	0.284735	0.160719	0.330721	-4.31246	0.238624	-4.55018	0.269748	0.349934	0.676091	-4.56075	0.205099	-5.0439	0.259252	0.499605	0.811959	-4.74926	0.221465	-5.31818	0.250957	0.354789	0.707548	-4.43011	0.210135	-4.93548	0.270968	0.186529	0.453748	-4.0032	0.23772	-4.31969	0.245568	0.158891	0.382212	-3.58486	0.208966	-3.85825	0.249015
M6PR	ENSG00000003056	0.0417348	0.0357936	-2.60937	0.0718588	-2.63568	0.0905645	0.0384588	-0.0828401	-2.35595	0.058594	-2.29952	0.0734047	0.0382846	-0.0871756	-2.42664	0.0485336	-2.36701	0.0629417	0.0336812	-0.0448444	-2.4065	0.054573	-2.37619	0.067391	0.0671284	-0.165216	-2.44828	0.0524752	-2.33497	0.0717916	0.0497612	-0.115908	-2.46615	0.0536928	-2.3873	0.0766796	0.0345602	-0.0546436	-2.64601	0.0569651	-2.6088	0.0676685
KLHL13	ENSG00000003096	0.133283	-0.340922	-4.20522	0.11994	-3.97525	0.164253	0.0633677	-0.0164584	-4.33793	0.117057	-4.32832	0.131894	0.064164	-0.149656	-4.7271	0.100459	-4.62537	0.117811	0.0722941	-0.172276	-4.25513	0.0923421	-4.13795	0.114089	0.0657254	-0.118471	-4.3079	0.107033	-4.22565	0.106315	0.0567998	0.0107948	-4.85979	0.104963	-4.86862	0.116861	0.0588861	0.0414909	-4.5323	0.103122	-4.56239	0.114839
CYP26B1	ENSG00000003137	0.149686	-0.38128	-4.5509	0.158268	-4.29257	0.1908	0.604231	-0.609044	-4.16813	0.133966	-3.74871	0.152193	0.261116	-0.438346	-3.88044	0.118555	-3.57846	0.132954	0.497467	-0.530415	-3.01678	0.105373	-2.65476	0.149998	0.363995	-0.538637	-3.1125	0.110202	-2.7461	0.161381	0.190432	-0.394902	-3.94301	0.112939	-3.67363	0.14533	0.201334	-0.424569	-4.76013	0.132663	-4.46908	0.155011
ICA1	ENSG00000003147	0.0505257	-0.0386806	-3.05706	0.089366	-3.03227	0.109276	0.0722116	-0.18116	-2.91031	0.0808299	-2.78702	0.105405	0.0989581	-0.22842	-2.79444	0.0682216	-2.63816	0.0933441	0.10178	-0.236855	-2.66813	0.0763056	-2.50535	0.0928238	0.886436	-0.421911	-2.87184	0.0674046	-2.58129	0.0915862	0.161282	-0.282616	-3.0383	0.0728748	-2.84407	0.0927865	0.0844755	-0.202817	-3.87037	0.0753812	-3.73166	0.0973473
DBNDD1	ENSG00000003249	0.130326	-0.296089	-2.46133	0.0994079	-2.25732	0.11053	0.822272	-0.456988	-2.22921	0.0792063	-1.91498	0.10629	1.69648	-0.512519	-2.00665	0.0778111	-1.6536	0.102437	0.202463	-0.331743	-2.28997	0.0790761	-2.06265	0.107461	0.210366	-0.321296	-2.36547	0.081223	-2.14428	0.0978615	0.239414	-0.339261	-2.53835	0.0829705	-2.30441	0.0969751	0.0512146	-0.0618033	-3.24482	0.0847598	-3.20407	0.106746
ALS2	ENSG00000003393	0.112001	0.26867	-3.33223	0.0995536	-3.52201	0.13074	0.171851	-0.304188	-3.26248	0.0819603	-3.05329	0.0999407	0.0926162	-0.202824	-3.08117	0.0672861	-2.94144	0.0789089	0.112693	-0.239911	-2.99262	0.0758967	-2.82779	0.0933492	0.203553	-0.29991	-3.1968	0.0767838	-2.98956	0.0847947	0.0506827	-0.116621	-3.2278	0.0743897	-3.14882	0.0957315	0.0790541	-0.193605	-3.5946	0.0808168	-3.46187	0.097674
CFLAR	ENSG00000003402	0.557552	0.542952	-3.57883	0.114554	-3.95928	0.146085	0.224082	0.38146	-3.97238	0.107951	-4.23864	0.124596	1.32718	0.532266	-4.23676	0.102467	-4.60673	0.112645	0.876269	0.503958	-4.26892	0.091399	-4.62076	0.115367	0.237584	0.374014	-4.21426	0.11133	-4.47431	0.116584	0.0743679	0.146048	-3.90106	0.0900135	-4.00753	0.135252	0.0585866	0.110118	-3.21981	0.0895022	-3.29808	0.109238
NDUFAF7	ENSG00000003509	0.0982719	-0.203886	-4.68786	0.125572	-4.55093	0.158097	0.0634765	-0.129623	-4.39071	0.0842545	-4.30277	0.104951	0.0521419	-0.146619	-4.24781	0.0665587	-4.14786	0.0880877	0.08853	-0.228996	-4.2771	0.0810759	-4.11993	0.0981189	0.155935	-0.301348	-4.25078	0.0756094	-4.04428	0.102022	0.0506633	-0.0477825	-4.33466	0.0737424	-4.30453	0.106934	0.0683947	0.13786	-4.59836	0.0778935	-4.69649	0.105115
RBM5	ENSG00000003756	0.0817196	-0.190908	-2.7223	0.0771752	-2.59163	0.0966103	0.100133	-0.217716	-2.59318	0.0682332	-2.44365	0.0861546	0.416926	-0.321901	-2.86035	0.0620678	-2.6385	0.0802347	0.110987	-0.203989	-2.71217	0.0568812	-2.57192	0.074349	0.699058	-0.336016	-2.83406	0.0644236	-2.60137	0.0677876	0.186137	-0.257511	-2.73515	0.0622085	-2.55725	0.0712386	0.0553742	-0.135708	-2.48833	0.0622202	-2.39538	0.0778268
MTMR7	ENSG00000003987	0.0583963	0.037594	-3.33749	0.100831	-3.36673	0.128515	0.122711	-0.277214	-3.13929	0.0921223	-2.9482	0.102919	0.270733	-0.353121	-3.17833	0.0808698	-2.93536	0.100828	0.0744654	-0.187175	-3.15052	0.0774976	-3.02228	0.0948332	0.138698	-0.286278	-3.25094	0.0858487	-3.05395	0.101111	0.367057	-0.397925	-3.36207	0.0820739	-3.08842	0.105429	0.0788392	-0.191686	-3.33807	0.0830798	-3.20739	0.106357
SLC7A2	ENSG00000003989	0.137221	0.308281	-3.33539	0.184531	-3.55732	0.224881	0.279324	0.573536	-4.30232	0.183698	-4.7061	0.214527	1.84823	0.874472	-4.5491	0.161592	-5.1598	0.188598	0.717488	0.775842	-4.63405	0.159209	-5.18434	0.223261	1.36418	0.896916	-4.52738	0.16961	-5.15683	0.209262	0.21654	0.472122	-4.2287	0.161212	-4.56315	0.201501	0.408353	0.625889	-3.63398	0.158784	-4.07511	0.199147
ARF5	ENSG00000004059	0.121138	-0.291111	-2.31338	0.119788	-2.11562	0.149541	0.530957	-0.518323	-1.82336	0.1152	-1.46478	0.121234	10.6632	-0.749905	-1.8481	0.0958141	-1.33152	0.125815	4.55567	-0.726953	-1.87478	0.0856512	-1.37793	0.146301	4.33594	-0.749164	-2.00716	0.0952037	-1.49094	0.12483	1.39299	-0.666708	-2.12409	0.0938312	-1.67173	0.166593	0.132336	-0.332316	-2.55203	0.102367	-2.33088	0.169891
SARM1	ENSG00000004139	0.0724482	-0.116818	-4.24182	0.127597	-4.1634	0.145297	0.086787	0.188649	-3.90675	0.106941	-4.03998	0.126569	0.0504015	-0.00651327	-4.18255	0.104167	-4.17717	0.0961739	0.048596	-0.0320422	-4.10803	0.0923019	-4.08655	0.0995907	0.0731595	-0.180763	-4.22899	0.0921728	-4.10456	0.101153	0.0537651	-0.0646758	-4.1677	0.0901685	-4.12485	0.109981	0.0511795	-0.0273629	-4.06193	0.0920024	-4.04444	0.10677
POLDIP2	ENSG00000004142	0.0422052	0.0746639	-2.4199	0.0667945	-2.47244	0.0774509	0.091808	-0.175299	-2.33515	0.051721	-2.21406	0.059181	0.106827	-0.180588	-2.21558	0.044541	-2.09097	0.0558483	0.121663	-0.186669	-2.21512	0.0469336	-2.08621	0.0561828	0.236812	-0.214089	-2.25507	0.0421977	-2.10733	0.0556253	0.0493327	-0.118292	-2.32154	0.0461969	-2.23998	0.0548542	0.0628554	-0.140615	-2.55539	0.0469343	-2.45859	0.0596167
PLXND1	ENSG00000004399	0.0619723	0.0613125	-3.46071	0.105624	-3.50563	0.126411	0.0516675	0.0957802	-3.22698	0.0801344	-3.2953	0.101598	0.0394087	0.0166751	-3.23817	0.0688288	-3.25124	0.088163	0.0419862	-0.0422068	-3.38525	0.0735785	-3.35742	0.0908468	0.0483274	-0.102063	-3.63686	0.0732112	-3.56673	0.0812635	0.0431535	-0.0704677	-3.53028	0.0731481	-3.48275	0.0889354	0.0469956	0.0999385	-3.11439	0.0722157	-3.18479	0.0866914
AK2	ENSG00000004455	0.0455917	0.0180736	-3.12719	0.082134	-3.14123	0.0989606	0.051799	0.127444	-3.34616	0.0730777	-3.43581	0.089699	0.0359472	0.019847	-3.18234	0.0614406	-3.19716	0.0768001	0.0357154	-0.0306796	-3.16113	0.0599906	-3.14108	0.0778943	0.037356	-0.0588726	-3.21334	0.0653486	-3.1733	0.0760516	0.0358398	-0.044755	-3.15096	0.0614934	-3.12108	0.0777479	0.0490518	-0.115917	-2.43601	0.064759	-2.35692	0.0817613
CD38	ENSG00000004468	0.111109	0.0747584	-4.76217	0.22472	-4.81426	0.22745	0.112671	0.117229	-5.42438	0.187961	-5.51615	0.237748	0.197259	0.465262	-5.4178	0.169307	-5.74681	0.20551	0.576747	0.766492	-5.2054	0.175765	-5.74708	0.227565	0.25043	0.549882	-5.01383	0.169214	-5.40522	0.222068	0.131383	0.28484	-4.46042	0.178353	-4.66329	0.204965	0.0994201	0.162845	-3.56993	0.1592	-3.6885	0.190388
FKBP4	ENSG00000004478	0.0590033	0.0777074	-2.18037	0.102498	-2.23653	0.123603	0.0599299	-0.0775343	-2.02502	0.0966633	-1.97364	0.119074	0.136965	-0.293565	-2.04646	0.0944744	-1.8441	0.106266	0.122649	-0.290974	-1.83299	0.0849602	-1.63534	0.123213	0.306547	-0.426478	-2.04527	0.0886623	-1.75445	0.131176	0.142057	-0.326919	-2.10116	0.0864268	-1.88027	0.137302	0.0568547	-0.0939534	-2.091	0.0857848	-2.02866	0.113906
KDM1A	ENSG00000004487	0.155142	0.315459	-2.70166	0.0997711	-2.92164	0.112485	0.0521658	0.0719148	-2.66818	0.0937837	-2.71905	0.104379	0.0471727	0.0118446	-2.74862	0.0921611	-2.7572	0.0961971	0.0571581	-0.116566	-2.69592	0.0927381	-2.6156	0.0977406	0.0596156	-0.123536	-2.8127	0.0870763	-2.7287	0.104544	0.061764	-0.140377	-2.86028	0.0874344	-2.76389	0.0975186	0.0487653	-0.0367452	-3.14078	0.0878769	-3.11717	0.107015
RBM6	ENSG00000004534	0.0561767	-0.133022	-3.1513	0.0729076	-3.05998	0.0843892	0.0471934	-0.114462	-3.18639	0.0583971	-3.10748	0.0654685	0.033168	-0.079577	-3.36576	0.0429387	-3.31111	0.0533084	0.0376443	-0.0918433	-3.25991	0.0493543	-3.19689	0.0610523	0.0356962	-0.0855471	-3.40213	0.04654	-3.34331	0.0559955	0.0335685	-0.0719792	-3.33584	0.0501996	-3.28651	0.0604531	0.0302975	0.0434343	-3.11539	0.0503994	-3.14612	0.0616415
CAMKK1	ENSG00000004660	0.0610826	-0.105373	-1.73065	0.0843455	-1.661	0.118971	0.0434184	-0.00613747	-1.12733	0.0786463	-1.1248	0.0980495	0.0690931	-0.154646	-1.54099	0.0904532	-1.4336	0.0884253	0.10453	-0.230876	-1.70785	0.0749755	-1.54886	0.0880749	0.0779016	-0.197962	-1.70993	0.0755434	-1.57448	0.0958335	0.12414	-0.261809	-1.6107	0.0704193	-1.43179	0.100135	0.0544236	-0.102842	-2.50087	0.0766254	-2.43247	0.108421
RECQL	ENSG00000004700	0.413672	0.474969	-3.92376	0.0982182	-4.25698	0.132924	0.0562222	0.103129	-4.20847	0.0832396	-4.28174	0.102027	0.0355454	0.0152539	-4.4162	0.0718084	-4.42671	0.0710873	0.0664669	0.186896	-4.31313	0.0814625	-4.44619	0.11764	0.0390354	0.0571706	-4.34547	0.0699095	-4.38561	0.0765216	0.0451784	0.074541	-4.31372	0.0738545	-4.36722	0.0954274	0.0416186	0.0100505	-4.00117	0.0772437	-4.00911	0.0887821
VPS50	ENSG00000004766	0.0625647	0.00685662	-3.20569	0.1109	-3.21341	0.13522	0.118293	-0.266693	-2.96061	0.0938909	-2.77734	0.109339	0.255299	-0.398183	-2.86251	0.0821882	-2.59064	0.122974	0.142622	-0.294365	-2.72992	0.0883128	-2.52841	0.113978	0.605666	-0.462828	-2.7505	0.0927421	-2.43174	0.112492	0.211353	-0.3654	-2.88355	0.0911109	-2.63328	0.119522	0.0952856	-0.232976	-3.36339	0.0913368	-3.20363	0.108694
HSPB6	ENSG00000004776	0.135612	-0.314979	-3.95216	0.119715	-3.73819	0.152874	0.102208	0.250395	-3.71182	0.105096	-3.88797	0.127889	0.0890338	0.230657	-3.86126	0.0928969	-4.02418	0.122413	0.294379	0.428717	-3.97175	0.100499	-4.27264	0.131717	0.494493	0.450707	-4.29493	0.0956737	-4.60951	0.116796	0.0842806	0.209603	-4.22993	0.0934484	-4.3785	0.124332	22.4482	0.696696	-3.72561	0.082934	-4.21269	0.123628
ARHGAP33	ENSG00000004777	0.175791	-0.321252	-3.26731	0.0939688	-3.04622	0.109476	2.66736	-0.567523	-3.21297	0.0810236	-2.82069	0.0939021	0.894917	-0.409996	-3.48883	0.0737446	-3.20578	0.0876985	0.192585	-0.292098	-3.38068	0.0776204	-3.17945	0.0920366	0.645031	-0.399373	-3.40752	0.0744782	-3.13186	0.0890424	13.7958	-0.584342	-3.28913	0.0736668	-2.88522	0.0878473	0.18095	-0.300884	-3.25378	0.0712055	-3.04715	0.0944917
NDUFAB1	ENSG00000004779	0.37496	-0.420244	-1.3065	0.0834734	-1.01949	0.125343	0.736421	-0.558062	-1.07736	0.101326	-0.692546	0.118899	2.50578	-0.583975	-0.972547	0.0761405	-0.570475	0.105851	6.82198	-0.549645	-0.997796	0.0729064	-0.619218	0.0990849	2.05448	-0.651463	-1.08751	0.0919933	-0.640085	0.127944	3.15633	-0.49386	-1.15393	0.0718303	-0.81224	0.0797233	0.367308	-0.404965	-1.52217	0.099525	-1.24126	0.0966413
PDK4	ENSG00000004799	0.233446	0.564758	-3.56426	0.200033	-3.96603	0.249735	0.344776	0.704295	-4.1597	0.21819	-4.66052	0.268787	0.478786	0.727796	-4.26041	0.17701	-4.79269	0.287581	0.646958	0.82273	-4.27736	0.173889	-4.86463	0.254211	0.744974	0.826331	-4.06928	0.205146	-4.64937	0.238444	0.139977	0.276001	-3.66358	0.215149	-3.85772	0.225221	0.0994335	-0.0520213	-2.66097	0.160237	-2.63597	0.221175
ARX	ENSG00000004848	0.119417	-0.315867	-3.81812	0.122145	-3.6025	0.145845	0.0714101	-0.155231	-3.4776	0.116623	-3.36928	0.110684	0.0732508	-0.179801	-3.67683	0.0950692	-3.55533	0.123776	0.0642394	-0.142098	-3.42698	0.107449	-3.33047	0.124161	0.0602554	-0.0699364	-3.65235	0.109466	-3.60402	0.111566	0.05423	-0.0788875	-3.87673	0.100192	-3.82457	0.12234	0.0639968	-0.104379	-4.37326	0.107257	-4.30309	0.125866
SLC25A13	ENSG00000004864	0.156643	-0.396581	-4.97553	0.172929	-4.70584	0.200798	0.0917131	0.14425	-5.1178	0.144704	-5.22338	0.178539	0.0676229	0.027022	-5.26116	0.128385	-5.28135	0.139211	0.070204	0.0291782	-5.11697	0.128937	-5.13997	0.149425	0.0760705	-0.100359	-5.14906	0.122285	-5.08358	0.15251	0.0733153	0.00872471	-4.9006	0.122868	-4.91246	0.162981	0.122574	-0.303404	-3.78585	0.120352	-3.57903	0.146568
ST7	ENSG00000004866	0.0706367	0.162265	-3.86248	0.0967068	-3.97796	0.124287	0.0486767	-0.0891164	-3.64419	0.0747143	-3.58391	0.0924921	0.0370048	-0.0508312	-3.61977	0.0566921	-3.58623	0.0810494	0.0503104	-0.119257	-3.53817	0.0614601	-3.45709	0.0835085	0.0763542	-0.182088	-3.70479	0.0608567	-3.57991	0.0798118	0.0408854	-0.0530755	-3.70497	0.0666958	-3.66939	0.0828688	0.0687991	0.169493	-4.0416	0.0684729	-4.16112	0.0936142
CDC27	ENSG00000004897	0.117668	0.256616	-2.56531	0.0812892	-2.74542	0.105113	0.0497041	0.107702	-2.51911	0.0756444	-2.59486	0.0890986	0.0363454	0.00613844	-2.53924	0.0639902	-2.54471	0.0806823	0.0397638	-0.0431284	-2.52423	0.0625898	-2.49619	0.0872839	0.0391023	-0.0241924	-2.46682	0.0618451	-2.45222	0.0903858	0.0464748	-0.0898262	-2.56798	0.063303	-2.50777	0.0903136	0.0421375	-0.0551661	-2.84579	0.064968	-2.80964	0.0917302
HCCS	ENSG00000004961	0.0734914	-0.173141	-3.96339	0.105615	-3.84766	0.139642	0.116996	-0.267184	-3.64243	0.0917404	-3.45794	0.0992731	0.0920619	-0.208834	-3.51712	0.0693644	-3.37361	0.0853704	0.106119	-0.240735	-3.37992	0.0738875	-3.21469	0.0932344	0.370032	-0.341899	-3.4999	0.0637438	-3.26476	0.0880956	0.0826868	-0.199493	-3.6569	0.0753009	-3.521	0.102349	0.05227	0.0787185	-4.16181	0.0885328	-4.21723	0.0974007
DVL2	ENSG00000004975	0.0668914	0.105105	-4.37503	0.106229	-4.45092	0.131669	0.0527699	0.079599	-4.31124	0.0896393	-4.36782	0.104339	0.0630092	0.14714	-4.56609	0.0692577	-4.66948	0.0869338	0.0422126	0.0107405	-4.38213	0.0705684	-4.39172	0.0962585	0.0410795	0.0726345	-4.49259	0.0630521	-4.5446	0.0856256	0.0447829	-0.0834765	-4.48236	0.066563	-4.42652	0.0922295	0.0395029	0.0453566	-4.05898	0.0657422	-4.09181	0.0843217
UPF1	ENSG00000005007	0.0754496	0.177834	-2.95951	0.0924368	-3.08526	0.11612	0.0561016	0.123298	-2.6984	0.0907153	-2.78474	0.100112	0.0445167	-0.0471558	-2.92468	0.0831319	-2.89299	0.0942655	0.0463998	0.0169681	-2.76902	0.096909	-2.78048	0.094066	0.0462236	-0.0416412	-2.87596	0.0811184	-2.84922	0.103716	0.0599163	-0.12226	-2.76695	0.0879056	-2.68307	0.097744	0.0481988	-0.0580049	-2.70137	0.0810586	-2.66258	0.097041
SKAP2	ENSG00000005020	0.0758556	-0.184306	-3.16563	0.0938036	-3.03986	0.113107	0.0530291	-0.116389	-3.00089	0.0819513	-2.92138	0.0948284	0.223352	-0.324715	-3.06416	0.0671416	-2.84204	0.102148	0.0820218	-0.197001	-3.14733	0.0719445	-3.0137	0.105344	0.10794	-0.234582	-3.06537	0.0661421	-2.90507	0.0947227	0.123095	-0.260997	-3.03328	0.0734508	-2.85565	0.109487	0.080873	-0.193634	-3.36863	0.0752633	-3.23655	0.100023
SLC25A5	ENSG00000005022	0.322722	-0.390429	-1.38423	0.0837645	-1.11712	0.118436	0.170212	-0.307805	-1.29496	0.0767314	-1.08399	0.102902	1.03025	-0.444081	-1.15822	0.0662071	-0.853251	0.100477	1.13883	-0.477767	-1.15349	0.0848205	-0.824164	0.103929	3.69263	-0.536992	-1.28779	0.0711719	-0.916537	0.0845113	0.546137	-0.446093	-1.42776	0.0824714	-1.12076	0.106325	0.112948	-0.257342	-1.72195	0.0812623	-1.54585	0.105344
MCUB	ENSG00000005059	0.129469	-0.30452	-4.08133	0.182096	-3.8724	0.194398	0.108829	-0.235634	-4.33466	0.169373	-4.17217	0.174757	0.0954595	-0.208813	-4.97314	0.148862	-4.82973	0.157126	0.0845306	-0.0530578	-4.68199	0.153231	-4.64874	0.175583	0.0842495	0.115864	-4.47173	0.148917	-4.55438	0.163327	0.0965794	-0.192427	-3.76009	0.15079	-3.62978	0.170014	0.0889135	0.134612	-3.9384	0.1556	-4.0334	0.166268
POLR2J	ENSG00000005075	0.0917464	-0.214028	-1.98161	0.0846969	-1.83473	0.10097	0.0459645	0.029782	-1.89279	0.0844715	-1.91404	0.0913734	0.0435326	0.0417027	-2.06064	0.0710703	-2.09207	0.100675	0.0449461	0.0236899	-2.08802	0.0796544	-2.10564	0.0929699	0.0499411	0.0705244	-2.07533	0.0803471	-2.12621	0.10176	0.0454198	-0.0323087	-2.03599	0.0846396	-2.01427	0.0921893	0.0457283	0.0506128	-1.79285	0.0753373	-1.8294	0.0926247
DHX33	ENSG00000005100	0.0864653	0.209104	-3.75742	0.087993	-3.90478	0.112191	0.0642729	-0.156029	-3.43633	0.0673257	-3.32858	0.0730795	0.0442958	-0.107864	-3.65365	0.0510949	-3.57949	0.061989	0.0345715	0.0450883	-3.63958	0.0569257	-3.67194	0.0739821	0.0365921	-0.0774809	-3.70076	0.0546844	-3.64768	0.065165	0.0365731	-0.0646245	-3.64297	0.0544469	-3.59938	0.073323	0.0508273	0.122589	-3.83897	0.0556068	-3.92492	0.0710799
THSD7A	ENSG00000005108	0.0753627	-0.132687	-3.28235	0.124207	-3.19272	0.141689	0.0994813	-0.250403	-3.1278	0.108965	-2.956	0.124119	0.198733	-0.351281	-4.33914	0.0976538	-4.09728	0.113642	0.0639806	0.0992246	-4.5101	0.105538	-4.58139	0.126822	0.0821	0.190511	-4.9566	0.108606	-5.09111	0.129516	0.101479	0.257094	-4.96776	0.108518	-5.15027	0.143299	0.10121	0.244602	-4.7903	0.10826	-4.9639	0.141386
LIG3	ENSG00000005156	0.173531	0.367567	-4.12555	0.105444	-4.38531	0.145807	0.0824623	-0.203126	-3.92845	0.0851305	-3.78817	0.0910375	0.0494411	-0.112267	-4.09658	0.0662159	-4.01923	0.0729739	0.0380157	-0.00166179	-4.06279	0.0685814	-4.06303	0.0868011	0.038186	-0.0465761	-4.12967	0.0658118	-4.09841	0.0799328	0.0378038	5.92e-05	-4.03246	0.0655734	-4.03419	0.0871739	0.037551	-0.0025279	-3.89918	0.0689866	-3.89862	0.0846732
RPAP3	ENSG00000005175	0.0577681	-0.096601	-3.81052	0.0902693	-3.74582	0.113073	0.0404749	0.0161937	-3.78663	0.075055	-3.79868	0.0852609	0.0703842	-0.16352	-3.90733	0.0629293	-3.7941	0.0648284	0.0626244	-0.153908	-3.80435	0.0677202	-3.69842	0.0780364	0.0394543	-0.0760654	-3.78062	0.0622835	-3.72867	0.0736416	0.152109	-0.264365	-4.03688	0.0657243	-3.85498	0.0840153	0.046353	-0.105106	-4.01004	0.0628285	-3.93829	0.0785014
CIAPIN1	ENSG00000005194	0.0861807	-0.201557	-3.04032	0.0974675	-2.90376	0.12637	0.0685046	-0.163617	-2.73007	0.0867919	-2.61881	0.108776	0.817519	-0.426563	-2.60853	0.0732081	-2.31549	0.102863	0.661036	-0.410886	-2.57162	0.0818734	-2.28761	0.0908063	0.91861	-0.448627	-2.66936	0.0723076	-2.36069	0.0990011	0.240616	-0.344792	-2.82627	0.0766039	-2.58965	0.102828	0.0612643	-0.147199	-3.20951	0.0802123	-3.11034	0.110194
SPPL2B	ENSG00000005206	0.0611633	0.033011	-3.66697	0.105294	-3.69403	0.139644	0.0622786	0.0929017	-3.64551	0.106972	-3.71031	0.109786	0.0593484	0.131212	-3.72178	0.0864593	-3.81373	0.0974401	0.048312	0.0244874	-3.64099	0.0951033	-3.65844	0.0995453	0.0551695	0.0966661	-3.69019	0.0882919	-3.75854	0.102475	0.0504909	0.066631	-3.64857	0.0872026	-3.69654	0.105803	0.056388	0.087118	-3.31561	0.0893561	-3.37833	0.112373
ATOSB	ENSG00000005238	0.0822765	0.20394	-3.49573	0.0941651	-3.63848	0.107835	0.0947656	0.214366	-3.3802	0.0757075	-3.52962	0.0859253	0.0554223	0.133005	-3.19054	0.0621614	-3.28366	0.0755033	0.151045	0.250144	-3.24954	0.0670705	-3.42397	0.0813354	0.0475516	0.110606	-3.1898	0.069611	-3.26762	0.0850801	0.0378181	0.0270893	-3.22731	0.0642795	-3.24774	0.086154	0.0407939	-0.0723501	-3.0972	0.0690106	-3.04735	0.0732909
COPZ2	ENSG00000005243	0.092565	-0.0712229	-4.25253	0.172199	-4.20716	0.194012	0.264795	0.517384	-4.69254	0.158232	-5.05734	0.191933	0.314783	0.508086	-4.86664	0.141483	-5.22153	0.159225	1.10017	0.747057	-4.84918	0.15062	-5.36991	0.169312	0.274928	0.503873	-4.80723	0.14532	-5.16047	0.170409	0.147322	0.353827	-4.62124	0.154998	-4.86899	0.169531	0.0906726	0.141616	-3.83759	0.14386	-3.94165	0.180196
PRKAR2B	ENSG00000005249	0.070352	-0.166804	-2.00494	0.0768086	-1.89018	0.0876659	0.0566524	-0.138446	-1.57228	0.0662051	-1.4777	0.0846229	0.0669337	-0.157282	-1.70846	0.065209	-1.59997	0.0729575	0.0845017	-0.202881	-1.84823	0.0648084	-1.70928	0.0870785	0.0851961	-0.178824	-1.84782	0.0668031	-1.72491	0.0816177	0.234814	-0.281444	-1.72982	0.0681073	-1.5352	0.0746911	0.0862644	-0.193615	-2.46668	0.0593763	-2.33451	0.0869017
MSL3	ENSG00000005302	0.0459895	-0.0562807	-3.1786	0.0842221	-3.14038	0.0931034	0.0383843	-0.0587946	-2.90253	0.0651938	-2.86255	0.0761664	0.079731	-0.18264	-2.91149	0.055548	-2.7859	0.0710869	0.134264	-0.225513	-2.77854	0.057088	-2.62302	0.0698153	0.0921331	-0.192289	-2.86366	0.0571213	-2.7311	0.0685224	0.0644598	-0.156668	-2.95479	0.0587471	-2.847	0.0711578	0.0366694	-0.0375914	-3.30041	0.0638652	-3.27533	0.077496
CREBBP	ENSG00000005339	0.0372187	0.0327878	-2.44798	0.0677427	-2.47148	0.0785052	0.0534616	0.13347	-2.38665	0.0559493	-2.48012	0.0710748	0.0285784	0.00147525	-2.57911	0.0547776	-2.58046	0.0606023	0.0421815	-0.104881	-2.46264	0.0535257	-2.39046	0.0623128	0.0297285	-0.0304129	-2.55609	0.0499317	-2.53594	0.0659894	0.0291771	-0.0184954	-2.51548	0.0500057	-2.50334	0.062185	0.0307189	0.019928	-2.55973	0.0492502	-2.57474	0.0695157
TSPOAP1	ENSG00000005379	0.0581533	-0.0343901	-2.8035	0.108071	-2.78185	0.127239	0.0546308	-0.0771223	-2.53083	0.102468	-2.47735	0.102342	0.0494058	-0.00539867	-2.77228	0.093445	-2.76968	0.105174	0.0491177	-0.0103442	-2.62279	0.0965643	-2.61622	0.10253	0.0488701	-0.0152782	-2.70024	0.0957325	-2.69059	0.105307	0.0547513	-0.0507318	-2.59217	0.099138	-2.55874	0.114713	0.0532026	0.0727551	-3.05056	0.093052	-3.10168	0.099922
GCFC2	ENSG00000005436	0.0717907	0.0577214	-4.27669	0.131664	-4.31813	0.141685	0.0669844	-0.141607	-4.20478	0.107608	-4.10654	0.10708	0.0477917	-0.0474378	-4.41142	0.0893477	-4.37918	0.0964534	0.0619226	-0.121178	-4.25658	0.100058	-4.17268	0.101271	0.058097	-0.106912	-4.4379	0.0949227	-4.36452	0.102413	0.0539687	0.064834	-4.41847	0.0897573	-4.46576	0.112734	0.0722167	0.168396	-4.11593	0.0920427	-4.23475	0.112461
WDR54	ENSG00000005448	0.281774	-0.463088	-3.86961	0.11783	-3.5523	0.146737	0.0934539	-0.236296	-3.35607	0.0967453	-3.1947	0.118926	0.562614	-0.501362	-3.48996	0.0824843	-3.14645	0.122713	0.379776	-0.433273	-3.41939	0.0894043	-3.1219	0.117391	10.1042	-0.609122	-3.48348	0.0834366	-3.06291	0.100848	0.574851	-0.447091	-3.48389	0.087094	-3.17584	0.105979	0.100686	-0.233707	-3.95841	0.0934094	-3.79889	0.117649
CROT	ENSG00000005469	0.235004	-0.398917	-4.31613	0.113154	-4.04041	0.119628	0.056172	0.137661	-3.9743	0.0744777	-4.07096	0.0900403	0.0659541	-0.152215	-3.98282	0.0589618	-3.87782	0.0672672	0.0411645	-0.0707161	-4.23591	0.0674233	-4.18773	0.078854	0.0330587	0.0062	-4.18568	0.0578449	-4.19108	0.0743374	0.0374289	0.00250833	-4.33034	0.0657215	-4.33318	0.0809564	0.0544996	0.118085	-4.61015	0.0728731	-4.69324	0.0879181
KMT2E	ENSG00000005483	0.0553095	0.086667	-1.99526	0.077019	-2.05709	0.0965647	0.0487289	0.116354	-2.19089	0.0670057	-2.27238	0.0787897	0.0882599	0.198406	-2.44151	0.0663384	-2.58008	0.0805693	0.046194	0.0928834	-2.44529	0.0644296	-2.51134	0.0865036	0.198623	0.277005	-2.44475	0.0646168	-2.63815	0.0835646	0.112375	0.228758	-2.35296	0.0680471	-2.51262	0.0824955	0.0947901	0.203464	-2.1656	0.0675888	-2.30707	0.0739196
RHBDD2	ENSG00000005486	0.0288045	0.0135077	-0.884202	0.0519397	-0.894109	0.0616346	0.0329024	-0.0689061	-0.44438	0.0466313	-0.396807	0.0507006	0.128377	-0.180285	-0.544646	0.0445358	-0.419995	0.0509899	0.101783	-0.175008	-0.487319	0.0435419	-0.366763	0.0582784	0.245786	-0.230714	-0.403384	0.0449049	-0.244297	0.0607963	0.151704	-0.206783	-0.486471	0.0449949	-0.344054	0.0619513	0.081533	-0.173039	-1.00601	0.0418799	-0.887476	0.067718
SOX8	ENSG00000005513	0.0612039	-0.0373657	-3.13533	0.111224	-3.11152	0.128905	0.0673349	0.146005	-3.02866	0.102623	-3.13125	0.115644	0.0652087	0.149252	-3.09036	0.0978671	-3.19506	0.109961	0.0653945	0.108746	-3.07679	0.106256	-3.15442	0.125748	0.0506105	-0.0256069	-2.99077	0.082496	-2.97626	0.116259	0.0751945	-0.174554	-2.5164	0.0947651	-2.39983	0.133378	0.0554983	-0.0861484	-1.28547	0.0887889	-1.22909	0.120547
IBTK	ENSG00000005700	0.0490883	0.0112601	-2.92053	0.0934885	-2.9288	0.0980823	0.0430023	0.00757822	-2.9506	0.0857025	-2.95613	0.0887772	0.0453121	-0.0563652	-3.22019	0.0762962	-3.18272	0.0948428	0.0394769	-0.00511964	-3.17332	0.0737818	-3.17123	0.0912089	0.0453567	-0.0783196	-3.23328	0.0678106	-3.18099	0.0927075	0.0411099	-0.00288282	-3.11525	0.0761283	-3.1146	0.0918222	0.0429963	0.0405705	-2.86722	0.0731507	-2.89706	0.0937837
ZNF195	ENSG00000005801	0.0561472	-0.0614662	-3.83547	0.101804	-3.79472	0.118278	0.0605392	0.135129	-3.76347	0.0802704	-3.85886	0.0994011	0.0417985	-0.0534238	-3.91251	0.0736433	-3.87665	0.0884267	0.042116	-0.0368479	-3.83245	0.069975	-3.80859	0.090925	0.0397824	-0.0480306	-3.90143	0.0702875	-3.86904	0.0821929	0.0433379	0.0667766	-3.97512	0.0736612	-4.02284	0.091295	0.0426623	0.0536137	-3.89483	0.0735752	-3.93319	0.088381
MYCBP2	ENSG00000005810	0.0675909	0.149914	-1.64134	0.096731	-1.74789	0.121534	0.108324	-0.272049	-1.48793	0.0960681	-1.30284	0.12712	0.136735	-0.301894	-1.44988	0.0980339	-1.24381	0.12761	0.140881	-0.304472	-1.51081	0.0849178	-1.30276	0.114425	0.148647	-0.314422	-1.57359	0.0924292	-1.35755	0.110555	0.159631	-0.305418	-1.70314	0.0990288	-1.49224	0.106698	0.0723541	-0.138972	-2.26632	0.0943185	-2.17211	0.116112
FBXL3	ENSG00000005812	0.0400475	0.0190939	-2.30842	0.0648513	-2.32339	0.0877207	0.0616886	-0.153185	-2.25892	0.0612326	-2.15357	0.0733791	0.0341173	-0.0661634	-2.30801	0.0510095	-2.26333	0.0701923	0.0306305	0.00160651	-2.26374	0.053608	-2.2657	0.0675869	0.0335773	-0.0509727	-2.26771	0.0553857	-2.23303	0.0662278	0.0339356	-0.0508164	-2.17043	0.0538569	-2.13618	0.0698182	0.0406261	0.0928226	-2.14828	0.05176	-2.21377	0.0707034
PDK2	ENSG00000005882	0.0509971	-0.115545	-2.23492	0.07048	-2.1559	0.0843768	0.283912	-0.260386	-1.85642	0.0548717	-1.67645	0.0635331	0.565431	-0.282726	-1.97013	0.050748	-1.77482	0.0624672	0.126672	-0.195343	-1.997	0.0509481	-1.86195	0.0571515	0.215209	-0.232468	-1.98233	0.0518919	-1.82169	0.0605245	0.205436	-0.233621	-2.01029	0.0522216	-1.84901	0.0635052	0.0316261	0.00928939	-2.31878	0.053334	-2.32629	0.0704628
ITGA3	ENSG00000005884	0.0704398	0.0529825	-4.21998	0.122285	-4.25982	0.145447	0.112199	-0.258426	-3.92488	0.101853	-3.7454	0.0984294	0.0448797	-0.0415851	-4.01449	0.0876952	-3.98604	0.0917957	0.0523292	-0.10084	-4.09865	0.0887514	-4.03006	0.101887	0.0523561	-0.0970047	-4.1058	0.0883605	-4.03907	0.0939691	0.0480113	-0.00671029	-4.19282	0.084763	-4.19082	0.111221	0.0539082	-0.0714194	-4.62122	0.0993181	-4.57274	0.109272
ZFX	ENSG00000005889	0.109858	-0.0227845	-3.47132	0.231966	-3.4522	0.220495	0.100449	-0.0190895	-3.53921	0.19805	-3.52895	0.213109	0.107992	0.153578	-3.67237	0.192858	-3.78235	0.211869	0.110589	0.18767	-3.52928	0.200851	-3.66232	0.213918	0.108375	0.146156	-3.62547	0.190936	-3.73097	0.212641	0.12678	0.241673	-3.57313	0.187649	-3.74556	0.20878	0.108788	0.152229	-3.35382	0.197001	-3.46331	0.218924
LAMP2	ENSG00000005893	0.114211	0.289363	-2.00631	0.0999725	-2.21348	0.152772	0.312909	0.444989	-2.40184	0.106564	-2.71287	0.128773	0.727107	0.551396	-2.26144	0.0961608	-2.64959	0.145534	0.297679	0.371864	-2.10808	0.0822991	-2.36914	0.114962	0.148289	0.324746	-2.01468	0.104613	-2.24251	0.127482	0.0702051	0.109483	-1.60949	0.0986371	-1.68844	0.123734	0.0497184	-0.100717	-0.674331	0.0703378	-0.609476	0.121138
GDE1	ENSG00000006007	0.0743371	-0.187388	-2.31689	0.0699986	-2.18829	0.0862763	0.0789141	-0.175043	-2.02557	0.0634808	-1.9043	0.0643081	0.581141	-0.299157	-1.93493	0.055162	-1.72795	0.0617184	2.96043	-0.407587	-2.05749	0.0579258	-1.77603	0.0736152	3.45295	-0.377734	-2.00384	0.0497909	-1.74308	0.0679577	1.19568	-0.345841	-1.95826	0.0546513	-1.71963	0.0717975	0.382374	-0.298855	-1.9157	0.05655	-1.70983	0.0757988
REX1BD	ENSG00000006015	0.295706	-0.38161	-1.79245	0.0914879	-1.52909	0.103494	0.569486	-0.379147	-1.61267	0.0750095	-1.35093	0.0878642	0.493178	-0.41057	-1.53481	0.0767006	-1.25178	0.0956115	0.869415	-0.449556	-1.40179	0.0810647	-1.09302	0.108996	2.61948	-0.554759	-1.55907	0.0787162	-1.17701	0.10545	0.178434	-0.278631	-1.62684	0.0737323	-1.43445	0.0830433	0.069354	-0.176894	-1.75191	0.0819049	-1.63193	0.108257
CRLF1	ENSG00000006016	0.0877591	-0.104016	-2.38816	0.16488	-2.31525	0.157653	0.116138	0.267888	-2.40627	0.105573	-2.59804	0.150444	0.163004	0.383873	-3.03021	0.137789	-3.29546	0.131476	20.428	1.07161	-3.65164	0.127835	-4.39834	0.152523	1.69462	0.72276	-3.12614	0.118865	-3.63286	0.159539	0.095336	0.214726	-2.87034	0.129927	-3.01875	0.126896	0.212779	0.377314	-4.10409	0.112306	-4.37141	0.155883
OSBPL7	ENSG00000006025	0.0905384	0.126708	-4.96684	0.154923	-5.05877	0.179692	0.0646354	0.0407371	-4.77135	0.11657	-4.80223	0.137552	0.0498597	-0.0227766	-4.88197	0.0977447	-4.86662	0.10209	0.0565728	0.0580986	-4.83012	0.0989019	-4.87241	0.117801	0.0559197	0.0969596	-4.80592	0.0980085	-4.87373	0.10413	0.0565058	-0.0179804	-4.93515	0.100239	-4.92528	0.123465	0.057958	-0.0703257	-4.76646	0.0982153	-4.72016	0.120191
TMEM98	ENSG00000006042	0.140478	-0.323695	-4.5423	0.181924	-4.32075	0.198325	0.157249	0.368143	-4.80462	0.151523	-5.06713	0.195753	0.312932	0.493604	-4.54262	0.108086	-4.8952	0.179927	0.131895	0.326314	-4.43721	0.14427	-4.67138	0.191956	0.137334	0.181028	-4.21089	0.119266	-4.35396	0.219507	0.093721	0.170051	-3.71026	0.117832	-3.83386	0.15686	0.0821186	0.018968	-2.55353	0.166351	-2.56531	0.153857
MAP3K14	ENSG00000006062	0.109893	-0.00275542	-5.23115	0.188671	-5.23914	0.235549	0.142916	-0.294792	-5.19948	0.177313	-4.99301	0.165141	0.0709956	0.00126486	-5.45706	0.147301	-5.45582	0.13366	0.126305	0.247688	-5.25385	0.18125	-5.4307	0.208218	0.0857832	0.0251186	-5.1279	0.146768	-5.14893	0.169447	0.0873906	-0.105625	-4.85179	0.157645	-4.77934	0.16106	0.0913091	-0.120246	-5.07169	0.16948	-4.98601	0.155466
ABCC8	ENSG00000006071	0.0606187	0.050099	-3.90638	0.109365	-3.94334	0.127742	0.0927923	-0.224554	-3.33513	0.0758879	-3.18046	0.0874117	0.0859892	-0.193617	-3.61504	0.0659195	-3.48178	0.0789999	0.0948204	-0.220976	-3.71397	0.0741112	-3.5624	0.0931821	0.0917941	-0.203623	-3.67664	0.064321	-3.53651	0.0782834	0.115573	-0.231249	-3.7774	0.0737582	-3.61782	0.0826994	0.0527047	-0.122873	-4.28127	0.075534	-4.19767	0.0936371
CACNG3	ENSG00000006116	0.354636	-0.474618	-2.16758	0.109346	-1.84226	0.138997	0.246456	-0.410597	-1.52401	0.095657	-1.24536	0.14615	1.0885	-0.587319	-1.73856	0.101296	-1.3344	0.127663	0.733013	-0.52117	-1.96537	0.0889614	-1.6086	0.130058	1.61291	-0.605549	-1.8075	0.0953033	-1.3908	0.123588	2.38869	-0.630187	-1.82733	0.101682	-1.39226	0.117878	1.4151	-0.597715	-2.74591	0.103582	-2.33449	0.128309
TMEM132A	ENSG00000006118	0.0574852	-0.138774	-1.75743	0.05618	-1.66221	0.0712411	0.211435	-0.22938	-1.54148	0.0499935	-1.38314	0.0615696	0.120353	-0.17945	-1.72002	0.0448068	-1.59709	0.0704329	0.164638	-0.243277	-1.6572	0.0506415	-1.49017	0.0757041	0.404623	-0.275202	-1.72795	0.0476336	-1.53843	0.0687036	0.150495	-0.217898	-1.77194	0.0505204	-1.62173	0.0650633	0.0369116	0.0764513	-2.08088	0.0522695	-2.13512	0.0724633
AP2B1	ENSG00000006125	0.0316985	-0.0289094	-1.48033	0.059099	-1.46058	0.0640177	0.0354373	0.0835662	-1.30024	0.0484101	-1.35868	0.0582417	0.0270506	0.0145124	-1.26802	0.0438292	-1.27893	0.0602722	0.0289766	-0.0448361	-1.21237	0.046372	-1.18201	0.0598694	0.0547219	-0.133273	-1.22593	0.0433257	-1.13446	0.0607088	0.0603025	-0.143883	-1.2559	0.0461098	-1.15733	0.0664214	0.0546919	-0.132326	-1.49488	0.0521039	-1.40361	0.0601792
TAC1	ENSG00000006128	0.243449	-0.655395	-4.55646	0.214413	-4.13581	0.338853	1.1711	-0.998493	-3.50022	0.198758	-2.81326	0.227	0.587929	-0.833373	-3.43611	0.196276	-2.86547	0.233789	3.05326	-1.27678	-3.27842	0.214672	-2.39745	0.235031	4.47119	-1.03961	-3.56043	0.202799	-2.83511	0.175332	1.04325	-1.26725	-4.06725	0.25075	-3.21995	0.353127	0.364195	-0.768057	-4.31827	0.228833	-3.79397	0.261424
ZNF263	ENSG00000006194	0.062208	0.0572052	-4.10598	0.103391	-4.14974	0.138166	0.0468493	-0.0440308	-3.85659	0.0907358	-3.82627	0.0928556	0.232922	-0.294943	-4.01577	0.0709821	-3.81201	0.0804705	0.308236	-0.356586	-3.88946	0.0768925	-3.64432	0.0994534	0.394803	-0.350195	-3.97449	0.0734443	-3.73293	0.0878572	0.0615851	-0.16066	-3.95655	0.078943	-3.84589	0.0870305	0.045417	-0.0448149	-3.87903	0.0730906	-3.8504	0.101036
CX3CL1	ENSG00000006210	0.0522628	-0.116351	-2.17006	0.0815226	-2.09057	0.0943579	0.172121	-0.316874	-1.67814	0.0623261	-1.46115	0.0967597	1.18601	-0.369877	-1.88613	0.0626973	-1.63044	0.0725583	0.285742	-0.303871	-1.79668	0.0764556	-1.58637	0.0794775	9.08005	-0.44217	-1.73439	0.064797	-1.42891	0.0781746	3.2312	-0.440568	-1.67731	0.0579906	-1.37417	0.0885748	0.193182	-0.31216	-2.30407	0.0821762	-2.08861	0.0922303
SPATA20	ENSG00000006282	0.06736	-0.140366	-3.26453	0.107596	-3.16841	0.117988	0.0559803	0.0352126	-3.1726	0.104305	-3.198	0.11342	0.0491656	0.0432303	-3.08936	0.0919492	-3.12026	0.101471	0.0568796	-0.12184	-3.05775	0.0866725	-2.9749	0.103664	0.0506906	-0.00556732	-3.12942	0.0861271	-3.12773	0.108123	0.0548964	-0.0919498	-3.23326	0.0943196	-3.17213	0.117732	0.0811627	-0.199447	-3.34768	0.0979936	-3.21015	0.104608
CACNA1G	ENSG00000006283	0.22661	-0.49453	-4.37687	0.157454	-4.03858	0.182527	0.496527	-0.529114	-3.81311	0.121586	-3.44789	0.133731	0.58225	-0.533228	-3.95708	0.11275	-3.58962	0.130911	0.412633	-0.538694	-4.00836	0.14005	-3.63375	0.132617	0.34745	-0.475499	-4.24287	0.125736	-3.91432	0.134794	0.303931	-0.452516	-3.98363	0.111975	-3.67227	0.1319	0.133678	-0.333434	-4.99552	0.136707	-4.76676	0.152785
DLX6	ENSG00000006377	0.141952	0.328046	-4.38776	0.181013	-4.62318	0.222965	0.080967	-0.133086	-4.36287	0.147665	-4.2712	0.150783	0.0628876	-0.0129132	-4.66268	0.118741	-4.65574	0.134093	0.0729603	0.0656456	-4.55349	0.132137	-4.60158	0.14937	0.0719225	-0.0799875	-4.91802	0.132223	-4.8643	0.144592	0.127195	-0.308583	-5.3124	0.139304	-5.10303	0.169232	0.096992	0.131347	-5.74858	0.158683	-5.84641	0.195436
MAP3K9	ENSG00000006432	0.297646	0.452984	-3.43155	0.110247	-3.74911	0.138483	0.0478696	0.0752281	-3.31639	0.0973015	-3.36839	0.0965251	0.0493006	-0.0430607	-2.99444	0.0950631	-2.965	0.0992654	0.0550628	-0.106362	-2.91608	0.0848068	-2.84432	0.105722	0.0552143	-0.0853998	-2.96909	0.0928584	-2.91044	0.0988606	0.0582129	-0.119383	-3.29302	0.0902057	-3.21088	0.0968263	0.060163	-0.0634794	-4.06735	0.0933058	-4.02769	0.131819
RALA	ENSG00000006451	0.193906	0.297628	-2.88819	0.0756645	-3.09602	0.0937664	0.0404797	0.0759128	-2.85757	0.0611085	-2.9112	0.0758571	0.0299706	0.0360612	-2.83284	0.054448	-2.85813	0.0597389	0.034203	0.04923	-2.77091	0.0561353	-2.80573	0.067131	0.0318866	0.00900572	-2.76376	0.0541465	-2.77106	0.0712656	0.0303432	-0.00409158	-2.73617	0.0555825	-2.73383	0.063828	0.0346607	-0.0612587	-2.52837	0.0604154	-2.48634	0.0671337
KDM7A	ENSG00000006459	0.0697302	-0.110698	-4.33894	0.115826	-4.26507	0.138495	0.0539481	-0.113156	-4.38018	0.0834311	-4.303	0.0971452	0.0612384	0.145514	-4.24799	0.0667016	-4.34971	0.0782293	0.0852723	0.197726	-4.07983	0.0755223	-4.2186	0.0953176	0.0982003	0.214959	-4.29357	0.0632054	-4.44459	0.0899014	0.0427595	0.00823489	-4.45474	0.0713321	-4.4622	0.0922921	0.0510851	-0.101294	-4.32764	0.0733248	-4.25975	0.0999731
ETV1	ENSG00000006468	0.0732264	0.180509	-2.86655	0.0977047	-2.99335	0.114205	0.129581	0.27714	-3.22112	0.0961223	-3.41493	0.11207	0.0446774	0.0408454	-3.09881	0.0782432	-3.12893	0.098937	0.162801	-0.317185	-2.46969	0.0737399	-2.25364	0.11398	1.07143	-0.424301	-2.28164	0.0704083	-1.98931	0.0918177	0.186774	-0.320761	-2.46882	0.0795986	-2.24899	0.106727	0.0558197	-0.127032	-3.05355	0.0814524	-2.96738	0.10145
AGK	ENSG00000006530	0.0768984	-0.186909	-3.43281	0.0980743	-3.30583	0.121384	0.225543	-0.339667	-3.038	0.0821569	-2.80434	0.101499	0.844054	-0.427652	-3.03246	0.0725931	-2.73799	0.0959452	1.03381	-0.435915	-3.06787	0.0785098	-2.7673	0.0961009	1.07113	-0.455895	-3.10965	0.0764097	-2.79512	0.0940358	0.178582	-0.331428	-3.14756	0.0815812	-2.9206	0.110935	0.116594	-0.272813	-3.72605	0.0891977	-3.53965	0.115716
PHTF2	ENSG00000006576	0.0720023	-0.168525	-3.85618	0.101581	-3.74279	0.131059	0.157726	-0.287572	-3.64203	0.0865023	-3.44357	0.096046	0.116631	-0.248765	-3.92089	0.0644377	-3.75088	0.0950966	0.161863	-0.308724	-3.9164	0.0750892	-3.70612	0.113556	0.126416	-0.240921	-3.88363	0.075326	-3.71741	0.0848187	0.189426	-0.287919	-3.76312	0.0704059	-3.56548	0.0940927	0.0537823	-0.121128	-3.6694	0.0741172	-3.58813	0.10392
FARP2	ENSG00000006607	1.53528	0.63731	-4.50991	0.106548	-4.95768	0.154142	0.0551614	-0.103756	-4.689	0.0854846	-4.61832	0.0993615	0.0313759	-0.0362308	-4.62587	0.054873	-4.60153	0.067326	0.0346057	-0.0161225	-4.3882	0.0647227	-4.37752	0.0720386	0.0361302	-0.0561059	-4.35839	0.0628338	-4.3203	0.0744454	0.138999	-0.242427	-4.21558	0.0590406	-4.04902	0.0802715	0.0547666	-0.140592	-3.80749	0.0597669	-3.71095	0.073239
USH1C	ENSG00000006611	0.282146	0.229709	-4.40281	1.48412	-4.25818	1.28071	0.322382	2.96279	-6.54054	1.74547	-7.11484	0.586768	0.561495	-1.97979	-9.20772	2.55716	-7.54133	1.26316	0.291657	-2.07784	-6.7567	1.39307	-6.33941	2.04171	0.32354	-2.18421	-8.33025	2.8905	-6.26214	1.20559	0.365791	0.391248	-5.28775	0.246933	-10.8546	9.68812	0.494953	-2.22858	-8.88883	9.39312	-2.69745	0.926785
GGCT	ENSG00000006625	0.704541	-0.54129	-2.86797	0.107172	-2.49682	0.13809	1.36854	-0.570163	-2.48908	0.112406	-2.09297	0.104358	30.3217	-0.768624	-2.57296	0.0841344	-2.04387	0.1202	5.96348	-0.632	-2.69664	0.0889822	-2.26128	0.115196	10.7338	-0.760545	-2.77765	0.0948682	-2.25282	0.117827	0.621252	-0.552475	-2.7955	0.0990926	-2.41703	0.13763	0.0840795	-0.186526	-3.28845	0.0929624	-3.1644	0.139388
DBF4	ENSG00000006634	0.23092	0.492435	-4.49596	0.148846	-4.8472	0.205539	0.0691771	0.0975266	-4.41684	0.113185	-4.48672	0.131265	0.0494409	0.0715814	-4.61951	0.0843548	-4.67017	0.095956	0.0561524	0.031727	-4.56887	0.0971051	-4.59365	0.121639	0.0550566	0.0757146	-4.63061	0.0901345	-4.68487	0.107774	0.0609191	0.0966772	-4.6813	0.0976793	-4.75086	0.121063	0.877362	0.580128	-5.01159	0.104995	-5.41858	0.144136
IFRD1	ENSG00000006652	0.0785411	0.194599	-3.15708	0.0890927	-3.29456	0.114875	0.0429509	-0.0143718	-2.97459	0.0799346	-2.96623	0.0985929	0.0489232	-0.116505	-3.22485	0.0658925	-3.1457	0.0869549	0.0483055	-0.032566	-3.15301	0.0930716	-3.13038	0.0922014	0.0470652	-0.0793145	-3.26046	0.081817	-3.20597	0.0874315	0.0437686	-0.0153928	-3.19493	0.0656079	-3.18688	0.0977301	0.0432177	0.0308932	-2.91815	0.0769148	-2.94102	0.0938466
COX10	ENSG00000006695	0.0822419	-0.159085	-4.73015	0.134744	-4.62192	0.149096	0.0506683	0.0202565	-4.49536	0.0926754	-4.51088	0.107689	0.117157	-0.237957	-4.42747	0.07251	-4.26376	0.0877619	0.050123	-0.0988741	-4.33331	0.0781851	-4.26649	0.0974228	0.18892	-0.289635	-4.43108	0.0757862	-4.23124	0.0867571	0.0530024	-0.116388	-4.55894	0.0717673	-4.48028	0.095648	0.0785964	-0.204375	-4.91576	0.0848319	-4.77643	0.108439
GTF2IRD1	ENSG00000006704	0.0762259	-0.0390034	-4.54701	0.141558	-4.5228	0.159669	0.0904123	0.221913	-4.24443	0.117227	-4.3992	0.125329	0.0567049	0.0804114	-4.51476	0.104778	-4.57059	0.105729	0.0599511	0.0655179	-4.41474	0.107846	-4.46152	0.119584	0.108054	0.263891	-4.63184	0.100897	-4.81624	0.115011	0.0681561	0.125469	-4.70567	0.108183	-4.79474	0.126141	0.0591405	0.0312634	-4.46079	0.109719	-4.48362	0.119541
PAF1	ENSG00000006712	0.044216	0.0268628	-3.09259	0.0781881	-3.11267	0.0949493	0.0339919	-0.00236998	-2.97672	0.0607031	-2.9759	0.0729893	0.0389868	-0.096032	-3.15268	0.0530038	-3.08683	0.0651736	0.0398748	-0.0937836	-3.04425	0.0551471	-2.97999	0.0673741	0.0427711	-0.102501	-3.0917	0.0506547	-3.0212	0.0605673	0.0624288	-0.154144	-3.10474	0.0584356	-2.99883	0.0727851	0.0373918	-0.0819647	-2.85841	0.0574787	-2.8024	0.0701673
VPS41	ENSG00000006715	0.0456037	0.0469904	-2.21677	0.0827507	-2.25024	0.0926062	0.0423993	0.0361887	-2.15661	0.0677201	-2.18357	0.0912573	0.0700219	-0.173582	-1.93517	0.0643788	-1.81646	0.0858186	0.0647437	-0.165095	-1.87271	0.067585	-1.76005	0.0900948	0.0805714	-0.195891	-1.87115	0.0615229	-1.73747	0.0893302	0.104645	-0.222484	-1.82744	0.0619623	-1.67514	0.0875592	0.0652219	-0.170976	-2.14554	0.0621956	-2.02948	0.0935897
ARHGAP44	ENSG00000006740	0.0562065	-0.0577439	-3.04866	0.0953634	-3.01167	0.12309	0.139115	-0.278956	-2.77223	0.084812	-2.58006	0.097889	0.0563794	-0.141739	-2.67901	0.0792662	-2.5832	0.10494	0.149131	-0.279164	-2.54677	0.0830923	-2.35373	0.0881203	0.112156	-0.266007	-2.51243	0.0854567	-2.33017	0.106855	0.110889	-0.271615	-2.58766	0.0818961	-2.40173	0.106195	0.099192	-0.243442	-3.18961	0.0781443	-3.02301	0.101239
ELAC2	ENSG00000006744	0.0752751	0.17839	-3.40778	0.0973822	-3.53313	0.113505	0.0455161	-0.0599575	-3.33073	0.0758709	-3.29034	0.0904266	0.0364686	-0.021085	-3.24376	0.0629603	-3.23031	0.0793152	0.040568	0.055779	-3.12404	0.0672139	-3.164	0.0843698	0.0389083	-0.0690819	-3.18105	0.0619706	-3.13473	0.0831538	0.0461827	-0.103888	-3.21058	0.059924	-3.13945	0.0732823	0.042552	0.0709059	-3.22513	0.068934	-3.27501	0.0789423
ARSD	ENSG00000006756	0.609371	0.784961	-4.39345	0.17017	-4.95281	0.24466	0.0805841	0.0404439	-4.72868	0.144008	-4.76099	0.171226	0.198287	0.374135	-4.77595	0.108166	-5.03802	0.131408	1.43603	0.738195	-4.92992	0.12834	-5.4473	0.167192	0.162322	0.346457	-4.8908	0.115459	-5.13295	0.131882	0.350726	0.486139	-4.76881	0.11154	-5.1105	0.14777	0.0792588	0.185162	-4.32714	0.118813	-4.45801	0.139493
PNPLA4	ENSG00000006757	0.0711146	-0.0151861	-3.85678	0.134493	-3.84837	0.14884	0.0837825	-0.191237	-3.77647	0.133771	-3.64347	0.129759	0.0652671	-0.10474	-3.83372	0.118518	-3.76064	0.114787	0.0691009	-0.144922	-3.7088	0.113394	-3.60907	0.119796	0.0604279	-0.0579207	-3.81786	0.12058	-3.77686	0.11365	0.0638884	-0.0538877	-3.9185	0.121934	-3.88206	0.12978	0.0638724	-0.0476781	-4.18171	0.120744	-4.14913	0.124984
ADIPOR2	ENSG00000006831	0.225496	0.398446	-3.29615	0.111875	-3.57413	0.126998	0.103082	0.245702	-3.48226	0.115488	-3.65147	0.105332	0.0950926	0.227888	-3.45067	0.084669	-3.61109	0.110032	0.0671701	0.12128	-3.34681	0.097922	-3.43327	0.119643	0.0799252	0.168613	-3.31905	0.112931	-3.43779	0.127622	0.0547982	0.0290084	-3.01307	0.1065	-3.03288	0.102976	0.058131	0.0044992	-1.91871	0.0810772	-1.92556	0.118329
CDKL3	ENSG00000006837	0.0821543	0.104614	-3.52747	0.144733	-3.60406	0.171083	0.133618	0.328502	-3.93393	0.132316	-4.16384	0.148594	0.0787547	0.160029	-4.09297	0.114687	-4.20696	0.137979	0.0686007	0.021226	-4.16493	0.125337	-4.18299	0.149546	0.0693338	0.0912681	-4.25684	0.110083	-4.32412	0.141822	0.0753239	0.116666	-4.27843	0.130132	-4.36219	0.150656	0.0739146	0.109175	-4.16127	0.123326	-4.23934	0.140862
MARK4	ENSG00000007047	0.0455839	0.00738898	-3.05022	0.0853602	-3.05654	0.0983433	0.0920748	-0.201172	-2.9406	0.0724818	-2.80163	0.079009	0.0627857	-0.157717	-2.85263	0.0601539	-2.74435	0.0753882	0.0907495	-0.198229	-2.735	0.0610976	-2.59846	0.0738549	0.752811	-0.338964	-2.73893	0.0590721	-2.50504	0.0747045	0.341097	-0.31122	-2.76927	0.0605252	-2.55498	0.0810067	0.070033	-0.173088	-3.15937	0.0650592	-3.04108	0.0872262
PROM1	ENSG00000007062	0.141309	-0.286139	-4.36864	0.234496	-4.17495	0.253253	0.109962	0.18431	-4.31139	0.194991	-4.44124	0.20567	0.0910063	-0.0922985	-4.60282	0.178049	-4.53871	0.179996	0.185136	-0.440999	-4.78882	0.175328	-4.49029	0.212928	0.0946926	0.0335523	-4.72246	0.172738	-4.75065	0.199541	0.094476	-0.123541	-4.601	0.174488	-4.5197	0.196647	0.103829	-0.202254	-4.28242	0.172025	-4.14413	0.182892
CCDC124	ENSG00000007080	0.240443	-0.306316	-2.15843	0.0715352	-1.94711	0.0844204	0.491587	-0.333082	-1.94209	0.0630162	-1.71235	0.0788712	1.16803	-0.365137	-1.9595	0.0541945	-1.7077	0.0745804	2.29873	-0.389185	-1.90938	0.058735	-1.64082	0.0762227	0.876502	-0.344305	-1.91064	0.0539747	-1.67305	0.0712434	0.259374	-0.280869	-1.93759	0.0570326	-1.74437	0.0786283	0.0494614	-0.13179	-1.98356	0.0576106	-1.89385	0.0809488
PAFAH1B1	ENSG00000007168	0.0506277	-0.019989	-0.974628	0.0847198	-0.962875	0.107183	0.0840374	-0.188361	-0.827144	0.0915646	-0.7018	0.13757	0.816668	-0.469656	-0.835763	0.0792258	-0.512995	0.109435	0.458715	-0.408203	-0.771994	0.0842535	-0.490006	0.0956595	9.52441	-0.50034	-0.823777	0.0614202	-0.47888	0.0868439	1.32715	-0.498245	-0.893843	0.0914254	-0.549218	0.0988788	0.0879809	-0.237823	-1.12152	0.0759468	-0.959522	0.1061
NOS2	ENSG00000007171	0.242479	-0.585583	-5.7793	0.220851	-5.37804	0.242071	0.282649	-0.471409	-5.36412	0.138506	-5.03765	0.139593	6.27873	-0.698621	-4.89278	0.103606	-4.41098	0.124563	0.414516	-0.495057	-5.50095	0.113731	-5.15974	0.130054	0.148147	-0.336543	-5.94668	0.110462	-5.7158	0.130317	0.0719818	-0.115296	-5.89534	0.112726	-5.82188	0.159722	0.0853154	-0.0728638	-6.61946	0.141952	-6.57697	0.190812
DNAH9	ENSG00000007174	0.105171	-0.199966	-5.26586	0.177319	-5.13191	0.200581	0.0844156	-0.192464	-4.978	0.128768	-4.8523	0.175559	0.147207	-0.33178	-4.79118	0.10426	-4.56351	0.123547	0.0989221	-0.247339	-4.93194	0.115801	-4.76221	0.129519	1.28175	-0.564204	-5.17561	0.0984952	-4.78794	0.127542	0.0745728	-0.147543	-5.15702	0.121066	-5.05709	0.138689	0.0945429	0.200507	-5.86702	0.122975	-6.01252	0.167932
BLTP2	ENSG00000007202	0.0489667	0.0430336	-3.05133	0.0880836	-3.08238	0.101071	0.0378712	0.0255296	-3.03497	0.0677182	-3.05368	0.0811522	0.0389476	-0.0730203	-2.98233	0.0610163	-2.93235	0.0707784	0.0334843	0.0320711	-2.91486	0.0591264	-2.93783	0.0706686	0.0451654	-0.10253	-2.96846	0.0612173	-2.89911	0.0848692	0.0475906	-0.11601	-3.05823	0.0542702	-2.97946	0.0790218	0.0372446	-0.0344834	-3.2644	0.0632471	-3.24158	0.0786394
GAS7	ENSG00000007237	0.038413	0.0103436	-1.1368	0.0729386	-1.1445	0.0795109	0.127031	-0.215603	-0.864982	0.0600997	-0.716133	0.0697653	0.0623607	-0.15264	-1.02686	0.0710959	-0.921189	0.0727804	0.104474	-0.211597	-0.921478	0.0667485	-0.775698	0.0796649	0.117682	-0.22379	-0.953954	0.0561563	-0.800395	0.0790779	0.387242	-0.321012	-0.893693	0.0662118	-0.672058	0.0781175	0.0721036	-0.166871	-0.913691	0.0584891	-0.799007	0.0735908
TRAPPC6A	ENSG00000007255	0.101997	-0.24232	-3.59524	0.0973348	-3.42909	0.114535	0.0647876	-0.150757	-3.64817	0.0780231	-3.5453	0.0968144	0.0898931	-0.204777	-3.73695	0.0702929	-3.59624	0.0859301	0.168193	-0.282556	-3.72404	0.0805164	-3.52855	0.0848444	0.0510315	-0.102707	-3.64742	0.0757744	-3.57646	0.0791814	0.0570037	-0.130287	-3.48564	0.0741831	-3.39655	0.0892225	0.0700174	-0.177307	-3.08725	0.0758487	-2.96566	0.091323
MATK	ENSG00000007264	0.066412	-0.167341	-2.52513	0.083325	-2.41032	0.096304	0.0379035	0.0109257	-2.28157	0.0738586	-2.28952	0.0789477	0.0493216	-0.104975	-2.29381	0.0743407	-2.22153	0.0808836	0.0580346	-0.154883	-2.38374	0.0691273	-2.27736	0.0816725	0.0588473	-0.135745	-2.41833	0.0704776	-2.32533	0.0848555	0.0546158	-0.131291	-2.49562	0.0691112	-2.40601	0.0869372	0.100844	-0.231085	-3.27025	0.073467	-3.11161	0.0919228
ST7L	ENSG00000007341	0.0660436	0.0287219	-4.14794	0.119744	-4.17089	0.143047	0.128958	0.290536	-4.31621	0.0993545	-4.51957	0.117638	0.0487288	0.0653946	-4.64453	0.0906779	-4.69036	0.0963673	0.0628709	-0.135239	-4.62907	0.10159	-4.53615	0.108933	0.048815	0.047702	-4.65296	0.0877017	-4.68727	0.101272	0.0539985	-0.0295974	-4.61999	0.0964328	-4.60143	0.114966	0.0529614	0.031256	-4.36112	0.097314	-4.38421	0.111286
PAX6	ENSG00000007372	0.0991696	0.179949	-2.70261	0.158514	-2.83247	0.18845	0.636428	0.692426	-3.38783	0.137909	-3.87714	0.194152	1.32045	0.765882	-3.76773	0.142589	-4.30387	0.174445	76.1511	1.14139	-3.97916	0.141629	-4.77701	0.184165	2.8932	0.856093	-3.85325	0.136408	-4.45158	0.168104	0.413834	0.571272	-3.51497	0.137306	-3.91567	0.16858	0.275827	0.480913	-3.24511	0.131357	-3.58395	0.167136
RPUSD1	ENSG00000007376	0.0606878	-0.119388	-4.14275	0.100658	-4.06209	0.119275	0.0955367	-0.210792	-3.81993	0.0722316	-3.67481	0.0850149	0.325826	-0.27502	-3.75119	0.0594804	-3.56091	0.0650253	0.0858981	-0.195937	-3.8215	0.071762	-3.6861	0.077255	0.0771658	-0.181022	-3.86123	0.060713	-3.73675	0.0751209	0.157782	-0.251247	-3.95465	0.0644548	-3.78143	0.0773753	0.0453783	-0.0820334	-4.33765	0.0690729	-4.28191	0.0839092
RHBDF1	ENSG00000007384	0.126795	0.167705	-4.50284	0.198208	-4.63201	0.254065	0.100329	0.124399	-4.86465	0.176184	-4.95566	0.200022	0.378454	0.566129	-4.87144	0.153155	-5.2663	0.169944	0.123528	0.300923	-5.04368	0.165376	-5.25934	0.20567	0.171871	0.400202	-4.9086	0.1624	-5.18943	0.180129	0.102116	0.178462	-4.7833	0.167356	-4.91354	0.206162	0.0896817	0.111914	-4.4451	0.152201	-4.52812	0.18419
LUC7L	ENSG00000007392	0.0530274	0.10246	-2.90508	0.0806182	-2.9777	0.0984013	0.0548917	-0.135128	-2.82503	0.065736	-2.732	0.0747485	0.0406508	-0.0849487	-2.99581	0.0602584	-2.93794	0.0751471	0.0425484	-0.0919834	-2.90266	0.0618727	-2.83978	0.0746538	0.0485396	-0.118646	-3.00755	0.0565482	-2.92606	0.0684628	0.0348003	-0.0652877	-2.97966	0.0543533	-2.93547	0.0709144	0.0527278	-0.12988	-2.88874	0.0612067	-2.79923	0.0690698
CACNA2D2	ENSG00000007402	0.113042	0.285602	-4.37514	0.118606	-4.57731	0.150761	0.0502558	0.0786301	-4.05683	0.0852597	-4.1127	0.100523	0.0392763	0.0477149	-4.04722	0.0683284	-4.08121	0.080881	0.0546802	-0.135201	-3.71525	0.0741321	-3.62209	0.0811568	0.0792156	-0.189197	-3.82021	0.0674806	-3.69028	0.0835957	0.0983752	-0.218863	-3.94256	0.069966	-3.79201	0.0848476	0.0515015	-0.101882	-4.52093	0.0779674	-4.45189	0.0961294
BAIAP3	ENSG00000007516	0.143029	0.316401	-2.06805	0.0866795	-2.2929	0.136966	0.0574381	0.130708	-1.64102	0.0782713	-1.73328	0.0973801	0.0454904	-0.0311973	-1.60193	0.0788439	-1.58212	0.0989801	0.0461856	0.00302073	-2.06864	0.0879425	-2.07264	0.107358	0.0444097	-0.0208947	-2.10057	0.0777533	-2.08767	0.0966652	0.0549892	-0.105344	-1.81143	0.0738792	-1.74079	0.101542	0.0548246	0.109548	-1.99977	0.0833053	-2.07704	0.097777
TSR3	ENSG00000007520	0.695059	-0.385439	-2.51771	0.070268	-2.25134	0.0811304	0.114814	-0.222176	-2.41664	0.0647377	-2.26348	0.0766285	4.05734	-0.389146	-2.50396	0.0579603	-2.2349	0.0685056	1.3698	-0.321152	-2.40116	0.0512442	-2.17939	0.0652673	1.98146	-0.35934	-2.41862	0.0582359	-2.16981	0.0625384	0.053981	-0.133522	-2.36753	0.0572245	-2.27563	0.0675218	0.0337846	-0.0506431	-2.16546	0.0548337	-2.13129	0.0702021
PIGQ	ENSG00000007541	0.0490714	-0.0438496	-3.09415	0.0864827	-3.0654	0.103768	0.043514	-0.0751027	-2.84401	0.0755473	-2.79262	0.0836126	0.0318687	-0.00936847	-2.80231	0.0623792	-2.79622	0.0684395	0.0429075	-0.0836677	-2.84846	0.0659376	-2.79145	0.0794054	0.0355452	-0.0521168	-2.81202	0.0599923	-2.77681	0.0736061	0.0345384	0.00169773	-2.80236	0.0661568	-2.80403	0.0730157	0.0647865	-0.164693	-3.02409	0.0642398	-2.91159	0.0861566
CRAMP1	ENSG00000007545	0.0713399	-0.131279	-4.56619	0.10983	-4.47726	0.127977	0.0659369	-0.155908	-4.32625	0.0795987	-4.21912	0.0907799	0.0445172	-0.105273	-4.52548	0.0584523	-4.4537	0.0759331	0.0548536	-0.118931	-4.39463	0.0744957	-4.3131	0.0858035	0.0582077	-0.137982	-4.44568	0.0650104	-4.35121	0.0812789	0.057519	-0.147401	-4.38196	0.0644705	-4.28135	0.0851888	0.0539034	-0.12326	-4.46494	0.0743003	-4.38018	0.0827793
DNAJC11	ENSG00000007923	0.0532375	0.0828147	-3.29496	0.0893738	-3.35376	0.103661	0.0668464	-0.160921	-3.09689	0.0720958	-2.98551	0.0743517	0.032476	3.42e-05	-3.03392	0.0615463	-3.0343	0.067046	0.0535804	0.121046	-2.87346	0.0736973	-2.95715	0.0704349	0.0392716	-0.086364	-2.95317	0.0624137	-2.8937	0.0683653	0.0366321	-0.0315095	-3.04774	0.0616705	-3.0269	0.0764918	0.0367669	0.0418604	-3.26835	0.0609707	-3.2986	0.0788121
MYLIP	ENSG00000007944	0.066389	-0.0548921	-4.42915	0.114321	-4.39493	0.143266	0.0595882	-0.119847	-4.33894	0.0870621	-4.25766	0.105896	0.0820699	-0.193886	-4.15113	0.0721303	-4.01739	0.0806517	0.0418902	-0.0373518	-4.17599	0.0734198	-4.15111	0.0862138	0.041201	-0.0473034	-4.17556	0.0676884	-4.14444	0.0890941	0.0466508	-0.0822362	-4.23169	0.0740639	-4.17623	0.0925614	0.138181	0.262771	-3.71558	0.07395	-3.89944	0.0943676
PSMB1	ENSG00000008018	0.0509406	0.0901249	-1.58936	0.0676255	-1.65436	0.0979853	0.0429877	-0.0803846	-1.50928	0.0690205	-1.45526	0.0897631	0.0596671	-0.162633	-1.56802	0.0599849	-1.45806	0.0954309	0.074455	-0.17894	-1.56305	0.0755541	-1.44003	0.0882408	0.101189	-0.236643	-1.58169	0.0649091	-1.42102	0.104333	0.096217	-0.246118	-1.6161	0.0779478	-1.44772	0.102258	0.0423073	-0.0967472	-1.51822	0.0637049	-1.45224	0.0785252
SYN1	ENSG00000008056	0.0388743	0.0049424	-0.651955	0.076303	-0.656183	0.0868063	0.0326713	0.0103567	-0.284912	0.0576189	-0.293148	0.0739414	0.066947	-0.164788	-0.318269	0.0754376	-0.204993	0.0874059	0.0662082	-0.167993	-0.170214	0.0717923	-0.0552066	0.0896037	0.119082	-0.253623	-0.239655	0.0748742	-0.0656597	0.0950927	0.240394	-0.284317	-0.35877	0.0645859	-0.163355	0.0860151	0.115398	-0.263446	-1.02314	0.0842777	-0.845205	0.129877
JARID2	ENSG00000008083	0.0859808	0.215368	-3.85308	0.0974819	-4.00494	0.121646	0.228512	0.344104	-3.7174	0.0898098	-3.95689	0.100378	0.122885	0.247604	-3.78612	0.0702628	-3.95926	0.0890518	0.0865162	0.205006	-3.707	0.0772616	-3.85024	0.0910387	0.0909288	0.208989	-3.81127	0.068921	-3.95782	0.0900653	0.0463983	0.0562079	-3.8818	0.0752802	-3.9226	0.0966431	0.0736346	0.171952	-3.79566	0.0692299	-3.91703	0.0955075
CDKL5	ENSG00000008086	0.0692413	-0.177796	-2.16594	0.0985232	-2.04367	0.106834	0.311219	-0.368912	-1.96352	0.0754984	-1.71028	0.103096	0.297386	-0.342205	-2.0785	0.0738902	-1.84418	0.104326	0.560788	-0.395626	-1.97302	0.0768424	-1.70021	0.0930596	0.218238	-0.34502	-1.9745	0.0846142	-1.73712	0.10482	0.575615	-0.379219	-1.98973	0.0754859	-1.72772	0.0858559	0.0853678	-0.211962	-2.56976	0.0812064	-2.42432	0.0976799
CAMK1G	ENSG00000008118	0.0610235	0.124633	-2.73261	0.101093	-2.82105	0.120426	0.0543356	-0.0455345	-2.21715	0.115959	-2.18394	0.0992862	0.0465054	-0.0550904	-2.18608	0.0720626	-2.15093	0.106114	0.0557492	0.0554392	-1.992	0.087152	-2.03436	0.124703	0.0469791	0.0457964	-2.27948	0.0783987	-2.31337	0.101449	0.0539786	0.113328	-2.50149	0.0748377	-2.58195	0.0964684	0.0990275	0.236897	-3.38783	0.10475	-3.55288	0.112167
CDK11A	ENSG00000008128	0.1214	0.253512	-4.99588	0.17167	-5.18018	0.216177	0.151736	-0.369383	-5.106	0.148052	-4.85218	0.161623	0.0843143	-0.197695	-5.19146	0.11529	-5.0578	0.141779	0.0982155	-0.23303	-5.1418	0.126189	-4.98329	0.148727	0.156235	-0.355186	-5.21533	0.115573	-4.97164	0.13546	0.165567	-0.37943	-5.23849	0.120596	-4.97973	0.152526	0.0675499	0.0544673	-4.65158	0.12184	-4.69239	0.145241
NADK	ENSG00000008130	0.244388	-0.331528	-3.50556	0.0801207	-3.2768	0.0923017	0.0964269	-0.205192	-3.30764	0.065692	-3.16584	0.0718545	0.0335698	-0.0756913	-3.37549	0.0539034	-3.32341	0.0603604	0.0402623	-0.0935943	-3.33194	0.0518083	-3.26765	0.06205	0.0393634	-0.0922217	-3.36381	0.0492553	-3.30033	0.0575509	0.0480876	-0.116432	-3.33025	0.0505754	-3.25044	0.0659546	0.0297311	0.00968363	-3.39886	0.0526228	-3.40638	0.0661988
CYTH3	ENSG00000008256	0.04611	-0.0329537	-3.0365	0.0828262	-3.01514	0.0992747	0.0367421	-0.00516393	-2.80887	0.0697191	-2.80585	0.0774653	0.0456444	-0.103086	-3.0242	0.0592884	-2.95371	0.0738288	0.0385362	-0.0674265	-2.99249	0.0639781	-2.94673	0.0777092	0.0638095	-0.15739	-3.02874	0.0667009	-2.92035	0.0764424	0.0779356	-0.181871	-2.8313	0.065445	-2.70568	0.0718369	0.0483012	-0.108729	-3.1599	0.0675696	-3.0855	0.0805821
ADAM22	ENSG00000008277	0.0876351	-0.211214	-2.18218	0.0805517	-2.03756	0.100313	0.11475	-0.247063	-2.02302	0.0790234	-1.85318	0.0955877	0.29552	-0.333153	-1.96449	0.0771092	-1.73475	0.0908315	0.337564	-0.340071	-1.99845	0.0667287	-1.76478	0.0924723	0.522566	-0.372541	-2.0618	0.07198	-1.80581	0.0977693	0.234647	-0.323391	-2.20763	0.0649434	-1.98683	0.104315	0.108608	-0.229525	-2.67914	0.0697815	-2.52209	0.0946161
SYPL1	ENSG00000008282	0.0537531	0.00622512	-2.98593	0.0933665	-2.99327	0.122784	0.0881094	0.201004	-3.44457	0.0902406	-3.58746	0.123818	0.403935	0.408611	-3.43888	0.0814374	-3.72438	0.105233	0.285768	0.408147	-3.3041	0.085164	-3.59128	0.125363	0.101986	0.232856	-3.30737	0.0723507	-3.47146	0.103345	0.0656218	-0.10904	-3.08807	0.0869301	-3.01508	0.113685	0.1073	-0.230117	-2.0607	0.0746988	-1.90268	0.0931883
CYB561	ENSG00000008283	0.0635993	-0.0440583	-3.11918	0.107903	-3.09206	0.136769	0.0635721	-0.11435	-2.86005	0.100389	-2.78186	0.111171	0.167432	-0.316523	-2.81452	0.0824002	-2.59749	0.10763	0.0942314	-0.218674	-2.79132	0.0870795	-2.64144	0.105424	0.128131	-0.290494	-2.84255	0.0824941	-2.64531	0.12275	0.0863322	-0.222191	-2.93848	0.0882397	-2.78679	0.111431	0.0587611	-0.124621	-3.6305	0.0830847	-3.54655	0.108444
SPAG9	ENSG00000008294	0.0330546	0.0485956	-1.46791	0.0533229	-1.50229	0.0651546	0.0273802	0.0158617	-1.56755	0.0461906	-1.57908	0.0564622	0.0238428	0.00436344	-1.64793	0.0434041	-1.6515	0.0545689	0.0254498	0.034403	-1.58916	0.0412413	-1.61375	0.0565548	0.0243009	-0.00435901	-1.67443	0.043751	-1.67174	0.0510629	0.0261661	-0.0167665	-1.62163	0.0456108	-1.61069	0.0585634	0.0461834	-0.112349	-1.12801	0.0408669	-1.0509	0.0564875
CELSR3	ENSG00000008300	0.0622143	0.0648909	-4.12914	0.10884	-4.17706	0.133175	0.0627925	-0.151535	-3.83019	0.0869873	-3.72639	0.0999064	0.0459687	-0.0858886	-4.00348	0.0828266	-3.94337	0.0755917	0.0434919	-0.0486041	-3.7935	0.0795599	-3.76063	0.0892219	0.0407277	-0.0456677	-3.95333	0.0746013	-3.92247	0.0843923	0.0699977	-0.178278	-4.05167	0.0818268	-3.92943	0.0967675	0.0427171	0.000681403	-4.43027	0.08372	-4.43146	0.0919767
AASS	ENSG00000008311	0.101834	0.0973898	-3.64798	0.179881	-3.72093	0.206044	0.140641	0.343583	-4.56676	0.155917	-4.81097	0.19123	1.88442	0.776796	-4.6046	0.159127	-5.14242	0.156811	0.343779	0.548679	-4.70487	0.145527	-5.08862	0.168752	0.370966	0.577669	-4.54228	0.140776	-4.94749	0.170911	0.10576	0.260303	-4.20973	0.166897	-4.38873	0.158919	0.110039	0.290727	-3.22329	0.154805	-3.42413	0.151558
SS18L2	ENSG00000008324	0.0456622	0.0722234	-2.76809	0.0772421	-2.81966	0.095285	0.0812068	-0.185764	-2.52565	0.0618605	-2.39747	0.0705962	0.233557	-0.2506	-2.63325	0.0530352	-2.46025	0.0649411	0.0970504	-0.187655	-2.57813	0.0549479	-2.44864	0.0645732	0.0576317	-0.132471	-2.64854	0.0535485	-2.55735	0.0645257	0.0440983	-0.107339	-2.69299	0.0584997	-2.61934	0.0700969	0.0332404	0.00855034	-2.80056	0.0576457	-2.80771	0.0757102
MPND	ENSG00000008382	0.158193	-0.299486	-3.59093	0.0927478	-3.38393	0.098699	0.190433	-0.265133	-3.36863	0.0660224	-3.18543	0.0742345	0.130165	-0.209614	-3.1732	0.0495186	-3.02874	0.0641897	0.0459104	-0.10827	-3.10568	0.0577001	-3.03128	0.0681	1.74272	-0.3473	-3.13933	0.0532725	-2.89931	0.0653472	0.0700966	-0.169521	-3.17707	0.0593631	-3.0603	0.0705828	0.209714	-0.262773	-3.52711	0.0621317	-3.34562	0.071856
MGST1	ENSG00000008394	0.114154	0.262506	-1.85014	0.157046	-2.03544	0.177034	0.218866	0.47846	-2.40769	0.156805	-2.74439	0.186179	0.419175	0.666961	-2.7182	0.185633	-3.18391	0.202683	2.84308	0.921974	-2.65645	0.145255	-3.30527	0.201549	0.2612	0.473175	-2.17003	0.130888	-2.50292	0.164842	0.0929411	0.160881	-1.89283	0.140166	-2.01193	0.186392	0.440486	0.600852	-2.15653	0.140649	-2.57953	0.181895
CRY1	ENSG00000008405	0.0859481	0.139279	-4.37354	0.141951	-4.4743	0.169106	0.0666197	-0.00935392	-4.37785	0.122461	-4.37398	0.143166	0.075072	0.1714	-4.57207	0.0970502	-4.693	0.116978	0.0620993	-0.0159057	-4.2971	0.101923	-4.29012	0.135211	0.0659724	0.114312	-4.47575	0.10436	-4.55841	0.133608	0.0654776	0.00559704	-4.40862	0.102926	-4.41851	0.150444	0.0671042	0.108244	-4.11033	0.105863	-4.18826	0.129516
NFIX	ENSG00000008441	0.0581413	0.128427	-1.44944	0.0777655	-1.53979	0.0928589	0.160793	0.270608	-1.55492	0.072671	-1.74306	0.0805982	0.147406	0.248546	-1.74608	0.0623009	-1.92161	0.100657	0.0664811	0.170229	-1.5879	0.067896	-1.7082	0.0967182	0.0634671	0.151646	-1.73744	0.072482	-1.84519	0.10271	0.0509411	0.113502	-1.59884	0.0692742	-1.67795	0.0748505	0.0455851	0.0661467	-1.23037	0.0732134	-1.27686	0.0809787
ST3GAL1	ENSG00000008513	0.105911	0.253406	-4.3353	0.118648	-4.51693	0.161738	0.104222	0.249726	-4.17106	0.104866	-4.34567	0.118821	0.115586	0.258408	-4.60439	0.0837828	-4.78511	0.101254	0.0936068	0.230219	-4.61134	0.0936613	-4.7736	0.118942	0.0574647	0.112122	-4.35985	0.0895601	-4.43854	0.0997592	0.0781244	0.166049	-4.14762	0.0935873	-4.26525	0.116855	0.100582	0.231094	-4.41751	0.0897955	-4.58023	0.114095
IL32	ENSG00000008517	0.332379	0.782635	-4.54472	0.357112	-5.12091	0.443742	0.407817	0.910336	-4.73339	0.35719	-5.38376	0.40974	0.233455	0.500342	-4.79923	0.353279	-5.15535	0.376706	0.270273	0.625565	-4.88446	0.362179	-5.33307	0.400177	0.260807	0.607177	-4.82856	0.36743	-5.26571	0.414475	0.439284	1.01623	-4.67065	0.36972	-5.37152	0.374368	0.267038	0.658248	-4.39659	0.374298	-4.8482	0.378912
PKD1	ENSG00000008710	0.0949294	0.215333	-2.31907	0.0792655	-2.46934	0.0910957	0.0377411	-0.0332947	-2.02711	0.065803	-2.00503	0.0797933	0.0351446	0.0327182	-2.13125	0.0661643	-2.15445	0.0738081	0.0377096	-0.0597495	-1.98455	0.0644079	-1.94376	0.0733726	0.0388781	-0.060102	-2.05715	0.0659154	-2.01618	0.0758299	0.0363306	-0.0175239	-2.06503	0.068887	-2.0534	0.0758965	0.0725143	0.170234	-2.25061	0.0611981	-2.37006	0.0813523
MAPK8IP2	ENSG00000008735	0.039032	-0.0590447	-1.19453	0.0703351	-1.15405	0.0761667	0.0435582	-0.0791701	-0.939994	0.0697892	-0.885491	0.0752791	0.0443007	-0.108848	-0.875009	0.0569827	-0.800294	0.0685513	0.0618151	-0.147629	-0.768261	0.0632469	-0.666835	0.0765227	0.0881571	-0.206949	-0.807215	0.0755317	-0.664376	0.0833089	0.0884567	-0.216218	-0.847628	0.0552951	-0.701157	0.0990599	0.0760352	-0.192374	-1.41812	0.0689975	-1.28688	0.0945598
MED24	ENSG00000008838	0.0633417	0.0308698	-3.25313	0.119738	-3.27577	0.129439	0.0525341	0.016524	-2.96931	0.0958177	-2.98284	0.115437	0.0468084	-0.0224695	-3.1046	0.0923177	-3.08956	0.0977712	0.0609374	-0.112447	-2.9413	0.0973485	-2.86487	0.112388	0.0557229	-0.107354	-2.92221	0.0996903	-2.8481	0.102162	0.0603386	-0.109662	-2.93812	0.106065	-2.86217	0.106852	0.0509673	-0.0135175	-3.1456	0.101229	-3.13651	0.104303
RHOBTB2	ENSG00000008853	0.0674409	-0.137309	-2.80977	0.0918069	-2.71659	0.112307	0.0431918	0.00634367	-2.39058	0.0794159	-2.39616	0.0934839	0.0449457	0.00107887	-2.38646	0.0815834	-2.38819	0.0929958	0.0442269	-0.0182318	-2.37791	0.0797686	-2.36707	0.100058	0.0429967	8.17e-05	-2.61892	0.0729387	-2.62081	0.0944637	0.0439733	-0.00860457	-2.71273	0.0742568	-2.70908	0.100884	0.0614765	0.142312	-3.30824	0.0764978	-3.40925	0.103005
HEATR5B	ENSG00000008869	0.0673538	-0.0844811	-3.52678	0.111384	-3.47192	0.140768	0.0463672	-0.0233417	-3.38818	0.087729	-3.37305	0.0990877	0.110212	-0.237151	-3.34712	0.0729273	-3.18442	0.0935971	0.060068	-0.14927	-3.25305	0.0765689	-3.15082	0.0911103	0.0819768	-0.210956	-3.29415	0.0747432	-3.14928	0.0901573	0.059099	-0.151841	-3.42249	0.0697874	-3.31935	0.0951467	0.108804	-0.248177	-3.71615	0.075204	-3.54615	0.0984045
SEC62	ENSG00000008952	0.0812048	0.191476	-0.500389	0.0649627	-0.634142	0.0796509	0.0951392	0.188131	-0.606266	0.0572707	-0.738426	0.0821486	0.0522365	0.131032	-0.721059	0.0705956	-0.812468	0.0786921	0.0404365	0.0699999	-0.728064	0.0549122	-0.778631	0.083917	0.0547476	0.123319	-0.71552	0.0617466	-0.802469	0.0818901	0.039315	0.0637516	-0.662578	0.0646667	-0.707586	0.0761474	0.0339807	0.0421514	-0.40074	0.0598158	-0.430643	0.070481
RPS20	ENSG00000008988	0.0386015	-0.00410882	0.10685	0.0543391	0.10697	0.0913053	0.0348164	-0.0515345	-0.118914	0.0512688	-0.0844927	0.0726438	0.0350946	-0.0358394	-0.203092	0.0523867	-0.179907	0.0778412	0.0339659	-0.0472901	-0.18348	0.0625666	-0.150531	0.0600241	0.0432827	-0.028761	-0.140745	0.0604715	-0.123792	0.0980487	0.0374448	-0.042341	0.0429619	0.0529745	0.0699396	0.0869584	0.0596782	-0.165412	0.493252	0.0583994	0.605781	0.0873195
CSDE1	ENSG00000009307	0.0397812	0.0957202	-0.904846	0.0488278	-0.971649	0.0573624	0.0235257	-0.0105984	-0.871867	0.0431621	-0.86486	0.0503539	0.022623	0.00634059	-0.792785	0.0368394	-0.797989	0.0545054	0.0267269	-0.0515145	-0.754673	0.0382801	-0.719654	0.0532707	0.0280694	-0.0634477	-0.762483	0.0377279	-0.719249	0.0539067	0.0248709	-0.0436104	-0.830575	0.0399786	-0.800765	0.0492791	0.024766	-0.0203796	-0.698246	0.0354669	-0.685241	0.0591107
UBE3C	ENSG00000009335	0.0464347	0.0107476	-2.90238	0.0845783	-2.9115	0.102867	0.0393622	0.0652443	-2.55733	0.0628525	-2.60362	0.0780394	0.0330986	-0.0465958	-2.5378	0.0613906	-2.50576	0.0653587	0.036012	-0.0156069	-2.49777	0.0643194	-2.48806	0.0795104	0.0374639	-0.0806751	-2.52785	0.0573003	-2.47278	0.0704529	0.0359649	-0.025217	-2.5854	0.0622385	-2.56888	0.0760484	0.0377959	0.039828	-2.98621	0.0621146	-3.01518	0.0809147
REV3L	ENSG00000009413	0.111336	0.277876	-3.13082	0.118454	-3.32695	0.145946	0.0986739	0.243663	-3.58813	0.115399	-3.75906	0.131894	0.112035	0.270252	-3.94714	0.108408	-4.13541	0.117084	0.0898903	0.206943	-3.93352	0.11478	-4.07967	0.136309	0.151616	0.340984	-3.93237	0.120728	-4.16975	0.129386	0.109341	0.275577	-3.87007	0.120696	-4.0619	0.127774	0.247515	0.428528	-3.70098	0.115047	-4.00054	0.135073
TENM1	ENSG00000009694	0.10153	-0.247142	-4.36885	0.128737	-4.2012	0.154382	0.0543213	0.0128377	-3.968	0.102031	-3.9783	0.114732	0.0485918	-0.05835	-4.22463	0.094401	-4.18454	0.0975641	0.0499752	-0.0623848	-3.78878	0.083536	-3.7479	0.108071	0.0588585	-0.138001	-3.98224	0.0820586	-3.88865	0.10388	0.31146	-0.368902	-3.88726	0.0837529	-3.63326	0.101886	0.0669505	-0.155616	-3.96326	0.0854157	-3.85684	0.101312
PAX7	ENSG00000009709	0.50924	-0.993134	-6.87088	0.317528	-6.18147	0.312965	0.0937977	0.0478259	-5.72722	0.166702	-5.76663	0.20181	0.13294	-0.316202	-5.31417	0.13112	-5.09644	0.141825	0.209043	-0.427044	-5.14257	0.138005	-4.84889	0.154522	0.167824	-0.37522	-5.3301	0.129477	-5.07202	0.14394	0.415551	-0.611194	-6.04601	0.151146	-5.62608	0.174105	0.137857	-0.341549	-6.89143	0.172897	-6.66615	0.229112
FAM76A	ENSG00000009780	0.0569787	0.0698145	-4.04761	0.102749	-4.0975	0.11697	0.0445594	-0.0743628	-3.82967	0.0773876	-3.77899	0.087556	0.0750814	-0.172405	-4.12856	0.065332	-4.00993	0.0778112	0.121941	-0.237953	-4.09344	0.0683872	-3.92959	0.0826145	0.0611807	-0.14892	-4.00513	0.0637171	-3.90289	0.0776624	0.117114	-0.226219	-3.89546	0.0636669	-3.74004	0.0823855	0.0382632	-0.0501349	-3.83267	0.0647347	-3.79892	0.0788283
POMT2	ENSG00000009830	0.112994	0.273121	-4.373	0.115643	-4.56732	0.153119	0.166208	-0.318337	-4.54558	0.0979441	-4.32601	0.108454	0.0398357	0.036246	-4.52484	0.0752237	-4.55036	0.080351	0.0510263	-0.0898842	-4.43983	0.0779651	-4.37929	0.0982638	0.0422239	-0.0767064	-4.50075	0.0725732	-4.4485	0.0841218	0.066513	-0.162055	-4.36471	0.0711038	-4.25501	0.101692	0.0438477	-0.0174197	-3.95933	0.0723508	-3.94962	0.0999422
VTA1	ENSG00000009844	0.061347	-0.1515	-2.77163	0.0821716	-2.668	0.09729	0.759895	-0.3865	-2.53382	0.0650191	-2.26743	0.0851737	1.0635	-0.370288	-2.47954	0.0562776	-2.22392	0.0729629	0.306311	-0.319108	-2.32877	0.0618113	-2.10927	0.084853	2.63452	-0.418165	-2.41684	0.0552619	-2.12823	0.0745611	1.08213	-0.382762	-2.52215	0.0593631	-2.25947	0.0931376	0.0504069	-0.123275	-2.68028	0.0628193	-2.5971	0.092099
MLXIPL	ENSG00000009950	0.150946	0.341682	-4.37975	0.115437	-4.62051	0.145336	0.58171	0.449053	-3.94422	0.0905463	-4.2571	0.106768	0.0390373	0.0241848	-4.19167	0.0723349	-4.20941	0.0845938	0.0420646	0.0218524	-3.91337	0.077664	-3.92956	0.0902033	0.0448762	0.080791	-4.09869	0.0739974	-4.15568	0.0864409	0.139078	0.267627	-4.36769	0.0756868	-4.55522	0.0989153	0.0460566	-0.0335777	-4.57542	0.0798826	-4.55423	0.102926
BAZ1B	ENSG00000009954	0.770948	0.437696	-2.50711	0.0811218	-2.81208	0.0987128	0.532859	0.341925	-2.49465	0.0662818	-2.73258	0.079208	0.141492	0.236883	-2.71588	0.0652865	-2.88063	0.0732702	0.0541943	0.133152	-2.66281	0.0648928	-2.75593	0.0766335	0.0488512	0.121524	-2.72792	0.0674932	-2.81276	0.0762239	0.0436365	0.0941281	-2.66789	0.0653688	-2.73394	0.0768522	0.0405245	0.0605022	-2.40781	0.0707389	-2.45027	0.077782
RANBP9	ENSG00000010017	0.0558304	-0.117991	-2.36535	0.07925	-2.28651	0.110204	0.0590109	-0.154085	-2.21596	0.080468	-2.11038	0.0938217	0.309412	-0.322368	-2.10819	0.0608467	-1.88739	0.094798	0.304663	-0.361741	-2.01342	0.0685459	-1.76516	0.0991425	0.649386	-0.398029	-2.04903	0.0710935	-1.77499	0.0935706	0.163304	-0.299716	-2.14399	0.0712569	-1.93861	0.0987446	0.0483603	-0.0510543	-2.49282	0.0919288	-2.45759	0.0934853
SPRTN	ENSG00000010072	0.0988158	0.115422	-4.82747	0.177301	-4.91117	0.197091	0.0813871	-0.0950265	-4.93788	0.147506	-4.8743	0.161782	0.0676824	-0.0616551	-4.8825	0.121144	-4.84134	0.133382	0.0715856	-0.0916858	-4.80035	0.129814	-4.73784	0.137412	0.0682353	0.0337822	-4.85474	0.123206	-4.87965	0.134688	0.0886226	0.203118	-4.75722	0.126217	-4.90067	0.145995	0.0673717	0.0296961	-4.52502	0.12574	-4.54719	0.138003
METTL13	ENSG00000010165	0.0610234	0.0894948	-3.81019	0.100862	-3.87574	0.131483	0.0527647	0.0938933	-3.61152	0.0862724	-3.67756	0.0967835	0.155632	-0.270823	-3.70191	0.0770223	-3.51525	0.0899769	0.0433642	-0.0174136	-3.53022	0.0748215	-3.51976	0.0938326	0.150603	-0.272823	-3.69021	0.0711558	-3.50322	0.0967135	0.0459823	-0.065706	-3.71965	0.0771876	-3.67572	0.0953987	0.0470182	0.034964	-3.89567	0.0774921	-3.92261	0.106933
DYRK4	ENSG00000010219	0.0786794	-0.00233541	-3.87088	0.166669	-3.86431	0.132456	0.0544788	0.0706413	-3.64967	0.0974053	-3.6985	0.0951522	0.1665	-0.301656	-3.85997	0.0989434	-3.64995	0.0905778	0.0423604	-0.0659235	-3.66091	0.0748759	-3.6166	0.0913925	0.087476	-0.230957	-3.79742	0.0826968	-3.63845	0.0949773	0.0578611	-0.147696	-3.85153	0.0691268	-3.75054	0.0866302	0.055914	-0.115971	-3.48894	0.0648752	-3.40981	0.0827001
ZNF207	ENSG00000010244	0.0524361	0.122899	-2.23785	0.0677899	-2.32387	0.0790728	0.0340852	-0.0661459	-2.16336	0.0548457	-2.11815	0.0654974	0.0351163	-0.0771	-2.23773	0.0479587	-2.18468	0.0556805	0.0340133	-0.0769704	-2.18905	0.0471248	-2.13639	0.0601634	0.0697526	-0.156482	-2.23992	0.0504168	-2.13212	0.0621532	0.0387996	-0.102163	-2.20746	0.0444305	-2.13785	0.0659867	0.0379654	0.0820356	-2.21567	0.047743	-2.2736	0.0662965
UQCRC1	ENSG00000010256	0.0368136	-0.025548	-1.21439	0.0607042	-1.19783	0.0774873	0.0489022	-0.119605	-0.995794	0.0552059	-0.914071	0.0737668	0.106597	-0.209788	-0.90503	0.0539925	-0.761034	0.0759487	0.0981501	-0.197708	-0.86892	0.0618343	-0.732532	0.0718456	0.317806	-0.26591	-0.933671	0.0525725	-0.750027	0.0641962	0.129564	-0.227442	-1.1223	0.057058	-0.965858	0.0757562	0.0659345	-0.168247	-1.43405	0.0550283	-1.31911	0.0798351
STARD3NL	ENSG00000010270	0.0563865	0.0912624	-2.63473	0.0761883	-2.70243	0.122074	0.0489952	-0.112893	-2.53906	0.0666796	-2.46187	0.0812318	0.104922	-0.207756	-2.42219	0.0583871	-2.27918	0.0734239	0.0821662	-0.179974	-2.40688	0.0571943	-2.28324	0.0741492	0.233532	-0.263859	-2.40866	0.0557765	-2.22697	0.0743995	0.113081	-0.207987	-2.47122	0.056462	-2.32803	0.0718838	0.0463805	-0.112023	-2.51419	0.0630532	-2.43758	0.0780136
CD9	ENSG00000010278	0.0800888	0.0569797	-2.57757	0.13776	-2.62277	0.174614	0.102086	0.218493	-3.11206	0.136341	-3.26765	0.162889	0.0768691	0.161032	-3.01953	0.111273	-3.13446	0.138567	0.0774532	0.10175	-2.90514	0.109142	-2.9817	0.153731	0.0793236	-0.116066	-2.84273	0.125533	-2.76589	0.152909	0.0572532	-0.0314109	-2.20748	0.105542	-2.18894	0.130568	0.0812555	-0.179732	-1.32575	0.107091	-1.20352	0.127655
HHATL	ENSG00000010282	0.0740265	0.114678	-2.49293	0.125196	-2.57768	0.162609	0.128778	0.304964	-2.76991	0.157738	-2.97994	0.148613	0.149744	0.331201	-2.80613	0.118385	-3.03767	0.134009	0.430125	0.51721	-2.73805	0.126441	-3.09724	0.131837	0.0879375	0.162729	-2.81814	0.11574	-2.93769	0.164669	0.0915111	0.202645	-2.53089	0.117692	-2.67353	0.133684	0.0716017	0.200768	-1.59536	0.136825	-1.73341	0.132315
NCAPD2	ENSG00000010292	0.0792443	0.0284459	-4.88668	0.138465	-4.9117	0.173305	0.0737485	0.146511	-4.97705	0.10703	-5.08236	0.137837	0.13959	0.272423	-4.68828	0.0769023	-4.87874	0.0959869	0.109702	0.246875	-4.69915	0.0894475	-4.87268	0.113155	0.0438498	-0.0144167	-4.70728	0.078644	-4.69895	0.0972999	0.0471337	0.0243333	-4.61967	0.0786144	-4.63933	0.108187	0.0475376	-0.0658927	-4.00896	0.0744101	-3.96581	0.102993
IFFO1	ENSG00000010295	0.102351	0.248734	-3.41656	0.106253	-3.59001	0.11541	0.0470448	-0.0215255	-3.21628	0.084483	-3.20284	0.0999514	0.0472233	-0.0983304	-3.13124	0.0711649	-3.06415	0.0847838	0.0727636	-0.176974	-3.25031	0.074719	-3.12807	0.0802187	0.0705785	-0.1774	-3.26435	0.0831159	-3.14116	0.0800183	0.0415796	0.0444755	-3.35982	0.0697037	-3.39276	0.0958145	0.0436878	-0.076816	-3.60915	0.0704705	-3.55714	0.085965
SEMA3G	ENSG00000010319	0.15101	0.307348	-3.73744	0.209086	-3.96612	0.274093	0.157296	0.351883	-3.96878	0.207117	-4.22062	0.241573	0.101069	-0.0594071	-4.09156	0.176238	-4.05876	0.218489	0.117749	0.139895	-4.19006	0.2028	-4.2915	0.22231	0.111064	0.0107639	-4.32449	0.186847	-4.3463	0.256055	0.106029	0.0668286	-4.18415	0.176033	-4.24378	0.238819	0.114631	0.0426002	-4.00715	0.187906	-4.04889	0.243746
NISCH	ENSG00000010322	0.0543893	-0.115455	-1.70011	0.0745687	-1.62142	0.0908037	0.0975862	-0.23017	-1.49091	0.0813145	-1.33167	0.0850275	0.137862	-0.265192	-1.5441	0.0822135	-1.36034	0.0833931	0.0492878	-0.122329	-1.49225	0.0667298	-1.40831	0.078357	0.0928983	-0.24032	-1.58152	0.0714538	-1.41668	0.0920512	0.184112	-0.261479	-1.5686	0.0640644	-1.38875	0.0825345	0.0349569	-0.0185364	-1.83805	0.0598577	-1.82669	0.0804505
STAB1	ENSG00000010327	0.133765	-0.026466	-4.19938	0.255106	-4.1898	0.287659	0.14539	-0.313139	-4.63824	0.229822	-4.43211	0.269181	0.117039	-0.0679829	-4.80712	0.220235	-4.76726	0.251191	0.127205	-0.00502863	-5.10959	0.225018	-5.11934	0.278	0.118108	0.0191491	-4.855	0.219368	-4.87498	0.250479	0.145829	0.296893	-4.83718	0.227735	-5.05024	0.257777	0.120251	-0.102133	-4.31497	0.225947	-4.25273	0.261187
FUZ	ENSG00000010361	0.0789836	-0.19597	-4.03064	0.101784	-3.89634	0.115813	0.0534189	-0.121013	-3.8383	0.0816386	-3.75509	0.0893248	0.0368546	-0.0650013	-3.93371	0.0600296	-3.88924	0.0691064	0.037284	-0.0213299	-3.80997	0.0674523	-3.79603	0.0791087	0.0365227	-0.0174986	-3.93712	0.066046	-3.92592	0.0786601	0.0428262	-0.0689919	-3.84229	0.0640693	-3.79605	0.0853961	0.0376761	-0.0159786	-3.62333	0.0657829	-3.61338	0.080881
SLC6A13	ENSG00000010379	0.0969569	-0.12111	-4.11685	0.169771	-4.03877	0.200956	0.0763339	0.0059285	-4.25272	0.151807	-4.25758	0.156698	0.111095	0.274109	-4.29939	0.131289	-4.49133	0.145193	0.0870764	-0.159999	-4.44938	0.134303	-4.34138	0.155675	0.0861463	0.179792	-4.41112	0.133428	-4.53691	0.141492	0.0739664	-0.0436138	-4.30353	0.136501	-4.27642	0.15739	0.0732764	-0.0365507	-4.2961	0.133133	-4.27374	0.153793
IDS	ENSG00000010404	0.0406316	-0.130444	0.971183	0.0698743	1.06195	0.0645692	0.0384344	-0.0316726	0.897342	0.0622652	0.91754	0.0866155	0.0352009	-0.0340018	0.784578	0.0522378	0.806711	0.0753833	0.0548333	-0.157696	0.893353	0.0786712	0.995532	0.140537	0.0582626	-0.0793678	0.879332	0.0876973	0.936191	0.0636545	0.0653989	-0.106036	0.850757	0.0882178	0.926046	0.0650833	0.0568973	-0.16068	0.394088	0.0791152	0.504748	0.0880849
PRSS3	ENSG00000010438	0.250225	-0.488496	-3.63568	0.14498	-3.29924	0.160403	0.23875	-0.430495	-3.10774	0.105152	-2.81498	0.149931	1.03476	-0.591332	-2.77077	0.100435	-2.36711	0.148485	0.307091	-0.428676	-2.81987	0.105687	-2.52412	0.11839	0.922176	-0.629295	-2.81424	0.106161	-2.3827	0.144487	0.180896	-0.375705	-3.04702	0.101741	-2.79237	0.148681	0.121227	-0.284322	-4.39277	0.123102	-4.19886	0.147754
ZNF200	ENSG00000010539	0.22759	0.49247	-4.62085	0.153061	-4.96889	0.192589	0.245945	0.437881	-4.52128	0.12265	-4.82698	0.139297	0.0902501	0.219154	-4.65739	0.102634	-4.80995	0.108553	0.0669994	0.107609	-4.60729	0.109448	-4.68409	0.127688	0.0703343	0.142325	-4.61223	0.110261	-4.71193	0.119412	0.0610546	0.0633059	-4.66165	0.105881	-4.70764	0.124566	0.181046	0.3621	-4.87682	0.111868	-5.13049	0.133281
CD4	ENSG00000010610	0.0964833	-0.0280747	-3.85614	0.179904	-3.84121	0.204828	0.0958174	-0.100715	-4.56651	0.167578	-4.50129	0.193567	0.0791841	0.0696276	-4.74125	0.142701	-4.79239	0.160476	0.0925413	0.128829	-4.86589	0.161786	-4.96015	0.190048	0.0841333	0.0104026	-4.9748	0.143057	-4.99012	0.190006	0.088171	-0.160983	-4.54918	0.141461	-4.44407	0.180723	0.100382	-0.211432	-3.95856	0.14719	-3.81719	0.179297
LRRC23	ENSG00000010626	0.0569687	0.00441593	-3.84985	0.101031	-3.85534	0.122403	0.0783312	0.188296	-3.82362	0.0768109	-3.95513	0.08892	0.0347123	-0.0127005	-3.79896	0.0660239	-3.79076	0.074595	0.0413647	-0.0666925	-3.66503	0.0730543	-3.61913	0.0773595	0.036557	0.0362907	-3.74058	0.0684585	-3.76626	0.0762369	0.0544997	-0.135389	-3.89503	0.0680184	-3.80209	0.0800769	0.0371478	-0.026748	-3.75002	0.0726782	-3.73176	0.0764439
SCMH1	ENSG00000010803	0.064712	-0.0463284	-4.32973	0.114801	-4.30062	0.139419	0.0514415	0.00504043	-4.32217	0.097206	-4.32677	0.108857	0.0473363	-0.106279	-4.42202	0.0741279	-4.34903	0.0824817	0.0435033	-0.0148365	-4.26323	0.0823147	-4.25446	0.0989463	0.111939	-0.239183	-4.35649	0.0766808	-4.19175	0.0891988	0.0781061	-0.187209	-4.24387	0.077684	-4.11495	0.0881897	0.0871136	-0.205467	-4.48114	0.0866611	-4.33979	0.0986047
FYN	ENSG00000010810	0.0644928	0.15311	-1.76165	0.0621485	-1.86888	0.0778067	0.0322729	0.0465161	-1.77973	0.0560877	-1.81238	0.0630226	0.0304498	-0.00360873	-1.89341	0.0527426	-1.89195	0.0695898	0.0281617	0.0241378	-1.849	0.0495761	-1.8664	0.061648	0.0303063	0.00227477	-1.87611	0.0511841	-1.87878	0.0692161	0.028033	-0.00169512	-1.85554	0.046833	-1.85524	0.0628275	0.0296386	0.0158965	-1.8137	0.0524584	-1.82544	0.0647667
HIVEP2	ENSG00000010818	0.0678141	-0.165813	-2.33142	0.0828878	-2.2188	0.107349	0.173279	-0.31014	-2.11218	0.0771253	-1.89974	0.105033	0.499368	-0.406731	-2.16557	0.0738329	-1.88569	0.0981912	1.23465	-0.443708	-1.95915	0.0692282	-1.65332	0.0909184	5.23423	-0.565925	-2.0543	0.0647374	-1.66533	0.104123	1.86637	-0.455625	-2.09448	0.069793	-1.78033	0.0904353	0.150512	-0.306632	-2.5014	0.0773126	-2.29204	0.111294
ELOA	ENSG00000011007	0.0512682	0.0324962	-3.85709	0.0858423	-3.88232	0.113116	0.0486008	0.109354	-3.74378	0.0725262	-3.81996	0.0775582	0.0308645	0.0375856	-3.89629	0.0515801	-3.92307	0.0641299	0.0676045	0.156723	-3.7366	0.0583099	-3.84596	0.0696002	0.0297689	0.0060253	-3.83569	0.0529301	-3.84061	0.0655628	0.0478672	0.118028	-3.79398	0.0535744	-3.87673	0.0689565	0.0318068	0.00503945	-3.67656	0.0551173	-3.68111	0.0715639
LYPLA2	ENSG00000011009	0.050715	-0.0619421	-3.37498	0.0873518	-3.33337	0.101464	0.14881	-0.258226	-3.17198	0.0697633	-2.99385	0.0811021	0.183213	-0.240241	-3.09766	0.0604543	-2.93147	0.0655363	0.208444	-0.262549	-3.06006	0.0571227	-2.87927	0.0753831	0.394108	-0.300972	-3.15713	0.0603865	-2.94934	0.0729889	0.471076	-0.329275	-3.2051	0.0646993	-2.97748	0.0736102	0.0614241	-0.152179	-3.53753	0.0674379	-3.43314	0.0818867
CLCN6	ENSG00000011021	0.0418427	0.0538655	-2.34166	0.0757193	-2.37967	0.0844997	0.131672	0.241297	-2.17342	0.0662987	-2.34193	0.0833167	0.0539506	0.132539	-2.0267	0.0584783	-2.11966	0.0748881	0.0473986	0.093809	-1.94264	0.0628978	-2.0087	0.0772624	0.0498037	0.116946	-1.9865	0.0645227	-2.06818	0.0733572	0.0412843	0.0720931	-2.14121	0.0621936	-2.19237	0.0789693	0.0350664	-0.0238124	-2.42666	0.062081	-2.41144	0.0802675
MRC2	ENSG00000011028	0.139051	0.333031	-4.53667	0.175987	-4.77472	0.21314	0.0815132	-0.117059	-4.94907	0.150161	-4.86814	0.151185	0.0722809	0.108737	-4.92244	0.122506	-4.99929	0.133487	0.0879164	-0.212641	-5.2252	0.122217	-5.08127	0.147297	0.0641073	-0.0608845	-4.77974	0.109724	-4.74046	0.134634	0.32924	-0.445848	-4.30803	0.107383	-4.00184	0.12988	0.107995	-0.280336	-3.61137	0.107333	-3.42098	0.139311
SLC6A7	ENSG00000011083	0.0863868	-0.128765	-3.80504	0.141842	-3.72097	0.176357	0.0626926	-0.0622907	-3.08225	0.114638	-3.04038	0.125744	0.0746063	-0.134564	-2.88983	0.123351	-2.79834	0.137812	0.0958211	-0.236103	-2.84513	0.112895	-2.68693	0.152955	0.075074	-0.135021	-3.01292	0.1363	-2.91968	0.137367	0.0750659	-0.133924	-3.41445	0.127024	-3.32343	0.141031	0.0781357	-0.156377	-4.5008	0.125558	-4.39451	0.140796
TSPAN9	ENSG00000011105	0.0934447	0.230021	-4.3966	0.121429	-4.56073	0.156788	0.172955	-0.307423	-4.34718	0.0891248	-4.13495	0.0985264	0.0364704	-0.001561	-3.8897	0.0685272	-3.88936	0.0787802	0.0680511	-0.172294	-3.74949	0.0721193	-3.63158	0.0907191	0.0511974	-0.119684	-4.29868	0.0700443	-4.21726	0.0892956	0.0485585	0.0770737	-4.71334	0.073737	-4.76905	0.099973	0.0491123	-0.0231183	-4.82428	0.0836478	-4.81074	0.109059
BTBD7	ENSG00000011114	0.0879413	0.220698	-3.92635	0.130734	-4.07968	0.134575	0.0664717	0.147001	-4.12303	0.103317	-4.22579	0.111467	0.0919011	0.229227	-4.28166	0.0938286	-4.44085	0.0972729	0.0950579	0.225377	-4.25763	0.0980242	-4.41569	0.115648	0.15305	0.297002	-4.20762	0.0910558	-4.41376	0.0937564	0.0528929	0.0859218	-4.1454	0.0897257	-4.20588	0.0992886	0.170059	0.323717	-3.88905	0.101766	-4.11344	0.101051
APBA3	ENSG00000011132	0.106183	0.160763	-5.15561	0.164418	-5.27724	0.219216	0.0726792	-0.143513	-4.85357	0.119864	-4.75535	0.129526	0.0484551	0.0070742	-5.03814	0.092178	-5.04408	0.102917	0.294473	0.431534	-4.85594	0.102406	-5.15868	0.133524	0.0525924	-0.0448465	-4.95125	0.0920974	-4.92311	0.118898	0.0554221	0.0659788	-4.87286	0.0970667	-4.92082	0.118108	0.0551423	-0.07374	-4.41937	0.0980599	-4.36989	0.11342
MKS1	ENSG00000011143	0.143973	-0.36014	-4.90926	0.158839	-4.66567	0.193774	0.0891821	0.215176	-4.56567	0.115134	-4.71713	0.133827	0.0457602	-0.0335177	-4.72973	0.0896214	-4.70715	0.0967131	0.0502889	-0.0373521	-4.68506	0.0966959	-4.66047	0.109268	0.0507376	0.062488	-4.68197	0.0938855	-4.72621	0.102672	0.0810016	-0.197108	-4.72564	0.094941	-4.59084	0.112858	0.0575417	0.123487	-4.33236	0.0899189	-4.41974	0.108147
ABHD5	ENSG00000011198	0.051467	-0.0502219	-3.98507	0.110162	-3.95165	0.122367	0.0709955	0.159919	-4.25092	0.103592	-4.36249	0.10984	0.832907	0.484099	-4.37621	0.0925373	-4.71291	0.1036	0.953905	0.523846	-4.34417	0.100546	-4.70919	0.117378	0.0647936	0.13255	-4.41462	0.0830736	-4.50878	0.106668	0.090536	0.203211	-4.30874	0.0865855	-4.4521	0.111415	0.0561496	0.0767166	-3.72648	0.0853405	-3.78127	0.101271
ANOS1	ENSG00000011201	0.0777384	-0.0937248	-3.29324	0.135776	-3.23103	0.15622	0.134465	-0.33924	-3.43519	0.120639	-3.20262	0.139626	0.0901445	-0.203638	-3.96713	0.115459	-3.82628	0.118528	0.15238	0.357305	-4.21925	0.122892	-4.47011	0.147204	0.0642415	-0.0266613	-4.11155	0.113615	-4.09598	0.13691	0.0687667	-0.0495925	-3.86796	0.123519	-3.83636	0.144412	0.0597547	-0.0850939	-3.8808	0.10544	-3.82363	0.12147
AKAP8L	ENSG00000011243	0.0676795	0.162939	-2.75324	0.0801713	-2.86763	0.0966683	0.0468624	0.0785144	-2.58866	0.075581	-2.64379	0.084109	0.0446027	0.0771565	-2.82937	0.0635846	-2.88457	0.0862547	0.0380788	0.0338718	-2.745	0.0646236	-2.76977	0.081942	0.069799	0.160691	-2.78289	0.058224	-2.89551	0.0765127	0.0381671	-0.00885188	-2.77146	0.0668274	-2.76677	0.0855283	0.0475506	0.120802	-2.60092	0.0717671	-2.68523	0.0799934
MBTD1	ENSG00000011258	0.0783356	-0.107856	-4.45254	0.14236	-4.37939	0.153133	0.0610946	0.0154639	-4.23232	0.116702	-4.24403	0.126969	0.054054	0.0801782	-4.45018	0.0935188	-4.50621	0.0982342	0.0573132	-0.0717824	-4.34593	0.104524	-4.29643	0.107196	0.0555997	0.0797557	-4.39749	0.0962781	-4.45399	0.108241	0.0550195	0.0539428	-4.30604	0.0967974	-4.34482	0.110098	0.0547104	-0.0536135	-3.94906	0.0946391	-3.91352	0.110798
UTP18	ENSG00000011260	0.0747876	0.171918	-3.10596	0.0834137	-3.22857	0.117526	0.0432565	0.0449911	-2.97742	0.0794315	-3.0092	0.0865503	0.061623	-0.165717	-3.07614	0.0608768	-2.96337	0.0886065	0.0876927	-0.207429	-3.03764	0.07154	-2.89485	0.084001	0.10286	-0.222362	-3.14845	0.062741	-2.99594	0.0849299	0.0364699	-0.0212105	-3.17197	0.0626949	-3.15862	0.0813934	0.0425291	-0.0384048	-3.36249	0.071835	-3.33792	0.0961807
RNF216	ENSG00000011275	0.04615	-0.0645357	-3.2361	0.0812342	-3.19234	0.0922841	0.0468365	0.105831	-3.18407	0.0646829	-3.25813	0.0746678	0.0631182	0.143038	-3.30685	0.0534702	-3.4062	0.0571677	0.0356459	0.067589	-3.26261	0.0589146	-3.31009	0.0689422	0.0377325	0.0763581	-3.29837	0.0552721	-3.35222	0.0698851	0.0312839	-0.0141555	-3.28862	0.0573903	-3.27944	0.0675203	0.043165	0.104077	-3.24168	0.0567357	-3.31446	0.0672147
TTC19	ENSG00000011295	0.052182	0.101503	-2.36771	0.0749381	-2.44066	0.104545	0.0534233	-0.126577	-2.26401	0.0661796	-2.17788	0.0870985	0.0626579	-0.15855	-2.2435	0.0643207	-2.13564	0.0902853	0.305547	-0.315761	-2.18175	0.0591748	-1.96486	0.0863668	0.534052	-0.3311	-2.21508	0.0605829	-1.98692	0.0793864	0.403102	-0.325279	-2.31289	0.0632477	-2.08865	0.0802337	0.0554498	-0.140861	-2.69759	0.0630664	-2.60161	0.0854966
PTBP1	ENSG00000011304	0.0904497	0.216199	-3.53384	0.103351	-3.68514	0.11606	0.281066	0.36833	-3.66417	0.0884509	-3.92093	0.103759	0.888816	0.413765	-3.89437	0.0712889	-4.18269	0.0901649	0.283911	0.348187	-3.83721	0.076123	-4.08079	0.101331	0.427238	0.361503	-3.84767	0.0746195	-4.09927	0.0871781	0.122477	0.242851	-3.72594	0.0728443	-3.89571	0.0903939	0.344939	0.362539	-3.20923	0.0722419	-3.46303	0.101006
DPF1	ENSG00000011332	0.100444	0.232086	-2.52156	0.087004	-2.68366	0.0998527	0.0447002	-0.0410576	-2.32733	0.0830501	-2.29934	0.0885555	0.0436831	-0.0360205	-2.60779	0.0767956	-2.58428	0.0937705	0.0555018	-0.119531	-2.6235	0.0791919	-2.5414	0.0884837	0.0711301	-0.169452	-2.60715	0.0779508	-2.49053	0.0883891	0.127105	-0.248292	-2.55978	0.0708598	-2.38944	0.0925326	0.0442962	-0.0490442	-3.16269	0.0757642	-3.13108	0.101998
SYT7	ENSG00000011347	0.0449377	-0.0182193	-2.15486	0.0754763	-2.14407	0.0966631	0.0809131	-0.208075	-1.667	0.0801751	-1.52448	0.0991175	0.0766474	-0.195574	-1.70408	0.0710332	-1.57091	0.0995573	0.085529	-0.197275	-1.63926	0.0789914	-1.50319	0.0875398	0.0951533	-0.21392	-1.57417	0.0717559	-1.42711	0.087215	0.0891196	-0.212047	-1.63957	0.0641277	-1.49567	0.100961	0.0584706	-0.141598	-2.50116	0.0749652	-2.40432	0.0910875
LARS2	ENSG00000011376	0.0652505	-0.0952015	-4.16633	0.111436	-4.10238	0.128584	0.0506496	0.0243547	-4.18728	0.0932329	-4.20547	0.106182	0.0433993	-0.0764005	-4.06747	0.0729545	-4.01587	0.089171	0.0413199	-0.0243144	-3.96051	0.0794414	-3.94431	0.0874719	0.0422376	-0.0553194	-3.99268	0.0724029	-3.95571	0.0891605	0.0600408	-0.144859	-4.05588	0.0690552	-3.95748	0.093791	0.0441246	-0.0269405	-4.0757	0.0770861	-4.0586	0.0957062
PIK3C2A	ENSG00000011405	0.573631	0.48419	-2.62606	0.0961367	-2.96445	0.121788	1.68863	0.522067	-2.81759	0.0853792	-3.18137	0.105328	0.167791	0.31349	-3.10486	0.0896423	-3.32333	0.102066	0.110397	0.249375	-3.15283	0.089653	-3.3273	0.105946	0.470365	0.406348	-3.08451	0.0838889	-3.36798	0.103515	0.213561	0.314275	-3.07885	0.0741753	-3.29982	0.108148	0.0865094	0.189069	-2.98698	0.0948813	-3.11936	0.106902
ANLN	ENSG00000011426	0.423446	0.623087	-3.69145	0.151874	-4.13167	0.197947	2.7007	0.857262	-4.17032	0.137478	-4.77126	0.180223	1.1969	0.675022	-3.89528	0.113965	-4.3693	0.158322	0.0787197	0.150331	-3.61345	0.122722	-3.72113	0.149636	0.0690082	0.0860373	-3.29383	0.109642	-3.3588	0.151576	0.0790884	-0.182633	-2.58995	0.108988	-2.46736	0.140668	0.106412	-0.273643	-1.18893	0.089072	-1.00722	0.15436
WIZ	ENSG00000011451	0.134635	-0.257585	-3.18473	0.0757149	-3.00679	0.0831582	0.0340449	-0.00329314	-3.18241	0.0654599	-3.18049	0.0710894	0.0381791	-0.0843039	-3.29004	0.0536309	-3.23184	0.058016	0.0723052	-0.165302	-3.25131	0.0590829	-3.13729	0.0678556	0.0735268	-0.163218	-3.25693	0.0526072	-3.14433	0.0620475	0.137993	-0.213827	-3.23024	0.0523011	-3.08278	0.065167	0.0360342	-0.0655816	-3.38637	0.0579344	-3.34153	0.0677712
RABGAP1	ENSG00000011454	0.102499	0.210493	-2.16775	0.066973	-2.31507	0.0851749	0.0529886	0.120087	-2.15976	0.052653	-2.24417	0.0711697	0.0373692	-0.0910249	-2.21421	0.0465883	-2.15199	0.0626204	0.0392245	-0.0909045	-2.08167	0.0512112	-2.01955	0.0663709	0.038631	-0.103252	-2.09106	0.0475672	-2.0202	0.0604543	0.0541189	-0.122843	-2.14902	0.0474943	-2.06526	0.0713696	0.0390108	-0.102164	-2.11165	0.0530081	-2.04192	0.0701312
DCN	ENSG00000011465	0.0881916	0.161777	-2.38019	0.120044	-2.49744	0.156142	0.0692159	0.0567298	-2.73612	0.130769	-2.7761	0.134539	0.10669	0.235893	-2.96985	0.113978	-3.13771	0.147131	0.104777	0.236623	-3.03389	0.109958	-3.20345	0.151409	0.105453	0.252088	-2.97626	0.115324	-3.1555	0.149475	0.103076	0.267882	-2.84725	0.127748	-3.0329	0.128453	0.075343	0.095572	-2.82057	0.136609	-2.88686	0.136714
PPP5C	ENSG00000011485	0.0387777	-0.0454507	-2.36765	0.0698097	-2.33678	0.0782396	0.029971	-0.0207681	-2.08428	0.0556026	-2.07056	0.0666385	0.22006	-0.245347	-1.99082	0.0492489	-1.82171	0.065902	0.625614	-0.280576	-1.86398	0.0484503	-1.67028	0.0623979	3.3168	-0.357023	-1.96303	0.0571211	-1.71571	0.0594955	1.22992	-0.356887	-2.15256	0.054999	-1.90632	0.0728805	0.0417202	-0.099662	-2.43846	0.0557965	-2.37013	0.0680886
CEP68	ENSG00000011523	0.072957	-0.178118	-3.04372	0.0870032	-2.92085	0.0936817	0.0368344	-0.00650672	-2.72669	0.0670554	-2.72306	0.0792317	0.104164	-0.203837	-2.83048	0.061152	-2.68967	0.0685338	0.0856643	-0.190261	-2.76764	0.0605306	-2.63657	0.0726012	0.199958	-0.260947	-2.7683	0.0618631	-2.58803	0.0709751	0.0819072	-0.186442	-2.77154	0.0558052	-2.64364	0.0760309	0.0436244	-0.0989833	-3.08345	0.0601618	-3.01601	0.0773498
MAP4K3	ENSG00000011566	0.129645	0.266028	-2.93038	0.0825232	-3.11591	0.0954819	0.0580701	-0.141806	-2.75382	0.0697929	-2.6567	0.0848493	0.0428062	-0.0957284	-2.83539	0.0571092	-2.77024	0.0753945	0.0627458	-0.154505	-2.76481	0.0603174	-2.6586	0.073499	0.0466338	-0.117107	-2.69599	0.0589593	-2.6155	0.0696307	0.0595337	-0.153119	-2.61805	0.0651354	-2.51274	0.0765622	0.0368737	0.0419838	-2.97026	0.0629696	-3.00057	0.0797251
TYROBP	ENSG00000011600	0.226527	0.546694	-3.58569	0.212338	-3.98342	0.290508	0.139693	-0.0179612	-4.11057	0.204568	-4.13842	0.345996	0.107475	-0.055833	-4.44259	0.220912	-4.41154	0.249693	0.177562	0.342794	-4.55151	0.249999	-4.80771	0.315424	0.159485	0.309345	-4.53633	0.297276	-4.73944	0.253863	0.13592	-0.20905	-4.58715	0.249308	-4.45128	0.282348	0.206151	-0.5069	-3.62369	0.20594	-3.28106	0.241849
LDAF1	ENSG00000011638	0.708347	-0.831343	-5.51677	0.20169	-4.94182	0.207788	0.177388	-0.418058	-5.22338	0.157631	-4.93364	0.157039	0.835407	-0.593417	-5.08646	0.12046	-4.67773	0.140029	0.227662	-0.43601	-4.86018	0.124726	-4.56037	0.142579	0.196176	-0.408115	-4.60051	0.123256	-4.32092	0.148202	0.267352	-0.48874	-5.36751	0.122528	-5.03521	0.165684	0.193935	-0.41522	-5.28917	0.138036	-5.00481	0.162382
GABRA3	ENSG00000011677	0.0667375	0.0124838	-3.51837	0.118782	-3.53029	0.143634	0.0594467	-0.0805839	-3.00783	0.10627	-2.95349	0.119955	0.0735298	-0.18671	-3.32462	0.0905316	-3.19771	0.114878	0.0571191	-0.0189186	-3.29863	0.0964829	-3.28912	0.128427	0.0971943	-0.243505	-3.17589	0.0980163	-3.00977	0.121684	0.0832597	-0.228924	-3.28629	0.100669	-3.12968	0.118566	0.0658612	-0.125744	-3.98666	0.10778	-3.90202	0.12896
ERCC1	ENSG00000012061	0.0361107	0.0202001	-2.65801	0.0671699	-2.6728	0.0781958	0.578957	-0.282458	-2.57042	0.0530471	-2.37494	0.0585969	0.541226	-0.240102	-2.65645	0.043349	-2.4904	0.0512488	0.156301	-0.205594	-2.6068	0.0454476	-2.46496	0.0583328	0.444242	-0.247458	-2.69517	0.0448264	-2.52418	0.055538	0.202875	-0.218162	-2.69899	0.0477227	-2.5482	0.0560421	0.0482399	-0.119101	-2.56745	0.0474179	-2.48554	0.0596062
CD22	ENSG00000012124	0.55848	0.96566	-6.07309	0.245592	-6.77594	0.362597	0.154337	-0.151529	-7.09107	0.280526	-6.99692	0.315422	0.221658	0.515311	-6.59039	0.172716	-6.96277	0.245659	0.153729	-0.360645	-6.3803	0.193354	-6.13277	0.207034	0.102118	-0.00747557	-6.03295	0.166722	-6.0399	0.228306	0.0807326	-0.028261	-5.31878	0.154635	-5.3046	0.185101	0.165039	0.367814	-3.65575	0.132637	-3.91896	0.184158
SEMA3B	ENSG00000012171	0.0746738	-0.108854	-3.39215	0.130869	-3.31705	0.134453	0.658522	0.618353	-3.92015	0.137401	-4.35014	0.145898	0.203733	0.415623	-3.83902	0.111849	-4.13105	0.143403	0.233471	0.371427	-3.67055	0.090773	-3.93099	0.118826	0.0764511	0.19529	-3.46089	0.097998	-3.59898	0.123454	0.0618707	-0.117831	-2.89419	0.100784	-2.81423	0.116148	0.0577897	-0.0896885	-1.59119	0.108677	-1.52882	0.106275
MBTPS2	ENSG00000012174	0.0644065	0.112969	-3.70435	0.103703	-3.7855	0.128726	0.0673827	-0.158376	-3.72285	0.0862726	-3.61389	0.0955798	0.0641719	-0.168777	-3.55293	0.0677992	-3.43836	0.0971457	0.093004	-0.224055	-3.41855	0.0741195	-3.26525	0.0976837	0.149614	-0.243929	-3.47492	0.0635146	-3.30704	0.080466	0.0490758	-0.0927639	-3.70895	0.0723799	-3.64621	0.0917332	0.0512091	-0.09745	-3.79618	0.0699444	-3.7317	0.105353
EXTL3	ENSG00000012232	0.171063	-0.299801	-3.04477	0.0806229	-2.83842	0.0966696	0.0651743	-0.157728	-2.73307	0.0658689	-2.6247	0.079277	0.112561	-0.21013	-2.72527	0.0594532	-2.58038	0.0712979	0.174258	-0.257418	-2.5618	0.0633875	-2.38417	0.0749332	0.377354	-0.299913	-2.7504	0.0599394	-2.54347	0.0741554	0.398939	-0.314594	-2.74396	0.061838	-2.52717	0.0797482	0.123017	-0.230296	-2.97367	0.0629053	-2.81523	0.0794754
ELOVL5	ENSG00000012660	0.0719017	0.132174	-2.1645	0.0985953	-2.25946	0.127177	1.21114	0.57883	-2.54151	0.111005	-2.94388	0.121522	0.295209	0.392554	-2.70603	0.0851942	-2.98115	0.115334	0.0824696	0.19878	-2.64818	0.0939127	-2.78919	0.123548	0.111933	0.252826	-2.62954	0.0924128	-2.8068	0.111565	0.060522	0.0733012	-2.44644	0.108203	-2.49942	0.126117	0.0557887	-0.0714672	-1.82028	0.0878179	-1.7733	0.113436
KDM5D	ENSG00000012817	0.954663	1.38915	-1.69559	1.88281	-2.3662	1.68409	1.0464	0.938976	-2.23851	2.40131	-1.94181	1.70908	0.9037	-0.0387423	-1.92072	1.8366	-1.73846	1.75071	0.97401	0.342284	-1.47773	1.6553	-2.17245	1.91357	0.929961	0.525003	-1.77236	1.84043	-2.06241	1.81104	0.862486	0.935596	-1.64191	1.69405	-2.21974	1.81509	0.845509	0.300427	-1.6029	1.73214	-1.36813	1.69727
CALCOCO1	ENSG00000012822	0.0674271	-0.174385	-2.9273	0.082833	-2.80788	0.0985082	0.0475201	-0.110722	-2.66956	0.0648363	-2.59386	0.0792598	0.0647806	-0.151755	-2.76089	0.0547588	-2.6569	0.0736616	0.0843857	-0.185235	-2.62421	0.059398	-2.49683	0.0745103	0.108172	-0.199456	-2.76397	0.0559199	-2.62655	0.069164	0.0432534	-0.100574	-2.8223	0.0594214	-2.75346	0.0725486	0.0376817	-0.067963	-2.79922	0.0564994	-2.75348	0.0770952
UBR7	ENSG00000012963	0.0898479	0.21281	-3.10696	0.0802918	-3.25647	0.101983	0.0668437	-0.162685	-3.01045	0.072677	-2.89832	0.0810546	0.333606	-0.28999	-3.17865	0.0591361	-2.97829	0.0692754	0.147372	-0.254318	-3.14503	0.0590283	-2.97077	0.0869541	1.96935	-0.413391	-3.09224	0.0634331	-2.80668	0.0774465	0.803188	-0.408835	-2.94617	0.0698193	-2.66443	0.0902069	0.133082	-0.253005	-3.203	0.0716818	-3.02883	0.0868519
MAP4K5	ENSG00000012983	0.0545393	0.0224475	-3.39981	0.0958162	-3.41793	0.119214	0.050562	-0.0794502	-3.5202	0.0836005	-3.46651	0.0986738	0.0462498	0.0913488	-3.68597	0.0710357	-3.75047	0.0860576	0.0432722	-0.00608674	-3.6083	0.0770686	-3.60562	0.0950761	0.0394174	0.0390595	-3.63421	0.0704815	-3.66252	0.086236	0.0404019	-0.0201683	-3.41028	0.0700763	-3.39809	0.0922065	0.0401175	0.0469238	-2.61793	0.0661828	-2.65198	0.0863963
EHD3	ENSG00000013016	0.0433574	-0.0165585	-1.98661	0.0842568	-1.97555	0.089378	0.0447989	-0.0878996	-1.59818	0.0670923	-1.53851	0.0838285	0.0705683	-0.172439	-1.45554	0.0608093	-1.3374	0.0801818	0.0898718	-0.211697	-1.42572	0.0616273	-1.28071	0.0850019	0.209007	-0.276287	-1.32657	0.0555228	-1.13686	0.0819479	0.0692001	-0.174629	-1.41372	0.0657834	-1.29362	0.0787463	0.0465049	-0.113096	-2.22292	0.0625857	-2.14627	0.085879
PSMC4	ENSG00000013275	0.0602293	0.118106	-2.62516	0.0847107	-2.70993	0.113855	0.0870861	-0.211949	-2.53172	0.0744166	-2.38687	0.098486	0.759961	-0.36744	-2.43992	0.0653449	-2.18648	0.0819825	0.723243	-0.389656	-2.31723	0.0651941	-2.04898	0.0891317	1.45473	-0.436495	-2.43617	0.0674645	-2.13508	0.0867314	0.528427	-0.360677	-2.50389	0.0654946	-2.25565	0.0883268	0.109065	-0.232014	-2.51636	0.0726467	-2.35764	0.0977756
MAN2B2	ENSG00000013288	0.0567003	-0.0545341	-3.43707	0.101406	-3.40116	0.118307	0.0508548	-0.0263612	-3.29503	0.0932647	-3.27828	0.108218	0.409345	-0.348488	-3.14723	0.0678985	-2.90735	0.0890452	0.213776	-0.319331	-3.1694	0.077555	-2.94942	0.0936242	0.303725	-0.343874	-3.14294	0.075756	-2.90616	0.0942502	0.490444	-0.399744	-3.26627	0.07237	-2.99171	0.101604	0.141097	-0.309279	-3.56604	0.0846445	-3.35489	0.116081
SLC7A14	ENSG00000013293	0.135295	-0.337615	-2.74942	0.110221	-2.51967	0.142854	0.103514	-0.257617	-2.59851	0.101011	-2.42315	0.129307	0.0958799	-0.243094	-2.82244	0.0999219	-2.65469	0.106755	0.117184	-0.291326	-2.59095	0.0950915	-2.3921	0.123324	0.339342	-0.419817	-2.57716	0.0773187	-2.29086	0.123689	0.721649	-0.517396	-2.42639	0.0936665	-2.07116	0.124846	0.075118	-0.203188	-2.62062	0.0761638	-2.48534	0.129803
CLDN11	ENSG00000013297	0.120821	0.00710039	-3.21646	0.205654	-3.24069	0.289529	0.152892	0.247258	-3.7119	0.135824	-3.90733	0.257155	0.103247	0.15439	-3.4228	0.116672	-3.54561	0.215076	0.0870327	-0.0759448	-3.06735	0.141388	-3.02339	0.194795	0.0937622	-0.103601	-2.79365	0.185563	-2.71713	0.158584	0.197938	-0.386808	-2.17047	0.148245	-1.90969	0.194885	0.15244	-0.281489	-0.872115	0.285974	-0.694768	0.341005
SLC25A39	ENSG00000013306	0.292969	-0.360024	-3.16272	0.0831129	-2.91432	0.0959306	0.0397907	0.0327955	-3.03909	0.0733523	-3.06255	0.0828143	0.0377886	-0.0733987	-2.99742	0.0597615	-2.9474	0.0725562	0.0371401	-0.035909	-2.9947	0.0642649	-2.97078	0.0781985	0.0471955	-0.11005	-2.99357	0.0638775	-2.91811	0.0756849	0.0356994	-0.0245065	-2.97937	0.0641389	-2.96317	0.0756166	0.0352948	-0.0310075	-2.81981	0.0641773	-2.79895	0.0733957
MVP	ENSG00000013364	0.491784	0.685361	-4.13921	0.172833	-4.61959	0.203752	0.121629	0.255009	-4.43897	0.153739	-4.62132	0.183959	0.62741	0.610816	-4.65018	0.12736	-5.07799	0.158362	0.363564	0.531112	-4.52458	0.13909	-4.89571	0.160277	0.116521	0.258436	-4.48174	0.135879	-4.66714	0.174454	0.0788954	0.000203348	-4.18663	0.147616	-4.18989	0.167678	0.0765209	0.0544666	-3.35488	0.135187	-3.39753	0.167977
NUB1	ENSG00000013374	0.265803	0.341104	-3.09502	0.077864	-3.33332	0.0987671	0.0382794	0.0556775	-3.14917	0.0644252	-3.18858	0.0760984	0.0403923	0.0924086	-3.07566	0.0516569	-3.14059	0.0665363	0.0334723	-0.0181849	-3.00297	0.060326	-2.99116	0.0722512	0.0303469	-0.0223167	-3.05344	0.0518149	-3.03881	0.0661301	0.0322348	0.00495333	-3.16037	0.0569915	-3.16469	0.0708667	0.032944	4.46e-05	-2.99965	0.0570047	-3.00065	0.0721547
PGM3	ENSG00000013375	0.0773335	0.183581	-3.6292	0.0870957	-3.75884	0.111188	0.146605	0.264793	-3.7401	0.0694024	-3.92583	0.0959162	0.061183	0.146768	-3.8955	0.0522262	-3.99809	0.0667388	0.0387503	0.0524828	-3.87238	0.0619544	-3.91023	0.082393	0.0297419	0.00285692	-3.80147	0.0553435	-3.80407	0.0656311	0.0355785	-0.0174021	-3.73403	0.0593296	-3.72335	0.0792318	0.0729291	0.172864	-3.42403	0.0543231	-3.5454	0.0777592
RWDD2A	ENSG00000013392	0.0772322	0.164129	-3.86071	0.114455	-3.97766	0.139641	0.112003	-0.268567	-3.64395	0.089759	-3.4596	0.107695	0.0918111	-0.214934	-3.59967	0.0780001	-3.45279	0.102042	0.0856293	-0.199114	-3.51598	0.0817632	-3.37919	0.0958397	0.095389	-0.232183	-3.52567	0.0845232	-3.36644	0.1028	0.0794634	-0.192727	-3.57767	0.0868186	-3.44605	0.107033	0.0530693	-0.0787932	-4.09101	0.0847527	-4.03867	0.10849
CLK1	ENSG00000013441	0.0636427	-0.0138936	-2.66602	0.117644	-2.65864	0.134634	0.0502339	0.0154255	-2.58572	0.0897567	-2.59851	0.110192	0.112013	0.269236	-2.80311	0.0923586	-2.99325	0.125619	0.0552348	0.0355985	-2.75336	0.105608	-2.77856	0.109666	0.0515721	0.112018	-2.76463	0.0794776	-2.84354	0.0944851	0.0867867	0.228016	-2.59439	0.108396	-2.75714	0.146581	0.0699414	0.162425	-1.91566	0.0934109	-2.03105	0.119575
POLR3B	ENSG00000013503	0.0784042	0.0167642	-4.85636	0.143228	-4.87291	0.174426	0.0597846	0.0732569	-4.57184	0.113381	-4.62272	0.114175	0.119588	-0.267292	-4.62507	0.0818527	-4.44158	0.101249	0.0690567	-0.189285	-4.55716	0.0929328	-4.42701	0.103116	0.10594	-0.25324	-4.638	0.0914541	-4.46362	0.102981	0.0548708	-0.0927679	-4.64297	0.0883496	-4.58075	0.109173	0.0601973	-0.131084	-4.96786	0.0939037	-4.87897	0.112379
ANGEL1	ENSG00000013523	0.093075	-0.196404	-4.37268	0.117141	-4.24098	0.151565	0.0521887	0.0748342	-3.96018	0.095235	-4.01289	0.103996	0.0822423	0.191649	-3.96748	0.076588	-4.10177	0.0932309	0.0813307	0.188277	-3.92457	0.0830732	-4.05795	0.112199	0.048733	0.0878103	-4.01097	0.0748343	-4.07373	0.0971133	0.0673148	-0.156442	-4.09332	0.0830412	-3.98764	0.111684	0.0535612	0.0891787	-3.68493	0.0858824	-3.74824	0.101234
RNF14	ENSG00000013561	0.0478345	-0.0646051	-2.94905	0.0818165	-2.90641	0.104511	0.0401874	0.014688	-2.74461	0.070245	-2.75595	0.0853301	0.0753469	-0.174766	-2.72715	0.0558252	-2.60739	0.076805	0.0934656	-0.203537	-2.68051	0.061718	-2.54064	0.0789743	0.147688	-0.249119	-2.73927	0.060299	-2.56793	0.0793987	0.0546508	-0.136002	-2.80349	0.058864	-2.71086	0.0819147	0.0596338	-0.148638	-2.81177	0.0694648	-2.70984	0.0837918
DNASE1L1	ENSG00000013563	0.0842405	-0.184086	-4.68968	0.125747	-4.56829	0.167714	0.0414707	0.0473997	-4.4207	0.0733643	-4.45582	0.100911	0.0639613	-0.178604	-4.44261	0.0796808	-4.32012	0.094806	0.0670217	-0.153288	-4.44433	0.0723326	-4.33945	0.0896984	0.0977629	-0.186032	-4.37987	0.0581112	-4.25198	0.0748921	0.0430328	-0.0473862	-4.41603	0.0759707	-4.3847	0.0943736	0.0792334	-0.265056	-4.7407	0.0779518	-4.56309	0.134392
HEBP1	ENSG00000013583	0.0643305	-0.135311	-3.28762	0.101468	-3.19422	0.105192	0.0517773	-0.0473703	-3.22328	0.0828876	-3.19293	0.108838	0.045888	-0.0495284	-3.36014	0.0692058	-3.32814	0.0975608	0.0473079	-0.00652666	-3.25133	0.0786353	-3.24918	0.104944	0.0834638	-0.19035	-3.34442	0.0796099	-3.21518	0.108958	0.0545257	-0.12389	-3.27573	0.0722135	-3.19189	0.0962936	0.0656731	-0.158036	-2.79525	0.0742911	-2.68727	0.0931477
MAMLD1	ENSG00000013619	0.0728731	-0.105165	-4.18746	0.134419	-4.11589	0.143736	0.0944111	-0.241696	-4.14064	0.108495	-3.97444	0.119977	0.0554755	-0.118793	-4.03664	0.0928506	-3.95423	0.09202	0.0602343	-0.142402	-3.8786	0.0915458	-3.78218	0.112947	0.0481205	-0.0214321	-4.13558	0.0888517	-4.12213	0.104084	0.0488424	0.0192481	-4.28049	0.0929008	-4.29538	0.108495	0.0754229	-0.171582	-4.47612	0.107475	-4.35755	0.111026
UFL1	ENSG00000014123	0.0644326	0.155241	-3.31749	0.0901365	-3.42708	0.110255	0.0923518	0.21176	-3.54659	0.0727268	-3.69531	0.0959718	0.059941	0.152234	-3.74979	0.0634523	-3.85708	0.087155	0.0477716	0.103074	-3.76698	0.0694213	-3.83947	0.0831393	0.0629764	0.147713	-3.66442	0.0614288	-3.76743	0.070553	0.0380312	0.0486504	-3.47735	0.063009	-3.51212	0.0777996	0.035707	0.0344483	-3.03618	0.0634392	-3.06086	0.0749411
POLA2	ENSG00000014138	0.0983672	-0.102512	-5.13959	0.178605	-5.07286	0.202365	0.0829091	0.150989	-4.98831	0.140227	-5.0945	0.150673	0.0638733	-0.0387156	-5.01491	0.116827	-4.98913	0.1256	0.0653573	-0.0470119	-4.97848	0.115457	-4.9487	0.137457	0.0699902	-0.138227	-4.92015	0.115242	-4.8253	0.123378	0.0604699	0.0010955	-4.76075	0.112984	-4.76349	0.129848	0.0735681	0.138197	-4.52884	0.122322	-4.62496	0.124921
ZC3H3	ENSG00000014164	0.0615947	-0.0474914	-4.46182	0.112885	-4.43135	0.13258	0.0596679	-0.144601	-4.21306	0.0796009	-4.11339	0.0862444	0.0347589	-0.055572	-4.2288	0.0581741	-4.19093	0.0685	0.0887688	-0.192863	-4.08597	0.0626127	-3.95332	0.0774375	0.075262	-0.170104	-4.19573	0.0615952	-4.07864	0.0737137	0.0756242	-0.179143	-4.26855	0.0662592	-4.14518	0.0775982	0.0388053	-0.0566406	-4.38901	0.0665309	-4.35081	0.0808917
CAPN1	ENSG00000014216	0.0540246	0.104398	-2.93376	0.0803397	-3.0078	0.0989197	0.0372847	0.035051	-2.81818	0.068355	-2.84306	0.0762518	0.0405459	-0.0900737	-2.55839	0.0617731	-2.49621	0.0657619	0.0384827	-0.0714395	-2.6271	0.06521	-2.57815	0.0733082	0.03973	-0.086432	-2.62877	0.0559871	-2.5697	0.0693037	0.0314122	-0.00295269	-2.75399	0.0542913	-2.75328	0.0745473	0.0405922	0.0738662	-3.20138	0.0608953	-3.25399	0.0807384
MDH1	ENSG00000014641	640186000000000	-0.67983	-0.3557	0.0620304	0.1091	0.125314	1.32912	-0.593846	0.0394039	0.100579	0.45039	0.108472	2.21e+122	-0.662429	0.0945808	0.0405125	0.552365	0.0660511	3.57918	-0.607121	0.0904357	0.121424	0.515595	0.080785	4.07e+84	-0.735724	-0.0707947	0.0651563	0.43659	0.0934496	0.937356	-0.528216	-0.13822	0.0743134	0.226025	0.0989308	4.7048	-0.682447	-0.764406	0.1203	-0.293184	0.133547
SLC30A9	ENSG00000014824	0.121016	-0.275074	-2.18284	0.0962106	-1.99364	0.110444	0.177436	-0.325175	-2.05518	0.0830877	-1.83211	0.107701	2.5482	-0.485142	-2.11153	0.0739536	-1.77652	0.089695	1.90963	-0.475574	-2.02788	0.0689686	-1.70115	0.102416	4.55553	-0.500546	-2.08678	0.0687792	-1.74114	0.0859329	0.776219	-0.415931	-2.11768	0.0696909	-1.83129	0.0931772	0.120722	-0.284582	-2.30527	0.0682352	-2.11195	0.112295
MTMR11	ENSG00000014914	0.644289	-0.933692	-5.17706	0.265084	-4.52603	0.249987	0.107948	-0.0311819	-5.06555	0.210233	-5.04668	0.221235	0.12255	0.267842	-4.98558	0.180195	-5.17312	0.188814	0.112601	0.189093	-4.69054	0.198498	-4.82302	0.205231	0.142863	0.336074	-4.87935	0.176169	-5.11642	0.19775	0.130781	0.285978	-5.15388	0.191351	-5.35855	0.22387	0.103887	0.160135	-4.91493	0.177284	-5.03087	0.204051
COX15	ENSG00000014919	0.0616882	0.0912927	-3.83055	0.102246	-3.89598	0.121691	0.0595439	0.138142	-3.74738	0.0805857	-3.84434	0.0942773	0.0373863	0.0492904	-3.68037	0.0677701	-3.71515	0.0762841	0.0373985	-0.0153584	-3.66228	0.0698964	-3.65232	0.0792016	0.0364391	-0.0259572	-3.68989	0.0671545	-3.67265	0.0777201	0.0393088	-0.067583	-3.69452	0.0695546	-3.64824	0.0771807	0.0518609	0.118042	-3.65138	0.0758852	-3.73407	0.0867344
YAF2	ENSG00000015153	0.0476522	0.0873193	-2.69635	0.0736698	-2.75839	0.0920058	0.0335095	0.0277794	-2.58054	0.0608808	-2.60028	0.0684314	0.038128	-0.0902365	-2.63305	0.0513258	-2.57124	0.0640382	0.0510967	-0.131055	-2.54351	0.0529198	-2.45341	0.0652861	0.0544278	-0.130148	-2.54641	0.0506224	-2.45678	0.0609973	0.0435397	-0.107605	-2.57056	0.0536395	-2.49705	0.0708975	0.0317211	-0.0239637	-2.90338	0.0567951	-2.8873	0.065636
ZMYND11	ENSG00000015171	0.0305866	-0.0266782	-1.83864	0.0569243	-1.82064	0.0647792	0.0281721	-0.0177546	-1.80047	0.045416	-1.78906	0.0623132	0.0544184	-0.130327	-2.09441	0.0469437	-2.00476	0.0599485	0.0710512	-0.147538	-1.99149	0.046423	-1.88961	0.0541189	0.110193	-0.179492	-2.0127	0.0438867	-1.88917	0.0607327	0.218335	-0.229601	-1.88284	0.0445291	-1.72464	0.0624151	0.0554039	-0.127439	-1.67742	0.0448618	-1.58977	0.0582733
BID	ENSG00000015475	0.396193	-0.460098	-2.99047	0.105825	-2.67282	0.117574	1.55758	-0.506333	-2.84726	0.0916165	-2.49654	0.0941058	14.0464	-0.606326	-2.84941	0.0791518	-2.43032	0.0929014	2.53602	-0.529813	-2.80937	0.0877095	-2.44268	0.0938231	6.94544	-0.654152	-2.79652	0.0878434	-2.34457	0.103396	0.875323	-0.471184	-2.7772	0.0893919	-2.45155	0.0994999	0.0507278	0.00331901	-3.09819	0.0906807	-3.10279	0.113341
XYLT2	ENSG00000015532	0.072577	-0.136152	-4.58448	0.115203	-4.4924	0.134017	0.0468108	-0.0155642	-4.48857	0.0839444	-4.47967	0.103934	0.0407283	0.075279	-4.37967	0.0678647	-4.43218	0.0725426	0.0422439	-0.0657165	-4.40291	0.0701494	-4.35881	0.0881365	0.0368116	0.0177951	-4.53338	0.0678988	-4.54665	0.0805768	0.042447	0.0577927	-4.57913	0.064509	-4.62115	0.0898804	0.0740582	-0.189445	-4.67269	0.0731213	-4.54266	0.0887251
STMN4	ENSG00000015592	0.129202	-0.276119	-1.70977	0.0915926	-1.51879	0.0946711	0.647038	-0.430695	-1.29443	0.0739123	-0.998119	0.0998351	1.02623	-0.43355	-1.42822	0.0757684	-1.12932	0.0943068	0.228582	-0.358251	-1.26044	0.083615	-1.0154	0.115201	0.787773	-0.479476	-1.29171	0.0684347	-0.962939	0.109126	1.88448	-0.514021	-1.17895	0.0884804	-0.825319	0.114413	0.230446	-0.321914	-0.746656	0.0567818	-0.527756	0.108644
NUDCD3	ENSG00000015676	0.0484001	-0.118116	-1.64488	0.0587695	-1.56368	0.069128	0.121055	-0.207108	-1.27392	0.0558308	-1.13098	0.0660557	0.3316	-0.25978	-1.41993	0.0493136	-1.24059	0.0624068	1.13219	-0.326997	-1.40034	0.0510942	-1.17459	0.0665269	0.305036	-0.268631	-1.41995	0.0532838	-1.23442	0.0647423	0.310366	-0.266338	-1.3807	0.0504455	-1.19695	0.0655359	0.0883404	-0.184505	-1.81028	0.0534056	-1.68338	0.0694695
CHDH	ENSG00000016391	0.074619	-0.0827751	-3.69018	0.134923	-3.63455	0.14792	1.43646	0.651519	-3.82371	0.123996	-4.27781	0.144182	0.970253	0.595281	-4.10328	0.105159	-4.52029	0.140804	1.02946	0.60367	-4.21216	0.105264	-4.63566	0.145538	1.55038	0.669981	-4.0665	0.102258	-4.53627	0.144495	0.351847	0.467479	-3.91149	0.113093	-4.23763	0.130074	0.27508	0.438053	-3.6054	0.111086	-3.91197	0.134991
CLCA4	ENSG00000016602	0.18336	0.291301	-5.72872	0.289763	-5.95607	0.370167	0.148747	0.0284512	-6.7164	0.272911	-6.7463	0.306795	0.18243	0.444003	-6.22146	0.173335	-6.53846	0.220704	0.111304	0.169054	-5.86529	0.190111	-5.98759	0.215544	0.119874	0.257034	-5.6798	0.167909	-5.86227	0.190334	0.101106	0.143576	-5.03025	0.157407	-5.13778	0.200529	0.0861034	-0.0107388	-3.62907	0.152069	-3.62697	0.183928
GLT8D1	ENSG00000016864	0.0481074	0.0158114	-3.45665	0.0839568	-3.46957	0.104565	0.0416111	-0.0799935	-3.28339	0.0697748	-3.22857	0.0780573	0.0502519	-0.126348	-3.43362	0.059072	-3.34655	0.0670099	0.0399282	-0.0708356	-3.2982	0.0624846	-3.24998	0.0753008	0.0989272	-0.19891	-3.36008	0.05749	-3.22314	0.0721353	0.052262	-0.128248	-3.33306	0.0603683	-3.24586	0.0838601	0.107012	-0.216594	-3.29721	0.0607789	-3.14835	0.0787913
ATP2C1	ENSG00000017260	0.0386449	-0.0173766	-2.04207	0.0670354	-2.03107	0.0814003	0.0824864	-0.177795	-1.93183	0.0613912	-1.80938	0.0733739	0.417369	-0.27353	-1.86709	0.0487762	-1.6785	0.0662554	0.104365	-0.199155	-1.73982	0.0551056	-1.60278	0.0708531	0.363439	-0.284395	-1.73443	0.0532976	-1.53819	0.0681025	0.339507	-0.279709	-1.82795	0.054379	-1.63524	0.0724965	0.102938	-0.19981	-1.87688	0.0592778	-1.73885	0.0668529
IGF1	ENSG00000017427	0.115389	-0.280763	-3.28408	0.151723	-3.0938	0.177243	0.0851133	-0.166847	-3.46111	0.140278	-3.34784	0.155744	0.103013	-0.240335	-4.13549	0.128068	-3.97166	0.149302	0.128311	-0.322713	-4.25572	0.13069	-4.03368	0.142687	0.0788763	-0.106841	-4.36539	0.141661	-4.29176	0.144948	0.121499	-0.331827	-4.46888	0.139117	-4.24246	0.160806	0.125371	-0.33709	-4.59683	0.131857	-4.36735	0.158995
SLC38A5	ENSG00000017483	0.096329	-0.0609353	-3.88619	0.168635	-3.85178	0.211248	0.207197	0.46781	-3.96655	0.162106	-4.29442	0.183981	0.231227	0.460952	-3.94426	0.143753	-4.26737	0.167161	0.0990347	0.197881	-3.97313	0.134958	-4.1169	0.176283	0.210012	0.429027	-3.93485	0.134647	-4.23582	0.159595	0.179382	0.415176	-3.88244	0.130733	-4.17844	0.183413	0.0819237	0.0822301	-3.45398	0.138024	-3.51665	0.17286
RALBP1	ENSG00000017797	0.066237	0.163974	-2.11614	0.063505	-2.23185	0.0900938	0.0444606	0.100139	-2.11576	0.0626028	-2.18615	0.076757	0.0312826	0.0356856	-2.17688	0.0499045	-2.20269	0.0677753	0.0386457	0.0780425	-2.15285	0.0552858	-2.20844	0.0780986	0.0431779	0.0899054	-2.11656	0.0615093	-2.17968	0.0732304	0.033897	0.0302067	-2.1574	0.0601973	-2.17931	0.0747563	0.0568562	0.143473	-2.27762	0.0523906	-2.37843	0.0741577
RUFY3	ENSG00000018189	0.0372657	-0.0111589	-1.27519	0.0647013	-1.26877	0.0822829	0.0352092	0.00684026	-1.07792	0.0628439	-1.08349	0.0751498	0.0399362	-0.0664842	-1.00377	0.0554536	-0.959606	0.083112	0.0384416	-0.0911852	-0.96714	0.0537056	-0.905217	0.073489	0.0446241	-0.0955612	-0.981568	0.0599981	-0.917305	0.0868883	0.100544	-0.199064	-1.07902	0.0624833	-0.941496	0.069449	0.0506708	-0.122742	-1.01019	0.0555854	-0.926934	0.081971
CNTN1	ENSG00000018236	0.036529	-0.0566343	-0.751833	0.06073	-0.714011	0.0804692	0.0897402	-0.20923	-0.626488	0.0636946	-0.483352	0.0887946	0.151811	-0.243806	-0.576776	0.0600119	-0.408891	0.0760522	0.440042	-0.298652	-0.466169	0.0577072	-0.260107	0.07234	0.323155	-0.297741	-0.427393	0.0572854	-0.222295	0.0765244	0.402484	-0.29248	-0.424023	0.0529214	-0.222913	0.0774756	0.0514069	-0.124527	-0.809564	0.0501175	-0.725457	0.0832196
WWTR1	ENSG00000018408	0.177285	0.442379	-3.6776	0.186147	-3.99138	0.223131	0.330632	0.611617	-4.13669	0.184111	-4.56724	0.216548	0.456543	0.649566	-4.34246	0.172845	-4.79358	0.178167	0.526007	0.712262	-4.4005	0.184095	-4.89423	0.184641	0.276498	0.541734	-4.27089	0.160475	-4.65488	0.205244	0.191093	0.455333	-4.05304	0.179574	-4.37048	0.190178	0.49144	0.69118	-3.4367	0.173279	-3.92092	0.199322
AGPS	ENSG00000018510	0.0491659	0.0212718	-3.38166	0.0847102	-3.39867	0.107935	0.0456036	0.0938072	-3.3114	0.0669364	-3.37781	0.0852504	0.0404734	-0.096999	-3.41719	0.057616	-3.35093	0.0723144	0.0523408	-0.121057	-3.34725	0.0684996	-3.26456	0.0844919	0.0506586	-0.11555	-3.29614	0.0626062	-3.21696	0.076002	0.0355879	-0.0347441	-3.29166	0.0616938	-3.26871	0.0780487	0.0726159	-0.175252	-2.99606	0.0636657	-2.87534	0.0744681
STEEP1	ENSG00000018610	0.0676123	-0.0413824	-3.58941	0.132579	-3.56168	0.138804	0.0605605	0.0482749	-3.29072	0.117762	-3.32485	0.124055	0.0859951	0.199015	-3.35649	0.113375	-3.49488	0.116792	0.0733115	0.162702	-3.29719	0.111455	-3.4111	0.12149	0.0586589	0.0853277	-3.36181	0.106628	-3.42174	0.114358	0.0591723	0.0784092	-3.37376	0.110524	-3.42876	0.116979	0.0581929	-0.0440846	-3.64201	0.111824	-3.61208	0.117216
ATP1A2	ENSG00000018625	0.0755959	0.123406	-0.125396	0.0934521	-0.216184	0.138689	0.427762	0.533855	-0.35876	0.126254	-0.730666	0.140957	38.0121	0.640439	-0.49245	0.063461	-0.938023	0.0859145	4.01431	0.640115	-0.579375	0.0597197	-1.02923	0.124707	74.2302	0.656488	-0.520329	0.0608104	-0.976889	0.0822498	4.76405	0.470106	-0.431232	0.0565812	-0.757951	0.0706317	10.3246	0.622028	-0.527681	0.0862242	-0.958914	0.0877655
TTC27	ENSG00000018699	0.198435	0.644488	-4.25952	1.3596	-4.29962	1.06581	0.24328	1.70356	-4.35856	0.749875	-7.3171	4.13993	0.293087	-0.662552	-8.94658	6.91491	-4.84417	0.347795	0.325695	0.982259	-4.62878	0.414748	-9.05276	7.13668	0.773664	-0.100427	-10.791	10.2576	-12.4612	13.2697	0.244527	0.223058	-6.78305	3.53348	-6.37206	2.55049	0.131706	4.43668	-3.48732	1.83398	-4.7961	0.378883
ZNF582	ENSG00000018869	0.0908306	-0.0967282	-5.02572	0.161	-4.9628	0.186193	0.0647474	0.109649	-4.81407	0.114895	-4.89085	0.12171	0.052912	-0.110372	-4.98869	0.0818206	-4.91282	0.0892512	0.0625636	-0.134865	-4.96636	0.0923349	-4.87427	0.106424	0.0460957	-0.0582852	-4.90367	0.0786765	-4.86442	0.0923146	0.0657161	0.140717	-4.94206	0.0874459	-5.04203	0.111644	0.116893	0.260097	-4.71414	0.0852912	-4.89627	0.104919
PHLDB1	ENSG00000019144	0.141493	0.322088	-3.18883	0.11774	-3.41703	0.154038	0.154108	0.32525	-3.64389	0.101342	-3.87311	0.132919	0.400234	0.443673	-3.47993	0.091419	-3.79125	0.126588	0.105856	0.245969	-3.22945	0.093566	-3.40262	0.118072	0.0804754	0.204097	-3.21772	0.0873507	-3.36215	0.117033	0.0561738	0.0115526	-2.70959	0.0937536	-2.72168	0.128774	0.0545389	-0.0342253	-1.46879	0.0967259	-1.44872	0.127797
PRDM11	ENSG00000019485	0.100573	-0.257954	-4.35998	0.117974	-4.18258	0.128636	0.0658323	-0.161542	-4.10362	0.1	-3.99218	0.1048	0.143885	-0.263783	-4.11094	0.0778522	-3.92884	0.0867228	0.158259	-0.279337	-4.11262	0.0807027	-3.92008	0.0931394	0.0626813	-0.150315	-4.35768	0.084137	-4.25481	0.0986592	0.0455649	-0.0182283	-4.41825	0.0841843	-4.40726	0.101883	0.0506242	-0.0109855	-4.71871	0.0924745	-4.71291	0.110745
SYT13	ENSG00000019505	0.0483124	-0.0691173	-1.73532	0.0868477	-1.69071	0.11778	0.0733643	-0.1891	-1.29674	0.0714948	-1.16857	0.105079	0.162719	-0.296506	-1.2469	0.0892628	-1.042	0.096165	0.0971542	-0.243048	-1.29146	0.0701959	-1.12691	0.112502	0.198311	-0.340979	-1.61225	0.087891	-1.37776	0.106331	0.573849	-0.485919	-1.77877	0.0995863	-1.44241	0.10506	0.531608	-0.489647	-2.34211	0.0762816	-2.01098	0.149315
CD74	ENSG00000019582	0.182537	0.417808	-1.56396	0.277286	-1.84123	0.224506	0.0885936	0.298615	-2.09249	0.127751	-2.34423	0.334971	0.29384	0.37572	-2.34715	0.126046	-2.61268	0.165762	0.0417585	0.0875763	-2.47078	0.113661	-2.53432	0.139307	0.104219	0.14611	-2.40292	0.122849	-2.53274	0.266699	0.0965488	-0.0435172	-2.05422	0.145169	-2.03383	0.204042	0.220645	-0.392619	-1.00724	0.195359	-0.768374	0.325158
HGF	ENSG00000019991	0.255654	2.42333	-3.66505	1.07327	-4.92674	0.839014	0.953703	-2.0102	-7.0068	5.05503	-4.04403	1.36358	0.609623	0.408738	-6.29428	3.21484	-5.01802	0.210623	0.471673	-2.52927	-7.70543	5.68167	-4.06855	1.39364	0.269176	-0.845807	-4.11517	0.880126	-4.11032	1.33524	0.429417	0.110315	-9.77395	8.16237	-6.49775	2.34008	0.219164	1.37212	-4.79604	0.688239	-5.5146	0.287717
ZRANB1	ENSG00000019995	0.0359733	-0.00963451	-2.5655	0.0639596	-2.55992	0.0793173	0.073914	-0.167267	-2.32083	0.0547611	-2.2056	0.0664427	0.0444824	-0.112603	-2.30375	0.0477027	-2.22606	0.0547333	0.0288344	-0.0321884	-2.17262	0.0485765	-2.15096	0.06071	0.155973	-0.204005	-2.31893	0.0447882	-2.17834	0.0602874	0.0434305	-0.103046	-2.35958	0.0455335	-2.28922	0.0649464	0.0286559	0.00130865	-2.53386	0.0499249	-2.53573	0.0666888
NCDN	ENSG00000020129	0.0772308	-0.203544	-0.530612	0.0761486	-0.394188	0.122111	0.0871574	-0.201226	0.0124253	0.0821104	0.150508	0.0971393	0.356525	-0.283334	-0.226394	0.0602399	-0.0310545	0.0753146	0.215499	-0.308375	-0.241518	0.0650588	-0.029152	0.0837086	52.4478	-0.5203	-0.397355	0.0504853	-0.0405071	0.100128	1.11021	-0.452272	-0.405825	0.121912	-0.0874693	0.0698455	0.266509	-0.373509	-1.10607	0.0993835	-0.84697	0.0987839
ADGRA2	ENSG00000020181	0.223734	0.503206	-4.45962	0.173365	-4.81458	0.206375	0.098361	0.218429	-4.39624	0.137919	-4.5518	0.165873	0.0762276	0.115775	-4.65356	0.129633	-4.73655	0.149455	0.0806272	0.127471	-4.724	0.133989	-4.81518	0.153495	0.0749616	0.116312	-4.61538	0.12604	-4.69827	0.142467	0.08234	0.119899	-4.69595	0.127274	-4.78466	0.165057	0.0916283	0.195621	-4.57399	0.132353	-4.71254	0.152542
ZFP64	ENSG00000020256	0.0724378	0.0646725	-4.58695	0.120633	-4.63604	0.15171	0.0560086	-0.0981198	-4.50498	0.0854946	-4.43919	0.108394	0.0741242	-0.174876	-4.39711	0.0676485	-4.27626	0.0729074	0.122945	-0.2451	-4.02827	0.0710279	-3.8596	0.0865174	0.177906	-0.264119	-4.06336	0.0672311	-3.88089	0.0758273	0.130102	-0.252591	-4.3047	0.0675433	-4.13145	0.0907526	0.0496601	-0.094401	-4.67576	0.0753992	-4.61198	0.0949907
MNAT1	ENSG00000020426	0.0453263	-0.0468561	-3.21721	0.0782207	-3.18615	0.0949516	0.0450337	0.060095	-3.43916	0.0724692	-3.48249	0.0927555	0.0577492	0.137829	-3.62358	0.0556983	-3.71986	0.0676297	0.143645	0.232502	-3.56283	0.0617296	-3.72466	0.0717674	0.118661	0.207585	-3.58436	0.0544557	-3.72948	0.073533	0.127079	0.221032	-3.57934	0.0678322	-3.73295	0.0739018	0.0371358	0.0473338	-3.71378	0.0635487	-3.74754	0.0770811
SAMD4A	ENSG00000020577	0.108348	0.266232	-3.21793	0.102913	-3.40399	0.117235	0.0475833	-0.0118464	-3.41988	0.0863337	-3.4135	0.105417	0.0626914	0.147258	-3.48973	0.0858325	-3.59296	0.0984397	0.0491873	0.0786282	-3.0214	0.0831388	-3.07715	0.0971901	0.0472195	0.0701472	-3.02727	0.0811167	-3.0772	0.0958889	0.0777991	0.186461	-3.24599	0.0834017	-3.37637	0.0958251	0.0937915	0.228704	-2.73419	0.0853539	-2.89467	0.106289
MRE11	ENSG00000020922	0.0762859	-0.12974	-4.22782	0.127043	-4.14013	0.144283	0.059556	-0.0870593	-4.2643	0.103084	-4.20517	0.114592	0.0470113	-0.0170875	-4.54364	0.0887627	-4.53248	0.0958515	0.0647857	0.145986	-4.48742	0.0946157	-4.58971	0.105719	0.052202	0.0664057	-4.56867	0.0868697	-4.61626	0.102959	0.0502554	-0.00285555	-4.47967	0.0892338	-4.47987	0.111513	0.0484257	-0.0071212	-4.11171	0.0873411	-4.10878	0.107953
PLEKHB1	ENSG00000021300	0.0666049	-0.147296	-0.642968	0.0789197	-0.544355	0.115518	0.137171	0.332541	-0.982213	0.101352	-1.21847	0.148311	0.183552	0.444362	-1.00211	0.0935227	-1.32618	0.207068	0.152496	0.343661	-0.914018	0.124506	-1.15695	0.160026	0.103871	0.2408	-0.792542	0.0983626	-0.962138	0.122788	0.0578261	0.120754	-0.460827	0.0826045	-0.548936	0.126137	0.0736859	-0.091276	0.368279	0.209824	0.419746	0.255853
SERPINB1	ENSG00000021355	0.361718	0.681265	-4.40155	0.193133	-4.88549	0.24674	0.208954	0.476252	-4.66757	0.181875	-5.00185	0.202469	0.339011	0.58639	-4.78318	0.167155	-5.19657	0.204361	0.12691	0.282252	-4.84077	0.178906	-5.04254	0.210685	0.21269	0.473149	-4.85017	0.163241	-5.18611	0.206666	0.113111	0.222099	-4.64415	0.175662	-4.80346	0.204575	0.122611	0.264011	-3.89424	0.16217	-4.0878	0.218138
SPAST	ENSG00000021574	0.0454393	-0.0363177	-3.17252	0.0828444	-3.14867	0.0973898	0.138968	0.24928	-3.25817	0.0687261	-3.43198	0.0822533	0.0452667	-0.105924	-3.35802	0.0569581	-3.28545	0.0703556	0.0481375	-0.120494	-3.21378	0.0566291	-3.13168	0.0776728	0.084911	-0.185697	-3.23133	0.0595354	-3.10335	0.0710571	0.0725397	-0.171463	-3.21915	0.0602928	-3.10112	0.0724435	0.0540102	-0.136391	-2.88649	0.0582424	-2.79328	0.0777564
NRXN3	ENSG00000021645	0.0512857	-0.0165604	-1.80422	0.0948268	-1.79455	0.111794	0.0799303	-0.194122	-1.42812	0.0831712	-1.29515	0.100717	0.0883228	-0.20815	-1.38882	0.0754303	-1.24614	0.094505	0.110738	-0.264955	-1.43327	0.0958134	-1.25024	0.101716	0.107966	-0.254423	-1.48799	0.0798966	-1.31483	0.113469	0.0516723	-0.12562	-1.74606	0.0644638	-1.66167	0.0973202	0.0432321	-0.0612344	-2.30893	0.0728819	-2.26846	0.0957337
OSBPL5	ENSG00000021762	0.088373	-0.198456	-4.39359	0.129085	-4.2584	0.146453	0.844917	-0.482776	-4.27366	0.0951508	-3.93978	0.102789	0.179985	-0.299798	-4.29482	0.0792138	-4.08824	0.0935552	0.04621	0.0291083	-4.31979	0.0838108	-4.3417	0.102887	0.0423008	-0.00835194	-4.51666	0.0765749	-4.51235	0.0939467	0.105043	-0.237132	-4.57144	0.0812264	-4.40884	0.100664	0.0544583	0.119375	-4.17336	0.0784939	-4.25781	0.0980122
AQR	ENSG00000021776	0.108577	0.234732	-3.20305	0.0783263	-3.36714	0.0943836	0.11962	0.218249	-3.23942	0.062247	-3.39161	0.0753621	0.0425953	0.105843	-3.39982	0.0543834	-3.4735	0.0599128	0.0443224	0.104284	-3.3439	0.0575426	-3.41669	0.0657342	0.0390135	0.0918129	-3.40456	0.0517989	-3.46882	0.0627264	0.0521554	0.121443	-3.36951	0.0576326	-3.45445	0.0694465	0.0364356	0.0706007	-3.44229	0.058131	-3.49188	0.0685654
FHL1	ENSG00000022267	0.0415883	-0.0854698	-1.48991	0.0649696	-1.43189	0.0813147	0.0387526	-0.0582542	-1.27019	0.0664608	-1.23102	0.0821963	0.0873059	-0.193511	-1.4083	0.0595204	-1.27559	0.0801326	0.345556	-0.31453	-1.27241	0.0736627	-1.05424	0.0715573	0.449497	-0.325959	-1.41522	0.0546036	-1.19074	0.0768011	0.0748386	-0.184473	-1.5756	0.0657304	-1.4483	0.0736367	0.0404945	0.00475682	-1.86208	0.0606626	-1.86774	0.0915892
RTF2	ENSG00000022277	0.0317541	0.0429119	-1.78776	0.0558297	-1.81802	0.0643854	0.0739836	-0.154945	-1.81141	0.046599	-1.70454	0.0567648	0.0595028	-0.133803	-1.82925	0.0380198	-1.73719	0.0529975	0.0354906	-0.0866453	-1.79068	0.0454997	-1.73115	0.0557667	0.138842	-0.179479	-1.84869	0.0362214	-1.72515	0.0553072	0.114921	-0.176569	-1.80727	0.0452415	-1.68523	0.0523634	0.0388862	-0.0971862	-1.45955	0.0466401	-1.39286	0.0593844
GABRA1	ENSG00000022355	0.190123	-0.391075	-0.95101	0.0804495	-0.688805	0.15341	0.0635037	-0.122785	-0.583789	0.0660385	-0.500765	0.094219	0.169291	-0.280566	-0.437127	0.0760763	-0.242531	0.0748123	0.171328	-0.321082	-0.429968	0.104225	-0.210885	0.131788	1.45046	-0.393073	-0.633086	0.0589588	-0.365007	0.107975	2.24526	-0.461102	-0.805944	0.0677317	-0.496443	0.152846	0.20177	-0.341329	-1.50567	0.0901595	-1.27088	0.107667
NLRP2	ENSG00000022556	0.197528	-0.160519	-6.33492	0.347568	-6.25931	0.442235	0.477985	-0.962356	-5.74678	0.28252	-5.09641	0.335734	2.68934	-1.48499	-5.94447	0.235709	-4.94188	0.33341	2.96667	-1.61746	-6.12937	0.283803	-5.02846	0.347535	1.87625	-1.33156	-5.98523	0.255146	-5.07663	0.305065	1.44907	-1.4957	-6.1471	0.277314	-5.14176	0.378306	6.48036	-1.78633	-7.15388	0.304122	-5.92401	0.33092
SLC45A4	ENSG00000022567	0.0548037	-0.0531424	-3.42026	0.0975562	-3.38537	0.115389	0.0538761	0.076409	-3.46026	0.0853825	-3.5156	0.109978	0.046561	-0.0834799	-3.29511	0.0723361	-3.23864	0.0896574	0.0434818	0.0140355	-3.14165	0.0774579	-3.15248	0.0906124	0.0448895	-0.0437378	-3.3344	0.0700439	-3.30668	0.100504	0.044282	-0.0336172	-3.55821	0.0754192	-3.53674	0.0967263	0.05809	-0.109218	-4.34654	0.0818906	-4.27422	0.11616
RNF10	ENSG00000022840	0.0427899	-0.0439589	-2.43118	0.0717392	-2.40231	0.0916799	0.0340677	-0.0344239	-2.2108	0.061493	-2.18774	0.0731232	0.0333235	-0.050564	-2.22059	0.0535678	-2.18647	0.068843	0.0322266	-0.0439392	-2.15619	0.055926	-2.12643	0.0671749	0.071347	-0.166334	-2.20997	0.054091	-2.09563	0.0695203	0.0913549	-0.197171	-2.27271	0.0593647	-2.13686	0.0715844	0.0435484	-0.107116	-2.33214	0.0569951	-2.25877	0.0706839
ZNF839	ENSG00000022976	0.0888858	-0.219926	-4.94105	0.124725	-4.79184	0.148079	0.0678717	-0.164145	-4.69094	0.0951312	-4.57804	0.103996	0.101637	-0.208458	-4.74903	0.0653906	-4.60507	0.0729992	0.052503	-0.123015	-4.62919	0.0723539	-4.54535	0.0898295	0.0820347	-0.196935	-4.72058	0.0692474	-4.58524	0.0842679	0.098778	-0.234179	-4.77301	0.0754363	-4.61231	0.094389	0.0495639	-0.0961324	-4.7905	0.0783929	-4.72483	0.0898669
ZDHHC6	ENSG00000023041	0.0634023	-0.13877	-3.84747	0.0890385	-3.75356	0.111905	0.0608646	-0.144895	-3.69742	0.0711039	-3.59786	0.082799	0.110858	-0.19596	-3.67532	0.0514734	-3.54037	0.0662169	0.0437957	-0.0994525	-3.54892	0.0562309	-3.48072	0.0681365	0.243951	-0.257242	-3.64677	0.058047	-3.46896	0.0661382	0.0436029	-0.107333	-3.64453	0.0552086	-3.57132	0.0735446	0.0349226	-0.0402827	-3.71095	0.0572758	-3.68409	0.0736018
GRAMD1B	ENSG00000023171	0.0624366	0.140325	-2.32703	0.0825523	-2.42562	0.097099	0.0419516	-0.0319789	-2.06464	0.0672325	-2.04426	0.0900666	0.0536946	-0.132486	-2.11996	0.0628916	-2.02851	0.0688312	0.0537927	-0.134131	-2.05999	0.061223	-1.96855	0.0826386	0.0671823	-0.149676	-2.11645	0.065639	-2.01342	0.0760164	0.110319	-0.222269	-2.27161	0.0594243	-2.11958	0.0867977	0.0503078	-0.124926	-2.95598	0.0610581	-2.87116	0.085119
RNH1	ENSG00000023191	0.0692088	-0.159735	-2.64744	0.0972203	-2.53795	0.109176	0.0632946	-0.0818997	-2.5662	0.0776057	-2.51586	0.137863	0.311082	-0.35804	-2.69144	0.0860556	-2.44315	0.0844035	0.132217	-0.241259	-2.54495	0.0639228	-2.38254	0.118613	0.417827	-0.345248	-2.56661	0.0644656	-2.32948	0.0917397	0.300244	-0.367665	-2.42129	0.0784716	-2.16796	0.0963439	0.154934	-0.262598	-1.78727	0.064276	-1.60709	0.0881906
NDUFS1	ENSG00000023228	0.0431939	-0.0279888	-1.5001	0.0787409	-1.4818	0.0917679	0.0481293	-0.116226	-1.32295	0.0658197	-1.24285	0.0724741	0.0481384	-0.129819	-1.29715	0.06572	-1.20855	0.0838537	0.106144	-0.21003	-1.29595	0.0646449	-1.15095	0.0731627	0.245987	-0.275894	-1.3695	0.0572339	-1.17983	0.0795732	0.0997596	-0.216762	-1.43297	0.0589385	-1.2845	0.0840162	0.0488031	-0.137504	-1.81108	0.062879	-1.71752	0.0857421
RB1CC1	ENSG00000023287	0.113871	0.250563	-1.79025	0.072779	-1.96641	0.101514	0.0451234	0.0345738	-1.7409	0.0619169	-1.7683	0.103156	0.0496803	0.110865	-1.70687	0.0730789	-1.78452	0.0834855	0.0714915	0.167109	-1.57661	0.0606795	-1.69467	0.0901425	0.0510837	0.130212	-1.52206	0.0574163	-1.61357	0.0764023	0.0867164	0.200512	-1.33114	0.0657205	-1.47227	0.0927779	0.162624	0.285307	-1.37353	0.0633606	-1.57433	0.100692
ERP44	ENSG00000023318	0.235795	0.345545	-3.41919	0.0821108	-3.66123	0.10906	0.0446789	0.094875	-3.62232	0.0685439	-3.68889	0.0792588	0.0300842	-0.0125818	-3.61432	0.054464	-3.60621	0.0645932	0.0411791	-0.0829249	-3.65153	0.0598207	-3.5951	0.0754914	0.0296154	0.00483263	-3.57538	0.0553139	-3.57942	0.0668135	0.0323313	0.0190649	-3.64782	0.0580283	-3.66168	0.0680684	0.0336486	0.019425	-3.57005	0.0556857	-3.58494	0.0772114
ALAS1	ENSG00000023330	0.0555541	0.00871285	-3.19347	0.0990957	-3.20184	0.120476	0.240442	-0.345781	-3.05256	0.0799645	-2.81507	0.103749	0.349955	-0.38107	-2.89366	0.0746428	-2.63213	0.104117	0.318196	-0.37464	-2.88365	0.0877206	-2.62506	0.0995618	0.845742	-0.433085	-2.90135	0.0700977	-2.60396	0.102229	0.163393	-0.287933	-3.03443	0.0759473	-2.8367	0.0976871	0.0503353	-0.0677287	-3.3365	0.0828018	-3.29169	0.105285
BIRC3	ENSG00000023445	0.150799	0.295574	-4.89817	0.233299	-5.11646	0.28716	0.243478	0.523698	-4.6915	0.194814	-5.06129	0.225447	0.162973	0.391672	-5.45307	0.171675	-5.73126	0.207262	0.360836	0.66639	-5.10883	0.187696	-5.58129	0.238138	0.139361	0.34098	-4.52718	0.181088	-4.76648	0.196599	0.101377	0.131671	-4.30769	0.188775	-4.40142	0.203101	0.123248	0.255635	-4.06805	0.166995	-4.25718	0.227575
AKAP11	ENSG00000023516	0.0456794	0.0212104	-1.04527	0.0866816	-1.06079	0.0963061	0.0511982	-0.0995915	-1.01266	0.0792493	-0.944327	0.0879901	0.0581729	-0.125891	-1.06271	0.0693619	-0.977588	0.0959624	0.0598867	-0.139802	-0.982078	0.0785117	-0.887424	0.103075	0.110815	-0.254689	-1.05878	0.0856342	-0.88335	0.0973597	0.112864	-0.250924	-1.10594	0.0739198	-0.934083	0.0983223	0.0668672	-0.149607	-1.31147	0.0778012	-1.21066	0.109137
GLRX2	ENSG00000023572	0.0703348	0.0281674	-2.82432	0.101264	-2.85006	0.151267	0.0598347	-0.0430029	-2.68437	0.101804	-2.65725	0.126242	0.100124	-0.269691	-2.35161	0.0669996	-2.16997	0.121947	0.10672	-0.2427	-2.08828	0.0909928	-1.92298	0.120415	2.11307	-0.525496	-2.2871	0.0981267	-1.92224	0.0906636	0.151883	-0.372518	-2.41822	0.119628	-2.16188	0.133836	0.0594999	-0.0956024	-2.7946	0.097049	-2.73071	0.118677
SNAPC1	ENSG00000023608	0.0964547	0.229494	-4.51222	0.128003	-4.67586	0.160484	0.417553	0.444288	-4.40576	0.0981944	-4.71556	0.11528	0.0971145	0.221694	-4.64602	0.0755582	-4.79994	0.079115	0.0471824	0.0403426	-4.68972	0.085645	-4.71859	0.0958612	0.0812261	0.196595	-4.57892	0.0739727	-4.71647	0.0895973	0.047971	-0.0648882	-4.58593	0.081552	-4.54185	0.0921824	0.048868	0.0851365	-4.37005	0.0778053	-4.43049	0.0945647
DERA	ENSG00000023697	0.0977137	0.227686	-4.28274	0.12593	-4.44516	0.158415	0.0763476	0.16495	-4.68458	0.105541	-4.80177	0.129775	0.0506491	0.0669159	-4.7755	0.0912177	-4.82258	0.0982093	0.0650398	0.137771	-4.76691	0.0964169	-4.86431	0.114732	0.0540183	-0.0944228	-4.59597	0.086995	-4.53262	0.108435	0.0489732	-0.0331264	-4.35828	0.090306	-4.33641	0.101949	0.0532064	0.0811871	-3.91646	0.0864121	-3.97497	0.109321
STRAP	ENSG00000023734	0.0934858	-0.214936	-1.66621	0.0749878	-1.51822	0.0872916	0.235231	-0.331866	-1.43412	0.0702105	-1.20653	0.0991964	0.908847	-0.384831	-1.34818	0.0700102	-1.08241	0.0823979	1.84881	-0.428459	-1.29427	0.0644589	-0.999043	0.0873773	0.845738	-0.418797	-1.32939	0.0665239	-1.04119	0.0927699	0.817366	-0.387001	-1.42039	0.0609777	-1.15371	0.0829265	0.0894392	-0.213395	-1.75577	0.0689467	-1.60968	0.0916807
PLEKHO1	ENSG00000023902	0.0425076	-0.0176067	-2.4395	0.0782216	-2.42884	0.0961289	0.0370885	-0.0382653	-2.52692	0.0697556	-2.50078	0.0749138	0.0363926	0.0336185	-2.58748	0.0696624	-2.61145	0.0791318	0.0483767	0.114469	-2.5357	0.0654396	-2.61586	0.0770408	0.0366787	-0.0303344	-2.62948	0.0682943	-2.60885	0.0742589	0.0403933	-0.0539857	-2.67165	0.0712798	-2.63492	0.0806157	0.0402443	-0.0725292	-3.04411	0.0682458	-2.99427	0.0744336
GCLM	ENSG00000023909	0.0911825	0.226059	-3.53512	0.090684	-3.69469	0.118744	0.0575814	0.144772	-3.49176	0.0708731	-3.59327	0.0858248	0.0341432	0.0489063	-3.27429	0.0589216	-3.30869	0.0667496	0.0359339	0.0260676	-3.11665	0.0645734	-3.13573	0.0787439	0.0352909	0.0526856	-3.15948	0.0577284	-3.1969	0.0718139	0.0439419	0.0915958	-3.29304	0.0654331	-3.35721	0.0750827	0.156585	0.260554	-3.55754	0.0679279	-3.73964	0.0873008
UBR2	ENSG00000024048	0.076893	0.189649	-3.2066	0.0826411	-3.33994	0.103007	0.0394987	0.0256766	-3.24923	0.0730254	-3.26794	0.084838	0.0388647	-0.0697803	-3.37626	0.0636147	-3.32876	0.0761254	0.0420985	-0.0871949	-3.32727	0.0659255	-3.26756	0.0759737	0.0360464	0.00910364	-3.35012	0.0635374	-3.35742	0.0775793	0.0421374	-0.0764398	-3.32761	0.0657353	-3.27587	0.0825385	0.0926326	0.208489	-3.20916	0.0683922	-3.3557	0.0931303
EHD2	ENSG00000024422	0.0967581	0.219882	-3.56447	0.11831	-3.72145	0.151928	0.172616	0.34683	-3.36414	0.0944427	-3.60864	0.130864	0.13172	0.282605	-3.93658	0.0892353	-4.13458	0.110883	0.0829827	0.196324	-3.99921	0.109052	-4.1362	0.11673	0.0600769	0.0957864	-3.78074	0.0883576	-3.85059	0.120605	0.0535387	-0.0127234	-3.36128	0.0885178	-3.35589	0.121481	0.344371	0.430407	-3.4168	0.087747	-3.71986	0.130602
CCDC28A	ENSG00000024862	0.0501629	-0.03808	-2.89554	0.0851781	-2.87144	0.108836	0.113138	-0.243198	-2.66897	0.0804633	-2.50108	0.0884686	0.154183	-0.255414	-2.65311	0.0677948	-2.47676	0.0771667	0.0607583	-0.154419	-2.46667	0.0634096	-2.36195	0.0928673	0.153588	-0.278123	-2.52142	0.0636581	-2.33087	0.0922276	0.0499197	-0.109659	-2.68249	0.0667727	-2.6084	0.0910683	0.0472613	-0.0879153	-3.05195	0.0702406	-2.99261	0.0902144
RRAGD	ENSG00000025039	0.0463378	-0.0410028	-2.98866	0.0826498	-2.96159	0.0977532	0.157972	-0.262204	-2.91051	0.072629	-2.73	0.0882179	0.132106	-0.234499	-3.32342	0.0624514	-3.16177	0.0753545	0.0916137	-0.195383	-3.39649	0.0665088	-3.26143	0.0717348	0.0650745	-0.165633	-3.28983	0.0690231	-3.17527	0.0724209	0.0725914	-0.178806	-3.05249	0.0697729	-2.92929	0.0793046	0.166108	0.267798	-2.84382	0.0702887	-3.03085	0.0877301
HSF2	ENSG00000025156	0.0529984	-0.0206491	-3.75335	0.0946091	-3.74118	0.114918	0.0474544	-0.070812	-3.53171	0.0775321	-3.48433	0.0972393	0.0406848	0.00331804	-3.42936	0.0769802	-3.43233	0.0848317	0.0391125	-0.0395139	-3.36449	0.0699448	-3.33792	0.080666	0.0353961	0.00503546	-3.38602	0.062989	-3.39061	0.0782133	0.0407047	-0.0439621	-3.46642	0.0662862	-3.43792	0.0912047	0.0388598	0.0122653	-3.66697	0.0682843	-3.67703	0.0882717
PHF20	ENSG00000025293	0.043994	0.0873883	-2.48371	0.0665507	-2.54527	0.0799982	0.0476592	0.119302	-2.35688	0.0577874	-2.43998	0.0648094	0.0306166	-0.06051	-2.65012	0.0492188	-2.60862	0.0574406	0.0285151	0.0238511	-2.70748	0.0491352	-2.72483	0.0635671	0.0281631	-0.022416	-2.71139	0.052785	-2.6961	0.0573294	0.0304551	0.0328169	-2.63554	0.0521779	-2.65893	0.0633317	0.0304864	0.0138951	-2.7431	0.0523255	-2.75355	0.0659938
HSD17B6	ENSG00000025423	0.110736	-0.105671	-3.76689	0.210466	-3.69714	0.229546	0.136686	0.354864	-4.06827	0.195846	-4.32092	0.230529	0.194924	0.447765	-4.22895	0.17435	-4.54495	0.205316	0.226578	0.480754	-4.19706	0.166548	-4.53861	0.211974	0.143497	0.371026	-4.15021	0.149848	-4.42523	0.242076	0.0931968	0.11295	-4.21164	0.174555	-4.29395	0.195928	0.107252	-0.146442	-4.30776	0.185655	-4.20976	0.205278
NR1H3	ENSG00000025434	0.104526	-0.235722	-5.05589	0.155582	-4.89408	0.165352	0.0723849	-0.129088	-4.99121	0.130133	-4.90124	0.126297	0.0485081	-0.065026	-4.86248	0.0904183	-4.81779	0.0948715	0.0540136	0.0634727	-4.66055	0.0946272	-4.70661	0.114397	0.0483653	0.0274594	-4.75775	0.0917607	-4.77776	0.101866	0.0512859	0.000468918	-4.86547	0.0989633	-4.8665	0.105549	0.0533297	0.0404817	-4.70937	0.0942445	-4.73952	0.11429
TYMP	ENSG00000025708	1.55866	0.935615	-4.35738	0.172192	-5.01742	0.23114	0.082204	0.0385869	-4.47225	0.157813	-4.50113	0.171571	0.0833292	-0.141019	-4.60875	0.136615	-4.51525	0.164979	0.0869275	-0.118311	-4.67189	0.150544	-4.59379	0.177025	0.0791309	-0.0812844	-4.54981	0.139555	-4.4974	0.165153	0.0829324	0.0751492	-4.45955	0.140398	-4.51604	0.169225	0.0959276	0.146377	-4.32033	0.138456	-4.43086	0.192002
NCAPH2	ENSG00000025770	0.241608	-0.357796	-3.58911	0.0882447	-3.34279	0.105061	0.0611827	-0.15503	-3.36837	0.0679576	-3.26162	0.0776069	0.0799756	-0.171244	-3.47688	0.059505	-3.35839	0.0629996	0.13886	-0.224621	-3.31	0.0577957	-3.15531	0.0730693	0.178535	-0.234761	-3.29617	0.056365	-3.13401	0.0655756	0.101982	-0.198836	-3.25943	0.058561	-3.12246	0.0720104	0.0614531	-0.148206	-3.2391	0.0617257	-3.13688	0.0696901
TOMM34	ENSG00000025772	0.0622101	-0.0442834	-3.23291	0.110073	-3.20466	0.131356	0.0496098	-0.0222407	-2.69373	0.0943552	-2.67952	0.105693	0.086837	-0.194328	-2.3861	0.109433	-2.25266	0.120842	0.0555338	-0.107165	-2.67628	0.0988562	-2.60362	0.112666	0.0963389	-0.230274	-2.62213	0.0835622	-2.46555	0.114261	0.0796333	-0.234877	-2.78541	0.100521	-2.62371	0.109717	0.0670038	-0.124315	-3.49613	0.0951896	-3.41236	0.118439
SEC63	ENSG00000025796	0.0351503	0.00235566	-2.26544	0.0627604	-2.26785	0.074173	0.0314189	-0.0262353	-2.28706	0.0547043	-2.26973	0.0685517	0.0335475	-0.0705112	-2.45955	0.0448108	-2.41151	0.0607335	0.0293565	0.00548616	-2.45243	0.0504583	-2.45703	0.0642559	0.0341005	-0.0767889	-2.42531	0.0478456	-2.37283	0.0614917	0.0322003	-0.0622329	-2.35936	0.0456477	-2.3174	0.0667543	0.0469761	-0.113846	-2.25377	0.0537731	-2.1755	0.0645886
KPNA6	ENSG00000025800	0.220792	0.364347	-3.14801	0.0840329	-3.40476	0.124135	0.0441017	0.0427765	-3.13641	0.0733496	-3.16799	0.0962855	0.0397167	-0.041948	-3.33605	0.0659624	-3.30843	0.085281	0.0484382	0.0791721	-3.28041	0.0720548	-3.33745	0.0976184	0.0428714	-0.039995	-3.32875	0.0712254	-3.30276	0.0922768	0.044437	-0.0546151	-3.30722	0.072638	-3.27125	0.0949864	0.053265	-0.108422	-3.40109	0.0783339	-3.32749	0.0962122
VIM	ENSG00000026025	0.114414	0.102345	-0.719384	0.14018	-0.785071	0.096602	1.03647	0.684636	-1.09954	0.125908	-1.5757	0.137297	1.16305	0.791952	-1.31232	0.115849	-1.88365	0.238966	5.18564	1.22399	-1.2931	0.40294	-2.06455	0.167259	7.96271	0.987465	-1.31003	0.197396	-1.98423	0.139273	0.796282	0.71713	-1.18489	0.127395	-1.68645	0.155304	2.34169	0.859818	-0.959253	0.145883	-1.56028	0.178448
FAS	ENSG00000026103	0.106605	-0.0320395	-4.28812	0.200509	-4.27078	0.223402	0.100683	0.0908605	-4.75819	0.186205	-4.82546	0.206406	0.105757	0.23828	-4.78014	0.141184	-4.9503	0.173027	0.0866505	0.00233921	-4.54539	0.149546	-4.55554	0.198074	0.0825953	0.0969114	-4.56732	0.145095	-4.6383	0.170017	0.116787	0.25229	-4.56684	0.155011	-4.74944	0.198448	0.300103	0.54938	-4.55797	0.155075	-4.94395	0.185892
RNASET2	ENSG00000026297	0.0824182	-0.0875758	-2.98523	0.147506	-2.92852	0.172512	0.0745495	-0.105626	-3.04572	0.136655	-2.97511	0.153275	0.0707609	-0.0573664	-3.3687	0.119578	-3.3341	0.157782	0.0854158	-0.164734	-3.39554	0.139546	-3.28638	0.171089	0.0962793	-0.221805	-3.42996	0.129251	-3.28202	0.169615	0.0964021	-0.23083	-3.29673	0.134212	-3.1421	0.169011	0.0979275	-0.194244	-2.74986	0.14125	-2.61806	0.161988
CD44	ENSG00000026508	0.250566	0.39538	-4.35615	0.422859	-4.63805	0.419523	0.510594	1.24149	-5.44152	0.415259	-6.34502	0.5219	0.469993	1.06228	-5.73991	0.406257	-6.45849	0.378863	0.356509	0.82412	-5.84946	0.380336	-6.44163	0.432233	0.782064	1.25667	-5.37002	0.349304	-6.2556	0.403343	0.426309	0.939741	-4.53576	0.362829	-5.17625	0.339235	0.293551	0.780185	-2.70078	0.374984	-3.25943	0.437594
KCNG1	ENSG00000026559	0.40579	-0.584445	-4.15159	0.140536	-3.75027	0.165897	12.4893	-0.950407	-3.83118	0.122418	-3.17612	0.150391	88.7643	-0.949153	-4.20529	0.108614	-3.55259	0.14848	0.23003	-0.423343	-4.84167	0.117335	-4.55152	0.142442	0.0868152	-0.203494	-5.01672	0.109232	-4.87861	0.133826	8.40501	-0.836688	-4.67487	0.115801	-4.09775	0.13866	0.628577	-0.600318	-5.0777	0.122573	-4.66639	0.156766
AGPAT4	ENSG00000026652	0.066087	0.113246	-3.41391	0.101372	-3.49579	0.130178	0.058441	-0.106272	-3.19369	0.0934489	-3.12121	0.105654	0.0757721	-0.179098	-3.42508	0.0831981	-3.30222	0.0977149	0.0876823	-0.204151	-3.25045	0.086648	-3.10946	0.0927528	0.0976639	-0.238669	-3.21177	0.0753667	-3.04908	0.105467	0.120297	-0.252852	-2.97827	0.0759347	-2.80495	0.0980214	0.0462313	-0.0568002	-2.3148	0.0751543	-2.2779	0.102615
BTN3A1	ENSG00000026950	0.221009	0.517685	-4.49475	0.188997	-4.86165	0.229636	0.103227	0.192879	-5.09489	0.167842	-5.23207	0.187469	0.321366	0.5052	-5.08207	0.133126	-5.43541	0.155665	0.990795	0.759315	-5.01334	0.153172	-5.54514	0.185901	0.12942	0.318561	-4.85055	0.140519	-5.0736	0.155858	0.133796	0.325919	-4.83348	0.145288	-5.06372	0.17268	0.0824923	-0.12626	-4.27553	0.140672	-4.18977	0.153373
MIPEP	ENSG00000027001	0.078953	-0.0102527	-4.89882	0.142454	-4.8961	0.170408	0.0623595	-0.0329424	-4.93085	0.112794	-4.90948	0.12533	0.0803352	-0.205721	-4.92532	0.0954847	-4.78337	0.101968	0.0760753	-0.183259	-4.82512	0.0962298	-4.69963	0.111316	0.121934	-0.272683	-4.83981	0.0908406	-4.65256	0.108857	0.0632401	-0.100682	-4.78816	0.0982894	-4.72155	0.126667	0.0917222	-0.226383	-4.87041	0.096283	-4.71589	0.118563
PRKCH	ENSG00000027075	0.529059	0.74519	-4.06967	0.173362	-4.60038	0.244556	0.113816	0.272733	-4.27587	0.152859	-4.46588	0.158938	0.270655	0.454388	-4.32295	0.117457	-4.64233	0.150977	0.126599	0.312476	-4.34166	0.129611	-4.56203	0.156649	0.117639	0.271917	-4.32034	0.112915	-4.51492	0.158354	0.230743	0.442491	-4.25852	0.125778	-4.57083	0.163381	0.081457	0.154985	-4.01344	0.120046	-4.12474	0.148049
IFNGR1	ENSG00000027697	0.116205	0.249876	-2.82434	0.0814406	-3.00003	0.107256	0.0894825	0.209398	-3.09322	0.0745243	-3.24	0.0938291	0.17899	0.249908	-3.03669	0.0624251	-3.2107	0.073762	0.0516315	0.12117	-3.01189	0.0705908	-3.09661	0.0803591	0.0743186	0.172423	-3.03267	0.059439	-3.15396	0.0841894	0.0413186	0.0531453	-2.97338	0.0670506	-3.01168	0.0862098	0.0492946	-0.105561	-2.43557	0.0650345	-2.36409	0.0874424
B4GALT7	ENSG00000027847	0.129233	-0.296588	-3.86931	0.102365	-3.66506	0.114448	0.269863	-0.330858	-3.62265	0.0804128	-3.39385	0.086856	0.525788	-0.322337	-3.4556	0.0606554	-3.23306	0.0738944	0.175105	-0.274906	-3.48801	0.0708733	-3.29828	0.0817353	0.340294	-0.319236	-3.53379	0.0646111	-3.3138	0.0820427	0.313973	-0.32855	-3.66505	0.0711379	-3.43836	0.0843646	0.113093	-0.23324	-3.89954	0.0694446	-3.73908	0.0849352
VRK2	ENSG00000028116	0.157082	0.336801	-5.20786	0.220846	-5.4587	0.291139	0.125942	-0.208542	-5.96628	0.204099	-5.8292	0.240222	0.61702	0.670491	-5.84548	0.149406	-6.31428	0.173724	0.136501	0.329251	-5.82801	0.167364	-6.06311	0.204582	0.50387	0.645499	-5.44933	0.14848	-5.90282	0.184339	0.158057	0.376557	-4.77033	0.141406	-5.03776	0.182376	0.077255	-0.0347575	-3.43372	0.147838	-3.41224	0.164219
TNFRSF1B	ENSG00000028137	0.204958	0.447467	-4.28153	0.274478	-4.60638	0.324111	0.30951	0.671076	-4.74473	0.243917	-5.22252	0.290876	0.137314	0.263282	-4.99357	0.236502	-5.17998	0.253321	0.560032	0.883833	-4.81997	0.22504	-5.45135	0.295158	0.186239	0.419039	-5.05059	0.239794	-5.35143	0.276712	0.188592	0.445041	-4.7098	0.228263	-5.03377	0.289707	0.129122	-0.0137324	-4.1016	0.243363	-4.10087	0.280391
VEZT	ENSG00000028203	0.0431652	0.0194004	-2.8063	0.0754016	-2.82154	0.0963202	0.0555039	-0.130944	-2.76477	0.0735694	-2.67472	0.0829819	0.0779013	-0.187974	-2.74806	0.0675872	-2.61861	0.0788838	0.0519148	-0.126887	-2.71106	0.0632879	-2.62503	0.0886559	0.0873685	-0.195134	-2.73669	0.0616875	-2.60284	0.0814833	0.0664325	-0.1669	-2.77082	0.0731268	-2.65615	0.085881	0.0380214	0.00273013	-2.89911	0.0654958	-2.90239	0.0837586
POU2F2	ENSG00000028277	0.294528	0.593828	-4.19286	0.178309	-4.61416	0.229148	0.27677	0.512346	-3.71528	0.146424	-4.07568	0.178336	0.139622	0.33656	-4.53941	0.1357	-4.77755	0.168036	0.181869	0.403614	-4.63033	0.146604	-4.91392	0.17059	0.384743	0.551038	-4.54761	0.142003	-4.93214	0.159232	0.124828	0.296204	-4.26224	0.130231	-4.47531	0.179959	0.138064	0.318088	-4.21145	0.1248	-4.44086	0.182687
BRD9	ENSG00000028310	0.31665	0.370745	-3.24221	0.0770126	-3.50163	0.103634	0.0336705	-0.0218787	-3.18127	0.0667643	-3.16627	0.06894	0.0301441	-0.0400446	-3.17402	0.0533678	-3.14636	0.0552281	0.0303615	-0.0156799	-3.09818	0.0621279	-3.08734	0.0625011	0.0330413	-0.0539888	-3.16215	0.0579331	-3.12491	0.0610941	0.0316036	-0.0170579	-3.25368	0.0588831	-3.24235	0.0663591	0.0313919	-0.00202783	-3.17202	0.0602309	-3.17086	0.0642272
SNX1	ENSG00000028528	0.0630488	0.149143	-2.86263	0.0835013	-2.96789	0.10385	0.0373926	0.000210751	-2.99547	0.06604	-2.99676	0.081897	0.0325553	-0.00339644	-2.97722	0.0565463	-2.97576	0.0704804	0.0536759	-0.133249	-2.98737	0.0640865	-2.89571	0.0742361	0.0442726	-0.10125	-2.96236	0.0599882	-2.89301	0.0726888	0.0486876	-0.108629	-2.83426	0.0562298	-2.75988	0.0710349	0.0843155	-0.188181	-2.14715	0.0581213	-2.01794	0.0762891
TBPL1	ENSG00000028839	0.0806412	-0.192596	-3.11084	0.0965022	-2.97929	0.115265	0.107931	-0.243931	-2.66717	0.0777701	-2.50043	0.103871	0.238356	-0.313779	-2.73662	0.0750466	-2.52032	0.0894812	0.193154	-0.303763	-2.70176	0.0748115	-2.49287	0.094565	0.588759	-0.396359	-2.70081	0.0722629	-2.42805	0.095612	1.65127	-0.44898	-2.69359	0.0709632	-2.38386	0.089399	0.131626	-0.287775	-3.17583	0.0782647	-2.97899	0.106816
BMAL2	ENSG00000029153	0.108585	-0.265413	-4.3273	0.131794	-4.14656	0.154662	0.0892813	-0.233435	-4.10513	0.107814	-3.94527	0.124154	0.0820704	-0.193763	-4.33774	0.0927539	-4.20568	0.114864	0.0599441	-0.082314	-4.15678	0.105974	-4.10108	0.117917	0.206481	-0.340886	-3.9318	0.0909582	-3.69708	0.10707	0.127183	-0.28558	-3.91714	0.0901274	-3.7229	0.124681	0.0626022	0.00546505	-4.94386	0.112034	-4.95037	0.133744
BCLAF1	ENSG00000029363	0.0910397	0.203643	-1.71906	0.0656859	-1.86168	0.0849905	0.0331246	-0.0116761	-1.79468	0.0631312	-1.787	0.069409	0.0383223	-0.0711977	-2.02366	0.0525711	-1.97523	0.0681405	0.0515327	-0.117153	-2.00076	0.0568667	-1.9203	0.0689897	0.0433497	-0.101482	-2.05036	0.0542892	-1.98105	0.0708331	0.0379267	-0.0719593	-2.05096	0.0561983	-2.00225	0.0740813	0.0374493	0.0293982	-1.99735	0.0604139	-2.019	0.0783959
SLC39A9	ENSG00000029364	0.0433797	0.054723	-2.99415	0.0752043	-3.03323	0.0894347	0.04219	0.0794702	-2.82654	0.0646197	-2.88241	0.0757797	0.0362191	-0.0878608	-2.85597	0.0529295	-2.79566	0.063016	0.0399949	-0.0887574	-2.76359	0.0568942	-2.70294	0.0705885	0.0485198	-0.121059	-2.81707	0.0508355	-2.73376	0.0614652	0.0512638	-0.124459	-2.83308	0.0519853	-2.74768	0.0666704	0.0418033	-0.0981203	-2.94084	0.0563348	-2.87361	0.0688844
ANK1	ENSG00000029534	0.291218	0.484684	-4.11699	0.13078	-4.45763	0.163358	0.0607496	0.0999978	-4.0181	0.102668	-4.08974	0.124025	0.0509835	0.0542099	-3.9481	0.0839882	-3.9887	0.114859	0.0547158	0.0409454	-3.58961	0.0869028	-3.62194	0.123596	0.0559623	-0.0813599	-4.22408	0.0956586	-4.16974	0.114809	0.055147	0.0153878	-4.71366	0.0989698	-4.72666	0.120491	0.0602711	-0.0193714	-5.37788	0.0958009	-5.36971	0.139836
TFB1M	ENSG00000029639	0.109838	-0.216445	-4.7966	0.16833	-4.65034	0.190838	0.0797507	0.132805	-4.4036	0.128558	-4.49921	0.154165	0.067981	-0.0973718	-4.45284	0.114293	-4.38726	0.13026	0.0869266	0.180267	-4.40327	0.11752	-4.53285	0.151918	0.0711726	-0.102908	-4.5106	0.121883	-4.44125	0.13724	0.074902	0.139602	-4.58569	0.114241	-4.686	0.142271	0.0714372	0.132626	-4.4952	0.116651	-4.5894	0.135018
RABEP1	ENSG00000029725	0.0385349	-0.0666331	-1.80191	0.060123	-1.75697	0.0782256	0.116827	-0.209989	-1.8471	0.0562924	-1.70231	0.0687764	0.0877508	-0.188434	-1.87323	0.0521495	-1.74373	0.0699101	0.0835765	-0.183908	-1.82767	0.0591458	-1.70066	0.0663832	0.126896	-0.205862	-1.88986	0.0519799	-1.7478	0.063125	0.0587756	-0.154425	-1.82961	0.0532054	-1.72378	0.072311	0.0339242	-0.0649363	-1.55403	0.0494275	-1.50984	0.0639039
HMGB3	ENSG00000029993	0.0502541	-0.0272232	-3.40754	0.0920278	-3.39024	0.107759	0.0470302	0.0688515	-3.42194	0.0834088	-3.47006	0.0878033	0.0459303	-0.100983	-3.21121	0.0666578	-3.14144	0.0701722	0.0428964	-0.0810989	-3.39022	0.0764531	-3.33449	0.0825373	0.0373039	1.19e-05	-3.59215	0.0724557	-3.59284	0.0810612	0.0982296	-0.215665	-3.85717	0.0740755	-3.7083	0.0820596	0.0609617	-0.149535	-4.13468	0.0798216	-4.03218	0.0930499
NUP160	ENSG00000030066	0.0764929	0.140906	-3.93687	0.123502	-4.03883	0.155388	0.297175	0.436671	-4.1032	0.116078	-4.40826	0.13516	0.0999035	0.243263	-4.36693	0.0959222	-4.53716	0.111414	0.185711	0.353417	-4.17484	0.107752	-4.42101	0.118702	0.137165	0.304101	-4.28683	0.101788	-4.49865	0.111587	0.081319	0.189944	-4.22374	0.105143	-4.3562	0.112374	0.0529305	0.0619839	-3.79175	0.103915	-3.83439	0.10076
BAK1	ENSG00000030110	0.0980424	0.229309	-4.92231	0.126969	-5.08536	0.155744	0.047729	0.0450517	-4.65721	0.0872507	-4.68974	0.101035	0.0676613	0.161134	-4.75379	0.059697	-4.86634	0.0727568	0.0372961	0.0220695	-4.69066	0.0658116	-4.70723	0.0830195	0.0339955	0.000917781	-4.72276	0.0603723	-4.72446	0.0762109	0.0377109	0.0148945	-4.74264	0.0673763	-4.75404	0.0819868	0.038802	0.0326912	-4.56826	0.0700373	-4.59232	0.0884199
IKZF2	ENSG00000030419	0.12731	0.188884	-4.6529	0.215946	-4.79083	0.246886	0.157269	0.388403	-5.09105	0.198626	-5.36484	0.221462	0.153988	0.34798	-5.38121	0.177373	-5.62955	0.21388	0.333607	0.631877	-5.20092	0.186164	-5.64486	0.216341	0.102153	0.147778	-5.07796	0.180278	-5.18372	0.198684	0.143832	0.341235	-4.62985	0.177926	-4.87213	0.207414	0.167562	0.406403	-4.10635	0.171293	-4.39558	0.21223
GRN	ENSG00000030582	0.0653201	-0.160161	-2.72747	0.0811476	-2.61796	0.0979206	0.0428871	-0.0651707	-2.73518	0.0707461	-2.69127	0.0868563	0.0395239	-0.0702502	-2.67077	0.0645705	-2.62317	0.0795623	0.0548303	-0.138793	-2.65358	0.0648011	-2.55871	0.0827043	0.071945	-0.177815	-2.62745	0.0708142	-2.50527	0.0846656	0.0817648	-0.182825	-2.64663	0.0669257	-2.52059	0.0767991	0.0538377	-0.124338	-2.4599	0.0673087	-2.37518	0.0865901
FAM13B	ENSG00000031003	0.0904563	0.222337	-2.62555	0.0830405	-2.78153	0.103604	0.0480149	-0.0764499	-2.71802	0.0789838	-2.66662	0.0969891	0.0384265	-0.0816193	-2.77782	0.0545653	-2.72257	0.0748133	0.0395277	-0.0532336	-2.59104	0.0657872	-2.55523	0.0809287	0.035214	0.00439185	-2.73717	0.0662058	-2.74083	0.0750993	0.038021	0.0128464	-2.82957	0.0682003	-2.83967	0.0837045	0.0423399	-0.0341684	-2.93573	0.0634245	-2.91454	0.0948587
ARHGAP31	ENSG00000031081	0.0934439	0.109571	-3.78865	0.157874	-3.87316	0.206553	0.550623	0.643138	-4.02017	0.138224	-4.47179	0.174441	1.5453	0.707004	-4.20436	0.128002	-4.6967	0.144374	1.20166	0.722141	-4.31715	0.130988	-4.8229	0.165478	0.37143	0.519006	-4.25986	0.127002	-4.62338	0.154138	0.231049	0.444324	-4.15378	0.127394	-4.46921	0.175595	0.202273	0.418784	-3.94069	0.137974	-4.23371	0.155918
CENPQ	ENSG00000031691	0.15763	0.381293	-4.13778	0.147044	-4.41436	0.2143	0.0676645	0.000926165	-4.55784	0.129709	-4.5608	0.145293	0.139733	0.3234	-4.48047	0.106879	-4.70747	0.130622	0.176119	0.35368	-4.26283	0.109344	-4.51143	0.136758	0.0607963	0.0739627	-4.38553	0.107545	-4.43933	0.12808	0.0817602	0.176561	-4.23297	0.0972404	-4.3603	0.138936	0.0610974	-0.106751	-3.59621	0.103369	-3.52697	0.140317
SARS1	ENSG00000031698	0.04959	-0.0778856	-1.37731	0.0892377	-1.32294	0.0848041	0.0884114	-0.230212	-1.20274	0.0829928	-1.04415	0.0939386	0.87718	-0.375588	-1.16867	0.0699721	-0.909364	0.0827918	0.314218	-0.329763	-1.16719	0.0691015	-0.940424	0.0909176	2.79434	-0.448675	-1.24383	0.0627753	-0.934233	0.0815687	0.322107	-0.308098	-1.31228	0.0622367	-1.09995	0.079539	0.100843	-0.191029	-1.65105	0.0628465	-1.51948	0.0752367
RANBP3	ENSG00000031823	0.0533887	0.108848	-3.06155	0.0796676	-3.13872	0.0991496	0.0502685	-0.119156	-2.93144	0.0671903	-2.84961	0.0777471	0.0406534	-0.101098	-2.97065	0.0552961	-2.90132	0.0671916	0.110443	-0.207181	-2.91385	0.0580928	-2.77091	0.0687722	0.0358532	-0.0610655	-2.9583	0.0563375	-2.91675	0.0688273	0.0488169	-0.113272	-2.98588	0.0585144	-2.90828	0.0725778	0.0350123	-0.0317287	-2.8992	0.0617419	-2.87822	0.0764301
ARID4A	ENSG00000032219	0.0961264	0.235785	-2.74518	0.0997337	-2.91091	0.12065	0.0681872	0.171466	-2.64446	0.087134	-2.76358	0.0904334	0.0763674	0.199261	-3.02483	0.0823275	-3.16404	0.0951892	0.113034	0.244735	-3.01902	0.0783387	-3.18987	0.0926298	0.07925	0.198121	-3.03173	0.0763913	-3.17078	0.0969244	0.104732	0.232955	-2.9224	0.0786669	-3.08684	0.109722	0.219925	0.328019	-3.01142	0.0779834	-3.24133	0.105908
EIPR1	ENSG00000032389	0.526814	-0.419223	-2.93914	0.0808972	-2.65004	0.0978103	0.213487	-0.30797	-2.67566	0.0759554	-2.46297	0.0856235	0.164309	-0.269452	-2.75177	0.0615642	-2.56669	0.084956	0.090436	-0.221369	-2.74879	0.0724124	-2.59686	0.0910123	0.210193	-0.276332	-2.80191	0.0644981	-2.61153	0.0806739	0.182244	-0.270177	-2.84216	0.0711789	-2.65554	0.0798263	0.0609441	-0.140901	-3.14424	0.0693527	-3.0477	0.0843547
PNPLA6	ENSG00000032444	0.0534239	-0.11588	-2.59819	0.0686071	-2.51948	0.0892465	0.0349479	0.000199761	-2.36486	0.062413	-2.36574	0.0731803	0.037414	0.0716482	-2.28317	0.0561053	-2.33353	0.0672295	0.0326183	-0.0545526	-2.30094	0.0585627	-2.2635	0.0645379	0.0399553	-0.0836815	-2.25925	0.0543467	-2.20243	0.0730243	0.0646945	-0.15181	-2.33789	0.055646	-2.23364	0.0713631	0.0411503	-0.0925589	-2.36243	0.0549953	-2.29878	0.0638582
IFT88	ENSG00000032742	0.100771	-0.239893	-4.02508	0.130319	-3.86088	0.145483	0.312953	0.456181	-4.00599	0.11381	-4.32422	0.130451	0.145452	0.312661	-4.32008	0.104838	-4.53707	0.10705	0.0905845	0.218959	-4.23656	0.109848	-4.38885	0.113981	0.112496	0.271269	-4.20143	0.10817	-4.3903	0.115265	0.0987626	0.254452	-4.10616	0.106879	-4.28354	0.116557	0.0753343	0.161689	-3.59195	0.106284	-3.70539	0.118271
ALG1	ENSG00000033011	0.0885744	-0.215754	-4.33843	0.105976	-4.19112	0.125563	0.0901876	-0.212803	-4.15634	0.0753437	-4.0098	0.0871985	0.111901	-0.213045	-4.04822	0.0601255	-3.90118	0.0698423	0.144085	-0.243106	-3.98105	0.0618222	-3.81356	0.0762772	0.150856	-0.242391	-4.0356	0.0623406	-3.8683	0.0726859	0.846679	-0.362757	-4.11271	0.0643085	-3.86195	0.0742078	0.0493861	-0.117644	-4.14804	0.0625169	-4.0676	0.0780357
ZCCHC8	ENSG00000033030	0.0976432	0.204618	-4.44299	0.134924	-4.59063	0.17302	0.0621562	0.00819141	-4.44662	0.115831	-4.45384	0.128097	0.0646706	0.118869	-4.63376	0.0976633	-4.71806	0.115157	0.0607448	0.0786373	-4.52389	0.104137	-4.58014	0.119764	0.0562694	0.0439379	-4.62999	0.103934	-4.66157	0.114396	0.0820447	0.190321	-4.5265	0.104312	-4.66074	0.124502	0.0594373	0.0345705	-4.37256	0.102747	-4.39884	0.123483
ABCF2	ENSG00000033050	0.0480597	-0.0670031	-2.72959	0.0792015	-2.6844	0.0938831	0.0345615	0.0524065	-2.46567	0.0667194	-2.50215	0.0690734	0.0847372	-0.178585	-2.41255	0.0514647	-2.29023	0.0753153	0.250132	-0.259624	-2.42658	0.0507342	-2.24785	0.070896	0.0989102	-0.201121	-2.50589	0.0500709	-2.36817	0.0763774	0.106344	-0.207347	-2.58484	0.0554742	-2.4423	0.0740912	0.0514044	-0.129975	-2.89307	0.0568567	-2.80454	0.0797021
CHPF2	ENSG00000033100	0.154051	-0.342857	-4.20448	0.11474	-3.96826	0.126287	0.0551307	-0.12466	-3.73151	0.0883004	-3.64559	0.0932408	0.0887037	-0.203356	-3.70573	0.0728931	-3.56575	0.0855689	0.0740102	-0.169979	-3.71866	0.0793041	-3.60182	0.0914983	0.197746	-0.29489	-3.67776	0.0754126	-3.47455	0.0896389	0.0991343	-0.224515	-3.78043	0.0775371	-3.62595	0.0912813	0.0942829	-0.22773	-4.25556	0.0876488	-4.09944	0.105653
LRRC7	ENSG00000033122	0.0763348	-0.12669	-2.60682	0.135396	-2.52022	0.143555	0.122022	-0.282768	-2.46342	0.124211	-2.26663	0.118055	0.190463	-0.382332	-2.82677	0.109586	-2.56447	0.130921	0.364709	-0.47883	-2.81268	0.113788	-2.48372	0.136572	0.344108	-0.446238	-2.68461	0.108697	-2.37755	0.128098	0.310619	-0.453063	-2.59048	0.109646	-2.28061	0.140536	0.195925	-0.387559	-3.09898	0.117259	-2.83289	0.136238
FUT8	ENSG00000033170	0.0483094	-0.0346547	-3.17181	0.082206	-3.14982	0.103926	0.0385343	-0.0247344	-3.29683	0.0677447	-3.28098	0.0848264	0.0495602	-0.118355	-3.23207	0.0557849	-3.15104	0.0716704	0.334608	-0.306543	-3.01626	0.0630723	-2.80479	0.0771903	0.0830222	-0.186972	-3.15163	0.0588812	-3.02328	0.0772756	0.245227	-0.269933	-3.09347	0.06403	-2.90707	0.0741175	0.10005	-0.205992	-2.40972	0.0601061	-2.26785	0.0736164
UBA6	ENSG00000033178	0.0955446	0.230412	-3.33283	0.0923092	-3.49461	0.11273	0.0446362	0.0245863	-3.41032	0.0803403	-3.42843	0.0926886	0.0732024	-0.164532	-3.55783	0.0676846	-3.4455	0.0901767	0.0731477	-0.186581	-3.38426	0.071447	-3.25608	0.0856082	0.0868735	-0.200577	-3.45348	0.0695943	-3.31558	0.0841826	0.0617319	-0.153258	-3.38154	0.0703519	-3.27611	0.081007	0.0407753	-0.053258	-3.00111	0.0722117	-2.96528	0.0855609
GAB2	ENSG00000033327	0.104159	0.254942	-4.50701	0.134766	-4.68823	0.165865	0.072806	-0.15318	-4.6636	0.113212	-4.55927	0.128431	0.360481	0.386565	-4.24508	0.0897205	-4.51429	0.103118	0.200373	0.333613	-4.01416	0.0870053	-4.24782	0.11098	0.0942299	0.220407	-3.90159	0.0840358	-4.05553	0.0971589	0.0514913	0.079937	-3.54036	0.0879657	-3.59712	0.102668	0.0500282	0.0900024	-2.56638	0.0787276	-2.63054	0.0986345
ATP6V0A1	ENSG00000033627	0.037222	-0.0752965	-0.992369	0.0570455	-0.941015	0.0702443	0.0313929	-0.0564242	-0.681678	0.0524997	-0.643307	0.0648811	0.0911011	-0.171822	-0.667946	0.0458315	-0.549567	0.0595499	0.119737	-0.19798	-0.518025	0.060843	-0.380556	0.0570954	0.491013	-0.277025	-0.553824	0.0489269	-0.363114	0.0705138	0.409021	-0.269603	-0.702533	0.0519896	-0.516295	0.0630708	0.096794	-0.177754	-1.17032	0.0481509	-1.04798	0.0634614
PIAS1	ENSG00000033800	0.0669289	0.164105	-2.57156	0.0781532	-2.68769	0.104498	0.037714	-0.00128439	-2.46509	0.0688507	-2.46504	0.0802397	0.0409666	-0.0761643	-2.75442	0.0626231	-2.70274	0.0784843	0.0382625	-0.0124968	-2.76302	0.0707705	-2.75524	0.0823124	0.041859	-0.0744611	-2.78599	0.0639054	-2.73571	0.0820833	0.0412844	-0.079517	-2.75152	0.0640969	-2.6974	0.0779723	0.0414088	0.0730874	-2.98841	0.0582688	-3.0417	0.0932849
SLC4A7	ENSG00000033867	0.0801153	0.018984	-3.0874	0.144626	-3.10514	0.171339	0.0868717	0.206724	-3.32382	0.130496	-3.46956	0.149143	0.0633468	0.00319819	-3.86955	0.114612	-3.87418	0.134258	0.0675019	-0.0525963	-3.84459	0.127555	-3.81037	0.144316	0.0830265	0.172903	-3.85107	0.117098	-3.97388	0.139773	0.0687976	0.0460553	-4.03396	0.12149	-4.07015	0.152907	0.0728494	-0.0215994	-4.29001	0.126462	-4.28024	0.16235
APBA2	ENSG00000034053	0.0414791	-0.0521118	-1.69189	0.0675286	-1.6573	0.0874293	0.144141	-0.275726	-1.41216	0.068102	-1.22309	0.0935137	0.254157	-0.313203	-1.29953	0.0640574	-1.08469	0.0924859	0.662121	-0.385576	-1.15887	0.0789015	-0.891549	0.0781585	1.49494	-0.402981	-1.20085	0.067539	-0.92255	0.0811258	0.506218	-0.363101	-1.37593	0.0624057	-1.12527	0.0780442	0.0932961	-0.229225	-1.76759	0.0915571	-1.61054	0.110443
MAP2K3	ENSG00000034152	0.121919	0.290329	-4.25588	0.120529	-4.46164	0.153647	0.0734209	0.165659	-4.01221	0.0994101	-4.12872	0.114881	0.0525319	0.0921047	-3.94892	0.0814312	-4.01477	0.102998	0.0514889	0.0245776	-4.10686	0.0968945	-4.12489	0.106234	0.0736429	0.183137	-4.08621	0.0838044	-4.21526	0.106144	0.0599104	0.124235	-4.19755	0.0933028	-4.28559	0.112385	0.126033	0.276435	-4.2644	0.0893632	-4.45918	0.119772
CLXN	ENSG00000034239	0.195881	0.178881	-5.16312	0.380742	-5.29926	0.422124	0.182066	-0.121345	-4.80497	0.355337	-4.72568	0.38208	0.193096	0.253991	-5.22164	0.33226	-5.41994	0.392773	0.185102	-0.0930483	-6.03371	0.371875	-5.97768	0.40249	0.194532	-0.275653	-5.37034	0.354453	-5.20121	0.402102	0.1785	0.231021	-4.75953	0.33958	-4.92567	0.366846	0.192839	0.0433678	-6.08033	0.389813	-6.11436	0.420042
TMSB10	ENSG00000034510	6.63884	-0.355671	0.855978	0.0636187	1.10316	0.0522681	4.02244e+07	-0.630315	1.07304	0.0278561	1.50227	0.128539	0.0887346	-0.360979	1.10926	0.0477016	1.34811	0.156254	9.09172	-0.435745	1.26236	0.0703488	1.56394	0.0756223	1.27467	-0.331326	1.34071	0.0659009	1.56481	0.124875	11.6201	-0.477152	1.20156	0.0679194	1.52757	0.117165	0.567127	-0.31202	0.983715	0.0818111	1.20101	0.0675874
ASTE1	ENSG00000034533	0.126951	0.258	-5.07787	0.201805	-5.2607	0.221833	0.169503	0.40942	-4.88432	0.159269	-5.17024	0.172812	0.0691697	0.0157274	-4.93193	0.130459	-4.94498	0.145505	0.0765473	0.10112	-4.79346	0.132122	-4.86618	0.150886	0.0720371	0.0810885	-4.84622	0.128503	-4.90475	0.145617	0.0804116	-0.134732	-5.14145	0.138614	-5.05019	0.153132	0.104051	0.258224	-4.87529	0.145133	-5.05563	0.155157
RNF19A	ENSG00000034677	0.121579	0.266488	-2.52557	0.0906319	-2.71161	0.104234	0.0448912	0.0349249	-2.68097	0.0864582	-2.70592	0.0947735	0.0413939	0.0211475	-2.84884	0.0777179	-2.86444	0.0889095	0.0530848	0.106589	-2.94375	0.0825586	-3.01844	0.0914155	0.046379	0.0480499	-2.92108	0.0785206	-2.95647	0.101538	0.0421729	-0.0288581	-2.82399	0.07768	-2.80491	0.0886711	0.197556	0.317696	-2.91161	0.0763342	-3.13452	0.106431
PEX3	ENSG00000034693	0.114722	0.27342	-4.12193	0.109288	-4.31451	0.133905	0.202075	-0.337852	-4.19386	0.101125	-3.95969	0.101159	0.063315	-0.157441	-4.14146	0.0789289	-4.03306	0.0874038	0.0693224	-0.168402	-3.95938	0.086401	-3.84352	0.0957838	0.04332	-0.0633799	-4.04767	0.0770404	-4.00464	0.0878366	0.044397	-0.0114275	-4.09422	0.0852664	-4.08704	0.0934242	0.0472759	0.0666801	-4.13416	0.0835138	-4.18128	0.0939196
GABARAPL2	ENSG00000034713	0.0952092	-0.208826	-0.630649	0.0683552	-0.486551	0.0773572	0.209795	-0.275584	-0.553274	0.0597166	-0.363937	0.0830511	0.125519	-0.224632	-0.59613	0.0597774	-0.442903	0.0930314	0.398899	-0.307333	-0.544809	0.0567881	-0.332936	0.0746003	0.140074	-0.249202	-0.619448	0.071851	-0.447056	0.0755961	0.112898	-0.206953	-0.649395	0.0526274	-0.509251	0.0978272	0.150443	-0.255946	-0.530676	0.0636324	-0.354611	0.0817296
SH3YL1	ENSG00000035115	0.405182	0.390858	-2.98542	0.0783479	-3.25842	0.100964	0.0395254	0.0135782	-3.0262	0.0685262	-3.03713	0.0877145	0.0538908	-0.127331	-3.3353	0.0664783	-3.24833	0.0838944	0.054209	-0.136467	-3.34023	0.0771505	-3.24604	0.0822288	0.0561707	-0.148225	-3.36075	0.0686338	-3.25864	0.0769119	0.0444354	-0.0715122	-3.2453	0.0666601	-3.19753	0.0901679	0.0417592	-0.0512999	-2.96843	0.0761821	-2.93327	0.0817334
FAM136A	ENSG00000035141	0.0580817	-0.126405	-3.46274	0.0885059	-3.37702	0.107424	0.0531619	-0.112197	-3.25973	0.0781464	-3.18275	0.0878978	0.086651	-0.190563	-3.19111	0.0543029	-3.06045	0.0761089	0.134533	-0.233617	-3.03601	0.0634287	-2.87486	0.0748272	0.0937403	-0.208742	-3.0971	0.0627908	-2.95381	0.082363	0.066806	-0.156657	-3.31601	0.0596422	-3.20884	0.0799789	0.0651951	-0.162673	-3.66631	0.0685524	-3.55453	0.0814718
VCL	ENSG00000035403	0.426902	0.45806	-3.31079	0.100958	-3.6311	0.125919	0.0528282	0.0955626	-3.43716	0.0953847	-3.50373	0.0994824	0.0480718	0.0812332	-3.60095	0.0821433	-3.65898	0.101689	0.0667356	0.157677	-3.59279	0.0913389	-3.70311	0.101951	0.0543212	0.108892	-3.69872	0.0901465	-3.77469	0.0958701	0.207338	0.33758	-3.64272	0.0883542	-3.87853	0.107238	0.247897	0.350585	-3.71396	0.088443	-3.95883	0.10741
DAPK2	ENSG00000035664	0.1787	0.421715	-5.83516	0.214721	-6.14064	0.269815	0.144279	0.336099	-6.06034	0.176393	-6.30189	0.220101	0.731102	0.563273	-5.48665	0.111309	-5.88029	0.136897	0.0683857	0.115941	-4.81184	0.107291	-4.89647	0.14201	0.0655939	-0.0711146	-5.30257	0.110424	-5.25626	0.134796	0.0720551	-0.101408	-5.40845	0.124799	-5.34185	0.151806	0.0666573	-0.110799	-4.31372	0.113174	-4.23949	0.133897
NSMAF	ENSG00000035681	0.0598872	-0.0872605	-4.2552	0.107095	-4.19645	0.121326	0.0429851	-0.0039167	-4.09752	0.0885985	-4.09432	0.0830249	0.0385967	-0.034207	-4.26961	0.0768414	-4.24566	0.073954	0.0439208	-0.0895752	-4.12134	0.0775406	-4.05986	0.0839799	0.0370865	-0.0422527	-4.25302	0.0659103	-4.2245	0.0766955	0.055415	-0.127243	-4.32217	0.0759772	-4.23622	0.101398	0.0517029	0.117439	-4.33245	0.0698678	-4.41507	0.0856012
ADSS2	ENSG00000035687	0.070865	-0.172172	-2.67741	0.0831212	-2.56049	0.108274	0.083481	-0.212689	-2.50169	0.0711864	-2.35674	0.0996414	0.100368	-0.212813	-2.39053	0.0673588	-2.24423	0.0832308	0.113077	-0.239166	-2.24543	0.0726526	-2.08122	0.0916185	0.269298	-0.304113	-2.24821	0.0635673	-2.03879	0.0823694	0.29871	-0.328073	-2.31217	0.0665047	-2.08648	0.0886732	0.354999	-0.343645	-2.4135	0.066083	-2.17732	0.0915561
TIMP2	ENSG00000035862	0.0611201	-0.140193	-1.39177	0.0784327	-1.29628	0.0977272	0.125018	-0.25736	-1.61942	0.0712808	-1.44275	0.0922478	0.0704003	-0.173564	-1.63966	0.0573266	-1.52226	0.0954616	0.0590833	-0.147046	-1.45962	0.0642399	-1.35934	0.0859829	0.0815434	-0.191361	-1.66159	0.0671367	-1.52992	0.0803034	0.0634624	-0.153605	-1.77514	0.0652161	-1.66955	0.0775434	0.0462395	-0.0808568	-1.06963	0.0628174	-1.01635	0.0970559
RFC1	ENSG00000035928	0.0807887	0.194824	-3.02685	0.0783965	-3.16342	0.0958595	0.0682255	0.162475	-3.17972	0.0653736	-3.29346	0.0804438	0.0390435	0.0877437	-3.39197	0.0570861	-3.45346	0.0677967	0.0342149	-0.0070413	-3.37495	0.0622362	-3.37085	0.0736684	0.0631404	0.153399	-3.36148	0.0618897	-3.46812	0.0667149	0.0371492	0.0602439	-3.22623	0.061772	-3.26879	0.0735291	0.0362579	-0.0439335	-2.76563	0.0589294	-2.73644	0.0778143
TBC1D23	ENSG00000036054	0.0802134	0.197434	-3.46093	0.0885525	-3.5993	0.104317	0.0383721	-0.0575449	-3.3459	0.0670573	-3.30678	0.0775966	0.0318522	-0.0214483	-3.47446	0.0534134	-3.46068	0.0708284	0.104918	-0.19716	-3.42691	0.0597204	-3.29063	0.0657206	0.0386488	-0.0858986	-3.45072	0.0535618	-3.39224	0.070476	0.0420013	-0.0987614	-3.45731	0.0561361	-3.39004	0.0742086	0.0342407	-0.0178957	-3.34644	0.0562646	-3.3354	0.0768049
CUL3	ENSG00000036257	0.048078	-0.0427568	-2.31052	0.0936709	-2.28145	0.0985636	0.0472211	-0.0932755	-2.19161	0.0803445	-2.12704	0.0810517	0.45099	-0.322157	-2.22801	0.0625002	-2.00603	0.0807322	0.10117	-0.233703	-2.17577	0.0661797	-2.01609	0.0947591	0.271602	-0.332209	-2.20719	0.0726536	-1.97832	0.0904721	0.339167	-0.326487	-2.29107	0.0692309	-2.0653	0.076946	0.105692	-0.229675	-2.56373	0.0703688	-2.40618	0.0911052
MYOM2	ENSG00000036448	0.0946637	0.19786	-3.72282	0.121364	-3.86583	0.161886	0.0668324	0.0812996	-3.41909	0.109984	-3.47875	0.136652	0.0569346	-0.0312065	-3.77525	0.0973713	-3.75702	0.127559	0.0668858	-0.114409	-3.95716	0.102854	-3.88169	0.135111	0.240259	-0.408951	-3.85981	0.111254	-3.57894	0.132306	0.0580889	0.00260319	-3.50477	0.0998656	-3.50988	0.128993	0.0758647	-0.165372	-4.23812	0.110281	-4.12687	0.137428
CYP46A1	ENSG00000036530	0.281621	-0.290378	-1.85999	0.0667783	-1.65913	0.0726338	1.53193	-0.391904	-1.30073	0.0647288	-1.02988	0.0760762	63.7951	-0.548846	-1.57301	0.0632177	-1.19335	0.0745336	0.238395	-0.302073	-1.8453	0.057736	-1.63894	0.0981182	0.699305	-0.350441	-1.84417	0.0624771	-1.60242	0.078781	1.2413	-0.399678	-1.86655	0.0646469	-1.59034	0.0764692	0.0475928	-0.109769	-2.3874	0.0574425	-2.31317	0.0839706
ZZZ3	ENSG00000036549	0.0868952	0.209487	-3.43319	0.0833572	-3.58091	0.10938	0.0390431	0.034289	-3.53658	0.0717828	-3.56116	0.0828197	0.0357142	0.0342185	-3.73305	0.0585741	-3.75809	0.0780156	0.0549738	0.127478	-3.58322	0.0644829	-3.67304	0.0839471	0.0431694	0.0974476	-3.59239	0.0621432	-3.66047	0.0701091	0.042584	-0.0888017	-3.52259	0.0653739	-3.46186	0.0768082	0.0365003	0.0559116	-3.16555	0.0637494	-3.20514	0.0761342
USP2	ENSG00000036672	0.0526966	0.0422723	-3.17576	0.0922805	-3.20701	0.111845	0.0495541	-0.103339	-2.92171	0.0731585	-2.85176	0.0933265	0.185046	-0.252409	-3.17462	0.0653804	-3.00014	0.0719595	0.0408177	-0.0640525	-3.08272	0.0658909	-3.04003	0.0879097	0.195789	-0.295212	-3.1774	0.0707857	-2.97413	0.0878158	0.0844735	-0.209703	-3.19385	0.0714979	-3.0505	0.0953509	0.0697776	0.162971	-3.32133	0.0706584	-3.43618	0.0935419
TUBG2	ENSG00000037042	0.108167	-0.254737	-2.24256	0.0881927	-2.06746	0.103544	0.210161	-0.304096	-2.02981	0.0856867	-1.81908	0.0858333	4.11807	-0.460721	-1.93165	0.064343	-1.61329	0.078169	1.00517	-0.442205	-1.86718	0.0758065	-1.56208	0.0925753	0.731342	-0.428222	-1.8965	0.0750254	-1.60187	0.0997748	2.87324	-0.466034	-2.01039	0.068859	-1.68898	0.0891332	0.091643	-0.222707	-2.20758	0.0783082	-2.05514	0.100122
RPL26L1	ENSG00000037241	0.232433	-0.400925	-3.13692	0.115049	-2.86045	0.12756	1.0698	-0.533209	-2.99811	0.0928808	-2.63106	0.117162	4.83713	-0.585793	-2.92287	0.0947619	-2.5179	0.105074	1.3708	-0.551925	-2.86753	0.0896208	-2.48846	0.122513	0.919602	-0.531388	-2.94056	0.0785421	-2.57716	0.127206	0.423901	-0.414376	-3.05218	0.0893436	-2.7663	0.103151	0.0931967	-0.228383	-3.29354	0.0916736	-3.13861	0.123505
NSUN2	ENSG00000037474	0.0817353	0.174449	-4.17749	0.107504	-4.3029	0.14366	0.0477399	-0.0557517	-4.08317	0.0851948	-4.04572	0.097982	0.0840785	-0.193707	-4.1593	0.069627	-4.02588	0.0811177	0.0412664	0.0504711	-4.03027	0.070983	-4.06663	0.0886112	0.0596294	-0.150838	-4.10913	0.06605	-4.0072	0.0977656	0.0605336	-0.149922	-4.06799	0.0697241	-3.96594	0.0927146	0.0484651	-0.0940746	-3.94846	0.0701616	-3.88507	0.0926881
FBXO42	ENSG00000037637	0.0634956	-0.0960796	-3.9145	0.103333	-3.85083	0.128449	0.0463257	0.0338238	-3.69504	0.0847199	-3.71969	0.0981378	0.0368019	-0.0243481	-3.69134	0.0697179	-3.6751	0.0782552	0.0592754	-0.139532	-3.64027	0.0743374	-3.54465	0.0878876	0.038835	-0.0605367	-3.65457	0.0688849	-3.61318	0.0766705	0.0857288	-0.202305	-3.78118	0.076314	-3.64226	0.0919569	0.0467611	0.0603148	-3.98965	0.0752043	-4.03307	0.0941289
MRI1	ENSG00000037757	0.0928816	0.204983	-4.55891	0.112731	-4.70682	0.156022	0.0663962	-0.15851	-4.36904	0.0878116	-4.26039	0.100714	0.0460157	-0.101974	-4.69913	0.075891	-4.62935	0.0865804	0.041493	-0.0314927	-4.54588	0.0774588	-4.52509	0.0895616	0.0776506	-0.189289	-4.71437	0.0763574	-4.58424	0.0895965	0.0487486	0.0969667	-4.48759	0.0742167	-4.55646	0.0940107	0.0440087	-0.0544964	-4.14304	0.0790461	-4.10632	0.0913115
METTL1	ENSG00000037897	0.101309	0.1384	-5.12113	0.168897	-5.2243	0.207285	0.176981	-0.374862	-4.87739	0.126665	-4.61824	0.132326	0.393019	-0.421911	-5.00602	0.10252	-4.7136	0.102713	0.418914	-0.463836	-5.04809	0.108851	-4.72742	0.116312	0.235704	-0.387171	-4.87185	0.103731	-4.60453	0.112783	0.105021	-0.261092	-4.80611	0.107309	-4.62601	0.114867	0.0943615	-0.25216	-5.26948	0.112224	-5.0963	0.124926
AGA	ENSG00000038002	0.0906622	0.137863	-4.49318	0.146039	-4.59422	0.179237	0.0688913	0.0982742	-4.64687	0.111794	-4.71855	0.139782	0.0567488	-0.0782191	-4.49562	0.0876531	-4.44545	0.125458	0.064888	-0.12694	-4.5307	0.0905651	-4.44607	0.122552	0.0619736	-0.116933	-4.47809	0.0875735	-4.40014	0.118093	0.0678305	-0.110547	-4.48775	0.0938212	-4.41507	0.130206	0.0563418	-0.0908945	-3.8444	0.0954489	-3.78368	0.116546
PI4K2B	ENSG00000038210	0.124252	0.278188	-4.24212	0.169179	-4.4438	0.216971	0.0777834	-0.00546702	-4.56731	0.152552	-4.56554	0.164801	0.0883069	0.222029	-4.65015	0.118546	-4.80626	0.136967	0.10038	0.229689	-4.68717	0.132258	-4.85031	0.159287	0.222216	0.414941	-4.63376	0.118397	-4.92419	0.140227	0.0805313	0.144986	-4.38764	0.122653	-4.49269	0.155072	0.0783209	0.133865	-4.07702	0.123573	-4.17262	0.14422
BOD1L1	ENSG00000038219	0.181918	0.325087	-2.08739	0.0929908	-2.3142	0.10767	0.043577	0.0213339	-2.14946	0.074268	-2.16572	0.0919457	0.0433804	0.00530658	-2.24563	0.0652822	-2.25188	0.0967872	0.0429331	-0.070529	-2.18247	0.0682788	-2.13543	0.0912687	0.0435072	0.0508841	-2.24497	0.0730937	-2.28211	0.0955614	0.043635	0.084711	-2.29974	0.0709314	-2.36023	0.0932658	0.0451643	0.0445052	-2.27288	0.0705801	-2.3059	0.0966367
MAT2B	ENSG00000038274	0.0551879	-0.0827706	-2.24997	0.0939829	-2.1933	0.102011	0.0610637	-0.155397	-1.91783	0.0862327	-1.81047	0.0897483	0.414787	-0.3941	-1.83171	0.0628011	-1.56268	0.110316	0.173873	-0.302043	-1.59561	0.0688171	-1.38859	0.0970179	0.274432	-0.322401	-1.83195	0.0573451	-1.61195	0.100483	0.142295	-0.316503	-2.07284	0.0736408	-1.85755	0.116407	0.0918447	-0.238903	-2.43114	0.0762065	-2.26838	0.106928
EDC4	ENSG00000038358	0.0526923	0.0977417	-2.88774	0.0867646	-2.95625	0.0951466	0.0440627	0.0664052	-2.49671	0.0728648	-2.54372	0.0851224	0.0362371	-0.031935	-2.6588	0.066843	-2.63721	0.0745381	0.0388778	-0.0491177	-2.5213	0.0681401	-2.48778	0.075603	0.0509746	-0.114408	-2.54868	0.0713159	-2.46997	0.0794312	0.0405375	-0.0640945	-2.61151	0.0675237	-2.5684	0.0852196	0.0436934	-0.0802315	-2.82964	0.0736051	-2.77444	0.0790877
TRIO	ENSG00000038382	0.05506	0.123373	-2.3341	0.0732413	-2.42076	0.0872282	0.0373088	-0.0519907	-2.0483	0.0692232	-2.01245	0.0718099	0.0579213	-0.139445	-1.94021	0.053765	-1.84463	0.071044	0.0503858	-0.122101	-2.12274	0.0563919	-2.0394	0.0761534	0.104451	-0.202841	-2.19719	0.0623157	-2.05722	0.0717553	0.0803594	-0.180184	-2.11895	0.0555336	-1.99526	0.0742032	0.0370329	0.00980817	-2.6426	0.0613768	-2.65124	0.0865051
VCAN	ENSG00000038427	0.0884846	0.206228	-2.51002	0.108348	-2.65544	0.12877	0.131648	0.300292	-3.61303	0.10689	-3.82372	0.128526	0.286621	0.404155	-3.67975	0.0905839	-3.96404	0.128607	0.115374	0.27729	-3.82641	0.109923	-4.02079	0.128319	0.26153	0.385811	-3.6258	0.0896724	-3.89646	0.120533	0.198541	0.347974	-3.06588	0.103391	-3.30767	0.109101	0.10035	0.257155	-1.87375	0.107578	-2.05426	0.126946
CLEC16A	ENSG00000038532	0.100347	0.251893	-3.93305	0.0939923	-4.11075	0.12318	0.0420023	0.0770881	-3.81515	0.0695549	-3.86933	0.0793653	0.031925	-0.00667662	-3.79505	0.0546946	-3.79182	0.0755604	0.045657	0.114566	-3.65001	0.059701	-3.73023	0.072201	0.0318148	0.00847298	-3.74547	0.0585358	-3.75192	0.0674496	0.0345777	-0.0181947	-3.86248	0.0568491	-3.85128	0.0777805	0.0470748	-0.108099	-4.12577	0.0591249	-4.05208	0.0774897
MTREX	ENSG00000039123	0.050151	0.0804135	-2.8063	0.0778457	-2.86414	0.101465	0.0409602	0.0671466	-2.69606	0.0670963	-2.74399	0.0855185	0.0377948	-0.0693768	-2.87402	0.0547636	-2.82746	0.0778799	0.0364875	-0.0563015	-2.84471	0.0589601	-2.80662	0.0733955	0.0359943	-0.074245	-2.88872	0.0548429	-2.83819	0.0696543	0.0403638	-0.0885825	-2.88032	0.0560103	-2.81996	0.0723031	0.0381826	-0.0683287	-2.98497	0.0569964	-2.93936	0.0820099
ZFYVE16	ENSG00000039319	0.122737	0.282891	-3.0084	0.100379	-3.20907	0.138311	0.0613058	0.112716	-3.35031	0.0976653	-3.4298	0.110541	0.117243	0.266662	-3.44737	0.0959336	-3.63228	0.0971745	0.0530624	0.0960222	-3.3643	0.0863976	-3.43245	0.103497	0.0633949	0.150565	-3.33621	0.0902693	-3.44095	0.0942872	0.0472349	0.0550018	-3.09752	0.0762038	-3.138	0.101989	0.0470672	0.0352906	-2.29946	0.0833702	-2.32562	0.101849
RIPOR1	ENSG00000039523	0.0489595	0.0645219	-2.51507	0.0853733	-2.56126	0.100731	0.043998	-0.0906179	-2.29597	0.0675962	-2.23399	0.0791845	0.0379563	0.00108563	-2.34494	0.0680148	-2.34685	0.0832901	0.0440395	-0.079732	-2.35032	0.0659814	-2.29628	0.0826193	0.0379842	-0.0324268	-2.25525	0.0611194	-2.23422	0.0817745	0.0395412	-0.060269	-2.20893	0.0656075	-2.16828	0.0809543	0.0412503	0.032516	-2.68702	0.0790694	-2.71011	0.0857057
RAI14	ENSG00000039560	0.164961	0.395279	-4.23574	0.182404	-4.52226	0.242254	0.128675	0.317096	-4.77449	0.1763	-4.99513	0.181718	0.128279	0.31232	-4.97907	0.152855	-5.1964	0.158241	0.105023	0.237757	-4.88106	0.156125	-5.04849	0.17287	0.126853	0.307295	-4.75636	0.139626	-4.97318	0.165896	0.0955757	0.153439	-4.43685	0.154471	-4.54737	0.179028	0.100664	-0.215437	-3.45691	0.15638	-3.30667	0.151366
PNKP	ENSG00000039650	0.0742316	-0.148315	-4.19637	0.121636	-4.096	0.139759	0.0514807	0.0131325	-3.91271	0.100313	-3.92242	0.106289	0.052345	-0.105251	-3.87552	0.0879521	-3.80294	0.0915523	0.0634865	-0.152002	-3.84711	0.086361	-3.74243	0.0935101	0.0656796	-0.157303	-3.85244	0.077296	-3.74566	0.102183	0.0770159	-0.195332	-3.9514	0.0912239	-3.81643	0.0953079	0.0461461	-0.0192308	-4.12493	0.0824257	-4.11362	0.103837
PHLPP2	ENSG00000040199	0.094737	0.218061	-3.30381	0.0910143	-3.45872	0.125125	0.0470971	-0.075601	-2.98537	0.0750926	-2.93422	0.0906345	0.038632	-0.0286121	-3.11566	0.0658909	-3.09708	0.0828374	0.0378053	0.00565524	-2.98767	0.0676949	-2.99281	0.0839785	0.0539815	-0.144023	-3.02802	0.0625785	-2.92961	0.0818761	0.0478573	-0.115986	-3.17821	0.0671402	-3.09888	0.0811191	0.0506666	-0.0866497	-3.64133	0.0793199	-3.58248	0.0937722
SPDL1	ENSG00000040275	0.109522	-0.247991	-4.51171	0.167762	-4.34055	0.171984	0.255396	-0.434959	-4.53031	0.124981	-4.22928	0.128676	0.0583825	0.114147	-4.59647	0.0992086	-4.67555	0.099031	0.0603585	0.0475465	-4.57617	0.109843	-4.61129	0.128239	0.0503834	0.029453	-4.4885	0.0934987	-4.51002	0.104613	0.0542321	0.0383514	-4.41627	0.0979205	-4.44493	0.117388	0.109074	0.257349	-4.22425	0.095434	-4.40583	0.12458
STAU2	ENSG00000040341	0.0665523	-0.158527	-2.08347	0.0922969	-1.97501	0.106542	0.0603409	-0.133553	-2.02235	0.0761347	-1.93277	0.108715	0.170982	-0.274608	-1.7724	0.0671683	-1.58399	0.0914595	0.144695	-0.265001	-1.67298	0.0696131	-1.49096	0.090619	0.21332	-0.316119	-1.75007	0.0750963	-1.53276	0.0962628	0.219397	-0.332185	-1.94596	0.0788462	-1.71757	0.0996469	0.0752479	-0.190956	-2.4854	0.0782782	-2.35516	0.101748
SLC66A1	ENSG00000040487	0.657737	0.583986	-4.50553	0.110691	-4.91682	0.159465	0.050919	0.0913134	-4.4434	0.0793221	-4.5081	0.095355	0.046699	-0.107955	-4.39462	0.0562058	-4.32024	0.0639419	0.0401724	0.0639319	-4.28254	0.069549	-4.32742	0.0772687	0.0312291	-0.0177598	-4.38269	0.0557468	-4.37129	0.0700191	0.112823	-0.216189	-4.44762	0.0614592	-4.29871	0.0752164	0.0401379	-0.0762279	-4.30032	0.0658603	-4.24793	0.0723852
CTNS	ENSG00000040531	0.113822	0.2076	-5.14519	0.167661	-5.29787	0.213633	0.121187	0.292477	-5.06617	0.12617	-5.27326	0.156614	0.0933813	0.231809	-5.10108	0.110988	-5.26302	0.121923	0.233518	0.419524	-5.01434	0.109383	-5.30931	0.142261	0.0596364	0.0627722	-5.07168	0.106348	-5.11704	0.12263	0.0637326	-0.091065	-4.93995	0.109704	-4.87851	0.124556	0.0608517	0.0856151	-4.40683	0.108116	-4.46759	0.12083
RTN4R	ENSG00000040608	0.0777767	-0.20145	-2.31755	0.103626	-2.1791	0.113868	0.302055	-0.39522	-1.80825	0.107668	-1.53482	0.112649	0.96213	-0.527587	-1.92739	0.0993193	-1.5634	0.114809	0.301761	-0.407886	-1.79867	0.101727	-1.51692	0.110467	0.51737	-0.478384	-1.89493	0.100534	-1.56544	0.119275	0.122356	-0.280709	-2.04012	0.10218	-1.84813	0.125015	0.0715103	-0.148065	-3.17915	0.115008	-3.07852	0.13178
PHF23	ENSG00000040633	0.0477764	-0.0042637	-3.43983	0.0905881	-3.43773	0.0998274	0.0739661	-0.173982	-3.26452	0.0699979	-3.14515	0.0859068	0.0585771	-0.147454	-3.14275	0.0561892	-3.04159	0.0724373	0.0515358	-0.139842	-3.13919	0.0665832	-3.04257	0.0708642	0.0780806	-0.17178	-3.22708	0.0538157	-3.109	0.0699137	0.0744616	-0.157293	-3.30739	0.061614	-3.19985	0.0828532	0.0417713	0.082045	-3.49661	0.0601123	-3.55477	0.0785601
CDH10	ENSG00000040731	0.059845	0.0263372	-3.35461	0.103775	-3.37735	0.142018	0.0996596	-0.237857	-2.97644	0.0987391	-2.81055	0.0868203	0.0682705	-0.166778	-2.82183	0.0802761	-2.70607	0.0783318	0.216016	-0.308834	-2.49696	0.069841	-2.28458	0.0913948	0.572285	-0.341217	-2.6309	0.0669697	-2.39508	0.0764424	0.113381	-0.261843	-2.74395	0.0946141	-2.56273	0.0961361	0.14199	-0.272447	-3.33552	0.0752595	-3.14835	0.0948564
INPP4A	ENSG00000040933	0.10532	-0.247491	-2.3381	0.0842942	-2.1692	0.111419	0.0975683	-0.245884	-2.12602	0.0935506	-1.96158	0.144752	0.784565	-0.448448	-2.20736	0.0892271	-1.89715	0.0958165	0.548577	-0.468176	-2.06043	0.0957712	-1.73919	0.12451	2.04338	-0.529302	-2.12231	0.0769465	-1.75745	0.100326	0.922975	-0.465888	-2.25081	0.0785913	-1.92979	0.100258	0.22275	-0.335579	-2.86942	0.0843995	-2.63849	0.102546
RAB27B	ENSG00000041353	0.0830044	-0.130217	-3.53726	0.141897	-3.45134	0.169334	0.268434	-0.464532	-3.43069	0.131452	-3.11042	0.14399	0.614018	-0.57258	-3.24984	0.120745	-2.85781	0.153925	0.430453	-0.54871	-2.79958	0.133731	-2.42197	0.151226	1.05433	-0.68781	-2.90969	0.112993	-2.44108	0.169986	1.1543	-0.623975	-3.34132	0.112217	-2.91199	0.137913	0.0971092	-0.24898	-3.93929	0.109578	-3.77323	0.157829
PSMA4	ENSG00000041357	0.0352382	-0.0338484	-1.946	0.0641583	-1.9231	0.0724552	0.0338199	-0.0609949	-1.67251	0.0541584	-1.63084	0.0643515	0.0848569	-0.171705	-1.66837	0.0496532	-1.5501	0.0627335	0.0544943	-0.134944	-1.59025	0.0527127	-1.49725	0.0620075	0.287977	-0.26029	-1.69803	0.0510276	-1.51855	0.0668836	0.0643839	-0.154206	-1.76572	0.0514182	-1.65993	0.069622	0.0400489	-0.0933985	-2.03385	0.0523382	-1.97034	0.0719795
MYO16	ENSG00000041515	0.138637	-0.35898	-4.23057	0.139635	-3.98572	0.163989	0.0670759	-0.0787585	-4.45693	0.118826	-4.40524	0.141334	0.0693359	-0.155152	-4.38403	0.101973	-4.27944	0.127205	0.0955241	-0.245363	-4.25044	0.11275	-4.08152	0.121922	0.292835	-0.436076	-4.42817	0.116307	-4.12698	0.126003	0.812545	-0.560909	-4.68164	0.113737	-4.29498	0.130684	0.182291	-0.381315	-4.99664	0.121818	-4.73473	0.13961
LSG1	ENSG00000041802	0.164624	0.335504	-4.15668	0.102359	-4.39229	0.128959	0.0938069	0.21161	-4.14061	0.0753461	-4.2888	0.093026	0.037968	0.0845115	-4.02925	0.0570981	-4.08842	0.0668025	0.0338996	0.0219126	-3.96355	0.0605435	-3.97958	0.0732884	0.0316548	0.0246129	-3.94329	0.0548505	-3.96111	0.067315	0.0382008	0.0687714	-4.06374	0.0564545	-4.11248	0.0729255	0.0555529	0.143209	-4.19895	0.0603593	-4.29947	0.0786305
PARP3	ENSG00000041880	0.0733215	-0.00524872	-4.73942	0.128084	-4.74043	0.160384	0.0516605	-0.0500109	-4.50301	0.09321	-4.4698	0.108489	0.0481192	0.105399	-4.36989	0.0729367	-4.44407	0.0871477	0.054468	0.10108	-4.24323	0.0762271	-4.31561	0.101791	0.0421448	-0.0394606	-4.42807	0.0770309	-4.40148	0.0861879	0.0542589	0.0875184	-4.51399	0.0836602	-4.57668	0.105087	0.0824731	0.192139	-4.50922	0.0805941	-4.64418	0.0998429
TNC	ENSG00000041982	0.129475	-0.08693	-5.09661	0.238335	-5.04558	0.273982	0.160016	0.0846969	-7.02421	0.271282	-7.11036	0.36007	0.346129	0.679596	-7.09953	0.200839	-7.58467	0.259599	0.127493	-0.258416	-6.28643	0.208308	-6.11325	0.23501	0.159255	-0.428713	-6.04581	0.187561	-5.76244	0.247501	0.569468	0.78244	-5.3524	0.17838	-5.90799	0.2408	0.861178	0.769632	-3.46318	0.161367	-4.00421	0.204452
THAP3	ENSG00000041988	0.0583123	-0.0107632	-3.70122	0.101133	-3.69761	0.133342	0.0676513	-0.166092	-3.47408	0.0818457	-3.36022	0.096252	0.0455183	-0.085641	-3.51382	0.070862	-3.45563	0.0861417	0.120887	-0.241608	-3.47945	0.0704521	-3.31288	0.0819391	0.0977545	-0.21493	-3.59635	0.0665958	-3.44866	0.0836092	0.074494	-0.187684	-3.70785	0.0708231	-3.57935	0.0903795	0.0405415	0.00774969	-3.52185	0.0689461	-3.52915	0.0928718
TDP1	ENSG00000042088	0.102735	-0.0738506	-5.20266	0.190222	-5.15537	0.210678	0.070181	-0.0643166	-4.89016	0.13329	-4.84702	0.142925	0.070187	-0.132103	-5.02164	0.117654	-4.9311	0.125782	0.0632544	-0.039074	-4.77314	0.121345	-4.74699	0.128221	0.0866071	-0.201788	-4.96835	0.124276	-4.82876	0.126645	0.0809177	-0.184082	-4.88298	0.117137	-4.75677	0.128625	0.0666786	-0.0249885	-4.82598	0.125055	-4.81067	0.140465
AIFM2	ENSG00000042286	0.127439	0.311528	-4.75199	0.139637	-4.97245	0.168807	0.0593105	-0.0953239	-4.55262	0.10258	-4.48797	0.115694	0.100504	0.230897	-4.8907	0.0810114	-5.05244	0.0998375	0.0758739	0.17828	-4.90485	0.0971709	-5.03015	0.113322	0.281942	0.365169	-4.89732	0.0849562	-5.15207	0.102422	0.144001	0.29232	-4.80793	0.0863481	-5.01286	0.109879	0.0573715	0.0997492	-4.93752	0.0852333	-5.00956	0.11462
SPATA7	ENSG00000042317	0.0920537	-0.218275	-3.78958	0.126959	-3.64237	0.155397	0.110458	-0.268439	-3.83925	0.120276	-3.65357	0.123638	0.414067	-0.435664	-3.86111	0.0930276	-3.56177	0.117744	0.18319	-0.37427	-3.8612	0.107983	-3.6049	0.134477	0.199336	-0.38109	-3.9368	0.106683	-3.67559	0.131463	0.061128	-0.091007	-3.9486	0.0945917	-3.88964	0.130682	0.0623673	-0.0747051	-4.26853	0.109969	-4.22004	0.135517
MED17	ENSG00000042429	0.0803294	0.188867	-3.85456	0.0932336	-3.98857	0.121713	0.0450906	0.0658033	-3.75933	0.0794367	-3.8057	0.0884958	0.0367591	0.0515706	-3.93111	0.0614591	-3.96772	0.0742851	0.038626	0.0203301	-3.80687	0.0667361	-3.82238	0.0855401	0.036019	-0.00816292	-3.81726	0.0632751	-3.81258	0.0771413	0.0431622	0.0825201	-3.74775	0.0635343	-3.80622	0.0810986	0.10152	0.218858	-3.73477	0.0694744	-3.88778	0.0864806
RETSAT	ENSG00000042445	0.0491869	-0.0229077	-3.35341	0.086385	-3.33952	0.107024	0.0929905	0.202308	-3.54403	0.0698482	-3.6853	0.0831721	0.13067	0.234366	-3.4284	0.0606737	-3.59214	0.0792273	0.0843729	0.188783	-3.47863	0.0638066	-3.61043	0.077253	0.0387099	0.084049	-3.44752	0.0528822	-3.50691	0.0712382	0.0358223	-0.0211279	-3.38859	0.0577178	-3.37546	0.0799147	0.03793	-0.0429852	-3.03455	0.0637893	-3.00608	0.0816518
CAPG	ENSG00000042493	0.0978517	-0.126637	-3.65299	0.174333	-3.57077	0.202083	0.117208	0.266821	-4.21658	0.173666	-4.4047	0.191805	0.359613	0.606155	-4.38845	0.161263	-4.81458	0.195254	0.781402	0.765121	-4.4051	0.176352	-4.93729	0.183621	0.269199	0.529633	-4.30122	0.162263	-4.67437	0.195648	0.147665	0.348681	-3.99486	0.143749	-4.24408	0.188303	0.0869826	0.11348	-3.40455	0.144663	-3.48943	0.183956
AP2S1	ENSG00000042753	0.174756	-0.289438	-1.30777	0.0847639	-1.10794	0.0933871	0.337717	-0.310761	-0.959869	0.0629244	-0.74637	0.0878177	653.309	-0.527779	-0.927384	0.0586088	-0.562481	0.0728089	2.48408	-0.39626	-0.786682	0.0566079	-0.513555	0.0790361	10.4351	-0.53808	-0.834854	0.0717984	-0.462468	0.079618	3.44271	-0.488027	-0.943546	0.0603986	-0.608057	0.0961029	0.221061	-0.289102	-1.37748	0.0669405	-1.17789	0.0781923
DCUN1D1	ENSG00000043093	0.0512641	0.0720562	-2.50775	0.0678425	-2.56187	0.112222	0.0346001	-0.0120655	-2.63086	0.0613448	-2.62352	0.0761674	0.0381137	-0.0873382	-2.65325	0.0540851	-2.59461	0.0816148	0.0330809	-0.0531858	-2.62113	0.0545434	-2.58492	0.0654212	0.061352	-0.150522	-2.66134	0.0568739	-2.55795	0.0714881	0.0357179	-0.0601598	-2.62482	0.0554363	-2.58428	0.0735961	0.0477655	-0.122092	-2.63351	0.054276	-2.55032	0.0762719
JADE2	ENSG00000043143	0.154124	0.289474	-2.8417	0.0772366	-3.04459	0.102359	0.0410187	0.0763092	-2.49466	0.0604029	-2.54943	0.0861869	0.0398797	-0.0892124	-2.6781	0.0621871	-2.61685	0.0708563	0.04122	-0.0405388	-2.53681	0.0660365	-2.51028	0.0866623	0.037178	-0.0160964	-2.68261	0.0572577	-2.67346	0.085546	0.0433185	0.0791541	-2.78077	0.063349	-2.83692	0.0808437	0.0811482	0.184939	-2.909	0.0631731	-3.03858	0.0821631
ZIC2	ENSG00000043355	0.192761	0.464074	-3.42476	0.176008	-3.75179	0.204715	0.228872	0.476918	-3.90302	0.150771	-4.24063	0.192682	0.232027	0.494175	-4.04614	0.158337	-4.39238	0.178595	0.318456	0.584581	-4.10292	0.154287	-4.51631	0.201669	0.249831	0.506074	-4.11613	0.149755	-4.47458	0.193947	0.156681	0.370943	-3.93277	0.153623	-4.19689	0.191511	0.22712	0.48704	-3.81101	0.164851	-4.15649	0.205442
LCP2	ENSG00000043462	0.146072	0.358021	-4.53104	0.157317	-4.78419	0.187195	0.442097	0.530815	-4.61038	0.122916	-4.98155	0.146844	0.0607246	0.107338	-4.1178	0.107317	-4.19248	0.109754	0.0795236	0.175272	-4.58689	0.113848	-4.7106	0.131679	0.0637208	0.0696534	-4.78953	0.110971	-4.84042	0.132449	0.0813324	0.149795	-5.02398	0.119257	-5.13326	0.158424	0.448443	0.522125	-4.84206	0.117772	-5.20742	0.144127
TRIT1	ENSG00000043514	0.0790055	0.0707659	-4.81813	0.135363	-4.87184	0.166087	0.0523146	-0.00897697	-4.74011	0.100348	-4.73512	0.11198	0.0772752	-0.183612	-4.86316	0.0740239	-4.73662	0.0834408	0.0591865	-0.135995	-4.78837	0.0858885	-4.69586	0.104111	0.0495847	-0.0964542	-4.81051	0.0757393	-4.74529	0.0948873	0.0477413	-0.0501566	-4.78457	0.0852641	-4.75126	0.100637	0.0518729	0.0718796	-4.7528	0.0784038	-4.80535	0.107767
ADRB1	ENSG00000043591	0.0789363	-0.149275	-3.78651	0.127918	-3.68343	0.131848	0.25094	-0.368006	-3.35177	0.0958701	-3.09808	0.109444	0.245282	-0.354784	-3.38251	0.0955248	-3.1372	0.101876	0.0718932	-0.177726	-3.60778	0.100166	-3.48598	0.112957	0.12667	-0.281814	-3.75321	0.0961912	-3.55885	0.105947	0.0783118	-0.191007	-3.63785	0.101562	-3.50639	0.110495	0.055982	-0.0162195	-4.46967	0.108424	-4.4597	0.120017
CUL7	ENSG00000044090	0.0639937	0.096513	-4.27712	0.110104	-4.3467	0.132549	0.0458345	-0.0520948	-4.1755	0.0841554	-4.14055	0.0972266	0.0430276	-0.078159	-4.23753	0.0671689	-4.18426	0.0797294	0.0611952	0.142275	-3.9833	0.0706802	-4.08331	0.0881489	0.072033	-0.172218	-4.24486	0.071441	-4.12607	0.0792573	0.0461699	-0.0942912	-4.24295	0.0762181	-4.17875	0.0896481	0.0465354	0.043575	-4.63448	0.0853361	-4.6659	0.098204
CTNNA1	ENSG00000044115	0.0575136	0.131145	-1.82064	0.0700305	-1.91288	0.0866973	0.0494171	0.107902	-1.95373	0.0657673	-2.0299	0.0841276	0.14289	0.209947	-2.02659	0.0532935	-2.17285	0.0657232	0.0373839	0.0502055	-1.80901	0.064724	-1.84473	0.0780708	0.0343253	0.0373159	-1.96173	0.0597902	-1.98892	0.0794511	0.0343477	-0.0334581	-1.79976	0.0574824	-1.77756	0.0730144	0.0559692	-0.140781	-1.08326	0.0556612	-0.986764	0.0726624
PHKA2	ENSG00000044446	0.0904414	-0.186159	-4.99559	0.141006	-4.86925	0.159464	0.0596686	0.0993791	-4.77886	0.0978632	-4.84952	0.114426	0.233851	0.310672	-4.85401	0.0779692	-5.06984	0.0837443	0.148199	0.288033	-4.75067	0.083868	-4.95164	0.0982379	0.0441531	0.0616022	-4.87654	0.0731698	-4.92091	0.0933343	0.0464048	0.0416205	-4.87558	0.081556	-4.90589	0.0976238	0.048668	0.07322	-4.37706	0.0770573	-4.42949	0.0958748
CNTLN	ENSG00000044459	3.03126	1.09399	-3.07725	0.177219	-3.84971	0.245617	0.271043	0.538363	-3.72307	0.167262	-4.10348	0.20526	1.27608	0.777678	-3.87025	0.154019	-4.41408	0.18381	0.240852	0.49612	-4.15517	0.164243	-4.50283	0.185501	4.39509	0.959412	-3.90455	0.154133	-4.57351	0.178484	0.362276	0.590941	-3.97999	0.160757	-4.39367	0.185885	0.124664	0.293683	-3.61014	0.141117	-3.81837	0.170457
EPHA3	ENSG00000044524	0.10597	0.204994	-4.63944	0.16355	-4.78645	0.190608	0.624338	-0.582261	-5.03936	0.129673	-4.63722	0.140399	0.316227	-0.440792	-4.86683	0.112346	-4.56235	0.12175	0.125706	-0.305868	-4.31246	0.115774	-4.10331	0.137975	0.111643	-0.27999	-4.62512	0.105305	-4.43351	0.126246	0.37088	-0.493648	-5.18852	0.122141	-4.84779	0.133241	0.118559	-0.308658	-5.49463	0.126744	-5.28395	0.14865
HSPA5	ENSG00000044574	0.0575216	0.0878914	-1.44734	0.097581	-1.50942	0.108494	0.0574086	-0.119583	-1.45813	0.0910104	-1.37648	0.103943	0.140793	-0.337317	-1.61772	0.0804719	-1.38911	0.129137	0.128379	-0.341698	-1.69454	0.0985441	-1.4619	0.134456	0.416575	-0.409947	-1.65512	0.086964	-1.37214	0.100336	0.222277	-0.348138	-1.65071	0.0936448	-1.41025	0.102214	0.0453161	0.0477445	-1.5883	0.0839427	-1.62282	0.100632
GEMIN8	ENSG00000046647	0.087567	0.133888	-4.91745	0.142421	-5.01464	0.169628	0.613966	-0.503285	-4.97456	0.108613	-4.6271	0.120135	0.0875953	-0.205994	-5.04011	0.0778289	-4.8981	0.0874959	0.058405	-0.13075	-4.81737	0.0860995	-4.72804	0.0999099	0.0682013	-0.167439	-4.89244	0.0781918	-4.77795	0.096243	0.260668	-0.357937	-4.81399	0.0815146	-4.56854	0.10897	0.0675586	-0.172139	-4.44516	0.0837559	-4.32758	0.10209
OFD1	ENSG00000046651	0.230347	0.494129	-3.5076	0.158117	-3.85485	0.186326	0.0990608	0.193399	-3.90738	0.156351	-4.0454	0.180322	0.203347	0.421525	-4.17876	0.137858	-4.47364	0.156603	0.309724	0.533976	-4.20966	0.148842	-4.5823	0.165361	0.316929	0.522954	-4.02598	0.143222	-4.39077	0.158531	0.149231	0.36182	-3.87121	0.140775	-4.12473	0.159522	0.126899	0.315369	-3.19698	0.143936	-3.41796	0.160073
GPM6B	ENSG00000046653	0.0224505	0.0190311	0.668699	0.041684	0.654615	0.0598464	0.191506	0.189522	0.274193	0.0404052	0.14191	0.0594415	0.717581	0.232261	0.20869	0.0332951	0.0469168	0.0519448	0.635897	0.224756	0.249815	0.036166	0.0937262	0.0436305	0.179939	0.152323	0.33969	0.0318387	0.233708	0.0425575	0.0470432	0.0895602	0.506435	0.0320168	0.443835	0.0452167	0.0382815	0.078767	0.862504	0.0426272	0.807093	0.0584391
PREX2	ENSG00000046889	0.0833111	0.161317	-2.31087	0.155074	-2.42136	0.147647	0.299253	0.461775	-2.77213	0.133554	-3.09125	0.126815	0.889438	0.631918	-3.09743	0.126366	-3.54158	0.169508	1.24099	0.72848	-3.22217	0.134174	-3.73052	0.15612	0.95518	0.603713	-3.01168	0.111188	-3.43381	0.140146	0.131836	0.318061	-2.85676	0.10947	-3.08396	0.160679	0.0725746	0.172719	-2.90749	0.130082	-3.02685	0.128658
WDR37	ENSG00000047056	0.0610925	0.125862	-3.31077	0.0870279	-3.40003	0.108051	0.0456364	0.00949678	-3.27246	0.0785185	-3.28059	0.0964406	0.0416202	-0.0821767	-3.05325	0.0645793	-2.99732	0.0787593	0.0502057	-0.111809	-2.95926	0.0629663	-2.88333	0.0845119	0.0592443	-0.14735	-3.06725	0.0617155	-2.96662	0.0827035	0.0350407	0.0234153	-3.32478	0.0579519	-3.34262	0.0811211	0.0412756	-0.00122503	-3.74528	0.07096	-3.74587	0.0889141
YTHDC2	ENSG00000047188	0.105788	0.261282	-3.38275	0.118066	-3.56552	0.131768	0.0587633	-0.104865	-3.39897	0.102117	-3.32713	0.109771	0.0869385	-0.206521	-3.57482	0.0930726	-3.43234	0.100641	0.059326	-0.128096	-3.55429	0.0968516	-3.46598	0.101548	0.0984269	-0.235106	-3.6035	0.0900707	-3.44193	0.104528	0.097087	-0.250333	-3.62461	0.0976787	-3.45301	0.115058	0.0656385	-0.140732	-3.80724	0.0989784	-3.71058	0.107632
CTPS2	ENSG00000047230	0.0953388	-0.0624486	-4.59514	0.164039	-4.5556	0.187858	0.0890268	0.226525	-4.67088	0.140552	-4.82896	0.149557	0.076395	0.185418	-5.06157	0.0939455	-5.19122	0.105261	0.139049	0.32142	-4.89186	0.108611	-5.11683	0.127875	0.726765	0.491168	-4.88151	0.098051	-5.22353	0.113004	0.101191	0.248245	-4.76668	0.117806	-4.93895	0.118986	0.0591873	-0.115055	-4.09875	0.0969863	-4.01997	0.106991
ATP6V1H	ENSG00000047249	0.116725	-0.26275	-1.33904	0.0857428	-1.15833	0.100583	0.11019	-0.230394	-0.900682	0.0811546	-0.741605	0.0888958	0.327872	-0.474623	-0.990707	0.0921057	-0.66491	0.123695	0.499592	-0.39216	-1.06356	0.0859261	-0.791381	0.0822191	2.84364	-0.524857	-1.06108	0.0672456	-0.700678	0.1065	0.626593	-0.407352	-1.08131	0.075042	-0.801574	0.104231	0.0939011	-0.247588	-1.78385	0.0749002	-1.61818	0.13324
POLR2B	ENSG00000047315	0.0381946	0.0489748	-2.35492	0.0658934	-2.38982	0.0792086	0.0332228	-0.0361165	-2.08935	0.0586087	-2.06484	0.0670554	0.0395797	-0.0987734	-2.10361	0.048777	-2.03555	0.0563782	0.0592632	-0.134521	-2.03292	0.0486972	-1.94037	0.0616447	0.0333962	-0.0720405	-2.03035	0.0507304	-1.98106	0.0622906	0.0417908	-0.101839	-2.13953	0.05262	-2.06954	0.0629541	0.0404284	-0.110205	-2.40342	0.0465771	-2.32816	0.0663364
ATOSA	ENSG00000047346	0.0774494	0.19063	-3.54052	0.0864022	-3.67495	0.110166	0.0433372	-7.32e-05	-3.62755	0.0827195	-3.62813	0.0906962	0.0377896	-0.0306042	-3.77492	0.0704689	-3.75414	0.0761708	0.0379942	-0.0172734	-3.56139	0.065128	-3.5508	0.0837911	0.0399422	0.0665909	-3.66956	0.0607421	-3.71743	0.0844446	0.045102	-0.0905448	-3.69833	0.0648333	-3.63692	0.0831349	0.04117	0.0693699	-3.28844	0.0637122	-3.33786	0.0820121
ARAP2	ENSG00000047365	0.0924707	0.228593	-2.56188	0.0887879	-2.72234	0.109465	0.0462229	0.0722666	-2.86742	0.0830059	-2.91787	0.0872461	0.0465015	0.0916995	-2.99687	0.0690252	-3.06229	0.0922086	0.0580543	0.140927	-2.9116	0.0786029	-3.01052	0.0931313	0.0425392	0.00610847	-2.84174	0.0697556	-2.84843	0.0986452	0.0678305	0.169869	-2.67271	0.0668591	-2.79344	0.102111	0.168626	0.289604	-2.22677	0.0762007	-2.42905	0.0943618
TPR	ENSG00000047410	0.0430933	0.061378	-2.54648	0.0771668	-2.58957	0.0839505	0.0683889	0.161627	-2.71017	0.0592584	-2.82311	0.0729899	0.0585532	0.149161	-2.84638	0.0522768	-2.95095	0.0716991	0.05686	0.141911	-2.86124	0.0582862	-2.9604	0.0707314	0.129425	0.204862	-2.85716	0.0492654	-3.0004	0.0698225	0.0331527	0.0294799	-2.79233	0.0552644	-2.81392	0.073232	0.0711896	0.170282	-2.58653	0.0563996	-2.70626	0.0813735
KATNIP	ENSG00000047578	0.0878665	0.00282598	-4.89	0.160674	-4.89675	0.18842	0.0875623	0.173174	-4.61159	0.131711	-4.73428	0.150193	0.0618746	0.0711339	-4.82658	0.10972	-4.87787	0.126779	0.0663838	0.0603943	-4.71758	0.117142	-4.76159	0.134113	0.0717468	0.139447	-4.68799	0.117668	-4.78595	0.128038	0.0655898	0.0752707	-4.6892	0.118837	-4.74281	0.12988	0.230974	0.426631	-4.5359	0.126441	-4.8337	0.142153
DTNBP1	ENSG00000047579	0.130828	-0.281711	-3.00857	0.0903461	-2.81504	0.107922	1.07885	-0.45563	-2.88161	0.0808472	-2.56641	0.0885893	0.6335	-0.371258	-3.0612	0.066153	-2.80518	0.0837146	0.0475919	-0.102566	-3.115	0.0708203	-3.04482	0.082782	0.107957	-0.224401	-3.24904	0.0627906	-3.09519	0.085661	0.219422	-0.299259	-3.47327	0.0668181	-3.26733	0.086566	0.0451387	-0.0654092	-3.47129	0.072355	-3.42799	0.0962908
XK	ENSG00000047597	0.0717184	-0.0837518	-4.12147	0.124192	-4.06688	0.149407	0.080173	-0.193068	-3.82103	0.1065	-3.68887	0.120923	0.121076	-0.272925	-3.76655	0.0897813	-3.57948	0.110472	0.320893	-0.390482	-3.68477	0.0891442	-3.41574	0.105853	0.135982	-0.283404	-3.77711	0.0880249	-3.58217	0.103479	0.0654109	-0.152741	-3.90595	0.090123	-3.80247	0.113379	0.0559059	-0.0057698	-4.64475	0.0914156	-4.64407	0.122737
FERRY3	ENSG00000047621	0.0608889	0.0626794	-3.93968	0.099927	-3.98614	0.126523	0.0474819	-0.0518417	-3.69629	0.0821988	-3.66206	0.100886	0.0570332	-0.135057	-3.76509	0.0715364	-3.67233	0.0829487	0.0616133	-0.158305	-3.73273	0.073744	-3.6257	0.103569	0.272165	-0.329163	-3.84382	0.0754101	-3.61667	0.0878528	0.0560896	-0.119061	-3.84873	0.0765254	-3.76779	0.0952682	0.0447727	0.0227244	-4.14387	0.074854	-4.16174	0.09919
SCML1	ENSG00000047634	0.400295	0.606636	-4.17425	0.155133	-4.60106	0.191218	0.0796932	0.11521	-4.38929	0.135527	-4.47221	0.156616	0.0838528	0.195058	-4.50693	0.116729	-4.6435	0.128063	0.114953	-0.279139	-4.64762	0.128355	-4.45563	0.13953	0.0860219	0.180047	-4.66456	0.119984	-4.79146	0.136229	0.102777	0.267303	-4.59926	0.125794	-4.78682	0.14354	0.0673588	0.0168208	-4.55679	0.117585	-4.57154	0.141431
WWC3	ENSG00000047644	0.0739676	0.00709661	-4.12026	0.133205	-4.12971	0.164136	0.561881	0.533558	-4.19614	0.122114	-4.56751	0.134246	0.122308	0.282412	-4.45679	0.106831	-4.65352	0.115687	0.0575034	-0.049044	-4.45877	0.105479	-4.42652	0.120699	0.0835097	0.195458	-4.40607	0.103306	-4.5425	0.111961	0.067955	0.126164	-4.1928	0.0972134	-4.28352	0.126298	0.0671249	0.148768	-3.55032	0.100607	-3.65434	0.109259
FAM184B	ENSG00000047662	0.277046	-0.613907	-4.94886	0.21502	-4.52502	0.225176	0.098321	-0.12317	-4.65614	0.185864	-4.5718	0.190196	0.0931616	-0.0927941	-4.8155	0.17983	-4.75476	0.196289	0.0969611	-0.0929646	-5.02202	0.1901	-4.9585	0.194538	0.0942097	-0.0224986	-5.00798	0.185517	-4.99398	0.191401	0.102895	0.0229276	-5.01674	0.179723	-5.04149	0.222076	0.112445	0.234946	-4.25965	0.187279	-4.42268	0.188659
MAP4	ENSG00000047849	0.0415201	-0.0682514	-0.840652	0.0690289	-0.794231	0.080799	0.0368058	-0.0235536	-0.619698	0.0646642	-0.604238	0.0771085	0.0355466	-0.02805	-0.542792	0.0679166	-0.523778	0.0737836	0.0391913	-0.0498678	-0.499618	0.0724894	-0.465081	0.0730404	0.0370864	-0.0612204	-0.535127	0.0621066	-0.493097	0.0682366	0.0531833	-0.123283	-0.49205	0.0649225	-0.407025	0.071271	0.0437977	-0.0987976	-0.0982341	0.0734592	-0.0325213	0.102853
GOPC	ENSG00000047932	0.050301	-0.0796469	-2.67754	0.0761681	-2.62487	0.104432	0.0435884	-0.0501998	-2.32446	0.0745247	-2.29113	0.0922302	0.0761469	-0.175493	-2.43788	0.0629114	-2.3186	0.0934977	0.118504	-0.240329	-2.42502	0.0599716	-2.26052	0.0879624	0.134298	-0.239019	-2.46655	0.0630413	-2.30229	0.0826505	0.200465	-0.280176	-2.37762	0.0701953	-2.18461	0.0852861	0.0629524	-0.151226	-2.64205	0.0675039	-2.53835	0.0828554
USP28	ENSG00000048028	0.164817	0.347843	-4.11412	0.102661	-4.36027	0.143678	0.654387	0.433715	-4.10562	0.0804039	-4.40802	0.0997913	0.3193	0.309034	-4.30049	0.0688295	-4.51544	0.0788908	0.0715696	0.177664	-4.1666	0.0782674	-4.29045	0.0868229	0.167944	0.265936	-4.32054	0.0656852	-4.50651	0.0871248	0.477208	0.376662	-4.40783	0.0735212	-4.67059	0.0936038	0.0427672	0.0361349	-4.46579	0.0723833	-4.49301	0.0980318
HDAC9	ENSG00000048052	0.0543765	-0.0580328	-2.80342	0.0935105	-2.76457	0.106673	0.0878518	-0.197862	-2.81179	0.0720622	-2.67642	0.0935384	0.432454	-0.3306	-2.82473	0.0679834	-2.59704	0.0862812	0.0671934	-0.139242	-2.92629	0.0939974	-2.83035	0.100435	0.060497	-0.141499	-3.27281	0.0710721	-3.17878	0.114868	0.182031	-0.286281	-3.50558	0.0767698	-3.3079	0.0858665	0.0864179	-0.21017	-3.38456	0.0713343	-3.24011	0.0864279
TSPAN17	ENSG00000048140	0.15146	-0.332756	-3.75993	0.105464	-3.53101	0.120538	0.107764	-0.240686	-3.33948	0.0796602	-3.17317	0.085866	4.10883	-0.464906	-3.46378	0.070633	-3.14209	0.0778686	0.9185	-0.425067	-3.66697	0.0762514	-3.37295	0.0842648	1.66646	-0.454632	-3.57229	0.0728266	-3.25783	0.0817566	0.331055	-0.348692	-3.56572	0.0730343	-3.3256	0.0923249	0.0912454	-0.213591	-4.09805	0.0737519	-3.95165	0.093694
NOP16	ENSG00000048162	1.15606	-0.733093	-4.30109	0.154937	-3.79315	0.156185	0.17793	-0.39074	-3.95988	0.114461	-3.69386	0.150165	4.72926	-0.716018	-4.0103	0.104482	-3.51753	0.133691	0.850282	-0.616202	-4.04074	0.109024	-3.61865	0.14821	0.775835	-0.524922	-4.00857	0.103169	-3.64576	0.113638	0.269056	-0.445286	-4.12502	0.116733	-3.81875	0.136409	0.484973	-0.535711	-4.54175	0.110391	-4.17515	0.146883
CC2D2A	ENSG00000048342	0.0817616	0.162173	-3.86635	0.130116	-3.98049	0.142872	0.0900442	0.223408	-4.20527	0.1102	-4.36024	0.111115	0.0683246	0.153293	-4.38298	0.0908123	-4.49084	0.107313	0.0780756	0.190445	-4.45165	0.0978726	-4.58501	0.110706	0.0687716	0.160599	-4.49485	0.094147	-4.60708	0.103599	0.0828656	0.206643	-4.49925	0.0931647	-4.64524	0.119209	0.0523875	0.0291526	-4.37898	0.0915415	-4.40153	0.114741
RRM2B	ENSG00000048392	0.0478238	0.0717529	-2.94274	0.0758332	-2.99405	0.0941954	0.0401039	-0.0772374	-2.88181	0.0629326	-2.829	0.0735337	0.04197	-0.104599	-2.79903	0.0542152	-2.72685	0.060012	0.036533	-0.0721482	-2.77396	0.0531026	-2.72495	0.0694384	0.0336938	-0.0553348	-2.87002	0.0512529	-2.83264	0.0679048	0.0314717	0.0100052	-3.00388	0.0556089	-3.01167	0.0692156	0.0471124	0.120806	-2.98994	0.0559116	-3.0747	0.0721481
ZNF800	ENSG00000048405	0.131788	0.32756	-3.41777	0.142147	-3.64836	0.165872	0.14215	0.330003	-3.89932	0.12569	-4.13068	0.145128	0.0990078	0.240893	-4.15252	0.10842	-4.32161	0.126447	0.139998	0.331107	-4.12069	0.119331	-4.35237	0.13666	0.291685	0.431119	-4.16664	0.112884	-4.46728	0.12832	0.167257	0.349067	-4.078	0.117321	-4.32169	0.131072	0.275419	0.420548	-3.94861	0.10966	-4.24224	0.127849
SNX29	ENSG00000048471	0.0731171	-0.152941	-4.29013	0.114817	-4.18691	0.136729	0.0499858	-0.0112601	-4.37849	0.0990405	-4.37099	0.102067	0.0535909	0.131615	-4.35596	0.0717408	-4.44818	0.0847349	0.0704713	0.15993	-4.27738	0.0782547	-4.39016	0.0994682	0.050153	0.117883	-4.16599	0.0702345	-4.24911	0.0885331	0.041445	-0.0230836	-4.10846	0.0795047	-4.09287	0.084329	0.0416933	-0.04052	-3.46187	0.074808	-3.43464	0.0855777
LMO3	ENSG00000048540	0.134721	-0.254621	-1.03727	0.0888704	-0.859646	0.0743213	0.0608975	-0.205324	-0.577918	0.0678147	-0.440235	0.116236	0.233891	-0.322072	-0.969413	0.06867	-0.747812	0.0898757	0.109516	-0.202444	-0.902741	0.059284	-0.765616	0.100594	0.94269	-0.392685	-0.87627	0.0592383	-0.606443	0.0903211	0.430409	-0.390439	-0.715049	0.0706862	-0.44864	0.115072	0.162252	-0.296117	-1.16738	0.107945	-0.960869	0.0956006
MRPS10	ENSG00000048544	0.153237	0.305588	-3.06598	0.083921	-3.28063	0.112649	0.0505895	-0.105722	-2.90992	0.0753896	-2.83755	0.0868581	0.0368084	-0.00820694	-2.89055	0.0697843	-2.88568	0.0805171	0.036667	-0.0159469	-2.80328	0.0663042	-2.79336	0.0815312	0.0472081	-0.096223	-2.84887	0.0681347	-2.78317	0.0815465	0.0800841	-0.199802	-2.92331	0.0664791	-2.78655	0.0884962	0.0483589	-0.10546	-3.33081	0.0695866	-3.25909	0.0871845
RSF1	ENSG00000048649	0.0898384	0.21253	-1.92277	0.0809985	-2.07192	0.100934	0.139855	0.261654	-2.0925	0.0758585	-2.27498	0.0896084	0.0725682	0.166638	-2.41015	0.0729182	-2.5282	0.101574	0.0975631	0.214279	-2.44763	0.0687383	-2.59725	0.0835062	0.0973455	0.227891	-2.44158	0.0702001	-2.60153	0.094383	0.0554603	0.0881657	-2.38302	0.0710338	-2.44714	0.104293	0.0588858	0.139442	-2.36666	0.0791334	-2.46394	0.0865573
VPS13D	ENSG00000048707	0.0851205	0.196521	-2.60669	0.0773915	-2.74403	0.090695	0.0984652	0.196412	-2.60272	0.0647235	-2.73956	0.0746668	0.0492165	0.118133	-2.47502	0.053065	-2.55797	0.0701949	0.0331451	0.00269734	-2.43863	0.0590801	-2.4414	0.0726113	0.0299672	-0.00837827	-2.25926	0.0543053	-2.25394	0.0627295	0.0356493	0.0470799	-2.34103	0.0536127	-2.37522	0.0776088	0.0324479	0.0105763	-2.77329	0.0496296	-2.78219	0.0749373
CELF2	ENSG00000048740	0.0643933	0.158095	-1.40814	0.0708435	-1.51924	0.0896722	0.0544482	-0.127784	-1.27019	0.0607517	-1.18339	0.0851688	0.0554932	-0.136613	-1.41478	0.0621141	-1.32083	0.0733066	0.0459605	-0.116101	-1.3351	0.0612989	-1.25574	0.0771244	0.055353	-0.124323	-1.35943	0.0647067	-1.27532	0.0916591	0.0369857	-0.0458294	-1.37279	0.0629076	-1.3424	0.0814725	0.0435667	0.085334	-1.91468	0.067658	-1.97483	0.0810558
FAM120A	ENSG00000048828	0.0448099	-0.080652	-2.49052	0.0715474	-2.43573	0.0857307	0.0354489	-0.0294117	-2.50181	0.0658993	-2.48239	0.0791478	0.0358971	0.0238086	-2.68781	0.0615248	-2.70528	0.0754656	0.0388419	0.0788163	-2.57715	0.0585536	-2.63245	0.0690519	0.0436063	-0.0923839	-2.62748	0.0584452	-2.56468	0.076812	0.0375504	-0.0773734	-2.50843	0.0607062	-2.4554	0.0697502	0.0376121	-0.0318262	-2.46013	0.0642635	-2.43917	0.0798164
R3HDM1	ENSG00000048991	0.233165	-0.323523	-1.81543	0.0763101	-1.59303	0.0973852	0.123605	-0.26016	-1.58654	0.0758735	-1.40709	0.0863722	0.546545	-0.382074	-1.79308	0.082279	-1.52876	0.0876675	0.438994	-0.363067	-1.89308	0.0664582	-1.64356	0.0932821	0.903385	-0.409295	-2.0996	0.0728924	-1.81757	0.0926927	0.18277	-0.3218	-2.18107	0.0812376	-1.95979	0.101464	0.162814	-0.253517	-2.67753	0.0615171	-2.50331	0.0825134
COL9A2	ENSG00000049089	0.0804184	0.123872	-4.16883	0.134475	-4.25739	0.152748	0.0658641	-0.0532075	-4.5594	0.112613	-4.52621	0.140669	0.0777286	0.186407	-4.48671	0.0905567	-4.61889	0.118691	0.0616587	0.0134622	-4.3288	0.0975054	-4.34364	0.142327	0.0583782	0.0976763	-4.17724	0.0893874	-4.24805	0.11913	0.113122	-0.257059	-3.61623	0.0908168	-3.44025	0.112456	0.0600712	-0.113064	-2.24062	0.0821683	-2.16554	0.115959
KITLG	ENSG00000049130	0.0732445	-0.128719	-2.97698	0.0908459	-2.89367	0.141725	0.0577676	-0.148481	-2.70523	0.10188	-2.60188	0.0963004	0.0936665	-0.224466	-2.97825	0.0709821	-2.82463	0.0938821	0.0680558	-0.158109	-3.05646	0.0835432	-2.94645	0.0782399	0.0585764	-0.130827	-3.39083	0.0738946	-3.30153	0.0914751	0.0482516	-0.0574717	-3.77239	0.0862468	-3.73381	0.100673	0.461905	0.48109	-4.19156	0.102167	-4.5278	0.126293
ERCC8	ENSG00000049167	0.0866896	0.0965217	-4.9373	0.156852	-5.00722	0.1755	0.0629478	0.0908491	-4.80543	0.104959	-4.87072	0.124827	0.0763095	-0.188525	-4.93278	0.0824142	-4.80209	0.0821638	0.0479785	-0.0316118	-4.82201	0.0889241	-4.80153	0.103276	0.0502072	-0.0856825	-4.81264	0.0825158	-4.75428	0.0944376	0.0610873	0.129552	-4.75971	0.0846651	-4.85157	0.10613	0.0474878	-0.0294585	-4.75543	0.0902012	-4.73556	0.0959526
H6PD	ENSG00000049239	0.130219	0.318896	-4.51142	0.154108	-4.73963	0.196055	0.0742631	0.0222016	-4.79209	0.138769	-4.80943	0.152506	0.179429	0.376414	-4.77795	0.115527	-5.04124	0.135119	0.152338	0.346329	-4.70109	0.118973	-4.94317	0.135079	0.107967	0.275363	-4.70051	0.115448	-4.894	0.136983	0.107935	0.263311	-4.50493	0.108061	-4.69246	0.147868	0.0746836	0.140165	-3.85457	0.11529	-3.95549	0.144553
VAMP3	ENSG00000049245	0.0780966	0.192033	-3.00699	0.0918684	-3.14149	0.105965	0.311366	0.348047	-3.31235	0.0776392	-3.5555	0.0993597	1.66651	0.496473	-3.36914	0.0896222	-3.71303	0.0864689	0.784691	0.479336	-3.26368	0.0825656	-3.59831	0.106572	0.319363	0.3467	-3.23626	0.070485	-3.47841	0.0927703	0.0480037	-0.0687002	-2.83598	0.0712926	-2.79017	0.0937725	0.167293	-0.262085	-1.71946	0.0709477	-1.53872	0.0826983
PER3	ENSG00000049246	0.0692237	0.0588032	-2.97516	0.127931	-3.0191	0.152267	0.0695186	0.120223	-2.98833	0.121367	-3.07285	0.130155	0.139309	0.313764	-3.26455	0.110629	-3.48607	0.141766	0.127248	0.290356	-3.11149	0.109992	-3.31684	0.141422	0.0950205	0.211345	-3.24196	0.107812	-3.39072	0.126337	0.106575	0.256424	-3.11264	0.116556	-3.29229	0.131892	0.0701816	0.0968817	-2.83572	0.121703	-2.90441	0.133728
EPN3	ENSG00000049283	0.246535	-2.74555	-5.20212	0.943083	-4.66184	1.8836	0.309111	-0.641857	-4.53725	1.05264	-4.61022	1.42874	0.19264	-2.56645	-4.41949	0.866908	-3.98852	1.81936	0.198128	3.83755	-4.52131	1.88487	-5.39434	0.472323	0.277356	0.0153241	-8.64887	4.49733	-6.4311	0.466136	0.219168	2.04748	-5.91893	1.34894	-6.46843	0.592797	0.624253	-2.59706	-9.10337	2.77565	-7.22695	1.49546
LTBP1	ENSG00000049323	0.276697	0.517112	-3.64717	0.137896	-4.01623	0.200946	0.513371	0.607865	-4.37144	0.14288	-4.79645	0.166068	0.53638	0.52934	-4.30831	0.106031	-4.67958	0.141195	0.269624	0.460494	-4.374	0.119579	-4.69805	0.155477	0.297022	0.467491	-4.52242	0.114317	-4.85192	0.153228	0.282322	0.466209	-4.13205	0.119865	-4.45982	0.153647	0.541091	0.537517	-3.67615	0.112685	-4.05281	0.144933
RCN1	ENSG00000049449	0.041341	-0.0238196	-2.35884	0.068711	-2.34437	0.0939173	0.0643004	-0.163948	-2.143	0.0651969	-2.03053	0.0812004	0.259034	-0.276092	-2.70995	0.0624462	-2.5192	0.0715384	0.0960591	0.208265	-3.4556	0.0679022	-3.60128	0.0850425	0.0591656	0.148362	-3.47725	0.0661158	-3.58149	0.0847625	0.042203	0.0704918	-3.27988	0.0679855	-3.33025	0.0874589	0.44548	0.335206	-3.1138	0.0643067	-3.34749	0.0825009
ELN	ENSG00000049540	0.120847	-0.294876	-3.51543	0.159355	-3.315	0.182769	0.148409	-0.382998	-4.49079	0.159849	-4.22966	0.184105	0.0755652	0.0682624	-4.87201	0.136302	-4.92331	0.162588	0.546357	0.650544	-4.79976	0.137509	-5.25886	0.187441	0.156553	0.368778	-5.13893	0.137714	-5.39971	0.170855	0.088161	0.110364	-4.88187	0.148001	-4.96445	0.184789	0.0915702	0.165704	-3.83204	0.136641	-3.9516	0.166835
RFC2	ENSG00000049541	0.0662411	-0.0476054	-4.15124	0.115222	-4.12184	0.143359	0.0497296	-0.0310549	-3.95271	0.0918708	-3.93232	0.103528	0.105882	-0.229875	-4.06982	0.07725	-3.91133	0.0878977	0.0657439	-0.164868	-3.86204	0.0803604	-3.74963	0.100627	0.10207	-0.225378	-3.99796	0.0782773	-3.8426	0.0889931	0.0996373	-0.237662	-3.94671	0.0734317	-3.78394	0.0962182	0.0529778	-0.104037	-4.09746	0.075933	-4.02841	0.109434
ARID1B	ENSG00000049618	0.085838	0.177362	-2.50151	0.0818479	-2.62477	0.0848123	0.0386406	0.0513725	-2.49428	0.0664389	-2.53019	0.0705672	0.0307596	0.0445109	-2.619	0.0502312	-2.65096	0.0691296	0.0360625	-0.0207166	-2.40291	0.060251	-2.38997	0.0805411	0.0322765	-0.0218482	-2.59109	0.060483	-2.57664	0.0707485	0.0332164	0.0191226	-2.59957	0.0527918	-2.61439	0.0772396	0.0448095	0.0909418	-2.64892	0.0548308	-2.71413	0.0858518
CLPTM1L	ENSG00000049656	0.0843879	-0.202974	-2.49164	0.0758628	-2.35319	0.101199	0.448791	-0.334699	-2.22487	0.0641802	-1.99404	0.0804779	0.299061	-0.300802	-2.11576	0.0637185	-1.90812	0.0760623	0.263664	-0.302334	-2.09213	0.0671387	-1.88338	0.0784067	0.328956	-0.301947	-2.1308	0.0665514	-1.9221	0.0751805	0.199421	-0.267149	-2.20756	0.0636264	-2.02307	0.0737875	0.0559219	-0.13247	-2.36683	0.0588773	-2.27684	0.0846614
NEDD4L	ENSG00000049759	0.0582481	0.116667	-1.90153	0.091406	-1.98498	0.116903	0.0605306	-0.119002	-1.61168	0.0961374	-1.52889	0.0933189	0.0709807	-0.171288	-1.97122	0.0817287	-1.85527	0.11119	0.0887624	-0.210184	-1.98239	0.0860904	-1.8377	0.0967935	0.0745971	-0.194894	-1.95228	0.0893393	-1.81729	0.09018	0.0733874	-0.185571	-1.89952	0.0872635	-1.77214	0.100651	0.0872399	-0.211194	-2.53362	0.0843251	-2.38939	0.105907
PPP1R3F	ENSG00000049769	0.156471	-0.301357	-3.043	0.0846951	-2.83577	0.102391	0.23744	-0.318532	-2.9251	0.0766171	-2.70536	0.0893456	0.161726	-0.271622	-2.86098	0.0666906	-2.67407	0.08478	0.0957706	-0.223327	-2.73173	0.073092	-2.57803	0.0866381	0.31596	-0.303914	-2.88001	0.0638642	-2.67031	0.0772304	0.258454	-0.329954	-3.00182	0.069907	-2.77521	0.095403	0.0512822	-0.118598	-3.19717	0.068845	-3.11712	0.095109
HEXB	ENSG00000049860	0.0588639	0.098607	-3.19434	0.0925799	-3.26542	0.118663	0.0848309	-0.209945	-3.01984	0.0740088	-2.87595	0.0933121	0.134582	-0.248967	-2.9571	0.0706579	-2.78551	0.0830577	0.0895428	-0.205997	-2.97589	0.0694405	-2.83463	0.0886588	0.0926776	-0.212768	-3.00294	0.0708006	-2.85688	0.0885002	0.0688973	-0.17522	-3.07636	0.070888	-2.95684	0.094114	0.0488935	0.0620595	-3.29087	0.0790971	-3.33536	0.095818
PTCD2	ENSG00000049883	0.0775825	-0.153567	-4.48476	0.125514	-4.37987	0.137695	0.0575978	-0.125514	-4.39981	0.0903801	-4.31397	0.102122	0.124285	-0.245783	-4.33316	0.0649723	-4.16464	0.0887129	0.322198	-0.370633	-4.44841	0.0798733	-4.19327	0.0995768	0.478727	-0.356113	-4.39819	0.0678882	-4.15294	0.088053	0.0520362	-0.11576	-4.38633	0.0799383	-4.30788	0.0992274	0.055061	-0.11585	-4.59386	0.0787638	-4.51572	0.102663
NEXMIF	ENSG00000050030	0.0896688	-0.212232	-3.67569	0.11092	-3.53128	0.133574	0.0538496	-0.0214937	-3.39484	0.100533	-3.38136	0.114305	0.0799633	-0.21213	-3.64809	0.0792074	-3.50369	0.107028	0.0875356	-0.219432	-3.4303	0.0862886	-3.27998	0.104457	0.181079	-0.329498	-3.5027	0.0868608	-3.27752	0.117729	0.354796	-0.396256	-3.59142	0.0833387	-3.31889	0.106221	0.244917	-0.391636	-4.21331	0.0943613	-3.94543	0.126029
JKAMP	ENSG00000050130	0.0579259	0.0868271	-2.8786	0.0932662	-2.94177	0.12202	0.095642	-0.231209	-2.89867	0.0819264	-2.73924	0.0912494	0.231308	-0.31777	-2.8046	0.0686277	-2.58639	0.0944086	0.0885118	-0.197427	-2.66313	0.0775434	-2.52686	0.0849447	0.179143	-0.293271	-2.70288	0.0765579	-2.50085	0.0919042	0.0560016	-0.128	-2.79738	0.0766053	-2.7094	0.0859187	0.0676197	-0.16304	-2.72404	0.0831167	-2.61279	0.102151
DKK3	ENSG00000050165	0.0295484	0.0207502	0.181625	0.0416183	0.166221	0.0612905	0.0264508	0.0433488	0.405003	0.0375849	0.374377	0.0506316	0.0226955	-0.0572212	0.267431	0.0362983	0.306353	0.0523446	0.0237322	-0.0103851	0.320192	0.0482187	0.327152	0.0524418	0.0361822	-0.101622	0.397957	0.0353543	0.46773	0.0507037	0.0291418	-0.0807034	0.399431	0.0320967	0.454795	0.0466143	0.018284	0.00898592	0.0613535	0.0404607	0.0549942	0.0435604
MCUR1	ENSG00000050393	0.047145	-0.0738958	-2.73343	0.0749446	-2.68366	0.0921202	0.0365782	0.0589779	-2.76015	0.0604079	-2.80185	0.073091	0.0287452	-0.0452623	-2.68896	0.046944	-2.6582	0.0587173	0.0331676	0.0352881	-2.58137	0.0619958	-2.60605	0.0652769	0.0283707	-0.0339888	-2.5564	0.0513953	-2.53316	0.0574793	0.0499091	0.118815	-2.63895	0.0502153	-2.72201	0.0628452	0.0554998	0.12227	-2.5697	0.0501524	-2.65558	0.068727
LIMA1	ENSG00000050405	0.13025	0.325005	-4.01926	0.148999	-4.25057	0.185918	0.088495	0.185072	-4.65877	0.140256	-4.78811	0.147614	0.0975965	0.239541	-4.7716	0.110042	-4.94078	0.135728	0.0960305	0.22813	-4.69518	0.123261	-4.85584	0.142409	0.292515	0.451301	-4.66244	0.119391	-4.97704	0.133743	0.0703576	0.0681997	-4.50378	0.116066	-4.55464	0.143393	0.0738293	-0.138259	-3.60624	0.109978	-3.51378	0.137856
LETMD1	ENSG00000050426	0.0513696	0.112881	-2.66567	0.0612744	-2.74554	0.0835636	0.035138	-0.0706033	-2.45725	0.0551416	-2.40873	0.0622207	0.0276048	-0.0318057	-2.5326	0.0470487	-2.51101	0.0560171	0.0287539	-0.0287135	-2.43339	0.0518003	-2.41373	0.0564816	0.0300119	-0.0641581	-2.46653	0.0455554	-2.42252	0.0547442	0.0269695	-0.0150445	-2.46414	0.0469624	-2.45436	0.0593367	0.0333018	-0.0632887	-2.70905	0.0532447	-2.66557	0.0601583
SLC4A8	ENSG00000050438	0.0585121	-0.101909	-2.7103	0.091257	-2.64234	0.117295	0.0555044	-0.116783	-2.38591	0.0828212	-2.30631	0.0980278	0.078506	-0.201512	-2.28289	0.0746045	-2.14638	0.108766	0.288537	-0.346366	-2.30197	0.0777618	-2.06303	0.0912978	0.065001	-0.17491	-2.34664	0.0696451	-2.22805	0.100004	0.191765	-0.32926	-2.42722	0.0681037	-2.203	0.112497	0.431306	-0.400185	-2.79094	0.0642025	-2.51682	0.103798
LAMC3	ENSG00000050555	0.148488	-0.357874	-4.38287	0.196254	-4.13888	0.216285	0.121035	0.281967	-4.48569	0.159717	-4.68714	0.193944	0.0726102	0.0110813	-4.70258	0.132882	-4.71345	0.154989	0.0888381	-0.153589	-4.69634	0.148645	-4.59283	0.167565	0.0814439	0.130224	-4.73621	0.143946	-4.82722	0.149506	0.124798	-0.295744	-4.38275	0.145167	-4.17824	0.148761	0.0816842	-0.113458	-4.01087	0.141327	-3.93526	0.161759
PTGER3	ENSG00000050628	0.241331	-0.614956	-5.41334	0.27457	-4.99515	0.301371	0.174427	-0.451259	-4.77479	0.220343	-4.46796	0.244524	0.665323	-0.857428	-5.18957	0.206912	-4.6017	0.233446	0.831399	-1.01763	-5.86719	0.223651	-5.17419	0.273471	0.850974	-0.973528	-4.93611	0.225208	-4.26489	0.241653	0.387201	-0.728674	-4.9207	0.208163	-4.42336	0.23941	0.341522	-0.766147	-6.1226	0.244723	-5.60655	0.300009
MAPK9	ENSG00000050748	0.106429	-0.266681	-1.72606	0.0853352	-1.54368	0.110336	0.31193	-0.369601	-1.42276	0.0842349	-1.16757	0.0956936	0.883162	-0.376408	-1.2939	0.0738074	-1.03334	0.0782722	0.442489	-0.451748	-1.22346	0.0970797	-0.912065	0.113509	1.09724	-0.52067	-1.20836	0.0832944	-0.851442	0.121656	3.77107	-0.531582	-1.32418	0.0847577	-0.957098	0.0991598	0.837813	-0.454226	-1.95896	0.0795671	-1.64613	0.102068
COL23A1	ENSG00000050767	0.128037	0.308651	-4.82778	0.153683	-5.047	0.18519	0.20576	-0.379429	-4.46373	0.119821	-4.20079	0.120901	0.570551	-0.469917	-4.94594	0.0975325	-4.62169	0.111418	0.112234	-0.288446	-4.70733	0.117258	-4.5089	0.128531	0.171596	-0.336116	-5.03254	0.110344	-4.79967	0.111547	0.0637069	-0.0887099	-5.26359	0.113528	-5.20349	0.125016	0.111623	0.261031	-5.93253	0.114705	-6.12055	0.165553
BCAR1	ENSG00000050820	0.0524631	0.0038337	-2.80663	0.0998495	-2.81039	0.110444	0.059283	-0.120892	-2.48149	0.0931699	-2.39812	0.098179	0.0445229	-0.0365317	-2.63956	0.0805387	-2.61569	0.0965673	0.0460206	0.0400018	-2.64161	0.0848126	-2.67045	0.09707	0.0454191	0.00573816	-2.65468	0.081857	-2.66037	0.100758	0.104136	-0.239321	-2.58931	0.0771167	-2.42501	0.0952276	0.0538883	-0.112005	-2.30112	0.0845293	-2.2248	0.0985757
FHIP1B	ENSG00000051009	0.107701	-0.269476	-4.27756	0.122124	-4.09204	0.132278	0.212798	-0.311433	-3.91908	0.0861879	-3.70367	0.0916262	1.48446	-0.423911	-4.02013	0.0684147	-3.72765	0.0857014	0.207049	-0.294657	-3.9431	0.077177	-3.73935	0.0832358	0.37123	-0.322621	-4.01131	0.0664651	-3.78867	0.0795756	0.701276	-0.39733	-4.04525	0.0724241	-3.77107	0.0878264	0.113596	-0.239496	-4.33999	0.0741553	-4.1755	0.0922562
HERPUD1	ENSG00000051108	0.0573972	0.112815	-2.37058	0.0846877	-2.45115	0.109189	0.0551169	0.099422	-2.08985	0.0779693	-2.16067	0.0984904	0.0487428	-0.120681	-2.10945	0.0672358	-2.02727	0.0861417	0.0493211	-0.0814543	-2.10102	0.0689592	-2.0473	0.101603	0.0742222	-0.18349	-2.23015	0.0637065	-2.10577	0.0983707	0.0474508	-0.0529931	-2.23479	0.0716892	-2.20094	0.104373	0.105741	0.233822	-2.37843	0.0672883	-2.54233	0.0906033
HOMER3	ENSG00000051128	0.0729457	0.0182174	-3.92591	0.132256	-3.94228	0.156448	0.0858703	0.175515	-4.12932	0.114882	-4.25379	0.136084	0.112839	0.29072	-3.93454	0.111602	-4.1413	0.15239	0.0545285	-0.0071898	-3.89203	0.101198	-3.88981	0.126027	0.107321	0.285865	-4.19078	0.113317	-4.3918	0.137842	0.0563437	0.0763505	-3.88987	0.0957567	-3.94608	0.125665	0.0728639	0.146107	-2.9228	0.108651	-3.0255	0.120807
PIK3CB	ENSG00000051382	0.128906	-0.268181	-2.51988	0.0916917	-2.33772	0.127132	0.0424617	0.0173497	-2.25672	0.0739092	-2.27009	0.0907192	0.0401345	0.0159081	-2.13126	0.0595508	-2.14479	0.0918736	0.0565682	-0.131957	-2.07307	0.0695157	-1.98197	0.0748449	0.0411251	-0.0556453	-2.00875	0.0637012	-1.97221	0.0900004	0.0745538	-0.193407	-2.07272	0.0787222	-1.94003	0.0941839	0.0415288	-0.0387396	-2.58241	0.0773547	-2.55663	0.0892623
CYBA	ENSG00000051523	0.154621	0.374331	-3.39455	0.183625	-3.65839	0.205655	0.806043	0.796566	-3.66638	0.167168	-4.22655	0.209619	0.167092	0.394068	-3.98633	0.161258	-4.26478	0.191483	0.134715	0.334186	-4.1941	0.175863	-4.43274	0.213022	0.319709	0.591898	-4.12612	0.168212	-4.54416	0.209925	0.12473	0.24358	-3.98892	0.179122	-4.16438	0.212673	0.0856993	-0.0223071	-3.18172	0.154865	-3.1717	0.187819
THOC3	ENSG00000051596	0.553848	-0.533415	-3.70614	0.122703	-3.33688	0.1265	0.959899	-0.496505	-3.29446	0.0957592	-2.95115	0.10412	0.306347	-0.396601	-3.40347	0.103861	-3.12868	0.104744	0.0891995	-0.223109	-3.32646	0.0795661	-3.17415	0.104918	0.523122	-0.44346	-3.4359	0.0886819	-3.1299	0.103946	0.562275	-0.472484	-3.55502	0.097702	-3.22908	0.112517	0.125737	-0.30648	-4.07403	0.096124	-3.86764	0.146794
HEBP2	ENSG00000051620	0.251459	0.488405	-3.14522	0.14853	-3.49037	0.186879	1.15539	0.732171	-3.34603	0.144787	-3.85679	0.166424	1.59333	0.765109	-3.31536	0.149551	-3.84674	0.156955	0.29618	0.525649	-3.28615	0.146561	-3.65618	0.180151	1.14239	0.713595	-3.23092	0.138242	-3.72933	0.163561	0.457197	0.554422	-2.98981	0.136222	-3.3774	0.159022	0.173018	0.389245	-3.20184	0.142409	-3.47406	0.159081
MPHOSPH9	ENSG00000051825	0.108921	0.251183	-3.56615	0.10488	-3.74321	0.129455	0.0545599	0.105336	-3.69559	0.0859051	-3.76966	0.0976201	0.109207	0.222734	-4.03806	0.071637	-4.19352	0.0855588	0.0444513	-0.0469023	-4.06743	0.0761663	-4.03621	0.0916523	0.0671143	0.166749	-4.12186	0.0747078	-4.23887	0.0920706	0.0893242	0.218712	-4.01433	0.0839044	-4.16695	0.0955213	0.069436	0.170367	-3.96034	0.0977647	-4.07883	0.103012
PLEKHA5	ENSG00000052126	0.0434187	-0.0197536	-2.62783	0.0805868	-2.6157	0.0973797	0.0365625	0.053145	-2.51533	0.0612329	-2.55336	0.0786244	0.0422823	-0.0973128	-2.87055	0.0583647	-2.80385	0.0701309	0.0330573	0.0160686	-3.04874	0.0592964	-3.06086	0.0740735	0.0319282	-0.0247863	-3.03951	0.0532056	-3.02359	0.0732051	0.0347065	-0.042213	-3.03351	0.0577982	-3.00554	0.0769647	0.086465	0.192614	-3.45313	0.066025	-3.58793	0.0833524
SIKE1	ENSG00000052723	0.0615334	0.123748	-3.56331	0.091634	-3.65111	0.111275	0.0390357	-0.0255189	-3.69517	0.0688733	-3.67885	0.0864473	0.0333305	-0.0349219	-3.64276	0.0568364	-3.61938	0.0701466	0.0400937	-0.0637073	-3.55315	0.0628674	-3.51002	0.0777204	0.0352923	0.031018	-3.64551	0.0572122	-3.66837	0.0773948	0.0334163	-0.0095788	-3.65525	0.0606631	-3.6496	0.0752877	0.0342768	-0.0126177	-3.45839	0.0609513	-3.4507	0.0763767
RRP12	ENSG00000052749	0.0623742	0.0599355	-4.02216	0.112548	-4.06583	0.130576	0.0497386	0.0459331	-3.73913	0.0922977	-3.77214	0.104261	0.0982099	-0.229037	-3.52748	0.07538	-3.37054	0.0965713	0.0795354	-0.192194	-3.51867	0.0788034	-3.387	0.096422	0.24024	-0.322038	-3.54361	0.0738932	-3.3224	0.0974633	0.105442	-0.246489	-3.7444	0.0757913	-3.57623	0.105487	0.0639287	-0.165175	-4.24647	0.0853708	-4.13433	0.108912
FNIP2	ENSG00000052795	0.0561976	0.0742624	-2.89685	0.0863248	-2.95074	0.110266	0.0479669	-0.0889076	-2.63067	0.075392	-2.5705	0.0926238	0.0526993	0.0960855	-2.60985	0.0677837	-2.67827	0.0902052	0.0431855	0.0789874	-2.67857	0.0646803	-2.73469	0.0832342	0.0375114	0.0270161	-2.67288	0.0592887	-2.6934	0.0844543	0.0405651	-0.0160171	-2.69222	0.0694832	-2.68251	0.0873388	0.120666	0.242137	-2.80489	0.0664696	-2.97449	0.0889029
MSMO1	ENSG00000052802	0.0487583	-0.111077	-1.73659	0.0684148	-1.66084	0.0843279	0.307343	-0.31591	-2.04026	0.0732833	-1.82173	0.079163	0.26797	-0.334551	-1.83502	0.0689404	-1.60512	0.0939566	0.21012	-0.313488	-1.78648	0.0657069	-1.57106	0.0904873	0.284574	-0.308629	-1.63488	0.0573883	-1.42272	0.0829508	0.112643	-0.239977	-1.67989	0.0659901	-1.51629	0.0996424	0.0837753	-0.189743	-1.79153	0.0670534	-1.66162	0.0884915
TTC17	ENSG00000052841	0.0513859	0.0671318	-3.6439	0.0869129	-3.69245	0.1075	0.0394898	-0.0422378	-3.79853	0.0705494	-3.77011	0.0819398	0.0394051	0.0926909	-3.84557	0.0522039	-3.91041	0.062397	0.0522522	0.128698	-3.74938	0.0609404	-3.83923	0.0706729	0.0324629	0.0467231	-3.89299	0.0568123	-3.92581	0.0640544	0.0386876	0.0780723	-3.88081	0.0603411	-3.93585	0.0743342	0.0360399	0.0293069	-3.69455	0.0584719	-3.71601	0.0754499
FSTL4	ENSG00000053108	0.0792346	0.11549	-4.70492	0.136328	-4.78823	0.159636	0.0562997	-0.000165539	-4.02403	0.105105	-4.02539	0.118746	0.0506143	-0.0573658	-3.94182	0.0915052	-3.90332	0.103987	0.100177	-0.232406	-3.74114	0.0917898	-3.58171	0.108403	0.069259	-0.171171	-3.88466	0.0860123	-3.768	0.106888	0.053578	-0.0859346	-4.08754	0.0910467	-4.02916	0.103316	0.064983	-0.102177	-5.16119	0.10982	-5.09232	0.126306
FOXN3	ENSG00000053254	0.0464001	-0.0545673	-2.92845	0.0780264	-2.89253	0.0994357	0.262533	0.313903	-3.09424	0.0710432	-3.31277	0.0832375	0.0516509	0.120359	-3.2139	0.0606926	-3.29812	0.0725878	0.0601364	0.141117	-3.02844	0.0611602	-3.12726	0.0754227	0.0521294	0.124763	-3.17907	0.0644428	-3.26613	0.0729446	0.0369202	0.0492312	-3.20499	0.0617166	-3.24028	0.0786223	0.0415951	0.0859522	-3.05967	0.06273	-3.12039	0.0790712
AKR7A2	ENSG00000053371	0.0468571	-0.0597861	-2.77359	0.0798391	-2.73348	0.0953028	0.0387308	-0.0363854	-2.97467	0.0720008	-2.95005	0.0796831	0.049005	0.120006	-3.01219	0.0639519	-3.09567	0.0685042	0.0796468	0.182117	-3.00326	0.0634331	-3.13066	0.0799563	0.0379578	0.0507414	-2.96332	0.0647863	-2.99973	0.0816569	0.0603023	0.146884	-2.77325	0.0705741	-2.87551	0.076717	0.0824186	0.189523	-2.50893	0.0621285	-2.64154	0.0797934
MRTO4	ENSG00000053372	0.0483149	-0.00987323	-3.33963	0.0947542	-3.33302	0.0971807	0.0520181	-0.125921	-3.01423	0.0715126	-2.92713	0.0739431	0.278306	-0.28677	-3.14132	0.0618332	-2.94336	0.0738698	0.183813	-0.254702	-3.11134	0.0655555	-2.93511	0.0698695	0.0832835	-0.184919	-3.0996	0.0619147	-2.97213	0.0722955	0.0401766	-0.0845668	-3.13872	0.0600685	-3.0812	0.0761128	0.254284	-0.29247	-3.5178	0.0671656	-3.31574	0.0764537
NNAT	ENSG00000053438	0.308127	-0.576812	-2.0176	0.16576	-1.62224	0.191894	0.324466	-0.520117	-1.40022	0.174473	-1.0411	0.183524	1.60511	-0.786063	-1.80274	0.152961	-1.26124	0.172455	0.537503	-0.750699	-1.70014	0.146935	-1.19443	0.227506	1.66465	-0.951055	-1.6339	0.163928	-0.982264	0.20878	1.87472	-0.770812	-1.42942	0.147018	-0.897561	0.161819	0.827949	-0.769496	-1.93497	0.163399	-1.40528	0.185813
USE1	ENSG00000053501	0.374498	-0.346819	-2.68532	0.0737399	-2.44587	0.0856492	0.122864	-0.238009	-2.66351	0.0671006	-2.49957	0.0807705	0.446093	-0.290137	-2.64842	0.0546476	-2.44821	0.0689201	0.270622	-0.280036	-2.59685	0.0614003	-2.40353	0.0730185	2.7865	-0.376433	-2.59209	0.0574143	-2.33186	0.0684706	0.210988	-0.263985	-2.52859	0.0577623	-2.34656	0.0726393	0.0824662	-0.198987	-2.55237	0.0593641	-2.4162	0.0836983
MCF2L2	ENSG00000053524	0.0769074	0.109099	-3.80439	0.141258	-3.88201	0.155029	0.141056	0.332386	-4.09671	0.137285	-4.32797	0.143064	0.213504	0.382966	-4.07668	0.116114	-4.34333	0.125682	0.172389	0.369482	-4.12529	0.127272	-4.38257	0.136747	0.181655	0.375582	-4.18045	0.130009	-4.44132	0.134527	0.222104	0.424413	-4.20824	0.133389	-4.50275	0.136949	0.0876659	0.180796	-4.16198	0.133572	-4.28951	0.148099
NRIP2	ENSG00000053702	0.120374	0.0427341	-5.60776	0.207495	-5.64978	0.259332	0.0991723	0.198895	-5.49177	0.14642	-5.63504	0.179593	0.128138	0.297983	-5.13568	0.116678	-5.34395	0.130402	0.131292	0.309404	-4.88491	0.115894	-5.10263	0.141366	0.205893	0.386546	-4.86562	0.111427	-5.13713	0.138967	0.108318	0.259164	-5.11579	0.12046	-5.29927	0.148731	0.0627846	0.0237711	-4.22139	0.10691	-4.24111	0.133694
AP5M1	ENSG00000053770	0.117914	0.261095	-2.61755	0.0835967	-2.80047	0.104749	0.0408129	0.0236969	-2.6446	0.0740872	-2.66212	0.0876551	0.0515506	-0.126911	-2.67553	0.0619216	-2.58905	0.0825472	0.0481629	-0.0961913	-2.59974	0.0666289	-2.53438	0.0844301	0.050507	-0.120353	-2.68454	0.067066	-2.60214	0.0811046	0.0790901	-0.19179	-2.79503	0.0650029	-2.66364	0.0855714	0.0682437	-0.168351	-2.85642	0.0695903	-2.7416	0.0926633
ANAPC4	ENSG00000053900	0.226471	0.392038	-3.85011	0.0896719	-4.12762	0.14009	0.0384051	0.000798088	-3.77477	0.0702415	-3.77638	0.0840456	0.0320848	0.0132458	-3.8789	0.0538628	-3.88949	0.075722	0.0452441	-0.108812	-3.75171	0.0582511	-3.67756	0.0769492	0.0528909	-0.122329	-3.9725	0.0628057	-3.88802	0.067975	0.0668697	-0.160758	-4.07313	0.0611886	-3.96266	0.0751444	0.0401479	-0.073544	-3.91673	0.0570513	-3.86721	0.0785279
TRAPPC3	ENSG00000054116	0.157854	0.283964	-2.63321	0.0763119	-2.8319	0.0971972	0.0700431	-0.178472	-2.43016	0.064409	-2.30828	0.0884724	0.0520077	-0.148114	-2.43563	0.0676399	-2.33307	0.0686377	0.106427	-0.218514	-2.42307	0.0672735	-2.27225	0.0764006	0.0704599	-0.18288	-2.50529	0.0790726	-2.37754	0.0649707	0.0350757	-0.0484897	-2.55732	0.0660343	-2.52393	0.0687941	0.0409295	0.00044101	-2.78299	0.0782566	-2.78324	0.0774184
THRAP3	ENSG00000054118	0.0423207	0.0654261	-2.48999	0.0680968	-2.53683	0.0874532	0.0427102	-0.101317	-2.38795	0.0616414	-2.31843	0.0720624	0.0299637	-0.00443571	-2.5867	0.0564374	-2.58392	0.0614022	0.0318943	0.00773833	-2.46569	0.0568817	-2.47194	0.0708318	0.0352569	0.0512269	-2.54414	0.0541275	-2.58064	0.0700827	0.0367581	-0.0645125	-2.53564	0.0565366	-2.49195	0.0725999	0.0363058	-0.0675783	-2.42572	0.0590839	-2.37945	0.068237
PHPT1	ENSG00000054148	0.196846	-0.326031	-1.02172	0.0871039	-0.796978	0.100436	0.337654	-0.371693	-1.00834	0.0849854	-0.751354	0.0929376	0.252448	-0.334701	-1.21304	0.0791403	-0.982565	0.0957368	0.107587	-0.244209	-1.23149	0.0764751	-1.06437	0.10024	0.117359	-0.252731	-1.22574	0.0829832	-1.05113	0.0897568	0.0572355	-0.12127	-1.1042	0.073031	-1.02353	0.110063	0.0600956	-0.100874	-0.855853	0.091551	-0.788011	0.112291
ENTPD2	ENSG00000054179	0.109785	0.105834	-3.29538	0.207845	-3.37133	0.22104	0.217344	0.526897	-4.6268	0.194347	-5.00173	0.241847	10.2827	1.18211	-4.92608	0.167744	-5.75354	0.210092	89.1069	1.54165	-4.933	0.193694	-6.00874	0.228896	1.47481	0.95617	-4.84428	0.182315	-5.51968	0.242788	0.281525	0.574736	-4.52613	0.1864	-4.93622	0.238513	0.328852	0.606973	-4.04751	0.180374	-4.47573	0.218063
ARID4B	ENSG00000054267	0.0673524	0.157334	-2.35772	0.0868218	-2.46851	0.1049	0.075992	0.192727	-2.44257	0.0783837	-2.57687	0.087336	0.121098	0.23956	-2.69884	0.0703619	-2.86627	0.087869	0.0519674	0.0707666	-2.71478	0.0712382	-2.76687	0.10477	0.159407	0.282674	-2.71076	0.071436	-2.90901	0.0992926	0.0667051	0.175137	-2.65863	0.0670614	-2.78265	0.0991115	0.0571363	0.124416	-2.34285	0.0697384	-2.43074	0.0899102
OPN3	ENSG00000054277	0.135597	-0.355732	-2.94113	0.125578	-2.69916	0.156467	0.134246	-0.321594	-2.33808	0.0956119	-2.12077	0.142359	0.553114	-0.507445	-2.46662	0.101006	-2.11815	0.128656	1.57398	-0.505824	-2.26845	0.087296	-1.9199	0.107044	0.762026	-0.589106	-2.47209	0.101279	-2.06798	0.13853	1.37592	-0.562808	-2.67061	0.0991067	-2.28267	0.118488	0.177993	-0.363381	-3.69249	0.0944002	-3.44625	0.142494
SDCCAG8	ENSG00000054282	0.0497691	-0.0325991	-2.19903	0.0885583	-2.17845	0.108588	0.19713	0.315608	-2.64194	0.0911446	-2.8629	0.110939	0.0423016	0.0541349	-2.84713	0.0812935	-2.88586	0.095121	0.0510187	0.0939085	-2.92896	0.0844062	-2.99549	0.0992095	0.101097	0.21744	-2.92474	0.0795933	-3.07629	0.0890258	0.0580177	0.0406681	-2.93119	0.0871559	-2.96217	0.114985	0.0526051	0.0745589	-2.7307	0.0826767	-2.78535	0.114858
PTPRN	ENSG00000054356	0.104724	-0.242913	-1.37849	0.0925846	-1.21163	0.1079	0.100891	-0.226183	-0.894255	0.090223	-0.7393	0.109869	0.190009	-0.299758	-0.942397	0.080416	-0.736377	0.0996044	0.319939	-0.389063	-0.884856	0.0831221	-0.617763	0.11015	0.158879	-0.349648	-0.888317	0.132047	-0.642722	0.105796	0.169269	-0.325259	-0.983551	0.105706	-0.759647	0.120923	0.255026	-0.434819	-1.8457	0.11225	-1.54709	0.134242
HHAT	ENSG00000054392	0.316872	1.93489	-3.98757	1.3937	-4.27876	0.3868	0.109646	-1.18594	-4.51509	0.147523	-4.08212	0.82152	0.263294	2.77148	-3.98447	1.28662	-7.49445	4.93444	0.168601	-0.162885	-6.36874	2.51807	-5.09812	0.191538	0.489076	-0.49963	-13.1592	13.997	-5.02271	0.143974	0.144823	-0.326111	-6.94719	3.31117	-5.09963	0.136598	0.143602	-0.395976	-4.99138	0.627338	-4.89567	0.830087
KIF1B	ENSG00000054523	0.0359968	0.0623804	-0.954752	0.0573558	-0.998909	0.071683	0.0342175	-0.0536189	-0.91239	0.0577621	-0.875877	0.0680726	0.03144	0.0657474	-0.846206	0.0483447	-0.892409	0.0599984	0.0299964	0.0153029	-0.709536	0.054613	-0.720824	0.0660342	0.0299983	-0.0532289	-0.721819	0.0492662	-0.685435	0.0586799	0.0374326	-0.078073	-0.729696	0.0490576	-0.676659	0.0676573	0.0524849	-0.127381	-0.623531	0.0552018	-0.535861	0.0656664
FOXC1	ENSG00000054598	0.203876	0.50218	-3.96146	0.197109	-4.31854	0.239633	1.33361	0.905444	-4.25683	0.171182	-4.89286	0.214482	1.18749	0.804099	-4.37514	0.161695	-4.93602	0.182063	0.16205	0.376814	-4.60216	0.159165	-4.86952	0.193006	1.08317	0.731097	-4.43609	0.142143	-4.9499	0.186601	0.191973	0.427915	-4.37711	0.162124	-4.68225	0.207062	1.23184	0.813592	-4.02876	0.150468	-4.60355	0.211188
TBC1D22A	ENSG00000054611	0.070753	-0.148594	-4.11079	0.111549	-4.00996	0.129285	0.0484214	-0.0876921	-3.98915	0.083319	-3.92904	0.0907659	0.0847773	-0.197407	-3.97844	0.0696212	-3.84243	0.0803797	0.0499426	-0.116569	-3.89108	0.0718859	-3.81143	0.0861322	0.343262	-0.305524	-3.9431	0.065711	-3.73202	0.0752045	0.135442	-0.244334	-3.88716	0.0697278	-3.7189	0.0839443	0.322935	-0.32759	-3.8745	0.071235	-3.64838	0.0837757
SYNE2	ENSG00000054654	0.159322	0.349474	-3.85193	0.11904	-4.0974	0.143911	0.0612977	0.0770241	-4.04523	0.105833	-4.10002	0.117397	0.0919827	0.217515	-4.43446	0.10192	-4.58561	0.105107	0.0603689	0.0994252	-4.44851	0.104686	-4.51895	0.118734	0.249507	0.372982	-4.44119	0.0970646	-4.70055	0.105127	0.0919232	0.222239	-4.37569	0.1015	-4.53176	0.119404	0.40088	0.453104	-4.26529	0.102334	-4.58175	0.123754
PLEKHH1	ENSG00000054690	0.13192	0.296271	-3.76048	0.168939	-3.9718	0.20018	0.124104	0.293371	-3.95725	0.130715	-4.16996	0.190014	0.180876	0.425774	-3.72365	0.129779	-4.02712	0.184685	0.0803381	-0.0114716	-3.5021	0.122939	-3.50487	0.18946	0.0838583	0.0949865	-3.3819	0.125438	-3.4582	0.192468	0.0923629	-0.163114	-2.77294	0.124868	-2.66757	0.178155	0.0754327	0.07554	-1.33659	0.129792	-1.39311	0.159704
ATP9A	ENSG00000054793	0.103554	-0.231703	-1.1185	0.0944854	-0.96012	0.116458	0.045824	-0.0221273	-0.747311	0.0793805	-0.732976	0.0906459	0.0437079	-0.110169	-0.805106	0.0579889	-0.728738	0.0579274	0.0682079	-0.158062	-0.759913	0.0492096	-0.652468	0.0817887	0.0538441	-0.151203	-0.768967	0.0665238	-0.664708	0.0737281	0.0424179	-0.126848	-0.818759	0.0647098	-0.731086	0.0680071	0.121463	-0.229928	-1.10879	0.0687944	-0.949818	0.0740452
CBLN4	ENSG00000054803	0.547612	-0.716949	-2.62986	0.145107	-2.1459	0.219012	0.782477	-0.652576	-2.30457	0.121711	-1.8584	0.164297	1.84911	-0.699487	-2.42939	0.105236	-1.95125	0.155781	2.06712	-0.705253	-2.90715	0.115652	-2.42204	0.144771	0.358461	-0.523368	-3.47265	0.127948	-3.11284	0.149048	0.219649	-0.426796	-3.68662	0.129934	-3.3937	0.151404	0.196124	-0.457015	-5.1523	0.148707	-4.84152	0.184831
FAM168A	ENSG00000054965	0.0348847	0.00538601	-1.93774	0.0621134	-1.94232	0.0743389	0.0320153	-0.0132165	-1.80924	0.053662	-1.8019	0.0804519	0.0289569	-0.0409883	-1.80649	0.0475047	-1.77862	0.057853	0.0484404	-0.124989	-1.73246	0.0516134	-1.64676	0.0673062	0.0518707	-0.131224	-1.78901	0.0561832	-1.69826	0.0596787	0.0394628	-0.0970801	-1.80074	0.0529554	-1.73489	0.0749457	0.0492387	-0.120267	-1.83241	0.0494988	-1.74991	0.0645582
RELT	ENSG00000054967	1.04005	0.789926	-4.70918	0.139594	-5.26771	0.203559	0.0718447	0.125438	-4.77179	0.122941	-4.86081	0.140152	0.0533132	0.0535245	-4.58467	0.0975502	-4.62383	0.116538	0.0586027	0.0467847	-4.3652	0.0974183	-4.4007	0.12491	0.0886162	-0.211479	-4.77972	0.10605	-4.63488	0.121483	0.0809452	-0.197769	-4.95578	0.108847	-4.82203	0.136152	0.0992986	0.248094	-4.42627	0.107106	-4.60018	0.124649
GALC	ENSG00000054983	0.0555665	-0.0722189	-3.34463	0.10076	-3.29569	0.110831	0.0511435	0.0998662	-3.31241	0.0782499	-3.38294	0.0934971	0.0358982	0.00750561	-3.3519	0.0627608	-3.35822	0.078378	0.0409845	-0.0595009	-3.21331	0.0681481	-3.17339	0.0851714	0.0467229	-0.111684	-3.26864	0.0612289	-3.19274	0.0821795	0.0529288	-0.121659	-3.21272	0.0630055	-3.13014	0.0865252	0.0436588	-0.0860978	-2.7765	0.0721521	-2.71802	0.0867652
NOP58	ENSG00000055044	0.299671	0.35644	-2.95915	0.0796526	-3.2078	0.0974712	0.0344718	0.00653838	-2.87291	0.0613927	-2.87835	0.074649	0.0371705	0.078323	-3.09786	0.0516563	-3.15311	0.0676966	0.0343375	0.0153327	-3.02395	0.0625822	-3.03517	0.0714211	0.0331465	0.046037	-3.12651	0.0525386	-3.15966	0.0722221	0.0325835	-0.0329041	-3.12427	0.0546747	-3.10274	0.0741921	0.0491466	0.119747	-3.16531	0.0551303	-3.24999	0.0801715
SZRD1	ENSG00000055070	0.0717309	0.171302	-3.0938	0.0806246	-3.21441	0.101173	1.07824	0.394995	-3.28502	0.0672724	-3.55979	0.0805524	0.676887	0.347437	-3.37074	0.0605793	-3.61303	0.0815103	4.38116	0.457781	-3.34728	0.0639806	-3.66587	0.0816795	0.822266	0.364303	-3.36746	0.065639	-3.62066	0.0753037	0.0931638	0.198399	-3.3062	0.062059	-3.44492	0.0789988	0.0547852	0.128643	-2.75756	0.0609484	-2.84779	0.0762951
KCNH2	ENSG00000055118	0.105131	-0.279024	-3.55309	0.0966641	-3.36236	0.120593	0.404082	-0.373333	-3.32714	0.0733705	-3.07035	0.0968876	0.703348	-0.375041	-3.48242	0.0685539	-3.22273	0.0727272	0.102087	-0.242884	-3.52124	0.0684787	-3.35515	0.0958345	0.514396	-0.385625	-3.55217	0.0665544	-3.28654	0.0885382	0.532996	-0.36329	-3.59116	0.0698779	-3.34069	0.0869138	0.170726	-0.292816	-4.10893	0.0817279	-3.90671	0.0904342
CUL1	ENSG00000055130	0.0441693	0.0657937	-2.54106	0.0723057	-2.58808	0.0898145	0.0361573	-0.0379797	-2.26719	0.0610316	-2.24187	0.0758025	0.0965663	-0.193966	-2.27366	0.0504884	-2.14059	0.073012	0.0847654	-0.18878	-2.23503	0.0545474	-2.10537	0.0729509	0.0841389	-0.170166	-2.30414	0.0527221	-2.18671	0.0619362	0.0407588	-0.0948196	-2.43297	0.0549176	-2.36847	0.0738803	0.0329174	-0.0156786	-2.73223	0.0590805	-2.72217	0.0713844
FAM114A2	ENSG00000055147	0.0848393	0.124614	-4.34955	0.138779	-4.44008	0.165927	0.101013	0.248579	-4.34953	0.116687	-4.5239	0.132758	0.05712	0.0286925	-4.39861	0.103249	-4.41981	0.115106	0.0645014	0.10597	-4.34722	0.108161	-4.42154	0.11556	0.0647249	-0.130894	-4.46191	0.10545	-4.37176	0.110727	0.0717174	0.141699	-4.3848	0.106655	-4.48516	0.124901	0.0652336	0.111726	-4.3401	0.107058	-4.41935	0.122879
CYFIP2	ENSG00000055163	0.0493134	-0.119578	-0.891094	0.0645225	-0.808739	0.0723352	0.0602865	-0.144548	-0.674189	0.0578278	-0.575518	0.0802659	0.125861	-0.220571	-0.69852	0.0644164	-0.545912	0.0690404	0.0986566	-0.21034	-0.654864	0.0610843	-0.511243	0.0906938	0.385858	-0.30832	-0.665928	0.0566143	-0.453688	0.0783581	0.278135	-0.30175	-0.764876	0.0526137	-0.558002	0.0856488	0.166641	-0.26012	-1.42874	0.0581724	-1.25024	0.0838798
TAB2	ENSG00000055208	0.177162	0.312506	-2.5993	0.0864091	-2.81745	0.102774	0.392819	0.343845	-2.81189	0.0742556	-3.05122	0.086813	0.210612	0.268167	-3.03423	0.0675337	-3.22065	0.0751665	0.138948	0.259325	-3.02382	0.0704707	-3.20518	0.0906676	0.123198	0.250932	-2.98197	0.0719127	-3.1577	0.0933483	0.0512301	0.105866	-2.94433	0.0729685	-3.01937	0.0928669	0.0811635	0.200339	-2.92589	0.0764047	-3.06633	0.0952844
GINM1	ENSG00000055211	0.0419377	0.0116046	-3.02597	0.0777626	-3.03488	0.088062	0.163377	0.238326	-3.11319	0.0596426	-3.2793	0.0733465	0.382842	0.258875	-3.34198	0.0503806	-3.52215	0.0634138	0.235826	0.282633	-3.30432	0.0663314	-3.5006	0.071799	0.0613114	0.135073	-3.3483	0.0513635	-3.44284	0.0667646	0.0362696	0.0703782	-3.19569	0.0502035	-3.24575	0.0712782	0.0373108	0.0624062	-2.75315	0.0607073	-2.79722	0.073006
EIF2AK2	ENSG00000055332	0.0727973	0.183681	-2.38259	0.0661339	-2.51175	0.0900446	0.0540367	0.131708	-2.46505	0.059201	-2.55802	0.0827868	0.0452983	0.0991222	-2.45887	0.0544074	-2.52862	0.070809	0.0353939	0.0432565	-2.39225	0.0600868	-2.42293	0.0705218	0.0356036	0.0564165	-2.4175	0.0547933	-2.4574	0.0676526	0.0410479	0.0777739	-2.46096	0.0542588	-2.51658	0.0798196	0.0488056	0.11294	-2.5027	0.0585058	-2.58238	0.0786741
USP36	ENSG00000055483	0.0594438	0.0215124	-4.09743	0.103792	-4.11513	0.128302	0.199134	-0.302225	-4.04311	0.0816741	-3.83408	0.087093	0.0329145	-0.0334381	-4.12005	0.0562189	-4.09782	0.0710202	0.0413656	-0.0811219	-3.98232	0.0643626	-3.92695	0.07658	0.0352865	-0.0454126	-4.08759	0.059616	-4.05711	0.0745112	0.0525331	-0.130309	-4.06953	0.0602742	-3.98005	0.0729003	0.0365115	0.0552591	-3.8028	0.0624536	-3.84186	0.0737238
KMT2C	ENSG00000055609	0.121723	0.255733	-2.63349	0.0787673	-2.81266	0.0999863	0.038625	0.0467686	-2.79887	0.067876	-2.83203	0.077939	0.0786498	0.182537	-3.11079	0.0616135	-3.23825	0.075555	0.0714718	0.169081	-3.16541	0.0650876	-3.28342	0.0764449	0.0976894	0.200086	-3.06821	0.0614387	-3.20795	0.0765015	0.0662419	0.158299	-2.87398	0.0634917	-2.98476	0.0781354	0.179726	0.255131	-2.46564	0.0593148	-2.64404	0.0814285
CCDC85A	ENSG00000055813	0.105651	-0.26801	-2.67067	0.105041	-2.4859	0.113244	0.272358	-0.389443	-2.46524	0.0969984	-2.19697	0.113466	0.447299	-0.39125	-2.62707	0.0825865	-2.35738	0.0986751	0.183599	-0.31144	-2.08981	0.0837805	-1.87545	0.100207	0.407393	-0.385453	-2.31471	0.0808927	-2.04938	0.100773	0.368653	-0.382435	-2.81449	0.0846917	-2.55059	0.0980368	0.0758263	-0.184099	-3.67023	0.0877126	-3.54368	0.099064
PUM2	ENSG00000055917	0.0411716	-0.0704947	-1.71074	0.0626781	-1.66297	0.0782615	0.0607104	-0.140089	-1.67179	0.0546497	-1.57556	0.0687431	0.0715935	-0.156283	-1.74957	0.0521361	-1.642	0.0653721	0.109096	-0.185346	-1.62335	0.0508915	-1.49526	0.0577023	0.0632644	-0.150707	-1.72708	0.0512236	-1.62379	0.0705496	0.0503666	-0.128313	-1.7543	0.0567739	-1.66572	0.0625593	0.031436	-0.0215095	-1.90035	0.0555829	-1.8862	0.0678093
MRPL43	ENSG00000055950	0.0599676	-0.148385	-2.51001	0.0813313	-2.40774	0.0880885	0.0745497	-0.183148	-2.40154	0.069256	-2.27623	0.0897314	0.0486964	-0.124524	-2.43336	0.0557335	-2.34862	0.078971	0.112996	-0.221926	-2.41429	0.0617558	-2.26183	0.0810885	0.0785809	-0.185184	-2.48756	0.0596744	-2.36039	0.0769142	0.119152	-0.22887	-2.4667	0.065076	-2.30916	0.080237	0.067241	-0.16411	-2.17738	0.0625496	-2.06467	0.0774754
HPF1	ENSG00000056050	0.0814269	0.19672	-2.8757	0.0994897	-3.01321	0.110628	0.0471525	-0.0408898	-2.80428	0.0874601	-2.77685	0.0974414	0.0675316	-0.181029	-2.72792	0.0703032	-2.60398	0.0892814	0.0611321	-0.150504	-2.63574	0.0724064	-2.53227	0.0831747	0.0860887	-0.204644	-2.80938	0.0707683	-2.66877	0.0863262	0.0601098	-0.147843	-2.94826	0.0738158	-2.84732	0.0923854	0.0633083	-0.160245	-2.94371	0.0706843	-2.83481	0.0963437
ZFR	ENSG00000056097	0.0420948	-0.0767569	-1.44512	0.0606923	-1.39314	0.0785595	0.0874428	-0.200783	-1.34488	0.0612647	-1.20683	0.0772181	0.107823	-0.209415	-1.68876	0.0568077	-1.54455	0.0713791	0.164947	-0.235775	-1.65226	0.0559175	-1.48956	0.0676841	0.141835	-0.241878	-1.6788	0.0531174	-1.51288	0.0793967	0.0537344	-0.126289	-1.57264	0.056639	-1.48608	0.0720244	0.0439895	-0.0958532	-1.4951	0.055906	-1.42989	0.0747738
ZNF280C	ENSG00000056277	0.17073	0.0757047	-4.70874	0.636854	-4.95755	1.04298	0.103292	-0.0195321	-4.38844	0.188058	-4.3733	0.179868	0.422934	1.60315	-4.09088	0.713722	-9.76647	8.91724	0.447237	5.18176	-3.53021	1.97244	-10.0268	9.07546	0.195273	3.82574	-3.66814	1.53743	-6.26159	2.73342	0.190353	1.95899	-3.95899	0.882896	-6.28612	2.97584	0.348372	5.56998	-3.31968	2.10662	-8.54504	6.79827
RC3H2	ENSG00000056586	0.0705494	0.17318	-2.5062	0.0766092	-2.62762	0.0928019	0.0401906	-0.0583809	-2.40896	0.0672808	-2.36936	0.079015	0.0377902	-0.0719226	-2.57449	0.0493246	-2.52623	0.0749344	0.0529982	-0.133578	-2.48048	0.059527	-2.38889	0.0744295	0.0484711	-0.112302	-2.52596	0.0531529	-2.44952	0.0752688	0.0503771	-0.120538	-2.56964	0.0603899	-2.48725	0.0773828	0.0412515	-0.0927023	-2.77054	0.0609358	-2.7076	0.079478
IL17RB	ENSG00000056736	0.121133	0.141394	-3.79857	0.211848	-3.90504	0.250062	1.12812	0.93474	-4.32741	0.197579	-4.98378	0.239223	0.355022	0.675502	-4.72609	0.194496	-5.20084	0.226982	0.632822	0.813328	-4.83243	0.198055	-5.40473	0.235471	0.308368	0.626482	-4.7208	0.194016	-5.1623	0.22797	0.2678	0.586128	-4.46947	0.17967	-4.88569	0.231357	0.187008	0.417939	-4.16731	0.192063	-4.46845	0.242558
TRAF3IP2	ENSG00000056972	0.128379	0.263134	-4.08576	0.188233	-4.27499	0.221585	0.2376	0.493324	-4.44593	0.154213	-4.79642	0.202075	0.471813	0.583212	-4.51463	0.140857	-4.92465	0.176969	0.111813	0.24231	-4.50514	0.149068	-4.67787	0.178182	0.393027	0.573325	-4.25954	0.134706	-4.66437	0.18224	0.169964	0.403169	-4.29666	0.147862	-4.58188	0.183216	0.202756	0.435983	-4.23832	0.144126	-4.54688	0.183267
GYG2	ENSG00000056998	0.0999945	-0.145471	-4.86358	0.178293	-4.76625	0.197972	0.120534	-0.291169	-5.2215	0.161207	-5.02273	0.178759	0.163353	-0.362241	-4.89988	0.122066	-4.6516	0.142635	0.11086	0.251307	-5.52903	0.146871	-5.71099	0.192307	0.119018	0.296412	-5.59653	0.128612	-5.80524	0.152413	0.399737	0.591523	-5.57736	0.131488	-5.99854	0.199091	0.15685	0.342489	-4.61393	0.14622	-4.85249	0.15145
DCBLD2	ENSG00000057019	0.0620069	0.0779183	-4.09615	0.104425	-4.15293	0.128335	0.0524261	0.0919473	-3.77689	0.0857547	-3.84182	0.0987917	0.0360473	0.0153606	-3.81161	0.0649666	-3.82329	0.0793132	0.0450864	-0.0854841	-3.56588	0.0699529	-3.50787	0.0860516	0.0565491	-0.141966	-3.99715	0.0702313	-3.89975	0.083388	0.0396484	0.00462502	-4.25011	0.0727978	-4.25459	0.0882736	0.0569167	-0.131866	-4.34385	0.0783809	-4.2532	0.0877391
SOAT1	ENSG00000057252	0.0765799	-0.124723	-4.1821	0.129827	-4.0976	0.144541	0.0652165	0.134033	-4.37741	0.109647	-4.47143	0.120106	0.287585	0.365868	-4.21609	0.0906247	-4.47079	0.101927	0.0792668	0.192622	-4.10105	0.0926145	-4.23703	0.116458	0.12084	0.258013	-4.23	0.0939658	-4.40938	0.098934	0.116849	0.261527	-4.38702	0.0939774	-4.57142	0.122774	0.0607592	0.13924	-4.1251	0.0920594	-4.22244	0.10077
PKP2	ENSG00000057294	0.180915	-0.373455	-3.98968	0.307942	-3.7291	0.300217	0.173916	-0.364493	-4.0819	0.294206	-3.82618	0.282744	0.153547	-0.221536	-4.41857	0.267144	-4.27252	0.293216	0.157676	-0.277287	-4.51644	0.277666	-4.32669	0.286894	0.155765	-0.268991	-4.85828	0.276995	-4.67677	0.295114	0.161696	-0.293681	-5.02088	0.280618	-4.82176	0.297237	0.205645	-0.449231	-5.38743	0.28369	-5.08439	0.317176
GDI2	ENSG00000057608	0.103622	0.215739	-1.73692	0.0659019	-1.88771	0.0827272	0.035162	0.0160173	-1.76676	0.0602685	-1.77893	0.0759401	0.0360006	-0.0735394	-1.62425	0.0534281	-1.57402	0.0658413	0.0367532	-0.0748692	-1.55787	0.0507337	-1.50711	0.0696751	0.0625707	-0.153786	-1.61503	0.0502192	-1.50989	0.0736155	0.0496199	-0.132143	-1.67901	0.0493531	-1.5886	0.0692402	0.0555429	-0.140814	-1.5946	0.0530517	-1.49862	0.0779237
ATG5	ENSG00000057663	0.0847489	-0.208364	-3.33239	0.0972433	-3.18833	0.101066	0.0412886	-0.0171191	-3.01898	0.0726684	-3.00857	0.0905613	0.0645501	-0.163364	-3.08663	0.0651794	-2.97458	0.0811501	0.0596444	-0.147354	-3.13929	0.0730493	-3.0383	0.0873406	0.163624	-0.268839	-3.15534	0.0648588	-2.9705	0.0846863	0.0579942	-0.145539	-3.18803	0.0669525	-3.08835	0.0828062	0.0419114	0.00260026	-3.62397	0.0735015	-3.62728	0.0916401
TMCC3	ENSG00000057704	0.0827112	-0.0313975	-5.04339	0.155534	-5.02645	0.182742	0.0737586	-0.00395115	-5.30654	0.131748	-5.30788	0.160084	0.235831	0.390428	-5.03074	0.10019	-5.30407	0.124493	0.0660831	0.0991632	-4.87993	0.100975	-4.95279	0.135717	0.137819	0.300511	-4.81816	0.0940001	-5.02973	0.124389	0.0546719	-0.0488467	-4.31575	0.100258	-4.28351	0.115735	0.101128	-0.243834	-2.84424	0.0897051	-2.67911	0.126334
PITHD1	ENSG00000057757	0.0674527	-0.171146	-1.55362	0.0782502	-1.43812	0.111252	0.173706	-0.321118	-1.34494	0.0762315	-1.12536	0.108915	1.38357	-0.341825	-1.19591	0.0634129	-0.959252	0.067136	0.130272	-0.303784	-1.08528	0.0646168	-0.879884	0.121107	1.63943	-0.457729	-1.20768	0.0599966	-0.892894	0.0931924	0.54675	-0.387894	-1.31563	0.0683019	-1.04898	0.095536	0.204038	-0.298801	-1.49216	0.0637832	-1.28746	0.0945902
MTA3	ENSG00000057935	0.359836	-0.393436	-2.82656	0.0876442	-2.55528	0.102486	0.0638993	-0.151426	-2.66885	0.0778157	-2.56587	0.100372	0.0828524	-0.197942	-2.75158	0.0725855	-2.61552	0.0869911	0.158887	-0.275097	-2.948	0.0691056	-2.7589	0.0889543	0.342567	-0.341646	-2.94442	0.0733659	-2.70884	0.0884031	0.0538365	-0.125035	-2.83113	0.0669901	-2.74682	0.0959057	0.0446207	-0.0580984	-3.27119	0.0805314	-3.23243	0.0972749
USP13	ENSG00000058056	0.1152	-0.291367	-4.2643	0.120973	-4.06566	0.146048	0.232043	-0.38327	-4.39213	0.108591	-4.12694	0.112877	0.0598138	-0.132301	-4.38151	0.0913569	-4.29032	0.0968091	0.0541751	-0.0589251	-4.28177	0.0896427	-4.24344	0.114313	0.0686646	-0.163681	-4.35643	0.0847458	-4.24476	0.103859	0.0602227	-0.113724	-4.37434	0.0929117	-4.29646	0.1032	0.101626	-0.251714	-4.15251	0.0932187	-3.97998	0.112167
ATP11B	ENSG00000058063	0.0666944	-0.115418	-4.12477	0.115058	-4.04667	0.130058	0.068689	-0.171979	-4.00963	0.0853652	-3.89287	0.110179	0.0480491	-0.0987953	-4.18928	0.075901	-4.12175	0.0875824	0.0628058	-0.153141	-4.1268	0.0866281	-4.02196	0.100388	0.0955165	-0.225899	-4.24016	0.0787328	-4.08478	0.0924059	0.0787817	-0.196703	-4.19988	0.0814343	-4.06502	0.0980371	0.137127	-0.275937	-4.02342	0.084935	-3.83323	0.0965494
CDK14	ENSG00000058091	0.0596073	-0.0964057	-2.0153	0.0917101	-1.95106	0.116722	0.075482	-0.174484	-1.80288	0.0854872	-1.68389	0.106337	0.173843	-0.301395	-1.5161	0.083976	-1.30842	0.0976953	0.127375	-0.27407	-1.22116	0.0711195	-1.03419	0.104695	0.207672	-0.355247	-1.34356	0.0769071	-1.10118	0.116159	0.280419	-0.344929	-1.68065	0.0670197	-1.44373	0.0942646	0.100395	-0.22465	-2.58472	0.0745937	-2.4307	0.0949179
SEC61A1	ENSG00000058262	0.0605633	-0.135904	-2.70751	0.0906679	-2.61458	0.103782	0.0786169	0.190284	-2.69414	0.0817956	-2.82687	0.0916486	0.0770074	0.175478	-2.8227	0.0773108	-2.94475	0.0821154	0.0886138	0.201749	-2.72769	0.0745047	-2.86826	0.0838514	0.0760566	0.179127	-2.71483	0.0677494	-2.8402	0.0837242	0.0429708	0.0731324	-2.74983	0.0702278	-2.80177	0.086486	0.0457878	0.0745074	-2.50436	0.0735496	-2.55716	0.0871126
PPP1R12A	ENSG00000058272	0.0746698	0.173431	-2.00581	0.0739309	-2.1283	0.0998864	0.0541921	0.123796	-1.96332	0.0751907	-2.05089	0.0960504	0.0567364	0.139134	-2.14394	0.0718093	-2.24217	0.0937212	0.134016	0.273293	-2.15458	0.0879529	-2.34415	0.0897223	0.167535	0.304977	-2.18309	0.0882372	-2.3947	0.0907013	0.121286	0.257754	-2.19393	0.073869	-2.37566	0.107773	0.218091	0.340891	-2.49153	0.0729058	-2.73188	0.115174
RASGRF1	ENSG00000058335	0.192853	-0.374522	-2.11783	0.09208	-1.86298	0.134254	0.365867	-0.442173	-1.83172	0.0824734	-1.52892	0.12043	1.79534	-0.543717	-1.69454	0.0858142	-1.31967	0.107301	2.7951	-0.492823	-1.64019	0.0754349	-1.30112	0.103389	0.877617	-0.501933	-1.79841	0.0838523	-1.45407	0.118036	2.86933	-0.585331	-2.1231	0.0896602	-1.71847	0.101853	0.236715	-0.352444	-2.59232	0.0733287	-2.35157	0.111237
CAMK2B	ENSG00000058404	0.0421933	0.0192142	-0.693481	0.0638214	-0.709229	0.0943622	0.0356587	0.0444093	-0.275176	0.0545854	-0.307566	0.0789981	0.031702	-0.0145497	-0.404993	0.0578683	-0.395699	0.0698429	0.0385116	0.00783141	-0.386149	0.0512332	-0.393747	0.0834861	0.0370499	0.00144296	-0.315472	0.0805913	-0.314951	0.0587776	0.0611192	-0.147569	-0.342588	0.0622972	-0.241035	0.0731897	0.0377632	-0.0408532	-0.945856	0.0679367	-0.918435	0.0794493
CROCC	ENSG00000058453	0.0636796	0.0541947	-4.41832	0.112574	-4.45854	0.134694	0.046025	0.080247	-3.98517	0.0806637	-4.04105	0.0840141	0.0347457	0.00787112	-4.20183	0.0644316	-4.20787	0.0728053	0.06327	-0.148294	-4.08808	0.0682788	-3.98616	0.0802284	0.0337795	-0.0190823	-4.16737	0.0614917	-4.1548	0.0715588	0.0392436	-0.00214872	-4.16369	0.0696649	-4.16339	0.0853125	0.0421011	0.065131	-4.09057	0.0671896	-4.13716	0.0859339
POLR3E	ENSG00000058600	0.0625791	0.0237213	-4.17055	0.111063	-4.18943	0.13149	0.0781936	-0.193683	-3.84587	0.0930391	-3.71199	0.0971145	0.136698	-0.252415	-3.98819	0.070524	-3.81444	0.0855807	0.049951	-0.113214	-3.85286	0.0746172	-3.77606	0.0942308	0.0570901	-0.147988	-3.94057	0.0668032	-3.83925	0.0833347	0.0428836	0.00571654	-3.92196	0.0741011	-3.92779	0.0960719	0.0449857	0.000563377	-3.96109	0.0758734	-3.9635	0.0991638
ATP2B4	ENSG00000058668	0.0563866	0.12284	-1.79426	0.077774	-1.88048	0.090668	0.0508942	-0.11031	-1.49827	0.0824804	-1.42106	0.0728591	0.0517284	-0.0756756	-1.83474	0.0767381	-1.78524	0.109313	0.0472612	-0.101665	-1.73992	0.0685205	-1.67011	0.077855	0.302681	-0.337098	-1.53311	0.0780551	-1.30056	0.0909939	0.151214	-0.289251	-1.4065	0.0833958	-1.20758	0.101465	0.125347	-0.25873	-1.73689	0.0786691	-1.55846	0.0886567
RIOK2	ENSG00000058729	0.0645216	0.0106473	-4.23134	0.108608	-4.24283	0.141268	0.0709595	-0.178987	-4.1411	0.0842177	-4.01893	0.104235	0.0395539	-0.0274559	-4.17932	0.0743428	-4.16053	0.0776388	0.0502514	-0.116753	-4.10698	0.0701172	-4.02751	0.0882195	0.0419014	-0.0710109	-4.11189	0.065539	-4.06392	0.082703	0.0412461	-0.00431548	-4.18281	0.0745345	-4.18135	0.092547	0.0503477	0.102114	-4.24922	0.0736162	-4.32172	0.0941221
YIPF1	ENSG00000058799	0.0696914	-0.0205763	-4.19593	0.120216	-4.18663	0.156575	0.0909206	-0.225332	-4.00394	0.0946796	-3.84878	0.104904	0.74677	-0.413004	-3.81038	0.0697789	-3.52575	0.0907521	0.247631	-0.332504	-3.77569	0.0777615	-3.54649	0.09285	2.5833	-0.507064	-3.82068	0.0732114	-3.47151	0.0996786	0.725423	-0.444907	-3.88392	0.0803159	-3.57779	0.104667	0.065123	-0.152947	-3.92218	0.0863691	-3.81707	0.0964785
NDC1	ENSG00000058804	0.0517258	-0.0297615	-4.43861	0.108965	-4.42013	0.126405	0.204577	-0.342448	-4.38021	0.100415	-4.14247	0.0960258	2.20037	-0.490068	-4.4751	0.0630438	-4.13795	0.0955839	0.121944	-0.256554	-4.36536	0.0837662	-4.1877	0.0861288	1.78878	-0.416535	-4.35157	0.0699617	-4.06377	0.0816138	1.39098	-0.443794	-4.33635	0.0656958	-4.03013	0.0847584	0.0522941	-0.0987438	-4.4568	0.0844953	-4.38903	0.091485
DGKG	ENSG00000058866	0.0637161	-0.0137424	-3.57676	0.114613	-3.56953	0.133319	0.0596727	0.0868822	-3.2244	0.0996536	-3.28688	0.120563	0.479692	0.401242	-3.9747	0.0853595	-4.2546	0.104918	0.587859	0.485247	-4.0911	0.092454	-4.43051	0.120744	0.0769312	0.198502	-3.37363	0.086181	-3.51329	0.108381	0.0464828	-0.0105708	-2.89042	0.0813658	-2.88546	0.106774	0.0564591	0.0904996	-3.29023	0.0919279	-3.35454	0.107334
FLYWCH1	ENSG00000059122	0.0627146	-0.152094	-2.9339	0.0856966	-2.8295	0.0966112	0.0425324	0.073579	-2.70227	0.0711206	-2.75427	0.0841657	0.0344032	0.0403039	-2.71621	0.0616014	-2.74456	0.0678551	0.0362899	0.00373224	-2.5303	0.0684396	-2.53356	0.0776246	0.0355183	-0.0475713	-2.67677	0.0644533	-2.6443	0.0716683	0.0387962	-0.0537549	-2.83803	0.066971	-2.80149	0.0769633	0.0360911	0.018799	-2.97745	0.064863	-2.99135	0.0770193
UNKL	ENSG00000059145	0.0668892	0.0835366	-3.84792	0.105321	-3.91032	0.141388	0.0747927	0.191991	-3.70278	0.0830194	-3.83782	0.104465	0.0859651	0.203856	-3.5466	0.0789044	-3.68836	0.084641	0.0556097	0.125333	-3.37032	0.0792235	-3.45807	0.0893728	0.0617258	0.149276	-3.36833	0.0719955	-3.47367	0.0947076	0.0451276	-0.0658925	-3.59818	0.0779187	-3.55417	0.0968644	0.0423311	0.00241156	-3.58569	0.0784509	-3.58846	0.091211
TBXAS1	ENSG00000059377	0.269057	0.607121	-4.42963	0.224066	-4.86705	0.28586	0.14183	0.290379	-5.0099	0.208461	-5.22108	0.252088	0.144913	-0.389403	-5.41574	0.168061	-5.15648	0.219699	0.110912	0.128625	-5.47505	0.196823	-5.5718	0.230995	0.112267	-0.103411	-5.46825	0.217279	-5.39965	0.228946	0.253892	-0.564602	-5.18707	0.193156	-4.79981	0.21332	0.168689	-0.421613	-4.21675	0.184804	-3.92811	0.204415
PARP12	ENSG00000059378	0.236868	0.541503	-4.31428	0.184921	-4.7049	0.255519	0.0936155	0.0617237	-4.85806	0.16389	-4.90836	0.205075	0.206379	0.427465	-4.71224	0.142587	-5.00988	0.151065	0.0850261	0.142326	-4.63285	0.143725	-4.73576	0.171265	0.166628	0.372139	-4.65248	0.135042	-4.91291	0.152577	0.151634	0.352566	-4.46171	0.133778	-4.71223	0.174284	0.07119	0.0267774	-3.81565	0.127908	-3.83793	0.154379
ALDH18A1	ENSG00000059573	0.0623079	0.12557	-3.79326	0.0919974	-3.88267	0.114859	0.146621	0.263766	-3.57779	0.0738194	-3.76144	0.0842912	0.0421478	0.0932187	-3.56372	0.0487713	-3.62979	0.0726754	0.0429602	0.0788873	-3.44657	0.0630886	-3.50274	0.0835193	0.0436859	0.101295	-3.44948	0.0582314	-3.52023	0.0667844	0.0966285	0.193725	-3.57474	0.0594552	-3.71008	0.0753117	0.114477	0.219645	-3.75954	0.061714	-3.91326	0.0821213
TARBP1	ENSG00000059588	0.0902775	-0.223932	-3.18636	0.102036	-3.03309	0.119927	0.0683708	-0.172793	-2.89815	0.0832107	-2.78031	0.103612	0.051201	-0.0861542	-3.36204	0.0814013	-3.3044	0.103923	0.0498521	-0.081128	-3.26251	0.0874584	-3.20688	0.0941626	0.0491729	-0.0680698	-3.39803	0.0813118	-3.35209	0.095832	0.0744467	-0.185106	-3.35592	0.0810792	-3.23032	0.109325	0.0467637	-0.00137571	-3.38339	0.0828462	-3.38426	0.102672
GATB	ENSG00000059691	0.0551053	0.0496317	-2.93547	0.0948969	-2.97189	0.114096	0.0436015	-0.000217521	-2.45909	0.0786511	-2.46044	0.0959889	0.121279	-0.24613	-2.61483	0.0692603	-2.44634	0.0954518	0.0778539	-0.193048	-2.80851	0.0704564	-2.67678	0.0955914	0.807612	-0.401659	-2.90536	0.0707004	-2.62814	0.0860606	0.25831	-0.346628	-2.71109	0.0770404	-2.47269	0.0984294	0.138052	-0.255139	-3.01541	0.0719803	-2.8409	0.0997473
MXD1	ENSG00000059728	0.082424	-0.205526	-4.17688	0.118374	-4.03601	0.130408	0.0518153	-0.0721476	-4.09621	0.0868493	-4.04788	0.104915	0.0496168	-0.094778	-4.22178	0.0730537	-4.15713	0.0865256	0.0445395	0.00100707	-4.01391	0.0795897	-4.01625	0.0978128	0.0479797	-0.0754986	-4.19169	0.08041	-4.14048	0.0934795	0.0680211	-0.167956	-4.20767	0.0789648	-4.09301	0.0985669	0.0700279	0.165278	-4.12394	0.0846429	-4.24013	0.101925
CDK17	ENSG00000059758	0.118762	-0.243001	-2.36067	0.0773536	-2.19442	0.10243	0.262631	-0.297407	-1.89386	0.0695327	-1.68799	0.0736644	0.893847	-0.352828	-2.16915	0.0584123	-1.92581	0.0764365	0.0791481	-0.198802	-2.1086	0.0614918	-1.97262	0.0859064	0.970875	-0.365146	-2.02177	0.0659073	-1.76883	0.0685181	3.80498	-0.389838	-1.84511	0.0546312	-1.57622	0.0748693	0.0860955	-0.193019	-1.99474	0.0588776	-1.8618	0.0716152
DNAJC25	ENSG00000059769	0.0808891	-0.0837017	-4.51434	0.144096	-4.45906	0.163434	0.0697272	-0.141691	-4.21109	0.109677	-4.11459	0.124334	0.216765	-0.337758	-4.38137	0.0931121	-4.14764	0.0971905	0.0896293	-0.22125	-4.32755	0.102479	-4.17505	0.110839	0.156115	-0.311591	-4.38759	0.0897102	-4.17413	0.11472	0.0642863	-0.124407	-4.46284	0.0964944	-4.37967	0.124142	0.0799725	-0.194996	-4.74664	0.099761	-4.6146	0.127296
SLC2A3	ENSG00000059804	0.0528321	0.114486	-2.25313	0.0768164	-2.33504	0.105473	0.0401045	-0.0262839	-2.0017	0.0699274	-1.98516	0.0910943	0.124426	-0.237816	-1.92352	0.0584084	-1.76043	0.0831482	0.0934813	-0.199455	-1.7838	0.0603753	-1.64712	0.08221	0.171645	-0.284988	-1.85093	0.0622491	-1.65642	0.0994539	0.095172	-0.210051	-2.00501	0.0602696	-1.86156	0.0889828	0.045277	0.0547599	-2.39624	0.0732783	-2.43585	0.0930319
PSD	ENSG00000059915	0.0881917	-0.237288	-0.651374	0.0891348	-0.491505	0.12975	0.0504994	-0.0246927	-0.554668	0.0913772	-0.538773	0.104807	0.0636491	-0.139307	-0.835896	0.0824732	-0.743522	0.123656	0.0502178	-0.0430939	-0.944757	0.078635	-0.91876	0.118871	0.0533952	-0.113912	-0.833349	0.075532	-0.757658	0.110302	0.0462624	-0.061444	-0.731275	0.0838486	-0.689016	0.0877531	0.0477792	-0.0637044	-1.60105	0.0906467	-1.55757	0.0974879
CTDP1	ENSG00000060069	0.472309	0.526737	-4.50582	0.106975	-4.87726	0.154721	0.0580068	0.118495	-4.51826	0.086369	-4.60196	0.102858	0.0349299	0.0394846	-4.41952	0.0633075	-4.44752	0.0726637	0.0938526	-0.208332	-4.33594	0.0634235	-4.19322	0.0860898	0.0336008	-0.00216424	-4.32212	0.0584877	-4.32202	0.0787861	0.0372603	-0.035432	-4.38826	0.0628005	-4.36522	0.0833003	0.0370477	-0.021251	-4.2022	0.0651117	-4.18875	0.0825746
YBX3	ENSG00000060138	0.416451	0.954455	-3.54891	0.354545	-4.2391	0.433541	0.269084	0.731666	-4.02897	0.431021	-4.49211	0.33458	0.313881	0.761506	-4.26933	0.367844	-4.79916	0.367009	0.422172	1.00606	-4.36957	0.413822	-5.04418	0.352622	0.310305	0.827846	-4.41833	0.414591	-4.9819	0.401647	0.224234	0.529567	-4.22051	0.327179	-4.59581	0.358286	0.272244	0.616737	-3.76569	0.33746	-4.21301	0.387535
STYK1	ENSG00000060140	0.154818	-0.387336	-4.64188	0.185739	-4.3808	0.222437	0.149723	-0.349168	-3.91756	0.163201	-3.67934	0.187058	0.376967	-0.56253	-3.99123	0.145482	-3.60409	0.162942	0.239297	-0.481234	-4.52478	0.142777	-4.19653	0.17684	0.791335	-0.719398	-4.4914	0.153104	-3.99631	0.17441	0.182325	-0.455532	-4.4975	0.137367	-4.19399	0.202957	0.146381	-0.362036	-5.62398	0.169937	-5.37763	0.195531
WNK1	ENSG00000060237	0.116005	0.249525	-1.54042	0.0792285	-1.71406	0.0875191	0.0484658	0.133215	-1.71841	0.067383	-1.81197	0.0843668	0.205551	0.289588	-1.6571	0.0650813	-1.85918	0.083495	0.266496	0.332457	-1.52364	0.072784	-1.75678	0.10447	0.174955	0.309566	-1.41622	0.0705853	-1.63335	0.100306	0.195249	0.295702	-1.05692	0.0860886	-1.26104	0.0756158	0.0352264	0.0308874	-0.152586	0.0566316	-0.175871	0.0838735
CCAR1	ENSG00000060339	0.123515	0.256512	-2.65135	0.0818359	-2.83078	0.0996217	0.227168	0.307098	-2.71699	0.0721759	-2.93144	0.0914957	0.0564553	0.123904	-2.95178	0.0738581	-3.03918	0.0916147	0.105028	0.227153	-2.94331	0.0774524	-3.10232	0.0952248	0.0523551	0.117582	-2.98354	0.0738978	-3.06614	0.0875284	0.200579	0.285836	-2.92241	0.068905	-3.12183	0.0854529	0.0861696	0.20435	-2.66786	0.0731791	-2.81122	0.0937414
OGFR	ENSG00000060491	0.0493444	-0.0543152	-3.20619	0.0833765	-3.1706	0.105465	0.0380107	-0.0641218	-2.74244	0.0672736	-2.69829	0.071539	0.0436417	-0.101326	-2.88995	0.062772	-2.81989	0.0654506	0.0453506	-0.0989035	-2.74793	0.0646249	-2.67982	0.0714828	0.0441728	-0.105569	-2.79385	0.0583443	-2.72123	0.0670202	0.0523517	-0.126236	-2.80251	0.0610218	-2.71588	0.0742068	0.0354048	0.0378405	-3.04985	0.0620385	-3.07697	0.0750425
GNA15	ENSG00000060558	0.234873	2.79041	-4.95721	1.3219	-6.83709	2.13252	0.252245	-0.0711872	-5.75399	0.163393	-7.20215	3.08895	0.694459	-5.37798	-13.7088	14.4753	-3.98103	1.98631	0.422276	-0.432752	-4.9334	0.725433	-8.1571	6.92195	0.301054	-0.977659	-4.05816	0.755669	-3.65217	1.00957	0.677328	-0.0595668	-12.7962	12.3373	-10.038	7.61966	0.398553	-0.739866	-12.1816	10.6844	-5.79852	0.203616
PIGV	ENSG00000060642	0.0717372	-0.0670658	-4.67347	0.118988	-4.63134	0.151491	0.0731026	-0.168554	-4.49986	0.0927055	-4.38391	0.10218	0.0709416	-0.174457	-4.44614	0.0706339	-4.32631	0.0847593	0.0539157	0.109161	-4.26734	0.0770547	-4.34476	0.0969983	0.0420661	-0.0343913	-4.3699	0.0780185	-4.34677	0.0864006	0.0712017	-0.177546	-4.43381	0.0732387	-4.31261	0.0955079	0.0488634	0.0780808	-4.30072	0.0808192	-4.35604	0.0942695
PTPRU	ENSG00000060656	0.0745034	-0.0930161	-4.28881	0.12405	-4.22845	0.15395	0.0534319	0.08848	-3.88746	0.0931475	-3.95023	0.107956	0.113288	0.242674	-3.85387	0.0730007	-4.02475	0.103086	0.0598107	0.13295	-3.53728	0.0805543	-3.63123	0.100262	0.0562417	-0.125917	-3.31774	0.0757028	-3.23172	0.0909763	0.0707676	-0.171079	-3.137	0.0749899	-3.0201	0.0949459	0.795525	-0.434124	-3.66903	0.0767709	-3.37001	0.0983462
SNRNP40	ENSG00000060688	0.0667098	-0.0287271	-3.91821	0.116098	-3.90183	0.143256	0.0726711	-0.1714	-3.74654	0.100717	-3.62849	0.108112	0.0876026	-0.217788	-3.67208	0.0852648	-3.52244	0.0995439	0.437444	-0.428563	-3.62903	0.0939398	-3.33343	0.108485	0.22042	-0.35972	-3.70643	0.0947867	-3.45821	0.106095	0.200173	-0.342689	-3.78516	0.0913821	-3.5491	0.106164	0.100119	-0.242898	-3.45443	0.08626	-3.28861	0.112455
RIMBP2	ENSG00000060709	0.929433	-0.593355	-2.81002	0.119287	-2.39964	0.12695	0.421574	-0.456278	-2.55138	0.102428	-2.2373	0.121711	0.281911	-0.396014	-2.83575	0.115266	-2.56203	0.122919	0.162045	-0.337532	-2.83642	0.0958565	-2.60564	0.124591	0.298569	-0.428108	-2.95161	0.100894	-2.65762	0.125901	0.327605	-0.427914	-2.97972	0.101268	-2.68506	0.118991	0.0980297	-0.242838	-3.7324	0.107336	-3.56585	0.12287
COL11A1	ENSG00000060718	0.100281	-0.248238	-4.41583	0.146702	-4.24489	0.153659	0.0706805	-0.0341012	-4.7732	0.129193	-4.75177	0.146628	0.0944963	-0.238401	-4.60828	0.110877	-4.44406	0.120116	0.159779	-0.343883	-4.29442	0.115335	-4.05854	0.135872	0.0792994	-0.192456	-4.45225	0.107985	-4.3206	0.122796	0.0743847	-0.151365	-4.88374	0.115836	-4.78208	0.140623	0.0734898	-0.107847	-4.50579	0.129179	-4.4321	0.140497
QSER1	ENSG00000060749	0.0899678	0.214213	-3.18925	0.0887847	-3.34058	0.116239	0.27286	0.344271	-3.55579	0.0800623	-3.79576	0.0950916	2.37267	0.444124	-3.84177	0.0692618	-4.15031	0.0786818	0.170881	0.275783	-3.76692	0.073683	-3.95907	0.0862565	0.163544	0.274253	-3.82896	0.0717764	-4.02049	0.0891714	0.911376	0.408403	-3.60103	0.0684426	-3.88589	0.0906667	0.0947918	0.214641	-3.36149	0.0688129	-3.51151	0.0852748
MPC1	ENSG00000060762	0.059769	-0.123836	-1.80394	0.0712841	-1.72201	0.113543	0.0582255	-0.135778	-1.78168	0.0747982	-1.68898	0.0918337	0.261339	-0.329507	-1.89867	0.07183	-1.67247	0.0968791	0.107888	-0.259699	-1.85436	0.0777101	-1.6768	0.104714	0.0754397	-0.195848	-1.93211	0.0686847	-1.79811	0.0903457	0.631433	-0.358093	-1.89166	0.062136	-1.6452	0.0857716	0.0874429	-0.221642	-1.40917	0.0718011	-1.25707	0.0899687
ACAA1	ENSG00000060971	0.105038	-0.239704	-2.68648	0.0778213	-2.52172	0.0939132	0.0366182	-0.0149463	-2.54538	0.0679724	-2.53567	0.0773739	0.0330097	0.0244731	-2.49433	0.0605744	-2.51223	0.0746245	0.0341134	-0.00493913	-2.52654	0.0670467	-2.52347	0.0719503	0.03444	-0.0613809	-2.54039	0.0586076	-2.49845	0.0682243	0.0323286	-0.0276569	-2.51172	0.0577556	-2.49339	0.0709156	0.0361107	-0.0461127	-2.29838	0.0632915	-2.26713	0.0737078
BCAT1	ENSG00000060982	0.0885532	-0.211009	-3.13	0.0990131	-2.98597	0.11996	0.0538541	-0.0484963	-3.28112	0.090707	-3.24964	0.112109	0.0493521	-0.0627089	-3.06725	0.0757631	-3.02749	0.113875	0.0609281	-0.1232	-2.81432	0.0754662	-2.73198	0.10919	0.0497788	-0.0939595	-2.94047	0.0757158	-2.87779	0.102952	0.0490909	-0.0195779	-3.30762	0.0856114	-3.29635	0.108923	0.0504812	-0.060072	-3.36075	0.0839257	-3.32106	0.104772
HDAC7	ENSG00000061273	0.321363	0.485559	-4.19309	0.120357	-4.53432	0.154318	0.112367	0.267728	-4.11705	0.10135	-4.30449	0.118207	0.178487	0.314035	-4.42786	0.089393	-4.64663	0.100447	0.0589984	0.116189	-4.33216	0.0922464	-4.41404	0.105803	0.180231	0.311415	-4.4675	0.0825691	-4.68556	0.105967	0.0640233	0.132379	-4.48751	0.0828639	-4.58193	0.109751	0.184896	0.325133	-4.08114	0.0865794	-4.30979	0.118879
LZTS1	ENSG00000061337	0.0853835	0.19817	-2.74977	0.0825794	-2.89006	0.11215	0.0535709	0.0998275	-2.20848	0.0729898	-2.27943	0.093691	0.0438309	-0.0315649	-2.56103	0.0695001	-2.5411	0.0931556	0.070317	0.172871	-3.47689	0.0815425	-3.59695	0.0843441	0.0514614	-0.10986	-3.19959	0.0680323	-3.12543	0.0930561	0.0783167	-0.192504	-2.59302	0.0657897	-2.46103	0.0845625	0.0454291	-0.00173442	-3.35858	0.0716085	-3.35967	0.0985428
NCKAP1	ENSG00000061676	0.0539082	-0.11171	-0.772349	0.0707846	-0.696312	0.0887472	0.136102	-0.238318	-0.535208	0.0631324	-0.37102	0.0774103	0.479074	-0.35852	-0.646777	0.0773452	-0.398415	0.0790735	0.291619	-0.325717	-0.617734	0.0633879	-0.394219	0.092064	4.48441	-0.463656	-0.633452	0.0744559	-0.312352	0.0779536	1.09818	-0.394915	-0.680787	0.0862231	-0.406326	0.0762176	0.093606	-0.23362	-1.19474	0.0672995	-1.0354	0.0987309
MRPS35	ENSG00000061794	0.0462484	-0.0335049	-2.71328	0.0770874	-2.69239	0.103295	0.211245	-0.290797	-2.599	0.0710906	-2.39855	0.0855628	0.131041	-0.248049	-2.58472	0.0620266	-2.41464	0.0871132	0.0970437	-0.217769	-2.54735	0.0710861	-2.39709	0.0797956	0.700104	-0.368932	-2.60854	0.0613438	-2.35443	0.0835684	0.0787439	-0.184127	-2.68782	0.0655959	-2.56141	0.0819936	0.038559	-0.0520757	-2.8977	0.0621321	-2.86318	0.0835751
GUCY1B1	ENSG00000061918	0.0321947	-0.000287125	-1.35084	0.0630277	-1.3509	0.0670324	0.0316702	0.0104805	-0.9979	0.0556392	-1.00627	0.0730151	0.0283237	0.00221236	-0.8858	0.0539196	-0.887829	0.0623329	0.0296481	-0.0291141	-0.753266	0.054178	-0.733649	0.0634182	0.0364336	-0.0834082	-0.812331	0.0528684	-0.755148	0.0635957	0.0361692	-0.0645297	-1.10546	0.0574638	-1.06158	0.0705857	0.0406676	0.100391	-1.84421	0.0525918	-1.91528	0.0761522
SFSWAP	ENSG00000061936	0.0626569	0.145822	-3.47918	0.0788436	-3.58227	0.1012	0.0346625	0.0432512	-3.39601	0.0635496	-3.42626	0.0675142	0.0693379	0.151416	-3.53352	0.0507142	-3.63914	0.0624766	0.0334882	-0.0678306	-3.39962	0.0520249	-3.35323	0.062966	0.0274856	0.00721366	-3.46704	0.0512743	-3.47247	0.0590549	0.0314197	0.0278571	-3.45079	0.050071	-3.4713	0.069905	0.131037	0.205623	-2.97744	0.0515937	-3.12099	0.0683667
TNK2	ENSG00000061938	0.0370837	-0.0259231	-2.16723	0.0662118	-2.15004	0.0772251	0.0323083	0.0125157	-2.16399	0.059149	-2.17335	0.0697154	0.0348796	0.0756615	-2.11003	0.0485503	-2.16305	0.0592365	0.0317103	0.0623522	-2.02369	0.0537067	-2.06737	0.061999	0.0319305	0.0528201	-2.08152	0.052112	-2.11874	0.062565	0.028562	-0.0262498	-2.13206	0.0486308	-2.11473	0.0640251	0.0448804	-0.110566	-2.19131	0.05464	-2.11557	0.069104
MON2	ENSG00000061987	0.0668314	0.165412	-2.89286	0.0778609	-3.00909	0.0963721	0.0453012	-0.0921522	-2.90327	0.0653593	-2.84075	0.083556	0.0529361	-0.129032	-3.02799	0.0654548	-2.9387	0.0678788	0.145159	-0.236452	-2.96395	0.0661988	-2.80051	0.0725168	0.0433071	-0.100667	-3.0012	0.0604962	-2.9326	0.0775231	0.0537318	-0.120169	-2.89545	0.0653638	-2.81308	0.078385	0.0383652	0.0207563	-2.5951	0.0613126	-2.61135	0.0861475
GPBP1	ENSG00000062194	0.105688	0.211	-1.87342	0.0631873	-2.02085	0.079532	0.0484946	0.123568	-1.92155	0.0592308	-2.00817	0.0739113	0.042879	-0.106687	-2.11588	0.0508642	-2.04357	0.0763603	0.0520279	-0.131637	-2.01581	0.0538292	-1.92585	0.0739947	0.0654512	-0.156516	-2.11114	0.0495418	-2.00379	0.068258	0.0412784	-0.0939451	-2.06911	0.059269	-2.00435	0.06521	0.0366709	0.0510957	-1.89394	0.054994	-1.93073	0.0758556
DGAT2	ENSG00000062282	0.072595	-0.0159687	-4.50222	0.123051	-4.49637	0.160244	1.60459	-0.588889	-4.15576	0.0954636	-3.74969	0.116258	2.61	-0.534075	-4.29006	0.080513	-3.92195	0.102889	0.711695	-0.494729	-4.30293	0.0931295	-3.96177	0.110689	2.12863	-0.566134	-4.22628	0.0842225	-3.83666	0.112835	1.65216	-0.537914	-4.15087	0.0857243	-3.7802	0.108531	2.05098	-0.585051	-4.80639	0.0944488	-4.40323	0.116903
ZNF112	ENSG00000062370	0.115278	0.199724	-4.52972	0.181524	-4.67636	0.222459	0.0901241	0.148481	-4.45269	0.163169	-4.5579	0.177295	0.0695736	-0.0719472	-4.65419	0.129042	-4.60607	0.141898	0.0801291	-0.129398	-4.53478	0.144569	-4.44587	0.149178	0.0678683	-0.0258346	-4.5519	0.136301	-4.53433	0.138553	0.0831743	0.135387	-4.59786	0.143658	-4.69383	0.15726	0.073901	0.088305	-4.46863	0.135255	-4.532	0.150818
CS	ENSG00000062485	0.0394911	-0.00180728	-2.11108	0.0750041	-2.11127	0.0917248	0.0419113	-0.0703109	-1.95777	0.0570201	-1.91117	0.086747	0.0735127	-0.160399	-1.82263	0.0581534	-1.71243	0.0732564	0.137821	-0.242798	-1.79625	0.066795	-1.62886	0.0794173	0.0939642	-0.213605	-1.88552	0.0633398	-1.7386	0.0789939	0.0489136	-0.102123	-2.00731	0.0695292	-1.93764	0.0843618	0.0466393	-0.108815	-2.44419	0.0652904	-2.37001	0.0819095
MRPS24	ENSG00000062582	0.256471	-0.325847	-1.8356	0.0802849	-1.61088	0.093985	1.18558	-0.416542	-1.71536	0.0812939	-1.42701	0.0852174	2.32013	-0.504599	-1.74459	0.0694912	-1.39773	0.10311	1.71344	-0.45597	-1.72506	0.0713538	-1.41131	0.0978493	2.05522	-0.463867	-1.87693	0.0738798	-1.55776	0.100022	0.361069	-0.352226	-1.95849	0.0701266	-1.71563	0.0873509	0.0543441	-0.0947455	-2.19853	0.0754032	-2.13529	0.103548
ELMO2	ENSG00000062598	0.0616008	0.141864	-3.0968	0.0814082	-3.19695	0.101257	0.0418067	-0.0804936	-2.90507	0.0679605	-2.84984	0.0757772	0.0638005	-0.153848	-2.96317	0.0616138	-2.85704	0.0694983	0.0360483	-0.021462	-2.92608	0.0620505	-2.91251	0.080382	0.0590208	-0.146374	-2.95539	0.0555481	-2.855	0.0722934	0.0362933	-0.0651604	-2.91443	0.0617919	-2.86996	0.0720315	0.0357873	-0.0237715	-2.82028	0.066694	-2.80432	0.0738403
WAPL	ENSG00000062650	0.44833	0.391216	-3.12398	0.0779545	-3.39677	0.0962703	0.125218	0.236674	-3.29306	0.063935	-3.45877	0.0862175	0.120436	0.207786	-3.5439	0.0569262	-3.6886	0.0679385	0.149265	0.234345	-3.51143	0.0580069	-3.67489	0.0735878	0.583714	0.323098	-3.51993	0.0595105	-3.74455	0.069737	0.0427786	0.0901101	-3.48478	0.0567888	-3.54842	0.0746892	0.109729	0.21218	-3.23929	0.0594601	-3.38789	0.0810786
VMP1	ENSG00000062716	0.0498677	-0.104345	-2.47969	0.0771749	-2.40835	0.0889275	0.0630852	-0.158565	-2.33157	0.0671678	-2.22341	0.0893859	0.176997	-0.265817	-2.2071	0.0592015	-2.02466	0.0846265	0.0878313	-0.211109	-2.18393	0.0649812	-2.03928	0.0866196	0.411713	-0.310264	-2.28883	0.0617025	-2.07497	0.0782978	0.0637365	-0.158416	-2.3536	0.0659031	-2.24498	0.0818632	0.0637497	-0.171332	-2.51336	0.0616012	-2.39752	0.0978852
APPBP2	ENSG00000062725	0.0440089	-0.0629601	-2.50744	0.0735572	-2.46539	0.0924486	0.0375088	-0.0433854	-2.45692	0.0636059	-2.42803	0.0800009	0.038372	-0.0613581	-2.40518	0.057496	-2.36407	0.0785175	0.0799874	-0.176634	-2.29917	0.0609173	-2.1771	0.0666303	0.0534639	-0.129925	-2.35989	0.0557981	-2.27105	0.0746012	0.0505024	-0.122806	-2.45227	0.0647862	-2.36764	0.0720854	0.0361973	-0.0461412	-2.40308	0.053887	-2.37272	0.0784268
SEZ6	ENSG00000063015	0.107472	-0.265346	-3.23286	0.0925124	-3.0508	0.110047	0.625473	-0.369699	-2.84459	0.068391	-2.58959	0.0845019	0.0501398	-0.132817	-3.1215	0.058536	-3.03046	0.0737175	0.065331	-0.161112	-2.68637	0.069689	-2.57514	0.0757558	0.105326	-0.208647	-2.69408	0.0679079	-2.54991	0.0742645	0.192066	-0.273545	-3.09466	0.0689013	-2.90594	0.0806856	0.419904	-0.342656	-3.11343	0.0655602	-2.87739	0.0849253
EIF4B	ENSG00000063046	0.0907662	0.193139	-1.15056	0.0623709	-1.2852	0.0737592	0.0852261	0.187161	-1.16446	0.0585192	-1.29538	0.0758925	0.0322529	0.0197189	-1.30948	0.0551332	-1.32417	0.0709373	0.0340794	-0.0566779	-1.27568	0.0598364	-1.23718	0.0714878	0.0326275	-0.0332285	-1.25365	0.057691	-1.23114	0.0662403	0.0340242	0.0257679	-1.19173	0.0596581	-1.2103	0.0705827	0.0433763	0.0976012	-0.922583	0.0543063	-0.99172	0.0768642
BICRA	ENSG00000063169	0.114305	-0.283718	-4.70666	0.132322	-4.51216	0.147721	0.0833937	-0.202366	-4.35437	0.108686	-4.21384	0.106119	0.0530435	-0.108673	-4.61604	0.0787718	-4.54144	0.0877827	0.0470976	-0.0218094	-4.50943	0.0824774	-4.49597	0.100735	0.0541723	0.109643	-4.62106	0.0830502	-4.69841	0.0969976	0.0485177	-0.0500795	-4.54639	0.0866479	-4.51271	0.0983048	0.0632749	0.138175	-4.46672	0.0814559	-4.56521	0.109359
SPHK2	ENSG00000063176	0.094535	-0.229519	-3.57114	0.100998	-3.4131	0.110952	0.0471967	-0.0687042	-3.5571	0.0806811	-3.51037	0.0911714	0.0426348	-0.0812094	-3.22874	0.0682159	-3.1734	0.0811858	0.0380874	0.0178886	-3.25686	0.0691087	-3.27032	0.0829756	0.0560223	-0.136448	-3.34032	0.0624301	-3.24676	0.077286	0.0388624	-0.0082532	-3.4444	0.0645919	-3.4404	0.0873904	0.0405238	-0.0375373	-3.52033	0.0676394	-3.49593	0.0886471
RPL18	ENSG00000063177	0.0928681	-0.157567	0.253397	0.0668419	0.361868	0.0772223	0.0432553	-0.110509	0.162256	0.0636673	0.23801	0.0749745	0.0588588	-0.118124	0.0446628	0.0751695	0.126459	0.0773341	0.0442727	-0.135363	0.144283	0.0722234	0.236962	0.0855032	0.0479002	-0.0191465	0.136621	0.0631799	0.147469	0.0940042	0.0483748	-0.111989	0.253204	0.0757703	0.33109	0.0724592	0.0531591	-0.0549963	0.672291	0.0824153	0.70929	0.0944701
CA11	ENSG00000063180	0.100669	-0.196553	-0.626859	0.0598408	-0.49126	0.0695582	0.105518	-0.191757	-0.552327	0.0536243	-0.420863	0.0765315	0.624876	-0.295023	-0.774837	0.0529633	-0.570922	0.0629422	0.457707	-0.296508	-0.800025	0.0552061	-0.595317	0.0683854	1.30868	-0.343175	-0.898274	0.0506271	-0.661961	0.0751851	0.840429	-0.310872	-0.832532	0.0509718	-0.617784	0.0637368	0.0859446	-0.183678	-1.26563	0.0529663	-1.13989	0.0774557
ISOC2	ENSG00000063241	0.0632331	-0.0149115	-2.81565	0.119126	-2.80766	0.138263	0.0799739	-0.196624	-2.5891	0.106065	-2.45547	0.128441	0.142549	-0.322647	-2.70217	0.106626	-2.48126	0.129936	0.0901384	-0.232934	-2.71305	0.106168	-2.55292	0.117733	0.125573	-0.302303	-2.87341	0.116708	-2.66508	0.126407	0.135173	-0.319555	-2.84511	0.106683	-2.62612	0.127828	0.0593706	-0.0223352	-2.66334	0.110782	-2.64919	0.122598
U2AF2	ENSG00000063244	0.049774	-0.000993599	-3.1706	0.0874471	-3.17252	0.114014	0.0671532	0.143367	-2.96739	0.0901567	-3.06816	0.10405	0.0642796	0.165734	-3.05025	0.0778315	-3.16671	0.0965115	0.0418307	0.0235373	-2.96062	0.0687915	-2.97878	0.0921271	0.0515296	0.120226	-2.9998	0.0663567	-3.0849	0.0891574	0.042557	0.0176382	-3.00966	0.0702976	-3.02388	0.094485	0.0452476	-0.0560671	-2.90755	0.0739471	-2.87051	0.0954939
EPN1	ENSG00000063245	0.154676	-0.297064	-1.61127	0.0841158	-1.40649	0.0957367	0.283536	-0.330533	-1.50022	0.0615192	-1.27361	0.0938826	0.399566	-0.324602	-1.53639	0.0633213	-1.31216	0.0748415	0.850167	-0.346379	-1.45012	0.0593082	-1.21193	0.0850651	0.505242	-0.389118	-1.46961	0.0632979	-1.20275	0.0991484	0.885492	-0.369653	-1.43254	0.0623645	-1.17716	0.0747709	0.301326	-0.301714	-1.79624	0.0586299	-1.58899	0.0844232
MED29	ENSG00000063322	0.0369521	0.0237939	-2.12877	0.064801	-2.14659	0.0828937	0.0499548	-0.0998204	-2.1107	0.0583821	-2.04325	0.0833106	0.0554302	-0.13095	-2.10038	0.0547203	-2.01	0.0615503	0.06878	-0.188736	-2.09146	0.0572185	-1.96445	0.10183	0.075695	-0.168126	-2.10451	0.0639014	-1.98806	0.0653019	0.0369844	-0.0368066	-2.09714	0.0555756	-2.07406	0.0901092	0.0348027	-0.0124814	-2.06019	0.0668244	-2.05233	0.0775579
ZNF275	ENSG00000063587	0.062452	0.111369	-4.00694	0.0983915	-4.08642	0.119449	0.0690066	0.162559	-4.11464	0.0798734	-4.22886	0.0971431	0.0412757	0.0908573	-4.30723	0.0600706	-4.37116	0.0744049	0.0438629	-0.0921368	-4.00072	0.064338	-3.93823	0.0829182	0.0378446	0.0747334	-4.11237	0.0623723	-4.16519	0.0773497	0.0367479	-0.0321744	-4.00412	0.0632576	-3.98287	0.0779738	0.0390078	0.0580541	-3.86985	0.0625597	-3.91138	0.0805566
MTMR1	ENSG00000063601	0.051473	-0.0567819	-3.56512	0.0884946	-3.52789	0.109845	0.0494088	0.112719	-3.43124	0.0634877	-3.51068	0.0814987	0.029839	0.0189385	-3.55416	0.0565793	-3.56782	0.0655054	0.0339097	-0.0209268	-3.34417	0.0592993	-3.33061	0.0735456	0.0423539	-0.100673	-3.46871	0.0574714	-3.39941	0.0654195	0.0323119	0.000924485	-3.509	0.0554391	-3.51084	0.0741007	0.0333047	-0.031499	-3.73993	0.0587089	-3.7191	0.0738734
GPC1	ENSG00000063660	0.0359334	0.0498285	-1.92375	0.0582527	-1.95934	0.0740772	0.0363518	-0.083773	-1.80769	0.0519303	-1.75008	0.0600082	0.0301186	0.0542091	-1.87341	0.0467215	-1.91148	0.0564502	0.0299283	-0.0425109	-1.93191	0.0536869	-1.90267	0.0578622	0.0260795	-0.0110917	-1.9091	0.0523499	-1.90152	0.0543007	0.027685	-0.000883851	-1.92402	0.0458169	-1.92432	0.0625795	0.0262362	0.02519	-2.24502	0.0465031	-2.26321	0.0603498
ADCK1	ENSG00000063761	0.334757	-0.516725	-4.9335	0.140066	-4.57631	0.147186	0.0555877	0.031262	-4.46493	0.0945278	-4.48939	0.120815	0.064658	-0.159727	-4.41259	0.0754167	-4.30268	0.0857923	0.0620686	-0.157218	-4.33518	0.0786097	-4.2281	0.0995031	0.0674081	-0.169896	-4.33897	0.0790597	-4.22226	0.091101	0.13563	-0.263269	-4.43197	0.081176	-4.25028	0.0903393	0.0508065	-0.0833586	-4.3555	0.0814426	-4.30022	0.107745
HAGH	ENSG00000063854	0.514903	-0.431599	-1.94477	0.0842207	-1.64696	0.0994971	0.23902	-0.355273	-1.59996	0.0638411	-1.35765	0.110054	1.11603	-0.479467	-1.58712	0.0770339	-1.25658	0.0982265	4.96974	-0.46962	-1.56741	0.0673265	-1.2432	0.0841838	57.2321	-0.606259	-1.58649	0.0662748	-1.16754	0.0836348	17.0919	-0.461685	-1.54075	0.0598899	-1.22363	0.0958387	0.158435	-0.297775	-1.83433	0.0679509	-1.63092	0.102661
RNF4	ENSG00000063978	0.069273	0.169998	-2.79627	0.0712052	-2.91555	0.089262	0.0388338	0.0778897	-2.63685	0.0584838	-2.6918	0.0730439	0.0279779	0.020008	-2.59947	0.0480056	-2.61397	0.0595271	0.0288692	0.0274739	-2.49231	0.0491868	-2.51234	0.0661211	0.0340517	-0.0593664	-2.55616	0.0506567	-2.51589	0.0658746	0.0296056	0.0157997	-2.63247	0.0476734	-2.64448	0.0661122	0.0452518	0.103762	-2.86165	0.055307	-2.93449	0.0698371
LIMCH1	ENSG00000064042	0.0368201	0.0649641	-1.77039	0.0564326	-1.81654	0.0737358	0.0300939	0.0306576	-1.68605	0.0578959	-1.70749	0.0610671	0.0570744	0.122562	-1.82758	0.0428162	-1.91322	0.056708	0.127262	0.187635	-1.89908	0.045697	-2.02978	0.0581975	0.0890186	0.179346	-1.88719	0.0563805	-2.01162	0.0589119	0.0584189	0.131247	-1.65854	0.0455299	-1.75038	0.0616515	0.0275055	0.0197317	-1.07962	0.0500322	-1.09373	0.0582139
INTS13	ENSG00000064102	0.167622	0.395559	-4.29297	0.137633	-4.57503	0.18655	0.0628913	-0.0513	-4.73553	0.114972	-4.70166	0.128994	0.0831041	0.199646	-4.53695	0.0963439	-4.67605	0.103103	0.0641452	0.130739	-4.58966	0.0995903	-4.68187	0.114478	0.104242	0.237187	-4.51027	0.0837214	-4.6772	0.10957	0.0584777	-0.0724499	-4.36493	0.0984498	-4.31723	0.121382	0.0588173	-0.129542	-3.77435	0.0905572	-3.68632	0.108006
TM7SF3	ENSG00000064115	0.0419618	-0.0548107	-2.85082	0.0701469	-2.81388	0.0839312	0.137142	0.220819	-2.64452	0.0589257	-2.79813	0.0675667	0.027389	0.0113587	-2.52692	0.0473415	-2.53539	0.0584612	0.0286586	-0.010493	-2.52182	0.0499168	-2.51514	0.0608077	0.0373912	-0.0862896	-2.53148	0.0455928	-2.47271	0.064613	0.0453683	-0.112557	-2.54753	0.0492212	-2.4702	0.0617054	0.0300591	-0.0128329	-2.6301	0.0547016	-2.62184	0.0654398
SPA17	ENSG00000064199	0.121056	-0.309124	-4.24606	0.114226	-4.03487	0.137755	0.0981323	-0.235706	-4.07439	0.0988829	-3.91177	0.106425	0.21062	-0.324293	-4.14145	0.0752375	-3.91901	0.101566	0.316838	-0.382783	-4.06496	0.0887518	-3.80083	0.101922	1.4176	-0.463257	-4.15476	0.0799764	-3.83506	0.0955422	0.166724	-0.315679	-4.18113	0.0787171	-3.96502	0.107732	0.0621682	-0.130984	-4.74206	0.0900187	-4.65422	0.118126
ST3GAL6	ENSG00000064225	0.0688095	-0.0621722	-4.35227	0.116462	-4.31306	0.14591	0.145162	-0.302887	-4.33289	0.0942332	-4.12399	0.104624	0.172869	-0.287697	-3.91717	0.0725878	-3.71917	0.0898958	0.0981333	-0.231686	-3.64548	0.0724907	-3.48688	0.0960704	0.209323	-0.307274	-3.92034	0.0704545	-3.70904	0.0911046	0.0876801	-0.211316	-4.05526	0.0740465	-3.91054	0.0947276	0.0458067	0.0516148	-4.0775	0.0712925	-4.116	0.1026
ATP2C2	ENSG00000064270	0.132865	-0.00132392	-5.56162	0.24168	-5.56984	0.277339	0.10052	-0.0390934	-5.57413	0.189369	-5.55146	0.212069	0.0878871	0.156259	-5.77231	0.147112	-5.88396	0.168245	0.116089	-0.281623	-5.60405	0.152821	-5.41281	0.176455	0.0794263	0.0784585	-4.78565	0.149955	-4.84101	0.155732	0.0838912	-0.0871055	-5.04118	0.151628	-4.98459	0.174507	0.224692	-0.472417	-5.1567	0.151076	-4.83111	0.162837
CDON	ENSG00000064309	0.137697	0.308139	-4.75315	0.173804	-4.97749	0.226987	0.102811	0.200553	-4.74459	0.162884	-4.88509	0.170221	0.104976	0.255335	-4.90001	0.136617	-5.07823	0.146059	0.0790616	0.133198	-4.71207	0.141398	-4.80534	0.148242	0.151661	0.351995	-4.89599	0.136069	-5.13997	0.136395	0.0812177	0.141954	-4.99408	0.140087	-5.0937	0.148618	0.207023	0.439973	-5.21732	0.135068	-5.52835	0.174871
TAF2	ENSG00000064313	0.067477	0.0680369	-4.01995	0.120867	-4.06903	0.135715	0.0506636	0.0359694	-3.97473	0.0954997	-4.00036	0.102406	0.0507436	-0.0818867	-4.07719	0.087209	-4.02125	0.0961909	0.0523284	-0.0692138	-3.99955	0.0975429	-3.95166	0.0981627	0.0471019	0.0455672	-4.01876	0.0817215	-4.05171	0.0967686	0.0482136	0.0523624	-4.00728	0.0889062	-4.04458	0.0993551	0.0687774	0.168036	-3.97153	0.0883398	-4.08963	0.10549
HIPK2	ENSG00000064393	0.121561	0.119727	-1.53955	0.136023	-1.63524	0.207153	0.170033	0.448669	-2.0011	0.1291	-2.32307	0.195057	0.168409	0.509681	-1.90567	0.12326	-2.26825	0.184064	0.219214	0.492424	-1.73946	0.119002	-2.08784	0.166892	0.218227	0.379946	-1.55433	0.0971886	-1.81903	0.11035	0.0581803	0.206357	-1.09106	0.088458	-1.23654	0.114905	0.0779745	0.161672	-0.0660148	0.181048	-0.192164	0.24813
TNPO3	ENSG00000064419	0.11911	0.278684	-3.69988	0.106968	-3.89736	0.141774	0.446767	0.430565	-3.59205	0.0857048	-3.89287	0.109822	0.179394	0.2859	-3.59699	0.0723062	-3.79751	0.099107	0.194316	0.300652	-3.56133	0.0782143	-3.77246	0.107189	0.0969181	0.226592	-3.6265	0.0801567	-3.78518	0.0983249	0.192287	0.313914	-3.70476	0.0830853	-3.92417	0.102721	0.0461868	0.0499401	-3.89988	0.0776051	-3.93644	0.0995185
RFXANK	ENSG00000064490	0.106964	0.234537	-3.2041	0.0873693	-3.36805	0.102137	0.072724	0.183807	-3.54252	0.0832919	-3.67091	0.0942083	0.134615	0.23877	-3.54566	0.0656687	-3.71201	0.0776827	0.162914	0.282124	-3.51488	0.072363	-3.71197	0.0911045	0.0377192	0.0460927	-3.56645	0.0696385	-3.59901	0.0781191	0.0463073	0.0778829	-3.47923	0.0761997	-3.53377	0.0830977	0.0403451	0.0565346	-3.20396	0.0698646	-3.24415	0.0827012
TMEM161A	ENSG00000064545	0.0608447	0.00841054	-4.30257	0.101247	-4.31288	0.13881	0.0624612	-0.152501	-4.27258	0.0772334	-4.16756	0.0857311	0.169879	-0.258681	-4.30383	0.0727083	-4.12432	0.0695889	0.960842	-0.358293	-4.20205	0.0635503	-3.95402	0.06828	1.70522	-0.365282	-4.28603	0.0590016	-4.03347	0.068901	0.260389	-0.30169	-4.34409	0.0566429	-4.13688	0.0840786	0.0380714	-0.03566	-4.20567	0.058907	-4.18262	0.0824178
CTSA	ENSG00000064601	0.048122	0.0974142	-2.47397	0.0701945	-2.5428	0.0867635	0.0409545	0.0777454	-2.33199	0.0610964	-2.38678	0.0743376	0.0355032	0.0384848	-2.20044	0.0611496	-2.22788	0.0724776	0.0341554	-0.0450083	-2.17264	0.0550315	-2.14259	0.0729894	0.0379959	-0.0751997	-2.228	0.0562774	-2.17677	0.0704828	0.0349714	-0.0473713	-2.30765	0.0598895	-2.27558	0.0715365	0.031221	-0.0236359	-2.5003	0.0530433	-2.48492	0.069532
SUGP2	ENSG00000064607	0.0378817	0.025969	-1.94616	0.0597014	-1.96609	0.0861399	0.103843	-0.201171	-1.69365	0.0527909	-1.55553	0.0737898	0.0575042	-0.14577	-1.7966	0.049317	-1.69716	0.0750652	0.173196	-0.219017	-1.74133	0.0530352	-1.58975	0.0574257	0.0840058	-0.18746	-1.84505	0.0473466	-1.71681	0.0751792	0.0919352	-0.176701	-1.92502	0.0478427	-1.80325	0.0610162	0.0503381	-0.119286	-2.23443	0.0552412	-2.15304	0.0753905
SLC12A2	ENSG00000064651	0.0532419	-0.0165525	-2.63596	0.0946629	-2.62685	0.116779	0.0509221	0.0872862	-2.71174	0.0755866	-2.77514	0.107817	0.0453959	-0.0316373	-2.5819	0.0770868	-2.56159	0.0957645	0.0453341	-0.0431989	-2.64951	0.0787911	-2.62098	0.0952516	0.0460636	0.00678805	-2.585	0.080419	-2.59175	0.103009	0.126512	-0.256771	-2.23513	0.0755043	-2.05979	0.105585	0.253205	-0.333313	-1.36321	0.0720256	-1.13408	0.0948982
SNX24	ENSG00000064652	0.11201	0.266258	-4.09214	0.100953	-4.27951	0.125634	0.099821	-0.219713	-4.11802	0.0786786	-3.96626	0.0853247	0.039294	-0.0796738	-3.83443	0.0616339	-3.7796	0.06792	0.0510083	0.125014	-3.64949	0.0631085	-3.73714	0.0772803	0.0559716	-0.133883	-3.67939	0.0603348	-3.58698	0.0665569	0.0518398	-0.125851	-3.87365	0.0685044	-3.78697	0.0762368	0.122209	-0.21942	-3.58663	0.0612816	-3.43531	0.0728668
ABCA7	ENSG00000064687	0.33884	0.558347	-4.86637	0.135054	-5.26337	0.196211	0.0595111	0.0162044	-4.84609	0.107576	-4.85983	0.128911	0.204643	0.319296	-4.48522	0.0863783	-4.70765	0.0982772	0.0718961	0.164049	-4.40125	0.0834997	-4.51802	0.114317	0.061932	0.138313	-4.37283	0.0775238	-4.47078	0.100497	0.0503213	0.00461556	-4.58374	0.083848	-4.58998	0.114326	0.0628587	0.122261	-4.93993	0.0895782	-5.02818	0.122608
SNCAIP	ENSG00000064692	0.690852	-0.746797	-4.6556	0.181264	-4.13825	0.183886	0.106725	0.249944	-4.44068	0.148578	-4.61533	0.157588	0.0760744	0.176549	-4.75605	0.115008	-4.87963	0.125599	0.0843941	0.168761	-4.38493	0.141907	-4.50296	0.150481	0.114602	0.280834	-4.65029	0.113017	-4.84706	0.130645	0.267748	0.467823	-4.75613	0.12483	-5.08433	0.153735	0.120286	0.297242	-4.70792	0.124878	-4.91698	0.147625
DDX20	ENSG00000064703	0.0987519	0.22723	-4.74094	0.131256	-4.90224	0.157482	0.053272	0.069303	-4.48878	0.0980176	-4.53757	0.105234	0.0649631	-0.154799	-4.60634	0.0749742	-4.49954	0.0815649	0.0486359	-0.0793787	-4.4907	0.0816166	-4.43696	0.0962999	0.0406942	-0.0429413	-4.40764	0.0729508	-4.37895	0.0866645	0.0446309	-0.0449216	-4.46531	0.0740307	-4.43597	0.0955533	0.0529612	0.0658249	-5.06311	0.0847156	-5.11139	0.111895
BTBD1	ENSG00000064726	0.075391	-0.105213	-2.76468	0.134603	-2.69325	0.145022	0.0851971	-0.191077	-2.60715	0.134283	-2.47255	0.116695	0.093074	-0.27585	-2.71831	0.109818	-2.52881	0.124446	0.10586	-0.259347	-2.73306	0.110178	-2.5586	0.149526	0.0849557	-0.17765	-2.70392	0.125391	-2.58054	0.124552	0.0750764	-0.142015	-2.68402	0.12965	-2.58394	0.116515	0.0727318	-0.157178	-2.9376	0.098311	-2.83451	0.145304
FAR2	ENSG00000064763	0.0776256	-0.0668422	-4.13626	0.135765	-4.09446	0.165915	0.150244	-0.340192	-3.72486	0.129627	-3.49065	0.142065	0.244114	-0.410582	-3.61726	0.0960656	-3.33685	0.13312	0.36747	-0.47166	-3.56698	0.104054	-3.24354	0.133215	0.481105	-0.509414	-3.49159	0.0945047	-3.14341	0.137802	1.66668	-0.688237	-3.65263	0.109533	-3.17893	0.137939	0.125077	-0.30919	-4.4119	0.11469	-4.20192	0.148079
BCAS1	ENSG00000064787	0.187241	0.211622	-2.22827	0.241931	-2.4041	0.344661	0.26048	0.469553	-2.55437	0.266933	-2.92016	0.390234	0.177298	0.553909	-2.0744	0.191124	-2.47045	0.248885	0.138568	0.237409	-1.75296	0.155445	-1.92445	0.194031	0.319846	0.475952	-1.47325	0.130155	-1.80784	0.165634	0.0816841	0.201002	-0.955651	0.119411	-1.09816	0.14472	0.160044	0.125725	0.137603	0.284294	0.0494058	0.288855
SBNO2	ENSG00000064932	0.141982	0.337884	-4.80318	0.188304	-5.0421	0.212703	0.088291	-0.0982953	-4.97996	0.165935	-4.91638	0.190475	0.117332	0.281738	-5.04926	0.148221	-5.24667	0.161753	0.0846373	0.11059	-4.94659	0.14914	-5.02609	0.167599	0.0792071	0.077675	-5.05593	0.138571	-5.1139	0.165422	0.0797078	-0.0318027	-5.10079	0.147984	-5.08214	0.170149	0.0988378	0.219682	-4.44904	0.138871	-4.60608	0.17034
PMS1	ENSG00000064933	0.0634983	0.124751	-3.88798	0.0916275	-3.97758	0.121115	0.0433314	0.0535962	-3.997	0.0794957	-4.03464	0.0854307	0.0317506	-0.0194909	-4.06216	0.0566904	-4.04926	0.0668223	0.0520743	0.114769	-3.87475	0.0651315	-3.95577	0.0845232	0.0322914	0.00792758	-3.94395	0.0535311	-3.9508	0.0746396	0.0362648	-0.0455382	-4.02543	0.0585583	-3.99529	0.0792882	0.0792388	0.182191	-4.13214	0.0659224	-4.25924	0.0772303
HMG20B	ENSG00000064961	0.0596272	0.0410761	-3.81508	0.102752	-3.84742	0.135227	0.175776	0.332924	-4.19743	0.0946024	-4.43048	0.116477	0.153831	0.275523	-4.21898	0.0786116	-4.41081	0.0893395	0.132744	0.277378	-4.29466	0.0808776	-4.48928	0.106255	0.308605	0.348163	-4.27746	0.07709	-4.5204	0.0955576	0.100964	0.230947	-4.00703	0.0767751	-4.17025	0.110022	0.0483823	-0.0755764	-3.25771	0.0775438	-3.20703	0.0972766
CALCRL	ENSG00000064989	0.144115	0.326889	-4.0205	0.126938	-4.25356	0.170154	0.0726323	0.142949	-4.14307	0.10693	-4.24463	0.12778	0.0956496	0.240558	-4.40937	0.0877804	-4.57807	0.108406	0.0631215	0.100769	-4.47818	0.0946952	-4.55087	0.120576	0.0529969	-0.0137737	-4.03412	0.0944675	-4.02638	0.112018	0.0580933	0.108854	-3.91036	0.0909695	-3.98844	0.116794	0.113949	0.264294	-3.63727	0.097707	-3.82205	0.113198
TAF11	ENSG00000064995	0.0506061	-0.0416936	-3.69692	0.0922487	-3.66939	0.105867	0.250968	-0.299711	-3.48094	0.0727647	-3.27374	0.0798529	0.352494	-0.304974	-3.57744	0.057534	-3.36738	0.0772262	0.140773	-0.239521	-3.53391	0.0657922	-3.36843	0.0733748	0.190046	-0.255122	-3.53244	0.0628302	-3.35609	0.070313	0.0801281	-0.186068	-3.58676	0.0619314	-3.45942	0.0844287	0.0636186	-0.164023	-3.56381	0.0679924	-3.45138	0.0845125
ANKS1A	ENSG00000064999	0.0525037	0.0637285	-3.67023	0.083361	-3.71812	0.120579	0.0467298	0.100307	-3.3538	0.0652525	-3.42451	0.0813804	0.032395	0.0307087	-3.42215	0.0554243	-3.44426	0.068475	0.0974899	-0.196038	-3.2458	0.0572443	-3.11122	0.0767797	0.0458562	-0.114412	-3.20368	0.0580883	-3.12532	0.0724806	0.0365268	-0.0322446	-3.35009	0.066821	-3.32853	0.0773709	0.129402	0.234292	-3.5128	0.056611	-3.67706	0.083175
AP3D1	ENSG00000065000	0.03718	-0.0404135	-1.93754	0.0674536	-1.91019	0.0766631	0.0528042	-0.126064	-1.84692	0.0621708	-1.76067	0.0783825	0.0597354	-0.150472	-1.83043	0.0550732	-1.72737	0.0743417	0.119652	-0.215726	-1.78264	0.0561268	-1.63506	0.084339	0.146571	-0.226041	-1.7883	0.0548894	-1.63251	0.0694056	0.225863	-0.265805	-1.90875	0.0575487	-1.72542	0.0715647	0.101261	-0.202892	-2.0958	0.0543372	-1.95638	0.0734709
ZNF76	ENSG00000065029	0.077264	0.125032	-4.23728	0.119374	-4.32759	0.146565	0.0439791	-0.0216885	-4.0351	0.0817602	-4.021	0.0929015	0.0331992	-0.0271841	-4.22322	0.0629749	-4.20472	0.0682262	0.0668439	-0.171057	-4.25648	0.0641877	-4.13949	0.0852312	0.0407343	0.060376	-4.30694	0.0753258	-4.34933	0.0822412	0.0387276	-0.0118788	-4.32834	0.0629638	-4.32241	0.0921702	0.0385097	-0.00698963	-4.11192	0.0666884	-4.10857	0.0863184
NHERF2	ENSG00000065054	0.423987	0.405052	-2.69863	0.0822184	-2.98205	0.109958	0.0838732	0.198834	-2.80904	0.0715525	-2.94917	0.0984539	0.127056	0.234451	-2.77804	0.0628092	-2.94228	0.0861878	0.129551	0.24802	-2.77909	0.0740384	-2.95213	0.0875215	0.113346	0.234135	-2.74173	0.064682	-2.90687	0.0990067	0.0659445	0.163011	-2.52894	0.0650297	-2.64386	0.0900777	0.446225	0.355134	-2.03419	0.0679567	-2.28202	0.0892677
NTHL1	ENSG00000065057	0.566687	-0.443268	-3.28562	0.0847444	-2.98045	0.106488	1.31434	-0.396879	-3.03749	0.0674289	-2.76334	0.0801122	0.879316	-0.352044	-2.95934	0.0616509	-2.7164	0.0769654	0.586319	-0.332909	-2.94324	0.0599928	-2.71342	0.0739911	0.640799	-0.333359	-2.9443	0.0560244	-2.71443	0.0745829	1.50172	-0.398667	-3.02893	0.0633285	-2.75357	0.0772329	0.0642904	-0.159067	-3.0601	0.0618407	-2.95134	0.0825704
BLTP3A	ENSG00000065060	0.0890431	-0.0606165	-4.65829	0.168716	-4.61954	0.187205	0.0800819	0.145154	-4.41681	0.14305	-4.51823	0.14931	0.0662094	-0.0709515	-4.62365	0.129214	-4.57612	0.141098	0.0635788	0.0213552	-4.46924	0.128477	-4.48535	0.137936	0.0609696	0.0311683	-4.66366	0.122392	-4.68685	0.134691	0.0683979	-0.047403	-4.78567	0.132282	-4.75528	0.14938	0.0723169	0.0784999	-4.85754	0.131561	-4.91416	0.147352
GNAI3	ENSG00000065135	0.0540299	0.0524893	-3.45529	0.092992	-3.49383	0.113798	0.0859421	0.208302	-3.57925	0.0821333	-3.72456	0.0926946	0.127695	0.232161	-3.72237	0.0689128	-3.88369	0.0744661	0.414796	0.347439	-3.58809	0.0643972	-3.8309	0.090108	0.0658265	0.163498	-3.64971	0.0730018	-3.76343	0.0783856	0.0438999	0.083029	-3.63502	0.0729009	-3.6931	0.0800417	0.0548819	0.133616	-3.28411	0.068163	-3.37793	0.0841636
IPO5	ENSG00000065150	0.0427545	-0.056297	-1.703	0.0711517	-1.66531	0.0879208	0.634445	-0.311201	-1.46025	0.0587952	-1.24523	0.0693566	0.14277	-0.229378	-1.65885	0.0653994	-1.49971	0.0633099	0.0716593	-0.176205	-1.83714	0.0581192	-1.71586	0.0708675	0.0667967	-0.160452	-1.96375	0.055512	-1.85314	0.0653709	0.0543778	-0.144261	-1.92089	0.0674332	-1.8219	0.0807944	0.0356629	-0.0538792	-1.86677	0.0655337	-1.83042	0.0785742
OAT	ENSG00000065154	0.0700929	-0.168629	-1.41443	0.063364	-1.30005	0.0952629	0.0582677	-0.15544	-1.16802	0.0632396	-1.06151	0.0801675	0.142726	-0.239283	-0.954493	0.0656248	-0.789779	0.0818256	0.228199	-0.263806	-0.752232	0.0541763	-0.570467	0.0717362	0.210129	-0.307302	-0.877058	0.0686079	-0.666526	0.0987765	0.103863	-0.231356	-1.14422	0.0604039	-0.985771	0.0864398	0.081529	-0.190838	-1.33663	0.0581759	-1.20677	0.0910522
WDR3	ENSG00000065183	0.0883115	-0.214826	-4.13688	0.107632	-3.99039	0.128471	0.0456248	-0.0245826	-3.92035	0.0813659	-3.90469	0.0971367	0.144085	-0.238715	-4.12985	0.0689354	-3.96463	0.0725665	0.0851136	-0.194298	-4.01019	0.0714599	-3.87647	0.083921	0.0369476	-0.0427936	-4.05377	0.0653817	-4.02507	0.0787252	0.0710132	-0.175079	-4.02502	0.0698476	-3.90448	0.0806536	0.0465242	-0.0915626	-4.23498	0.0708602	-4.17293	0.0885159
PKN2	ENSG00000065243	0.0438453	0.0209167	-3.3797	0.0858083	-3.39494	0.0942945	0.0814299	0.19211	-3.58765	0.0809702	-3.72237	0.0978385	0.377977	0.318668	-3.74543	0.0647537	-3.96693	0.073237	0.192253	0.270382	-3.77334	0.0634065	-3.96177	0.0773127	0.67955	0.340695	-3.8089	0.0595938	-4.04726	0.0897506	0.0637207	0.186283	-3.75114	0.0614425	-3.88279	0.0940923	0.0430271	0.0791325	-3.38344	0.0651411	-3.43965	0.0835988
WDR18	ENSG00000065268	0.471101	-0.466882	-3.45545	0.0995926	-3.13343	0.115278	0.103701	-0.236758	-3.11186	0.0875364	-2.948	0.0901964	0.267127	-0.324131	-3.2325	0.0803416	-3.00796	0.0822179	0.914551	-0.438129	-3.15172	0.0840974	-2.84852	0.089638	0.676844	-0.407104	-3.17414	0.0793925	-2.8926	0.0872018	0.202402	-0.313793	-3.19704	0.0791602	-2.98072	0.0931645	0.0935023	-0.221199	-3.26952	0.0845235	-3.11757	0.0993877
TRAM2	ENSG00000065308	0.127338	-0.0446506	-5.51586	0.231987	-5.49694	0.278522	0.105248	-0.247678	-5.22422	0.149705	-5.05508	0.166212	0.063612	-0.0680317	-5.14398	0.120543	-5.09689	0.121858	0.0734403	0.0587585	-5.12376	0.133451	-5.16686	0.150032	0.0609643	-0.0687214	-5.01214	0.11189	-4.96591	0.123751	0.0993278	0.238382	-4.90423	0.121099	-5.07418	0.155614	0.101307	0.244059	-5.25226	0.129579	-5.42489	0.154384
DGKA	ENSG00000065357	0.395927	-0.514527	-4.44316	0.131263	-4.08721	0.13715	1.02833	-0.492451	-3.70879	0.0930383	-3.36876	0.105865	0.426458	-0.383307	-4.17423	0.0822235	-3.90975	0.0963106	0.075926	-0.185812	-4.53526	0.090251	-4.40817	0.107436	0.368132	-0.391067	-4.68174	0.0877712	-4.41239	0.104959	0.288383	-0.377905	-4.59964	0.0961101	-4.33816	0.100706	0.0633125	-0.125866	-5.21587	0.0999198	-5.13105	0.121535
ERBB3	ENSG00000065361	0.148094	0.320677	-4.2357	0.151718	-4.46635	0.197271	0.158489	0.334017	-4.64745	0.121524	-4.88173	0.141525	0.418055	0.52045	-4.41686	0.113664	-4.78102	0.138771	0.0975221	0.208671	-4.15067	0.123199	-4.29955	0.152727	0.0984545	0.240747	-4.07389	0.114298	-4.24445	0.142602	0.0693056	-0.113845	-3.45	0.120747	-3.37667	0.157283	0.0669032	-0.0890237	-2.00703	0.10351	-1.95217	0.156031
ANKRD44	ENSG00000065413	0.213625	0.406721	-4.36186	0.122266	-4.64857	0.155438	0.0625426	0.0678468	-4.7782	0.11761	-4.82643	0.12824	0.0510758	0.0607031	-4.83113	0.0939078	-4.87413	0.103375	0.0561967	0.0735322	-4.49473	0.0951278	-4.54701	0.107983	0.0545515	0.0598622	-4.77722	0.09432	-4.82067	0.113336	0.0794124	-0.206884	-4.78179	0.0887869	-4.64225	0.124649	0.0498194	0.0412095	-3.89903	0.087904	-3.92955	0.108337
KARS1	ENSG00000065427	0.0612099	0.131721	-2.74098	0.084562	-2.83474	0.109835	0.0406053	0.00560818	-2.66254	0.0725224	-2.66787	0.0902762	0.0450038	-0.101413	-2.65646	0.0573922	-2.58752	0.0775625	0.0595612	-0.144936	-2.62165	0.0686398	-2.52229	0.0834218	0.0667957	-0.159507	-2.64023	0.0614331	-2.53092	0.0794018	0.0678355	-0.156768	-2.68474	0.0680701	-2.57748	0.0865728	0.0375436	-0.00957862	-2.80629	0.0699721	-2.80035	0.0793098
ADAT1	ENSG00000065457	0.870456	0.633192	-4.67363	0.115022	-5.11871	0.160268	0.0766121	-0.181261	-4.77163	0.0956438	-4.64745	0.110274	0.0380891	-0.0272607	-4.54114	0.0736254	-4.52239	0.075695	0.0493799	-0.0919066	-4.58417	0.0751361	-4.52187	0.092198	0.0394733	0.0271718	-4.59288	0.0676442	-4.61295	0.0840806	0.0474457	-0.0651152	-4.86537	0.0760855	-4.82249	0.101507	0.0547216	-0.12085	-4.74619	0.0746443	-4.6643	0.0966543
TBC1D22B	ENSG00000065491	0.0660717	-0.105217	-4.23782	0.100649	-4.16907	0.135951	0.0562381	-0.136458	-3.96059	0.0742693	-3.86729	0.0898117	0.0359738	-0.0354631	-3.94624	0.0622994	-3.92285	0.0788832	0.151801	-0.262946	-3.98972	0.0667157	-3.80889	0.0854057	0.0693991	-0.165834	-3.91535	0.0621302	-3.80128	0.0750075	0.0812528	-0.190521	-4.00446	0.0653108	-3.87388	0.0849672	0.0676832	-0.167923	-4.26006	0.0653965	-4.14546	0.0886666
NDUFB4	ENSG00000065518	0.319588	-0.332564	-0.634859	0.0665117	-0.406989	0.0976032	0.205779	-0.300591	-0.500299	0.0679114	-0.294041	0.0939421	1.08646	-0.435087	-0.596422	0.0710232	-0.296773	0.0936599	0.901245	-0.417252	-0.544647	0.0683487	-0.257793	0.0963494	1.83154	-0.41133	-0.617716	0.0612512	-0.333892	0.0791009	1.81067	-0.408522	-0.76004	0.0738705	-0.476746	0.0715194	0.170227	-0.27992	-0.894323	0.0874725	-0.70173	0.102872
SPEN	ENSG00000065526	1.12939	0.462054	-2.73723	0.0790831	-3.05911	0.0972483	0.206151	0.269779	-2.81878	0.065608	-3.00655	0.0765909	2.06522	0.358359	-2.99057	0.0535739	-3.23979	0.0672569	0.0926036	0.200568	-2.88745	0.061667	-3.02745	0.076148	0.784346	0.340811	-2.92202	0.052917	-3.15956	0.073483	0.052458	0.12879	-2.89615	0.0592245	-2.9864	0.0739883	0.0946333	0.195096	-2.63867	0.0572518	-2.77498	0.0740301
MYLK	ENSG00000065534	0.167376	0.365667	-3.07907	0.111003	-3.33635	0.141204	0.208216	0.381335	-3.44506	0.111827	-3.71222	0.135143	0.115912	0.247087	-3.21999	0.0848876	-3.39567	0.125733	0.0917382	0.220973	-3.21041	0.104064	-3.36658	0.129538	0.270632	0.399328	-3.30714	0.0959441	-3.58657	0.120614	0.0808875	0.207194	-2.97455	0.0898673	-3.12169	0.123555	0.04984	-0.0533687	-2.00449	0.0868277	-1.9688	0.101196
ZC3H15	ENSG00000065548	0.0441061	0.0196123	-1.77242	0.080259	-1.78732	0.0955002	0.0502825	-0.0780333	-1.63331	0.0716243	-1.58164	0.100451	0.0586673	-0.139149	-1.67538	0.0764568	-1.57957	0.0846579	0.0944105	-0.213203	-1.71308	0.0634848	-1.56725	0.0894007	0.297807	-0.323052	-1.713	0.0696445	-1.49014	0.0838916	0.124743	-0.255961	-1.81846	0.0664631	-1.64288	0.0900193	0.0562948	-0.145594	-2.12014	0.0709677	-2.01986	0.0794412
MAP2K4	ENSG00000065559	0.0547544	-0.00575802	-1.84416	0.0962112	-1.8422	0.115766	0.0545778	-0.0787204	-1.56811	0.0837311	-1.51642	0.113098	0.164202	-0.306282	-1.54166	0.0711702	-1.33306	0.111075	0.120158	-0.25373	-1.44576	0.082588	-1.27083	0.0936609	0.239131	-0.371276	-1.4386	0.0595534	-1.18607	0.115265	0.476353	-0.371016	-1.61992	0.0749774	-1.36387	0.0886635	0.115555	-0.24355	-2.19349	0.075171	-2.0257	0.0879948
PACC1	ENSG00000065600	0.304082	0.527639	-4.55975	0.132207	-4.93846	0.207397	0.0880271	0.072659	-4.89796	0.135977	-4.95662	0.188855	0.0654507	0.00140198	-4.78062	0.113412	-4.78446	0.135482	0.068222	-0.145293	-4.62487	0.0907891	-4.52855	0.130392	0.125216	-0.290871	-4.59694	0.0900682	-4.40175	0.146055	0.356606	-0.479095	-4.10586	0.114841	-3.7766	0.136459	0.17381	-0.356055	-2.95586	0.108306	-2.71325	0.142244
SNAP91	ENSG00000065609	0.114576	-0.256229	-1.29429	0.090678	-1.1194	0.117623	0.0490495	-0.0887298	-0.965035	0.0803917	-0.90564	0.103464	0.0755639	-0.167031	-0.866733	0.0664677	-0.753778	0.100857	0.0665842	-0.168979	-0.74005	0.0795125	-0.624662	0.098484	0.226499	-0.326489	-0.815421	0.0798724	-0.591329	0.103329	0.357553	-0.360342	-1.05459	0.0730781	-0.807142	0.0995623	0.149444	-0.313684	-1.68247	0.0865831	-1.469	0.125245
SLK	ENSG00000065613	0.0418324	-0.0297326	-2.50688	0.07947	-2.48702	0.0880254	0.0377963	0.0262117	-2.33867	0.0680088	-2.35796	0.0831622	0.0790297	-0.174911	-2.70619	0.0553158	-2.58595	0.0709444	0.0555518	-0.133652	-2.78424	0.066766	-2.69228	0.0764557	0.0554138	-0.141567	-2.74791	0.0621252	-2.65128	0.082823	0.0359235	-0.0230186	-2.51545	0.0680438	-2.50001	0.0751459	0.0460658	0.0993826	-2.57734	0.0618207	-2.64724	0.0762258
CYB5R4	ENSG00000065615	0.066252	0.0839754	-3.98134	0.111858	-4.04292	0.138793	0.0563757	0.0422538	-4.14469	0.106121	-4.1754	0.118733	0.0547857	-0.118918	-4.15879	0.0852715	-4.07751	0.0978681	0.0819635	-0.198574	-4.14387	0.0890913	-4.00742	0.101769	0.0671041	-0.173019	-4.1624	0.0864479	-4.04373	0.0995933	0.0841592	-0.209474	-4.2676	0.092619	-4.12338	0.102468	0.050282	-0.025104	-4.24312	0.0919913	-4.22703	0.105761
GSTO2	ENSG00000065621	0.0876523	-0.156248	-4.50505	0.140756	-4.40223	0.175019	0.0654395	-0.0284656	-4.10301	0.122706	-4.08525	0.138384	0.0652472	-0.130103	-4.39525	0.0982869	-4.30864	0.129337	0.0663633	-0.0699034	-4.16249	0.112324	-4.11816	0.144148	0.0663996	-0.0955165	-4.30514	0.107963	-4.24183	0.132558	0.0780577	-0.148139	-4.39166	0.113121	-4.29331	0.146736	0.080129	0.175791	-4.29668	0.105961	-4.42292	0.141969
SEC61A2	ENSG00000065665	0.0737359	-0.1686	-2.98489	0.107869	-2.87082	0.131305	0.189832	-0.341368	-2.76599	0.0849494	-2.53195	0.110842	0.203697	-0.330025	-2.68548	0.075257	-2.46004	0.111534	0.580034	-0.458799	-2.69779	0.0803857	-2.38355	0.118181	0.334322	-0.357324	-2.68264	0.0739947	-2.43725	0.100496	1.48122	-0.511104	-2.83832	0.0831486	-2.48632	0.107041	0.0873556	-0.220037	-2.94667	0.0901074	-2.79649	0.113
PRKCQ	ENSG00000065675	0.114632	0.153987	-5.44329	0.196654	-5.5589	0.239043	0.130891	-0.318773	-5.96307	0.172388	-5.74556	0.192157	0.0898261	-0.221891	-5.438	0.117729	-5.28543	0.127479	0.145811	-0.347109	-4.96069	0.120336	-4.72481	0.154922	0.363043	-0.521204	-4.67095	0.118176	-4.31426	0.152657	0.139941	-0.348492	-4.76916	0.135685	-4.52968	0.14988	0.0751501	-0.14437	-4.19305	0.12109	-4.09558	0.140921
TLE2	ENSG00000065717	0.119516	0.280474	-4.01713	0.102508	-4.21557	0.136318	0.0891963	0.1952	-4.05438	0.0879888	-4.19332	0.121712	0.090405	0.202964	-4.25608	0.0706389	-4.39744	0.080057	0.0407938	-0.0149194	-3.94367	0.0745684	-3.93415	0.0850352	0.0682432	-0.176142	-4.2386	0.0708572	-4.1181	0.0904729	0.0474496	0.0402973	-4.68059	0.0691888	-4.71184	0.106669	0.0446349	0.0506469	-4.0831	0.0706069	-4.11996	0.091846
ASB1	ENSG00000065802	0.0531064	0.106837	-3.54112	0.0851279	-3.61644	0.0992082	0.0611998	-0.153178	-3.5918	0.0690961	-3.48677	0.0836847	0.0310127	-0.0162026	-3.54159	0.0568998	-3.5308	0.0642547	0.0332582	0.0358778	-3.44312	0.0576156	-3.46852	0.0663238	0.0287758	-0.0127614	-3.4016	0.0526845	-3.39348	0.0648919	0.0320483	-0.064468	-3.33518	0.052566	-3.29117	0.0640392	0.0320435	-0.067451	-2.95444	0.0500516	-2.90824	0.0601398
FAM107B	ENSG00000065809	0.208701	0.436177	-3.65641	0.135416	-3.96345	0.167023	0.986668	0.662294	-4.04077	0.104254	-4.50994	0.175566	2.65131	0.608323	-3.77552	0.0890238	-4.20041	0.119271	0.13961	0.343424	-3.45972	0.118816	-3.6993	0.131822	0.126936	0.289019	-3.30733	0.0785109	-3.51276	0.128749	0.0624647	-0.112093	-2.70652	0.0933183	-2.63183	0.121647	0.0682928	-0.172809	-1.24183	0.0852242	-1.12578	0.120635
ME1	ENSG00000065833	0.0443457	0.0063564	-3.027	0.079483	-3.03278	0.0948935	0.0354645	-0.023281	-2.85113	0.0625198	-2.83607	0.0777121	0.231702	-0.252723	-2.90667	0.0535697	-2.73241	0.068461	0.0592588	-0.146072	-3.03167	0.0581732	-2.93143	0.0735922	0.05294	-0.134002	-2.84779	0.0509525	-2.75593	0.068139	0.0349036	-0.052951	-2.86704	0.058679	-2.83102	0.0693925	0.0338479	-0.0087922	-3.28271	0.0589026	-3.27777	0.076058
TBC1D1	ENSG00000065882	0.0857466	0.214792	-3.46514	0.101422	-3.61654	0.124505	0.0543245	-0.114611	-3.49719	0.0860318	-3.41877	0.0972292	0.042316	0.0515117	-3.55612	0.0776765	-3.59235	0.0839235	0.0436935	0.013152	-3.71471	0.0810109	-3.7248	0.0922045	0.0433749	-0.0563972	-3.55592	0.072664	-3.51792	0.0865675	0.0521114	-0.103254	-3.48749	0.0786997	-3.4172	0.0939661	0.0448655	0.0394225	-3.71145	0.0732241	-3.74088	0.0978935
CDK13	ENSG00000065883	0.0453251	0.0800943	-2.66335	0.0755699	-2.71979	0.0867482	0.227687	0.270335	-2.70042	0.0633525	-2.88852	0.0735432	0.144634	0.224108	-2.98103	0.0588312	-3.13721	0.0717388	0.0760885	0.168018	-2.97059	0.0564782	-3.08823	0.074436	0.102346	0.195674	-3.03285	0.0568611	-3.16921	0.0684993	0.0507679	0.123538	-2.98138	0.0593859	-3.06798	0.0740196	0.370465	0.30002	-2.91682	0.0573482	-3.12594	0.075028
MTHFD2	ENSG00000065911	0.399545	0.838575	-4.86842	0.270504	-5.46399	0.324005	0.156426	0.3206	-5.25044	0.235917	-5.48534	0.286936	0.117056	-0.0568484	-4.98425	0.231182	-4.94365	0.225703	0.116365	0.111003	-4.85438	0.211417	-4.94112	0.25469	0.12083	0.183533	-4.89545	0.194101	-5.03623	0.255573	0.132457	0.245868	-5.01825	0.213521	-5.19763	0.254412	0.175166	0.40347	-4.52142	0.202057	-4.81705	0.269853
SLC9A7	ENSG00000065923	0.0513615	0.062724	-2.85885	0.0919245	-2.90322	0.101487	0.0385232	-0.0483205	-2.4861	0.0658653	-2.45368	0.0805627	0.0408772	-0.0747906	-2.65109	0.0580721	-2.6011	0.0840981	0.0506678	-0.125357	-2.75554	0.0633156	-2.66943	0.0746687	0.0389294	-0.0345745	-2.80056	0.0695556	-2.77747	0.0815265	0.0527149	-0.127526	-3.06365	0.0634653	-2.97616	0.076575	0.0422047	0.0745799	-3.44104	0.0661146	-3.49382	0.0808417
FOXJ2	ENSG00000065970	0.0996987	-0.250832	-3.98442	0.115305	-3.81174	0.124888	0.0503573	0.076329	-3.66793	0.0896852	-3.72188	0.100629	0.0422305	-0.024276	-3.82953	0.0792783	-3.8133	0.0864819	0.0446652	-0.0199828	-3.54089	0.0828971	-3.52815	0.0953097	0.044443	-0.00700735	-3.67674	0.0841325	-3.67281	0.0951504	0.0576843	-0.134359	-3.66184	0.0810433	-3.56976	0.0933486	0.0464894	-0.0432868	-3.74215	0.0874067	-3.7127	0.0936248
YBX1	ENSG00000065978	0.0584583	-0.147675	-1.62761	0.0794012	-1.52719	0.10034	0.0427158	0.0012787	-1.98509	0.0713019	-1.98786	0.0942997	0.0476564	0.0883894	-2.26452	0.0798827	-2.32602	0.0827368	0.0607061	0.148028	-2.27327	0.0658229	-2.37716	0.0828162	0.0470693	0.0677308	-2.25251	0.0707466	-2.30117	0.0911342	0.0433536	0.0233065	-2.0806	0.0736417	-2.09902	0.0995156	0.0388098	-0.00918209	-1.29004	0.0734255	-1.2842	0.0800457
PDE4A	ENSG00000065989	0.0425306	-0.0188647	-2.82619	0.0779053	-2.81399	0.0884612	0.0490525	0.106384	-2.69883	0.0691459	-2.7733	0.0789584	0.0443712	0.103769	-2.41856	0.0588637	-2.49074	0.0628786	0.0404564	-0.0967883	-2.06095	0.0564571	-1.99415	0.0612573	0.0349876	-0.0725813	-2.16927	0.0555064	-2.11955	0.0650707	0.0314051	0.0184698	-2.52173	0.0546901	-2.53545	0.0695887	0.0500845	-0.12663	-3.20144	0.0597187	-3.11472	0.0751048
PPP2R5A	ENSG00000066027	0.046965	-0.0460692	-2.9892	0.0879677	-2.95808	0.096656	0.037884	0.0283499	-2.97021	0.0650769	-2.99104	0.0809418	0.0419544	-0.0915098	-3.10034	0.0553972	-3.03796	0.0721236	0.0335898	0.0180102	-3.11097	0.0595888	-3.12449	0.0748334	0.0374484	0.0715857	-3.12402	0.0510503	-3.17479	0.0700055	0.0346312	0.022157	-3.02909	0.0587283	-3.04554	0.0749256	0.0341266	0.0140241	-2.74658	0.0627436	-2.75723	0.0759178
CTNNA2	ENSG00000066032	0.0770617	-0.185113	-1.50361	0.0659777	-1.37602	0.0759547	0.068524	-0.176086	-1.51294	0.0636084	-1.39244	0.084426	0.0949382	-0.201031	-1.33581	0.0577601	-1.19723	0.0697386	0.0528841	-0.118786	-1.38668	0.0574428	-1.30567	0.0776306	0.0629297	-0.156124	-1.5916	0.0525417	-1.48472	0.0736019	0.0747994	-0.1659	-1.78106	0.0479767	-1.66747	0.0715995	0.0369083	0.0518208	-2.41783	0.0583298	-2.45478	0.0738158
ELAVL1	ENSG00000066044	0.0445406	0.0639496	-2.74158	0.0777319	-2.78654	0.0853771	0.0494228	-0.123474	-2.58045	0.052896	-2.49547	0.0632983	0.0268551	-0.0237766	-2.73462	0.0474995	-2.71863	0.0569138	0.0481181	-0.116997	-2.66881	0.0493841	-2.58835	0.0606823	0.166977	-0.20801	-2.68896	0.0476727	-2.54543	0.0600601	0.29079	-0.258237	-2.62008	0.0503522	-2.44186	0.0640077	0.0330254	-0.0488835	-2.68754	0.0527568	-2.65471	0.0699226
TIE1	ENSG00000066056	0.202951	0.48093	-4.2309	0.189747	-4.57895	0.255944	0.0875655	0.0593928	-4.51537	0.15202	-4.56302	0.190299	0.143445	0.339274	-4.53926	0.13873	-4.78181	0.184741	0.0836167	0.0245203	-4.56941	0.140655	-4.59365	0.183285	0.145291	0.347808	-4.50323	0.129506	-4.7511	0.175049	0.0949652	0.171675	-4.43407	0.140485	-4.55946	0.179081	0.0840429	0.0314315	-3.97029	0.151035	-3.99788	0.184797
DIP2B	ENSG00000066084	0.165908	0.306125	-2.92656	0.0850876	-3.14141	0.112143	0.0490039	0.0757605	-2.94149	0.0783777	-2.99546	0.0951825	0.0378688	0.0191715	-2.74914	0.0685693	-2.76307	0.0773536	0.0368603	0.0176316	-2.62303	0.0656016	-2.63643	0.0812318	0.0390276	-0.0426287	-2.65529	0.0631449	-2.62739	0.0852895	0.0429609	-0.0824147	-2.47904	0.0646411	-2.4231	0.0810291	0.0484219	-0.127748	-1.61772	0.064778	-1.53112	0.089585
SMARCD1	ENSG00000066117	0.052978	0.0209016	-3.774	0.0980664	-3.79032	0.115287	0.0448568	-0.0667948	-3.49887	0.0729565	-3.45381	0.0884207	0.0382121	-0.0677333	-3.51761	0.061426	-3.4713	0.0712385	0.0369025	-0.0155958	-3.43914	0.0664806	-3.42945	0.0814842	0.0480921	-0.11722	-3.54524	0.0623743	-3.46503	0.0772501	0.202633	-0.277633	-3.60776	0.0674658	-3.41636	0.0811452	0.0467356	-0.102853	-3.50069	0.0636874	-3.43055	0.0798069
KDM4A	ENSG00000066135	0.0705549	0.14358	-3.8929	0.107484	-3.99465	0.126468	0.136477	0.258394	-3.51416	0.0818319	-3.69381	0.0880024	0.0398053	0.0622633	-3.7089	0.0618251	-3.75338	0.0804896	0.0427765	0.0528642	-3.72537	0.0704119	-3.76338	0.0876806	0.0574606	0.128991	-3.72101	0.0701214	-3.81181	0.0872185	0.0401881	0.00783776	-3.86721	0.0708583	-3.87402	0.0881866	0.0399045	0.03401	-3.96775	0.0703299	-3.99253	0.0859298
NFYC	ENSG00000066136	0.0384435	-0.0199295	-2.92634	0.0691265	-2.91355	0.0827291	0.0329725	-0.0566187	-2.62655	0.0563103	-2.58781	0.0646933	0.035486	-0.085885	-2.68803	0.0486107	-2.62878	0.0539802	0.15067	-0.218048	-2.5752	0.0514733	-2.42471	0.0627449	0.0750908	-0.154582	-2.69394	0.0466576	-2.58732	0.056912	0.0709265	-0.158196	-2.75478	0.0482793	-2.64596	0.0631694	0.04389	-0.11417	-3.08754	0.051386	-3.00927	0.0661606
ZMYND12	ENSG00000066185	0.113895	-0.0733286	-5.02512	0.220647	-4.97765	0.236174	0.124049	0.292001	-5.0809	0.167451	-5.28833	0.195743	0.0666403	0.00392698	-5.06338	0.126799	-5.06796	0.140329	0.0960616	0.215982	-4.81487	0.1422	-4.96728	0.161062	0.0762808	0.0936159	-4.84216	0.123755	-4.91129	0.153629	0.077452	-0.0380532	-4.91381	0.142366	-4.89093	0.16625	0.0910956	0.191978	-4.88571	0.136554	-5.02302	0.164921
NGEF	ENSG00000066248	0.406859	-0.481212	-1.56432	0.0930136	-1.23659	0.143085	0.30982	-0.418147	-1.05964	0.10223	-0.772035	0.121834	30.0699	-0.772609	-1.34455	0.102134	-0.809421	0.106138	7.59577	-0.824058	-1.45185	0.0861729	-0.885247	0.131208	4.72e+20	-0.830174	-1.46334	0.100926	-0.887446	0.0952879	45.1577	-0.904076	-1.41031	0.0840385	-0.789234	0.134404	9.38657	-0.713378	-2.00702	0.085434	-1.51951	0.145539
ELOVL1	ENSG00000066322	0.0834782	-0.118655	-3.75635	0.157731	-3.67517	0.162712	0.171429	0.384458	-3.78393	0.108914	-4.05914	0.171419	0.148623	0.335521	-3.82931	0.113922	-4.06419	0.134369	0.093315	0.258696	-3.59294	0.12131	-3.7829	0.19119	0.08731	0.191273	-3.49117	0.13225	-3.62526	0.144204	0.07877	-0.0990148	-2.97899	0.13411	-2.91477	0.162986	0.13148	-0.331367	-1.67586	0.114368	-1.45066	0.148504
SPI1	ENSG00000066336	0.10838	0.0437654	-4.66676	0.186275	-4.71086	0.248189	0.0930067	0.0815045	-4.84887	0.163673	-4.9122	0.200966	0.0862195	0.0304079	-5.00303	0.169272	-5.02634	0.184578	0.114891	-0.261005	-5.07198	0.168403	-4.8966	0.197972	0.0940103	0.00963412	-5.03557	0.148886	-5.05322	0.209803	0.0874479	-0.0627452	-4.99027	0.142443	-4.95646	0.198905	0.122168	-0.301501	-4.3451	0.151793	-4.14511	0.203181
POLR1H	ENSG00000066379	0.080755	-0.17242	-4.47516	0.118119	-4.35915	0.145006	0.0987518	-0.242598	-4.47124	0.0958471	-4.30447	0.109442	0.062136	-0.150668	-4.40627	0.0752017	-4.30304	0.0898214	0.112978	-0.257017	-4.41478	0.0801818	-4.23892	0.105228	0.0534112	-0.118768	-4.42176	0.078307	-4.34067	0.0928792	0.0503868	0.0727513	-4.43799	0.0829623	-4.49048	0.10512	0.0505771	-0.0284895	-4.38408	0.087212	-4.36684	0.11226
MPPED2	ENSG00000066382	0.107225	-0.271848	-3.81846	0.124676	-3.63211	0.139969	0.839995	-0.535594	-3.56538	0.108157	-3.19469	0.113646	0.140016	-0.298007	-3.73668	0.0998757	-3.53091	0.107479	0.0723573	-0.167551	-3.74837	0.101141	-3.63499	0.125046	0.0598373	-0.121992	-3.91875	0.0959968	-3.83552	0.108687	0.0642447	-0.132976	-3.89003	0.100277	-3.79822	0.104256	0.0576842	-0.100703	-4.2653	0.100955	-4.19697	0.114052
ZBTB11	ENSG00000066422	0.055228	-0.120906	-3.00991	0.0771612	-2.92872	0.105505	0.0420977	0.0851532	-2.49944	0.0657998	-2.5591	0.074848	0.040188	-0.0833235	-2.70682	0.054142	-2.65052	0.076517	0.0334669	-0.0128728	-2.66362	0.059813	-2.65542	0.0709239	0.0416702	-0.0994156	-2.73659	0.0561851	-2.66874	0.0725647	0.0349804	-0.0038485	-2.69352	0.0576241	-2.69225	0.0783438	0.0363401	0.0298326	-2.93554	0.059428	-2.95762	0.0796833
ATXN3	ENSG00000066427	0.0784689	0.190867	-3.50489	0.0923202	-3.6397	0.116262	0.048145	0.0844371	-3.60058	0.0830336	-3.65952	0.0879091	0.0390858	0.0630191	-3.48713	0.0624837	-3.53178	0.0762545	0.0396261	0.00901082	-3.47644	0.0616097	-3.4848	0.0897954	0.0380788	0.00373785	-3.54531	0.0671049	-3.54937	0.0861241	0.0548437	0.120956	-3.67654	0.0701661	-3.76195	0.0896834	0.0432857	0.0516148	-3.70383	0.070573	-3.74121	0.090399
GOLGA5	ENSG00000066455	0.0531794	-0.0790005	-3.75877	0.0888368	-3.70582	0.107203	0.0424083	-0.0905823	-3.707	0.0653521	-3.64489	0.0749537	0.0601984	-0.140366	-3.75606	0.0522277	-3.65916	0.0591715	0.0371312	-0.0703262	-3.67277	0.0575293	-3.62486	0.0706004	0.0310659	-0.0528444	-3.67636	0.048042	-3.64055	0.062827	0.0308536	-0.0101277	-3.67087	0.0535363	-3.66472	0.0679616	0.134592	-0.214724	-3.57518	0.054643	-3.42715	0.0679368
FGFR2	ENSG00000066468	0.0722989	-0.0204707	-2.58181	0.106628	-2.57501	0.160278	0.0933791	0.231168	-2.83924	0.096259	-3.00206	0.120087	0.473511	0.475108	-2.84252	0.0918793	-3.17683	0.13536	0.153687	0.320457	-2.83706	0.107522	-3.06125	0.126111	0.19487	0.346677	-2.73541	0.0868087	-2.97986	0.125817	0.0654051	0.0851607	-2.36399	0.10506	-2.42546	0.125462	0.0684708	-0.0671035	-1.14853	0.115389	-1.10609	0.145815
LRRC40	ENSG00000066557	0.0625305	-0.110472	-3.66127	0.103662	-3.58686	0.122316	0.355085	-0.392258	-3.47858	0.0925129	-3.20667	0.0929134	0.134127	-0.270763	-3.46909	0.0850961	-3.28178	0.0886253	0.147854	-0.292583	-3.38508	0.0881947	-3.18315	0.0970635	0.348795	-0.366456	-3.41719	0.0780808	-3.16452	0.0940754	0.314704	-0.370471	-3.47779	0.0893497	-3.22188	0.0991599	0.0463457	-0.0547661	-3.63622	0.0888705	-3.59931	0.0992498
ISOC1	ENSG00000066583	0.0706167	-0.093014	-4.33539	0.122992	-4.27295	0.139322	0.108011	-0.258456	-4.25609	0.0990435	-4.07905	0.118757	0.0460307	0.0581777	-4.64465	0.0824408	-4.68587	0.0929669	0.13876	-0.276075	-3.88672	0.0785532	-3.69689	0.0959205	0.0480435	-0.0960159	-3.74889	0.0745998	-3.68361	0.0900411	0.0520451	-0.114269	-3.95499	0.0775504	-3.87738	0.095813	0.124528	-0.261498	-3.67191	0.0789028	-3.49239	0.0984319
EML1	ENSG00000066629	0.0701942	0.14762	-3.76608	0.107371	-3.87076	0.127766	0.289137	-0.367495	-3.57052	0.0855997	-3.31728	0.101696	1.10981	-0.443127	-3.96634	0.0733534	-3.66079	0.0927069	0.106141	-0.230249	-3.94219	0.0821644	-3.78349	0.0926469	0.337512	-0.348802	-4.06832	0.0811781	-3.82717	0.088169	0.125961	-0.256481	-3.91206	0.0750295	-3.73633	0.0986536	0.202249	-0.29718	-3.45096	0.07603	-3.246	0.0881853
TRMT11	ENSG00000066651	0.11377	-0.261101	-3.96052	0.0986002	-3.78084	0.111121	0.0482052	0.0462523	-3.88506	0.08535	-3.9185	0.100608	0.0391731	0.028317	-3.97631	0.0680175	-3.99761	0.0894714	0.0393686	-0.032017	-3.81311	0.070335	-3.79206	0.0849331	0.0396813	-0.0258636	-3.91041	0.0704354	-3.89344	0.0833532	0.0451316	-0.0938763	-4.04778	0.062096	-3.98487	0.0902726	0.0436918	0.014275	-4.15727	0.0751633	-4.16891	0.0952744
THUMPD1	ENSG00000066654	0.0469527	0.0730997	-3.14944	0.0790966	-3.20123	0.092028	0.0337955	0.0179054	-2.95473	0.0644893	-2.96794	0.0760843	0.0306914	-0.0179362	-3.2213	0.0587584	-3.20919	0.0640527	0.0441708	0.102056	-3.00833	0.0563225	-3.07991	0.0697259	0.0360464	-0.0496106	-3.14875	0.0556057	-3.11576	0.0767624	0.0483219	0.108661	-3.09921	0.0652215	-3.17558	0.0796206	0.0422599	0.0891233	-3.28029	0.0601649	-3.34298	0.0737654
MSANTD3	ENSG00000066697	0.0643571	0.0903093	-3.90643	0.103623	-3.97165	0.12558	0.0882142	0.214539	-4.01944	0.0846301	-4.16968	0.101136	0.0702744	-0.17753	-3.87252	0.0759681	-3.75003	0.0827846	0.0646463	-0.163587	-3.783	0.0730985	-3.67072	0.0867626	0.0452973	-0.0852733	-3.81851	0.0699911	-3.7608	0.0877292	0.0468274	0.0755005	-3.92792	0.0707041	-3.98205	0.0927743	0.0433058	0.0634654	-3.88634	0.0725534	-3.93191	0.0920672
ATG2B	ENSG00000066739	0.135733	0.275344	-3.00019	0.0893487	-3.19279	0.10649	0.0500168	-0.0995775	-2.91498	0.0750361	-2.8471	0.0892949	0.050715	-0.113773	-2.93658	0.0661835	-2.85933	0.0874102	0.0425339	-0.0504533	-2.76774	0.069174	-2.73497	0.0957067	0.0535244	-0.125607	-2.88178	0.0682658	-2.79694	0.0955183	0.0454946	-0.0697451	-2.90915	0.065153	-2.86321	0.095323	0.048407	0.0927298	-3.01866	0.0606227	-3.08583	0.0974173
ARFGEF1	ENSG00000066777	0.0974175	0.239547	-3.09131	0.105664	-3.25907	0.121279	0.0481475	-0.0594375	-3.23593	0.092455	-3.19465	0.0912502	0.0913364	-0.199826	-3.22601	0.071399	-3.08864	0.0861837	0.0877272	-0.216568	-3.20486	0.0842122	-3.05625	0.100585	0.0915166	-0.238201	-3.1915	0.0827353	-3.02813	0.100903	0.0649149	-0.167892	-3.25635	0.0731252	-3.14405	0.115888	0.0898544	-0.199404	-3.40612	0.0759715	-3.27085	0.109022
ZFAT	ENSG00000066827	0.115447	0.0369289	-4.99612	0.201175	-5.03216	0.250476	0.0832147	-0.05379	-4.93205	0.161547	-4.89736	0.176152	0.0932192	-0.216512	-5.07211	0.141359	-4.92203	0.141292	0.082452	-0.0685151	-5.12303	0.151108	-5.07939	0.174066	0.0743205	0.0472602	-5.09726	0.138857	-5.13164	0.14981	0.125862	-0.306381	-5.06171	0.154435	-4.85003	0.159059	0.132451	0.305357	-5.12754	0.153432	-5.34225	0.17081
MTFR1	ENSG00000066855	0.264608	-0.547278	-4.7505	0.1795	-4.37406	0.194749	0.0972897	-0.205584	-5.00644	0.15127	-4.86899	0.181308	0.0989555	0.244129	-4.89043	0.11783	-5.0607	0.127244	0.0880666	0.181805	-4.7811	0.132686	-4.91019	0.153888	0.104966	0.262624	-4.8181	0.11534	-5.00388	0.144549	0.153027	0.349794	-4.57922	0.115172	-4.82599	0.148944	0.0642459	0.0800294	-3.75928	0.11738	-3.8168	0.133493
FECH	ENSG00000066926	0.0519548	-0.0210544	-3.51557	0.0949373	-3.50332	0.116241	0.0415019	-0.0642094	-3.42094	0.0685246	-3.37783	0.0865956	0.0358563	-0.0657375	-3.34655	0.0586163	-3.30154	0.0673266	0.0456669	-0.110211	-3.20761	0.0588554	-3.13216	0.0731008	0.0398269	-0.0735141	-3.27756	0.0594196	-3.22769	0.0755548	0.0348024	-0.0267859	-3.29309	0.0604857	-3.27557	0.0756778	0.0387774	0.0587913	-3.09091	0.0612913	-3.13313	0.0820093
MYO9A	ENSG00000066933	0.167862	0.330621	-2.62714	0.103001	-2.85738	0.113257	0.090676	0.213618	-2.64144	0.078692	-2.79184	0.104139	0.0765345	0.191151	-2.85829	0.0823847	-2.99143	0.0901398	0.164353	0.290888	-2.91516	0.0777339	-3.1189	0.101919	0.0684865	0.158621	-2.89418	0.079092	-3.00558	0.0954624	0.089757	0.216166	-2.78545	0.0728587	-2.93782	0.101947	0.132156	0.281595	-3.06788	0.0809697	-3.26553	0.107406
DDX3Y	ENSG00000067048	0.89448	1.04717	-1.49444	1.68719	-2.21518	1.70377	0.813184	1.74463	-1.54449	1.98228	-3.17143	1.91119	0.993356	-0.00370977	-2.12121	1.71219	-2.0145	1.65614	0.687152	1.05335	-1.89352	1.9378	-2.77495	1.81335	0.530631	0.663919	-1.9847	1.79841	-2.48908	1.5794	0.861664	0.185779	-2.49234	1.59541	-2.58968	1.61051	0.988055	0.318794	-2.32412	2.06485	-2.3726	1.713
PFKP	ENSG00000067057	0.0652053	-0.0647693	-1.47058	0.108935	-1.42894	0.135605	0.051302	0.0444433	-1.17736	0.0711948	-1.21252	0.116777	0.0570454	-0.148273	-0.905036	0.070759	-0.804481	0.0971918	0.0733313	-0.218514	-0.704701	0.0789077	-0.560257	0.142836	0.0770285	-0.240643	-0.754982	0.0704821	-0.59481	0.134046	0.145423	-0.278599	-1.01088	0.0784116	-0.818757	0.0904204	0.0739689	-0.146064	-1.55799	0.104688	-1.45798	0.115651
IDI1	ENSG00000067064	0.0556199	-0.0650712	-1.39119	0.0837164	-1.3476	0.10066	0.128668	-0.257632	-1.66944	0.0816456	-1.49171	0.0924165	0.273968	-0.325989	-1.51674	0.0639727	-1.29299	0.0923253	0.113407	-0.223311	-1.41599	0.0615078	-1.26232	0.077617	0.170758	-0.292621	-1.43029	0.0721812	-1.22941	0.0957313	0.049993	-0.127763	-1.42941	0.0596421	-1.3433	0.0920943	0.0750581	-0.177337	-1.51704	0.0612248	-1.39519	0.0763777
SP100	ENSG00000067066	0.913617	0.853524	-4.21178	0.190368	-4.81094	0.229271	0.137403	0.328412	-4.77045	0.173671	-5.00635	0.216696	0.210229	0.461207	-4.7215	0.159753	-5.04523	0.186309	0.187262	0.412579	-4.75186	0.138029	-5.05121	0.211747	0.127247	0.303136	-4.78565	0.183327	-4.99939	0.203327	0.11891	0.258026	-4.65114	0.16996	-4.83525	0.198071	0.0905312	-0.0836705	-4.21049	0.160773	-4.15613	0.182125
KLF6	ENSG00000067082	0.593058	0.55114	-3.29752	0.11788	-3.68189	0.136531	0.293187	0.42155	-3.24654	0.0945552	-3.54267	0.129934	0.0869977	0.217506	-3.20702	0.106183	-3.3586	0.113808	0.126127	0.286502	-2.96413	0.0991854	-3.16381	0.110489	0.0739293	0.158314	-3.04095	0.100706	-3.15175	0.110345	0.0731498	0.167205	-3.1148	0.0992772	-3.23283	0.11892	0.459804	0.4425	-3.07435	0.0994684	-3.38156	0.103859
PLPP1	ENSG00000067113	0.0794617	0.193963	-2.93339	0.0924013	-3.06949	0.108842	0.0437215	0.0357609	-2.90997	0.0755659	-2.93623	0.0934291	0.0867128	-0.201739	-2.77379	0.0676844	-2.63536	0.0859522	0.037799	-0.00784362	-2.79772	0.0701386	-2.7931	0.0807993	0.0761667	-0.184405	-2.80018	0.064905	-2.67407	0.0876676	0.0461974	-0.0964128	-2.71873	0.0704578	-2.65316	0.0865456	0.0873129	-0.20781	-2.3771	0.0635939	-2.23602	0.0999135
NEO1	ENSG00000067141	0.301655	0.390415	-3.03446	0.0875715	-3.30769	0.113419	0.0616065	0.142596	-3.18761	0.080016	-3.28713	0.0879417	0.520137	0.347206	-3.12362	0.0661253	-3.36582	0.0865721	0.0515474	0.116263	-3.08578	0.0679419	-3.1677	0.0852994	0.0684983	0.161635	-3.15405	0.0678173	-3.26824	0.0942072	0.0421761	0.0417736	-2.94517	0.0662208	-2.97638	0.0941388	0.0430731	0.00810484	-2.3212	0.0675656	-2.32945	0.0988916
TRAM1	ENSG00000067167	0.0854339	0.21384	-2.93341	0.0808146	-3.08347	0.101283	0.256859	0.323476	-3.09332	0.0736149	-3.31902	0.0915884	0.594709	0.332309	-3.20267	0.0629807	-3.43379	0.0745861	0.670148	0.388247	-3.14379	0.0684083	-3.4146	0.0897144	0.401098	0.327223	-3.11614	0.0590457	-3.34465	0.0828766	0.112735	0.229537	-2.97941	0.0660821	-3.13991	0.0846922	0.0449248	0.082743	-2.57485	0.0704749	-2.63307	0.081821
PHKA1	ENSG00000067177	0.116158	0.145701	-4.18113	0.205312	-4.28773	0.231246	0.201421	0.487523	-4.34465	0.179854	-4.68906	0.214826	0.333136	0.571253	-4.52383	0.16239	-4.92383	0.184756	0.824535	0.787387	-4.45491	0.164115	-5.00934	0.210892	0.183152	0.423318	-4.39941	0.164836	-4.69562	0.179382	0.124654	0.298831	-4.29816	0.168245	-4.50994	0.195084	0.447353	0.701518	-4.46903	0.171367	-4.96647	0.2285
TNFRSF1A	ENSG00000067182	0.151773	0.379721	-3.62063	0.170439	-3.8898	0.204241	0.120224	0.302575	-3.82909	0.154371	-4.04515	0.19247	0.298158	0.517455	-4.22405	0.136218	-4.58823	0.171338	0.241106	0.489398	-4.16653	0.158871	-4.50692	0.166579	0.5044	0.657743	-4.28187	0.157175	-4.74226	0.184552	0.3967	0.587552	-4.10748	0.156011	-4.51827	0.177104	0.238084	0.477261	-3.67839	0.133057	-4.02154	0.207273
CACNB1	ENSG00000067191	0.0546652	-0.0146401	-2.54033	0.0891631	-2.53477	0.130219	0.0493876	0.00856976	-2.08222	0.0903216	-2.0892	0.100614	0.117411	-0.259055	-2.02754	0.0744088	-1.85043	0.102144	0.0953173	-0.229449	-1.96243	0.077734	-1.80575	0.103607	0.253327	-0.341804	-1.93986	0.0658654	-1.70599	0.102663	0.276476	-0.345751	-2.08033	0.0774259	-1.84239	0.0968989	0.0970735	-0.260852	-2.80615	0.0878111	-2.62913	0.123052
EVI5	ENSG00000067208	0.0678041	0.165072	-2.83728	0.0792244	-2.95357	0.10024	0.0634964	0.159066	-3.08253	0.069564	-3.19421	0.0878575	0.0492667	0.125343	-3.13721	0.0598399	-3.22529	0.0774982	0.039507	0.0578836	-3.28766	0.0636829	-3.32888	0.078963	0.269879	0.289188	-3.34919	0.0582654	-3.5511	0.079553	0.0699772	0.170807	-3.30099	0.064373	-3.42059	0.081182	0.0611705	-0.152445	-2.98016	0.0691885	-2.87588	0.086903
STOML1	ENSG00000067221	0.0870932	-0.205906	-2.51244	0.0810951	-2.37094	0.0954322	0.0616027	-0.155314	-2.05822	0.0668945	-1.95157	0.0806958	0.870727	-0.343316	-2.12471	0.059354	-1.88743	0.0699498	0.191319	-0.274002	-2.04616	0.0643826	-1.85763	0.0829013	0.546898	-0.353529	-2.03906	0.0605917	-1.79555	0.0822721	2.42189	-0.402689	-2.16274	0.0599671	-1.88418	0.0689023	0.90545	-0.378984	-2.66839	0.0604255	-2.4075	0.0850787
PKM	ENSG00000067225	0.0542791	-0.130354	-0.0258269	0.0560751	0.0630126	0.0787653	0.0473467	-0.129224	0.265773	0.0607218	0.354489	0.0731606	0.522431	-0.255223	0.320096	0.0490164	0.496889	0.051296	0.0964325	-0.208579	0.339494	0.0635898	0.482899	0.0803253	0.480892	-0.26541	0.276267	0.0562336	0.460515	0.0511595	0.142996	-0.246869	0.166369	0.0542693	0.335944	0.0779542	0.0302088	-0.0123322	-0.20533	0.0490987	-0.198226	0.0728934
DHX29	ENSG00000067248	0.0500606	0.0577529	-3.50972	0.0874737	-3.55136	0.104365	0.049358	-0.109737	-3.42742	0.0708718	-3.35203	0.0799797	0.0320374	-0.00349444	-3.58362	0.0588534	-3.58181	0.0685647	0.0621095	0.147816	-3.53938	0.0651894	-3.64268	0.0769324	0.0333756	0.0308077	-3.54398	0.0588524	-3.56604	0.0696154	0.0401268	0.0784003	-3.54062	0.0591942	-3.59593	0.0737773	0.0424361	-0.0864352	-3.42846	0.06145	-3.36953	0.0758498
DNTTIP2	ENSG00000067334	0.178225	0.307871	-2.94997	0.0866849	-3.16434	0.0976247	0.0897893	0.196532	-2.96895	0.0685899	-3.10587	0.0778004	0.0369432	-0.0693553	-3.07601	0.0560529	-3.02887	0.0708017	0.0350925	-0.00405028	-3.02969	0.0642938	-3.02769	0.0757622	0.0375068	-0.0612128	-3.11619	0.0610257	-3.07447	0.0721444	0.0375296	-0.0473219	-3.11529	0.062899	-3.08373	0.0801176	0.0393959	0.0166271	-3.20354	0.0687221	-3.21642	0.0863943
METTL22	ENSG00000067365	0.0841712	0.143088	-4.84241	0.129079	-4.94688	0.165487	0.0537036	-0.104876	-4.62475	0.0919889	-4.55221	0.0936285	0.0746365	-0.175035	-4.55515	0.0681796	-4.43444	0.0770422	0.0423468	-0.0381283	-4.5554	0.0721981	-4.53053	0.0913475	0.258112	-0.297892	-4.64732	0.0644769	-4.44224	0.0836769	0.334169	-0.348656	-4.81711	0.0748249	-4.57686	0.0917605	0.0485145	-0.104423	-4.85404	0.0743984	-4.78305	0.0909504
TP53BP1	ENSG00000067369	0.0436208	-0.0021476	-2.40533	0.0771753	-2.40533	0.0945802	0.112188	-0.224985	-2.30521	0.0674522	-2.15024	0.0807793	0.197763	-0.270956	-2.4969	0.0622026	-2.31026	0.0786677	0.0991178	-0.215969	-2.37155	0.0643904	-2.22325	0.0829967	0.319778	-0.307823	-2.4138	0.0635647	-2.20151	0.078577	0.099474	-0.208318	-2.44056	0.0602736	-2.2976	0.0808219	0.0762128	-0.188128	-2.64679	0.0680284	-2.51763	0.0842576
TRO	ENSG00000067445	0.0487036	-0.0158658	-3.22048	0.0887198	-3.211	0.104269	0.0747703	-0.186178	-2.89561	0.0758551	-2.76744	0.0866389	0.0714161	-0.171818	-2.789	0.0717154	-2.67019	0.0755995	0.0924346	-0.203154	-2.6168	0.069017	-2.4767	0.0785414	0.168394	-0.257599	-2.6661	0.0645419	-2.48884	0.0822411	0.118447	-0.238076	-2.87521	0.0680689	-2.71149	0.0850555	0.220578	-0.30779	-3.22299	0.0774223	-3.01038	0.0864128
RRP15	ENSG00000067533	0.4577	0.465016	-3.66198	0.0975142	-3.98772	0.128233	0.116254	0.248261	-3.79649	0.08246	-3.96989	0.0969475	0.0627171	0.156214	-4.01603	0.0678303	-4.12542	0.08264	0.051682	0.0926385	-3.91362	0.0747538	-3.97968	0.0961129	0.0916126	0.20568	-3.89182	0.0687567	-4.03511	0.0787646	0.0561872	0.131054	-3.88713	0.0699626	-3.97957	0.0898197	0.07389	0.17642	-4.04748	0.0743424	-4.17191	0.0987453
RHOA	ENSG00000067560	0.0263493	-0.00185982	-0.828639	0.0534988	-0.827336	0.0532829	0.0308609	0.0754826	-0.921699	0.0489412	-0.974285	0.054259	0.0277672	0.0433341	-0.981779	0.0434859	-1.0126	0.0588751	0.030972	0.0602487	-0.90248	0.0443372	-0.94468	0.0531749	0.0268542	-0.0311222	-0.933101	0.0435584	-0.912272	0.0582314	0.0264604	0.0289184	-0.799894	0.0419508	-0.820566	0.0548729	0.0389467	-0.101406	-0.314091	0.0380591	-0.244958	0.0613462
DHX8	ENSG00000067596	0.159491	0.338028	-4.00903	0.116329	-4.24466	0.126842	0.117554	0.248265	-3.84804	0.0798705	-4.02193	0.0999246	0.049676	0.121338	-3.83894	0.0715953	-3.92383	0.0820451	0.0850082	0.197112	-3.80491	0.0745915	-3.9426	0.0875224	0.0421566	0.0744409	-3.81758	0.0731168	-3.86994	0.082945	0.0424438	0.0503623	-3.84416	0.0740077	-3.88036	0.0894343	0.0410809	0.0481051	-3.95508	0.0744743	-3.98932	0.0854763
PRKCZ	ENSG00000067606	0.730883	-0.479008	-1.69411	0.0838647	-1.36395	0.104349	0.389636	-0.323337	-1.34765	0.0670657	-1.12465	0.0816933	0.524035	-0.399744	-1.31494	0.0854709	-1.03844	0.0917322	0.73064	-0.341019	-1.24123	0.0557069	-1.00631	0.0773973	1.7162	-0.421255	-1.26515	0.0644506	-0.974558	0.0834634	0.511773	-0.396749	-1.32459	0.0643081	-1.05333	0.107297	0.663043	-0.377029	-1.6442	0.062963	-1.38471	0.0871208
ZFY	ENSG00000067646	0.971003	0.594513	-1.09374	1.78004	-1.66055	1.93576	0.910559	0.281571	-1.15507	1.73416	-1.58519	1.86534	0.899875	0.545634	-1.34014	1.76941	-1.75616	1.75051	0.916156	0.658082	-1.32984	1.76957	-1.78567	1.82646	0.913111	0.378857	-1.45624	1.73051	-1.77304	1.80076	0.912267	0.477188	-1.35408	1.79064	-1.72144	1.81745	0.924028	0.497881	-1.32476	1.79137	-1.78812	1.81928
IARS2	ENSG00000067704	0.0478638	-0.0252246	-3.03859	0.0818841	-3.02291	0.101408	0.0380346	-0.0443428	-2.90113	0.0643225	-2.87136	0.0781242	0.0487247	-0.116775	-2.85169	0.0534066	-2.77195	0.0726948	0.0892406	-0.189759	-2.8274	0.0563771	-2.69711	0.0751819	0.0902482	-0.193279	-2.77143	0.0571798	-2.63822	0.0691368	0.114693	-0.224906	-2.79574	0.0621764	-2.64115	0.0805631	0.0699123	-0.163474	-2.71649	0.055517	-2.60454	0.0763332
SYT1	ENSG00000067715	1.50444	-0.416498	0.210386	0.0688363	0.498907	0.0710227	3.87291	-0.417211	0.47453	0.0632636	0.76363	0.0642942	1.4748	-0.408322	0.575984	0.0609774	0.858715	0.0656639	3.6912	-0.378713	0.766559	0.0531956	1.02831	0.0651049	27.1485	-0.476172	0.692052	0.0678392	1.02158	0.0735708	2.91193	-0.439558	0.59174	0.0598608	0.895501	0.0728232	1.8498	-0.506426	0.108508	0.0596	0.458321	0.0779422
NAV3	ENSG00000067798	0.0672753	0.151839	-2.81168	0.100081	-2.91906	0.119802	0.0674729	-0.163123	-2.8523	0.0853869	-2.74046	0.098574	0.0963798	-0.217222	-3.05986	0.0870831	-2.9095	0.0896684	0.160434	-0.278724	-2.78286	0.0869914	-2.58998	0.0908249	0.21288	-0.313345	-2.72078	0.0776824	-2.50555	0.100733	0.519264	-0.391694	-2.62344	0.0687073	-2.35409	0.095298	0.529737	-0.408958	-2.88982	0.0836999	-2.60726	0.0940555
IDH3G	ENSG00000067829	0.0733008	-0.189623	-2.08293	0.0763127	-1.95389	0.10256	0.0491168	-0.1232	-1.8294	0.0744273	-1.74468	0.0829164	0.155296	-0.242398	-1.88005	0.065382	-1.71425	0.093994	0.378247	-0.343214	-1.86736	0.0566869	-1.63214	0.0926183	0.712511	-0.373769	-1.89788	0.0700907	-1.63909	0.0742677	0.165505	-0.27068	-1.98203	0.0633146	-1.79624	0.087254	0.0380619	-0.0194974	-2.35369	0.0652565	-2.34195	0.0889587
ROGDI	ENSG00000067836	0.0926675	-0.231088	-2.18094	0.0800524	-2.02405	0.114297	0.0873935	-0.203644	-1.98612	0.0718202	-1.84536	0.0767667	1.34629	-0.42852	-1.86696	0.0574769	-1.57229	0.0898248	0.850726	-0.381003	-1.82009	0.0657554	-1.55735	0.0839549	2.37439	-0.461838	-1.86257	0.0695231	-1.54328	0.0807373	2.68725	-0.431487	-1.82768	0.070025	-1.52967	0.0836792	0.173493	-0.299896	-1.47007	0.07384	-1.26405	0.0948626
PDZD4	ENSG00000067840	0.0500404	-0.113184	-1.04405	0.0867399	-0.965556	0.0856255	0.0421683	-0.00136583	-1.1467	0.0763915	-1.14774	0.10031	0.0386222	0.00732899	-1.30553	0.0719154	-1.31142	0.0830351	0.0520828	-0.0128264	-1.32815	0.0998209	-1.31934	0.0999311	0.0527204	-0.0689398	-1.31324	0.0615113	-1.2675	0.0895784	0.0680747	-0.149187	-1.21588	0.0710447	-1.11358	0.0856881	0.133837	-0.299743	-1.76872	0.113817	-1.55784	0.0812547
ATP2B3	ENSG00000067842	0.0673472	-0.109425	-3.04076	0.111262	-2.9668	0.127407	0.0595435	-0.133724	-2.49187	0.0886121	-2.40095	0.106689	0.0903174	-0.239461	-2.51677	0.0824996	-2.35306	0.105815	0.0838073	-0.197121	-2.49185	0.0768436	-2.3579	0.10635	0.13624	-0.285619	-2.55728	0.0782891	-2.36205	0.107301	0.103816	-0.234033	-2.65807	0.0840051	-2.49777	0.105064	0.059118	-0.112204	-3.58881	0.0901311	-3.51266	0.106875
ROCK1	ENSG00000067900	0.0582064	-0.0272817	-2.56373	0.104102	-2.54735	0.126224	0.0882563	0.216102	-2.97567	0.0985804	-3.12717	0.114619	0.179124	0.314324	-3.29339	0.0834693	-3.51301	0.102177	0.0982962	0.232372	-3.43322	0.0851588	-3.5988	0.127036	0.789123	0.465089	-3.37514	0.0861299	-3.69927	0.104242	0.070116	0.165677	-3.23563	0.0934601	-3.35179	0.106422	0.114805	0.253065	-2.70786	0.0892978	-2.88468	0.103685
CBFB	ENSG00000067955	0.520159	0.554516	-3.80728	0.124432	-4.19448	0.146111	0.21941	0.369814	-3.94502	0.100792	-4.2042	0.125938	0.451051	0.417092	-4.23568	0.0904992	-4.52648	0.107676	0.145523	0.299669	-4.04152	0.0926819	-4.25137	0.113496	0.074491	0.183872	-3.99848	0.0905576	-4.12783	0.109632	0.058375	0.099014	-3.69829	0.0947065	-3.76864	0.111398	0.0661878	0.12503	-2.80719	0.102978	-2.89452	0.108881
PDK3	ENSG00000067992	0.0798393	0.170716	-2.55523	0.105131	-2.67525	0.119234	0.0626771	-0.142033	-2.4492	0.0946557	-2.35336	0.118265	0.433815	-0.45425	-2.21003	0.0922103	-1.8998	0.131534	0.333328	-0.432425	-2.35045	0.102749	-2.05253	0.118616	0.767823	-0.553906	-2.37357	0.0767529	-1.99753	0.147248	0.356772	-0.39279	-2.40887	0.0869642	-2.13861	0.10661	0.0780469	-0.19785	-3.10853	0.100824	-2.97505	0.131136
HYAL2	ENSG00000068001	0.218473	0.56114	-3.90776	0.230708	-4.29334	0.219384	0.154548	0.366243	-4.04641	0.177849	-4.30469	0.201072	0.22431	0.507043	-4.10054	0.165315	-4.458	0.200633	0.169061	0.389066	-4.15188	0.188499	-4.43415	0.247134	0.146398	0.350172	-4.16706	0.193484	-4.4135	0.211299	0.305307	0.570427	-4.03977	0.182566	-4.44128	0.215137	0.134076	0.32712	-3.96719	0.190054	-4.2012	0.229383
HDAC4	ENSG00000068024	0.051857	-0.0124715	-3.40902	0.0942123	-3.40245	0.114395	0.047342	-0.0610247	-3.27593	0.0835691	-3.23469	0.095572	0.0359841	-0.0391876	-3.36054	0.0643583	-3.33446	0.0792291	0.0559137	-0.142468	-3.05248	0.0689692	-2.95538	0.0896589	0.0582108	-0.153766	-3.15329	0.0683704	-3.0478	0.0823932	0.051961	-0.110697	-3.02377	0.0743276	-2.94807	0.0873012	0.130248	-0.254743	-3.2726	0.0725393	-3.09732	0.0887203
RASSF1	ENSG00000068028	0.0793259	0.10798	-4.39783	0.130693	-4.47648	0.156869	0.0615564	0.110104	-4.21866	0.110418	-4.29563	0.116029	0.0571836	0.126221	-4.34469	0.0809333	-4.4337	0.0980302	0.0483775	-0.0696426	-4.26064	0.0874781	-4.21338	0.0984572	0.0476583	-0.0529376	-4.33824	0.0849189	-4.30289	0.0994085	0.0487886	-0.0402811	-4.29808	0.0872546	-4.27191	0.105564	0.0502061	-0.00935514	-3.81192	0.0892785	-3.80752	0.110403
FGFR3	ENSG00000068078	0.0698542	-0.00474564	-1.57165	0.126079	-1.57266	0.156166	0.297208	0.44603	-1.69991	0.12838	-2.01137	0.144151	0.482099	0.64788	-1.9287	0.155698	-2.38394	0.190801	1.7851	0.756101	-1.97971	0.136281	-2.5057	0.148614	0.963399	0.73066	-1.80614	0.115998	-2.32398	0.187671	0.14089	0.32128	-1.79393	0.139612	-2.01721	0.142622	0.325992	0.465459	-1.84616	0.108319	-2.17606	0.159988
IFI35	ENSG00000068079	0.154324	0.396341	-4.26367	0.193703	-4.54185	0.213194	0.276843	0.536289	-4.53393	0.158961	-4.90922	0.18035	0.729986	0.669656	-4.58165	0.144787	-5.04927	0.165658	0.766534	0.681162	-4.60728	0.139076	-5.08595	0.180991	0.264246	0.461457	-4.5191	0.132475	-4.84125	0.148759	0.190908	0.417425	-4.22496	0.149046	-4.51914	0.177665	0.109389	0.273591	-3.7914	0.134787	-3.98514	0.163345
HEATR6	ENSG00000068097	0.195463	1.59604	-4.33248	1.27572	-4.78619	0.725067	0.102328	0.296658	-4.72619	0.409518	-4.84599	0.123588	0.172174	5.64069	-3.73882	2.12809	-6.27451	2.12288	0.435571	4.9085	-3.88265	1.84783	-10.1025	8.57131	0.593255	0.230057	-6.32841	2.51085	-12.1672	12.3417	0.594492	0.133561	-11.6209	11.5467	-8.13302	5.33812	1.16539	-0.0192853	-18.975	24.5199	-8.58859	6.55746
COASY	ENSG00000068120	0.0490611	0.0473586	-3.20142	0.0909245	-3.23513	0.100053	0.0454748	-0.0594805	-2.93691	0.0843711	-2.89565	0.0840747	0.0420716	-0.0686494	-2.97149	0.0676974	-2.92479	0.0799354	0.0386689	-0.016499	-2.89514	0.06573	-2.88539	0.087489	0.0505029	-0.125327	-2.95669	0.0645664	-2.87071	0.0769778	0.0498699	-0.10879	-3.01124	0.0752418	-2.93675	0.0863991	0.0402463	-0.041534	-3.08721	0.067681	-3.05968	0.0845015
PLEKHH3	ENSG00000068137	0.0724522	0.0941315	-4.52042	0.109691	-4.5908	0.149198	0.0839729	0.203195	-4.47794	0.0911029	-4.62056	0.108831	0.0654411	0.159517	-4.35764	0.0717492	-4.46866	0.0778555	0.0523298	0.116786	-4.29039	0.0767228	-4.37226	0.0877993	0.323105	0.309429	-4.39466	0.0687418	-4.6099	0.0790953	0.193194	0.291478	-4.51409	0.0724629	-4.7182	0.0964924	0.102526	0.224976	-4.51055	0.0759312	-4.66754	0.088895
MEF2A	ENSG00000068305	0.0415129	0.0461316	-1.79215	0.0761567	-1.82467	0.0829405	0.04957	-0.118487	-1.55571	0.0610705	-1.47435	0.0725448	0.0951817	-0.192971	-1.83096	0.0536605	-1.69844	0.0730906	0.131723	-0.221056	-1.84894	0.0558751	-1.69684	0.0732904	0.291687	-0.267179	-1.92384	0.0599745	-1.73914	0.0679195	0.931182	-0.350569	-1.91527	0.0625531	-1.67287	0.071283	0.0456958	-0.112764	-2.26681	0.0600751	-2.1894	0.0714147
OTUD5	ENSG00000068308	0.0567405	-0.140238	-2.61004	0.0750782	-2.51344	0.082658	0.0322751	0.00522926	-2.40391	0.0597569	-2.40816	0.0695106	0.0395262	-0.0925383	-2.44092	0.0552422	-2.37714	0.0613926	0.0771107	-0.169463	-2.37798	0.0557556	-2.26102	0.0640829	0.0636422	-0.148189	-2.40187	0.0516866	-2.30001	0.0661748	0.0699429	-0.160185	-2.4563	0.0512808	-2.34632	0.0687301	0.0663229	-0.159976	-2.6001	0.0557325	-2.4904	0.0739992
TFE3	ENSG00000068323	0.048214	-0.0890691	-2.81599	0.0793675	-2.7548	0.0861832	0.0393696	-0.036434	-2.87581	0.0699728	-2.8514	0.0811353	0.044304	-0.101764	-2.88372	0.0608192	-2.81383	0.0706385	0.0385077	-0.0533077	-2.80209	0.0686281	-2.76567	0.0760017	0.0564643	-0.141251	-2.87702	0.0574935	-2.78018	0.0737777	0.0667242	-0.155389	-2.90782	0.0593078	-2.80113	0.0746418	0.0340318	0.00235825	-2.93557	0.0599114	-2.93834	0.0766003
TBC1D25	ENSG00000068354	0.0675755	-0.164012	-3.68473	0.0846877	-3.57325	0.107503	0.0837769	-0.189653	-3.45551	0.0681795	-3.32533	0.0852542	0.0880317	-0.199093	-3.37363	0.0569676	-3.23693	0.0761181	0.0436405	-0.107638	-3.29352	0.0614015	-3.21936	0.0682866	0.0805219	-0.180549	-3.30628	0.0583749	-3.18182	0.0691824	0.882816	-0.349245	-3.4172	0.0592468	-3.17608	0.0735961	0.090448	-0.201045	-3.81533	0.0638206	-3.6768	0.0757434
ACSL4	ENSG00000068366	0.0532514	-0.0939548	-2.45434	0.0823354	-2.39054	0.0978331	0.194671	-0.296084	-2.14495	0.0725016	-1.94099	0.0885672	0.159881	-0.277059	-2.15094	0.0678029	-1.96065	0.0896661	0.156819	-0.265889	-2.07531	0.066746	-1.89304	0.0923961	1.02357	-0.403477	-2.08445	0.0706349	-1.80634	0.089662	0.401308	-0.357601	-2.11308	0.0705597	-1.86711	0.0935367	0.0534119	-0.130078	-2.53709	0.0678865	-2.4486	0.0890737
INPP5A	ENSG00000068383	0.051797	-0.0964494	-2.57804	0.0881411	-2.51164	0.0934906	0.0922827	-0.208331	-2.34392	0.0683546	-2.20104	0.0880039	0.08713	-0.198398	-2.47842	0.0609871	-2.34261	0.0845169	0.136749	-0.228513	-2.28097	0.0609599	-2.12339	0.0733475	0.144936	-0.259586	-2.39889	0.0614731	-2.22089	0.0874644	0.0776872	-0.189735	-2.49252	0.0640392	-2.36355	0.0961029	0.0545178	-0.127099	-2.89114	0.0650463	-2.80474	0.0871668
GPKOW	ENSG00000068394	0.0985693	-0.254393	-3.61929	0.100569	-3.44695	0.13441	0.142648	-0.287717	-3.69122	0.0917567	-3.49246	0.0983957	0.161827	-0.289527	-3.72861	0.0767394	-3.52946	0.0945369	0.710741	-0.414716	-3.61368	0.0760294	-3.32748	0.0911945	0.287566	-0.34472	-3.70236	0.0805377	-3.46438	0.0914424	0.198685	-0.332002	-3.75963	0.0754381	-3.53271	0.109903	0.0491706	-0.0429088	-3.60102	0.0810089	-3.57381	0.10762
GRIPAP1	ENSG00000068400	0.0600812	-0.136482	-2.63936	0.085805	-2.5456	0.0954074	0.0386298	-0.016833	-2.28342	0.0687737	-2.27312	0.0860028	0.0795006	-0.186337	-2.34001	0.0697272	-2.21107	0.0727223	0.0772895	-0.186768	-2.25364	0.0687326	-2.12485	0.0777478	0.0656157	-0.157518	-2.27445	0.0732744	-2.16583	0.0808139	0.0854803	-0.201705	-2.37926	0.0686425	-2.24111	0.089313	0.0415115	-0.0644389	-2.55907	0.0732993	-2.51522	0.083528
FTSJ1	ENSG00000068438	0.0867144	-0.216185	-3.88007	0.101746	-3.73279	0.124546	0.271149	-0.35015	-3.73267	0.0877371	-3.4906	0.0945969	0.961368	-0.405575	-3.80099	0.0709744	-3.52119	0.0871755	0.567121	-0.383315	-3.66866	0.072454	-3.40452	0.0912012	1.12148	-0.426546	-3.76696	0.0705729	-3.47273	0.0886384	0.448214	-0.342626	-3.78337	0.068564	-3.54726	0.0866731	0.158549	-0.283046	-3.87502	0.0742606	-3.68073	0.0966313
REEP1	ENSG00000068615	0.113442	-0.253492	-2.23304	0.0893405	-2.05816	0.0981798	0.0652027	-0.161925	-1.96829	0.0910602	-1.85626	0.0925145	0.14628	-0.256769	-1.86995	0.0762315	-1.69539	0.114022	0.0830613	-0.20834	-1.69642	0.0809076	-1.55288	0.090893	0.172137	-0.303508	-1.81862	0.0753083	-1.61041	0.0997277	0.107392	-0.255987	-2.0339	0.0809984	-1.85832	0.101007	0.113798	-0.263955	-2.63575	0.0744227	-2.45553	0.105064
ATP11A	ENSG00000068650	0.103302	0.253677	-4.00763	0.118756	-4.1877	0.150385	0.0532266	0.00876618	-4.04158	0.10186	-4.04828	0.108072	0.0888532	0.202882	-4.22969	0.0778572	-4.37208	0.0977727	0.0600396	0.114262	-4.12036	0.0869588	-4.20167	0.108209	0.0511677	0.0728793	-4.14858	0.0924661	-4.20012	0.103487	0.0505862	0.0823113	-3.82145	0.0825723	-3.88011	0.100003	0.0616046	-0.145337	-2.97625	0.071054	-2.87812	0.101737
POLR1A	ENSG00000068654	0.0731445	-0.0807626	-4.29457	0.131686	-4.24161	0.152108	0.0569902	0.0523207	-4.02668	0.114312	-4.06297	0.114795	0.0558083	-0.0992318	-4.17493	0.0995075	-4.10656	0.103246	0.0490552	-0.0276136	-4.14727	0.0921281	-4.12978	0.107683	0.0506059	0.0212429	-4.07941	0.0940223	-4.09543	0.106967	0.0584994	0.0942957	-4.1378	0.092849	-4.20556	0.116057	0.0527907	-0.0213305	-4.18221	0.103901	-4.16809	0.110082
LAPTM4A	ENSG00000068697	0.0580461	0.1403	-1.74491	0.0782524	-1.84239	0.0810951	0.149212	0.244413	-1.86314	0.0678983	-2.03303	0.0745598	0.109317	0.204578	-1.91198	0.0603238	-2.0546	0.0730444	0.0762322	0.181313	-1.9066	0.0593395	-2.03372	0.080163	0.0746613	0.168056	-1.93629	0.050927	-2.05428	0.0747397	0.0548214	0.138819	-1.92517	0.0594884	-2.02247	0.0755495	0.0636496	0.160035	-1.92206	0.0687026	-2.0343	0.0864541
TTC7A	ENSG00000068724	0.0977896	-0.198346	-5.18515	0.144377	-5.05423	0.185146	0.0614643	-0.028455	-5.15354	0.11266	-5.13575	0.128856	0.0487039	0.0754047	-5.27975	0.0858733	-5.33302	0.0965753	0.0523457	-0.00137384	-5.23071	0.0918781	-5.23202	0.114239	0.0739217	-0.191253	-5.35871	0.0806841	-5.22854	0.106428	0.0490597	-0.00963432	-4.9046	0.085179	-4.90053	0.111901	0.0738208	0.181163	-4.10017	0.0790035	-4.22793	0.103006
IP6K2	ENSG00000068745	0.0434659	-0.00905842	-2.42131	0.084754	-2.41541	0.0888187	0.0391078	-0.0211178	-2.16612	0.0735948	-2.1519	0.0787924	0.094018	-0.208327	-2.39081	0.0635276	-2.24847	0.0906446	0.0557971	-0.145281	-2.35418	0.0711257	-2.25393	0.0769655	0.0925013	-0.218853	-2.4205	0.0593489	-2.27181	0.0979482	0.107418	-0.218808	-2.43945	0.0591771	-2.28925	0.0800362	0.0453932	-0.0209167	-2.49263	0.073891	-2.48091	0.104242
SRBD1	ENSG00000068784	0.190543	-0.438813	-3.7824	0.556747	-3.74307	0.864349	0.154561	1.85839	-4.04016	0.944635	-5.26131	1.2637	0.408411	1.46337	-4.18106	0.711978	-9.66385	8.74798	0.237529	-1.48231	-6.1309	2.68691	-4.29418	0.878427	0.68871	-0.20631	-15.7878	19.4348	-4.74659	0.298704	0.382581	-0.125486	-6.78381	3.76686	-8.52594	6.93191	0.224541	-5.80707	-6.26045	3.51872	-2.9079	2.19131
KIF2A	ENSG00000068796	0.0550245	0.0818484	-2.87212	0.0908149	-2.9304	0.106193	0.0600438	0.144355	-3.08123	0.0754406	-3.18238	0.0886595	0.0379323	-0.0188939	-3.1821	0.0670803	-3.1701	0.0821577	0.0408217	0.0106757	-3.19189	0.0799457	-3.19967	0.0847314	0.0411789	-0.0239027	-3.14591	0.0694868	-3.13094	0.0896372	0.0447022	-0.0614415	-3.15673	0.0723735	-3.11599	0.0944364	0.0403108	-0.0311459	-3.05452	0.067201	-3.0349	0.0919413
RASGRP2	ENSG00000068831	0.060427	-0.064284	-3.88717	0.107828	-3.84497	0.127588	0.0471997	-0.00110972	-3.94198	0.0879868	-3.94233	0.10008	0.717674	-0.388165	-3.67759	0.0649365	-3.41048	0.0901208	0.10346	-0.218659	-3.56291	0.0725091	-3.41288	0.0916752	0.0799781	-0.195202	-3.75525	0.0693234	-3.6216	0.0900648	0.173178	-0.296765	-4.33931	0.0751349	-4.1352	0.0941308	0.0641929	-0.158231	-4.4112	0.0814499	-4.30359	0.103442
PSME4	ENSG00000068878	0.0616956	-0.0375053	-3.97765	0.111014	-3.95405	0.13118	0.0539553	0.072763	-3.93677	0.0926743	-3.98853	0.106045	0.0425689	0.037056	-3.9661	0.0748954	-3.99292	0.0887235	0.0437365	-0.0580917	-3.81686	0.0727586	-3.77889	0.0992258	0.0691315	-0.169833	-3.7302	0.0713374	-3.61429	0.093495	0.0573525	-0.124683	-3.72758	0.0775692	-3.64263	0.0950544	0.048711	0.0836257	-3.4494	0.0783668	-3.50895	0.0964538
IFT80	ENSG00000068885	0.052813	-0.0597923	-3.28804	0.0909685	-3.24939	0.117367	0.0455003	0.0487621	-2.95308	0.0766912	-2.98829	0.093216	0.0898524	-0.208953	-3.03603	0.0711895	-2.89208	0.0824419	0.065515	-0.155703	-2.94082	0.0650942	-2.83495	0.0914624	0.0707372	-0.178364	-3.02699	0.0688985	-2.90534	0.0933686	0.0981437	-0.225684	-2.99759	0.0671253	-2.84288	0.0888948	0.0495549	-0.108098	-2.96378	0.0722214	-2.89018	0.0886355
SIRT2	ENSG00000068903	0.0427267	0.0828498	-1.55569	0.0681323	-1.61358	0.0745918	0.0346835	0.0467229	-1.52704	0.0602237	-1.56035	0.0742293	0.0400372	0.0935542	-1.4937	0.0570693	-1.55936	0.0699162	0.0365474	0.0739344	-1.51159	0.0580915	-1.56357	0.0696656	0.0355087	-0.0445219	-1.51379	0.057414	-1.48421	0.0768397	0.070207	-0.167431	-1.27679	0.0626052	-1.16208	0.0815037	0.088623	-0.188991	-0.35531	0.0562625	-0.225182	0.0699122
ERLEC1	ENSG00000068912	0.0802789	-0.181925	-2.05852	0.0681499	-1.93358	0.0833832	0.133358	-0.234268	-1.69544	0.0684595	-1.53324	0.0704293	0.11902	-0.240003	-1.68208	0.0577368	-1.51783	0.0873177	0.112498	-0.258369	-1.6186	0.0624436	-1.44239	0.0988118	0.693519	-0.319638	-1.65593	0.0595652	-1.43468	0.0647538	0.291818	-0.326982	-1.74793	0.0638043	-1.52285	0.0856698	0.0643066	-0.156259	-2.10053	0.0661847	-1.9936	0.0844408
[truncated: 12,460 more rows]

## Sheet: Middle vs Young
		Layer_1	Layer_1	Layer_1	Layer_1	Layer_1	Layer_1	Layer_2	Layer_2	Layer_2	Layer_2	Layer_2	Layer_2	Layer_3	Layer_3	Layer_3	Layer_3	Layer_3	Layer_3	Layer_4	Layer_4	Layer_4	Layer_4	Layer_4	Layer_4	Layer_5	Layer_5	Layer_5	Layer_5	Layer_5	Layer_5	Layer_6	Layer_6	Layer_6	Layer_6	Layer_6	Layer_6	White_matter	White_matter	White_matter	White_matter	White_matter	White_matter
[truncated: 13,311 more rows]

[truncated: 10 more sheets: Old vs Middle, Old F vs Young F, Middle F vs Young F, Old F vs Middle F, Old M vs Young M, Middle M vs Young M, Old M vs Middle M, Young M vs Young F, Middle M vs Middle F, Old M vs Old F]
