# Supplementary material for: Uncovering the signatures of aging and senescence in the human dorsolateral prefrontal cortex
Source: Cell Genom. 2026 Jan 22;6(2):101127. doi: 10.1016/j.xgen.2025.101127 (PMC12903411; doi:10.1016/j.xgen.2025.101127)
Supplement: Table S5. SST in situ quantification, related to Figure 2 — Raw data for SST in situ experiments with mean fluorescence intensity (MFI) and cell-density measurements by cortical layers. [file mmc6.xlsx]

## Sheet: SST_measurements_indvcell
Image	SST+ Classification	Cortical Layer	Nucleus: Area	Cell: Area	Nucleus: DAPI mean	Nucleus: SST Protein mean	Nucleus: SST Protein DAPI Norm	Nucleus: SST RNA mean	Nucleus: SST RNA DAPI norm	Cell: SST Protein mean	Cell: SST Protein DAPI norm	Cell: SST RNA mean	Cell: SST RNA DAPI norm	Cytoplasm: SST Protein mean	Cytoplasm: SST RNA mean
052125__SST_scan_1.lif - U54-HRA-014	Positive	L2	62.3808	264.793	4620.66	935.948	0.202557	3595.11	0.778052	783.049	0.169467	1231.06	0.266425	735.36	493.715
052125__SST_scan_1.lif - U54-HRA-014	Positive	L2	37.3635	174.146	8458.53	1282.75	0.151652	4018.15	0.475041	771.918	0.0912592	1444.8	0.17081	625.268	706.041
052125__SST_scan_1.lif - U54-HRA-014	Positive	L2	47.4354	224.181	8453.13	1003.5	0.118713	9921.83	1.17375	976.764	0.115551	3746.27	0.443181	969.401	2045.42
052125__SST_scan_1.lif - U54-HRA-014	Positive	L2	36.3888	195.59	10909.2	1016.69	0.0931956	6060.13	0.555505	726.72	0.0666151	1736.39	0.159167	659.119	728.407
052125__SST_scan_1.lif - U54-HRA-014	Positive	L2	28.5912	167.973	7698.98	1007.22	0.130825	6029.62	0.783171	945.114	0.122758	1470.04	0.19094	931.878	498.328
052125__SST_scan_1.lif - U54-HRA-014	Positive	L2	14.2956	158.226	2833.16	1638.94	0.578484	3099.96	1.09417	642.295	0.226706	640.891	0.226211	531.052	366.417
052125__SST_scan_1.lif - U54-HRA-014	Positive	L2	41.2623	162.775	8041.62	1778.06	0.221107	7248.39	0.90136	1148.69	0.142843	3088.39	0.384051	927.654	1627.38
052125__SST_scan_1.lif - U54-HRA-014	Positive	L2	61.4061	289.486	6044.67	1469.52	0.24311	11299.1	1.86926	828.261	0.137023	4089.99	0.676628	647.677	2059.86
052125__SST_scan_1.lif - U54-HRA-014	Positive	L2	40.6125	205.987	5896.78	1550.76	0.262985	6285.22	1.06587	726.348	0.123177	1888.08	0.320189	513.333	751.939
052125__SST_scan_1.lif - U54-HRA-014	Positive	L2	51.984	244	8385.23	2597.16	0.309731	12506.2	1.49145	1200.17	0.143129	4501.03	0.53678	807.486	2250.86
052125__SST_scan_1.lif - U54-HRA-014	Positive	L2	62.0559	282.338	5487.42	1157.27	0.210895	4969.79	0.90567	457.929	0.0834506	1392.27	0.25372	252.914	343.497
052125__SST_scan_1.lif - U54-HRA-014	Positive	L2	22.743	174.146	5092.66	2202.78	0.432541	7485.69	1.4699	702.506	0.137945	1463.51	0.287376	466.472	516.054
052125__SST_scan_1.lif - U54-HRA-014	Positive	L2	56.8575	224.831	7647.58	2266.94	0.296427	5988.57	0.783068	1120.96	0.146577	2344.23	0.306533	721.094	1072.62
052125__SST_scan_1.lif - U54-HRA-014	Positive	L2	84.7989	261.869	4972.65	882.916	0.177554	4988.7	1.00323	644.503	0.129609	2369.2	0.476446	529.663	1107.42
052125__SST_scan_1.lif - U54-HRA-014	Positive	L2	48.4101	219.957	7178.7	1534.07	0.213698	3673.99	0.51179	775.103	0.107973	1221.59	0.170169	555.781	512.914
052125__SST_scan_1.lif - U54-HRA-014	Positive	L2	25.0173	189.742	4388.44	1950.7	0.444508	26184.5	5.96669	640.836	0.146028	5955.9	1.35718	427.3	2658.2
052125__SST_scan_1.lif - U54-HRA-014	Positive	L2	38.6631	225.156	6214.49	829.214	0.133432	4165.26	0.67025	627.566	0.100984	1291.97	0.207896	582.912	655.705
052125__SST_scan_1.lif - U54-HRA-014	Positive	L2	34.7643	217.358	5681.69	739.782	0.130205	5259.79	0.925744	401.782	0.0707152	1116.8	0.196561	335.389	302.998
052125__SST_scan_1.lif - U54-HRA-014	Positive	L2	17.5446	168.948	5532.98	1339.28	0.242054	3525.65	0.637206	457.578	0.0827	690.23	0.124748	349.265	341.914
052125__SST_scan_1.lif - U54-HRA-014	Positive	L2	74.4021	305.081	5393.64	2013.43	0.373298	14730.5	2.73109	1261.6	0.233905	5916.58	1.09696	1012.41	2995.26
052125__SST_scan_1.lif - U54-HRA-014	Positive	L2	58.1571	271.941	6428.16	1144.52	0.178049	10672.9	1.66034	788.68	0.122692	3639.72	0.566215	687.867	1647.16
052125__SST_scan_1.lif - U54-HRA-014	Positive	L2	41.2623	190.716	9286.19	1524.19	0.164135	7938.28	0.854848	918.886	0.0989519	2806.91	0.302268	742.34	1310.27
052125__SST_scan_1.lif - U54-HRA-014	Positive	L2	51.6591	249.198	7205.35	1254.54	0.174113	8935.84	1.24017	984.021	0.136568	2918.74	0.40508	911.822	1312.86
052125__SST_scan_1.lif - U54-HRA-014	Positive	L2	77.3262	307.355	4167.52	1902.28	0.456454	19971.1	4.79209	1150.99	0.27618	8861.61	2.12635	893.095	5048.13
052125__SST_scan_1.lif - U54-HRA-014	Positive	L2	48.0852	201.763	7858.87	944.278	0.120154	4381.36	0.557504	714.706	0.0909426	1597.01	0.203211	641.263	706.256
052125__SST_scan_1.lif - U54-HRA-014	Positive	L2	46.1358	193.965	5183.01	1005.13	0.193929	7086.15	1.36719	715.239	0.137997	2797.15	0.539678	625.162	1464.47
052125__SST_scan_1.lif - U54-HRA-014	Positive	L2	56.2077	271.616	5299.41	2195.92	0.41437	17623.5	3.32556	1400.93	0.264356	7435.29	1.40304	1183.13	4644
052125__SST_scan_1.lif - U54-HRA-014	Positive	L2	41.2623	249.848	4981.16	2989.53	0.600169	36118.1	7.25094	1738.43	0.349001	13800.9	2.77062	1487.04	9316.57
052125__SST_scan_1.lif - U54-HRA-014	Positive	L2	47.1105	240.101	7114.8	1157.31	0.162663	9383.12	1.31882	904.29	0.1271	3045.71	0.428082	841.035	1461.36
052125__SST_scan_1.lif - U54-HRA-014	Positive	L2	46.7856	242.05	4849.29	783.476	0.161565	9515.29	1.9622	391.711	0.0807771	2643.17	0.545065	295.408	953.876
052125__SST_scan_1.lif - U54-HRA-014	Positive	L2	44.8362	246.274	3944.09	1228.23	0.311412	12206.3	3.09483	453.416	0.114961	3221.31	0.816745	276.637	1171.35
052125__SST_scan_1.lif - U54-HRA-014	Positive	L2	45.1611	205.337	5278.16	968.106	0.183417	5680.31	1.07619	741.429	0.140471	2312.41	0.43811	676.006	1340.38
052125__SST_scan_1.lif - U54-HRA-014	Positive	L2	31.5153	180.969	4776.77	994.08	0.208107	3435.67	0.719245	653.85	0.136881	1244.98	0.260633	579.563	766.668
052125__SST_scan_1.lif - U54-HRA-014	Positive	L2	66.6045	252.772	5596.02	791.841	0.141501	5278.16	0.943199	610.559	0.109106	2048.92	0.366139	544.407	870.532
052125__SST_scan_1.lif - U54-HRA-014	Positive	L2	50.6844	207.286	6680.91	1004.33	0.150328	9976.97	1.49336	609.581	0.0912422	3427.64	0.513049	479.634	1271.64
052125__SST_scan_1.lif - U54-HRA-014	Positive	L2	50.3595	256.996	5910.38	1670.93	0.282711	5882.22	0.995235	842.154	0.142487	1845.7	0.312282	635.288	838.169
052125__SST_scan_1.lif - U54-HRA-014	Positive	L2	96.4953	324.9	3722.81	1295.36	0.347952	11999.5	3.22323	904.077	0.242848	5875.77	1.57832	738.449	3283.64
052125__SST_scan_1.lif - U54-HRA-014	Positive	L2	46.4607	237.177	7810.15	1532.73	0.196248	10912.1	1.39716	784.963	0.100505	3143.97	0.40255	603.109	1254.79
052125__SST_scan_1.lif - U54-HRA-014	Positive	L2	54.9081	258.945	7216.88	1207	0.167247	3579.41	0.495978	676.368	0.0937203	1025.8	0.14214	533.798	339.7
052125__SST_scan_1.lif - U54-HRA-014	Positive	L2	62.3808	216.708	5173.47	1272.66	0.245997	7980.43	1.54257	786.955	0.152114	3525.98	0.68155	585.868	1681.79
052125__SST_scan_1.lif - U54-HRA-014	Positive	L2	55.5579	251.148	4099.44	1569.08	0.382755	17068.7	4.16367	1016.56	0.247976	6985.57	1.70403	850.901	3962.31
052125__SST_scan_1.lif - U54-HRA-014	Positive	L2	53.2836	258.296	3249.78	1646.91	0.506776	13535.2	4.16497	681.748	0.209783	4240.27	1.30479	427.032	1787.23
052125__SST_scan_1.lif - U54-HRA-014	Positive	L2	50.0346	247.574	6489.13	963.044	0.148409	5644.73	0.869874	704.79	0.108611	1681.08	0.259061	636.806	637.669
052125__SST_scan_1.lif - U54-HRA-014	Positive	L2	50.0346	247.574	5899.04	1604.47	0.271989	4418.48	0.749017	839.49	0.14231	1319.55	0.223689	642.888	523.12
052125__SST_scan_1.lif - U54-HRA-014	Positive	L2	32.49	183.569	4060.81	1222.43	0.301031	4490.67	1.10585	704.908	0.173588	1629.03	0.401159	586.778	975.828
052125__SST_scan_1.lif - U54-HRA-014	Positive	L2	44.8362	122.487	6389.14	842.471	0.13186	4810.53	0.752923	683.23	0.106936	2448.35	0.383206	591.107	1081.81
052125__SST_scan_1.lif - U54-HRA-014	Positive	L2	32.8149	199.164	6824.78	984.563	0.144263	4548.23	0.66643	415.021	0.060811	1049.11	0.15372	299.996	342.42
052125__SST_scan_1.lif - U54-HRA-014	Positive	L2	36.7137	219.957	3409.42	842.195	0.24702	4277.82	1.25471	536.354	0.157315	1380.02	0.404765	475.293	801.479
052125__SST_scan_1.lif - U54-HRA-014	Positive	L2	48.0852	148.479	7442.71	677.503	0.0910291	4013.62	0.539268	545.072	0.0732357	1885.4	0.253322	479.935	838.622
052125__SST_scan_1.lif - U54-HRA-014	Positive	L2	41.5872	165.699	8157.13	646.348	0.0792373	5330.13	0.653432	350.843	0.0430106	1749.92	0.214527	247.923	502.992
052125__SST_scan_1.lif - U54-HRA-014	Positive	L2	43.5366	199.814	5609.69	1226.93	0.218716	11974.2	2.13456	734.421	0.13092	3974.47	0.708501	594.143	1695.96
052125__SST_scan_1.lif - U54-HRA-014	Positive	L2	76.3515	290.786	4169.27	1005.22	0.241103	14957.7	3.58761	735.875	0.1765	5909.92	1.4175	639.154	2660.94
052125__SST_scan_1.lif - U54-HRA-014	Positive	L2	55.5579	257.646	4962.15	839.58	0.169197	3314.12	0.667881	461.51	0.0930061	1012.09	0.203962	353.84	356.497
052125__SST_scan_1.lif - U54-HRA-014	Positive	L2	42.5619	177.72	7109.89	1503.69	0.211493	5768.3	0.811307	774.24	0.108896	2009.82	0.282679	537.519	790.115
052125__SST_scan_1.lif - U54-HRA-014	Positive	L2	42.8868	212.16	7753.1	961.066	0.123959	6372.37	0.821913	812.417	0.104786	2592.25	0.33435	773.39	1599.79
052125__SST_scan_1.lif - U54-HRA-014	Positive	L2	78.3009	304.756	4696.79	1892.79	0.402996	4410.43	0.939031	1315.1	0.28	1952.73	0.415758	1114.53	1099.41
052125__SST_scan_1.lif - U54-HRA-014	Positive	L2	58.482	224.506	5605.96	1026.86	0.183173	4792.11	0.854824	485.23	0.086556	1680.31	0.299736	290.497	561.524
052125__SST_scan_1.lif - U54-HRA-014	Positive	L2	62.7057	231.329	5176.06	1548.91	0.299245	7260.91	1.40279	832.185	0.160776	2859.69	0.552484	560.468	1191.14
052125__SST_scan_1.lif - U54-HRA-014	Positive	L2	72.7776	284.288	4695.99	2198.82	0.468234	11070.7	2.35749	1192.9	0.254026	4400.03	0.936976	846.782	2104.73
052125__SST_scan_1.lif - U54-HRA-014	Positive	L2	36.3888	226.13	5345.97	688.879	0.12886	3181.47	0.595117	301.514	0.0564002	771.27	0.144271	224.174	290.058
052125__SST_scan_1.lif - U54-HRA-014	Positive	L2	45.1611	238.152	7024.6	857.05	0.122007	3005.37	0.427835	708.168	0.100813	899.411	0.128037	672.767	398.67
052125__SST_scan_1.lif - U54-HRA-014	Positive	L2	54.9081	279.739	6355.64	1313.16	0.206613	16195.1	2.54815	749.042	0.117855	4612.62	0.725752	608.828	1733.74
							0.240443		1.56728		0.13841		0.550086
052125__SST_scan_1.lif - U54-HRA-014	Positive	L3	48.735	161.8	6044.99	1747.87	0.289143	13597	2.24931	1262.27	0.208812	7850.06	1.29861	1046.76	5299.53
052125__SST_scan_1.lif - U54-HRA-014	Positive	L3	33.4647	208.586	4000.58	698.368	0.174567	10762	2.69012	368.997	0.092236	2457.08	0.614182	304.102	820.792
052125__SST_scan_1.lif - U54-HRA-014	Positive	L3	26.9667	127.361	3128.65	5056.08	1.61606	17700.4	5.65752	3099.43	0.990661	6020.35	1.92427	2540.39	2683.19
052125__SST_scan_1.lif - U54-HRA-014	Positive	L3	25.992	88.3728	3289.9	2470.12	0.750818	8981.07	2.72989	1899.59	0.5774	4488.24	1.36425	1654.23	2556.09
052125__SST_scan_1.lif - U54-HRA-014	Positive	L3	24.0426	136.458	4396.63	1386.64	0.315387	10421.1	2.37024	779.238	0.177235	3946.71	0.897667	642.309	2487.17
052125__SST_scan_1.lif - U54-HRA-014	Positive	L3	41.9121	202.413	4534.78	866.189	0.19101	6555.89	1.44569	426.778	0.0941122	2223.99	0.49043	314.944	1121.49
052125__SST_scan_1.lif - U54-HRA-014	Positive	L3	53.2836	269.342	3515.98	967.099	0.275058	3641.15	1.0356	672.766	0.191345	1474.6	0.419399	595.828	908.266
052125__SST_scan_1.lif - U54-HRA-014	Positive	L3	32.1651	211.51	3600.93	800.99	0.22244	3706.57	1.02934	400.575	0.111242	868.296	0.241131	326.18	340.967
052125__SST_scan_1.lif - U54-HRA-014	Positive	L3	77.6511	282.663	4094.34	1520.5	0.371366	9980.3	2.43758	1323.35	0.323215	5565.88	1.35941	1247.67	3871.25
052125__SST_scan_1.lif - U54-HRA-014	Positive	L3	41.9121	238.477	4010.64	1291.66	0.322058	9104.09	2.26999	656.469	0.163682	2440.12	0.608412	517.423	981.34
052125__SST_scan_1.lif - U54-HRA-014	Positive	L3	50.0346	253.422	4181.26	1137.7	0.272094	5221.52	1.24879	729.119	0.174378	1768.22	0.422892	623.021	871.477
052125__SST_scan_1.lif - U54-HRA-014	Positive	L3	38.0133	221.907	4197.13	900.984	0.214667	5733.67	1.36609	378.801	0.0902524	1478.64	0.352298	265.445	554.948
052125__SST_scan_1.lif - U54-HRA-014	Positive	L3	40.9374	235.228	5016.58	803.273	0.160124	3496.38	0.696964	478.34	0.0953518	981.642	0.19568	408.555	441.565
052125__SST_scan_1.lif - U54-HRA-014	Positive	L3	45.486	213.134	4280.59	583.112	0.136222	3448.17	0.805536	318.448	0.0743936	1111.55	0.259673	244.959	462.744
052125__SST_scan_1.lif - U54-HRA-014	Positive	L3	36.3888	218.983	4571.02	1926.53	0.421466	5326.45	1.16527	635.464	0.13902	1424.35	0.311604	364.756	606.165
052125__SST_scan_1.lif - U54-HRA-014	Positive	L3	44.8362	178.695	3807.82	1530.4	0.401909	8786.66	2.30753	948.66	0.249134	4414.59	1.15935	749.57	2918.32
052125__SST_scan_1.lif - U54-HRA-014	Positive	L3	63.3555	279.089	3770.68	913.98	0.242392	4122.8	1.09338	787.133	0.208751	1563.62	0.41468	749.442	803.207
052125__SST_scan_1.lif - U54-HRA-014	Positive	L3	43.5366	233.928	4558.54	721.897	0.158362	4682.35	1.02716	533.111	0.116948	1341.75	0.294338	489.222	565.13
052125__SST_scan_1.lif - U54-HRA-014	Positive	L3	15.9201	162.45	2909.1	725	0.249218	3155.62	1.08474	361.367	0.12422	1009.92	0.347159	319.254	761.419
052125__SST_scan_1.lif - U54-HRA-014	Positive	L3	34.4394	230.029	3622.07	1470	0.405845	12872.4	3.55388	679.649	0.187641	3795.34	1.04784	531.375	2092.44
052125__SST_scan_1.lif - U54-HRA-014	Positive	L3	48.0852	244.975	4722.52	1391.89	0.294734	8924.36	1.88975	753.49	0.159553	2959.89	0.62676	592.567	1456.4
052125__SST_scan_1.lif - U54-HRA-014	Positive	L3	40.9374	207.286	5706.74	1840.43	0.3225	17882.4	3.13355	1155.88	0.202546	5697.72	0.998419	986.737	2687.11
052125__SST_scan_1.lif - U54-HRA-014	Positive	L3	49.3848	252.772	5390.86	2163.77	0.401378	9554.7	1.77239	866.937	0.160816	2941.09	0.54557	536.986	1258.41
052125__SST_scan_1.lif - U54-HRA-014	Positive	L3	19.494	177.72	3423.46	1280.29	0.373976	3450.92	1.00802	393.307	0.114886	627.241	0.183218	273.94	247.242
052125__SST_scan_1.lif - U54-HRA-014	Positive	L3	43.5366	231.329	7075.93	1314.82	0.185816	18061.5	2.55252	877.26	0.123978	5179.91	0.732046	772.245	2088.34
052125__SST_scan_1.lif - U54-HRA-014	Positive	L3	45.486	239.126	5978.97	1040.55	0.174035	13727.9	2.29603	605.495	0.101271	4747.31	0.794001	503.472	2641.3
052125__SST_scan_1.lif - U54-HRA-014	Positive	L3	49.3848	251.473	5681.08	2237.03	0.393767	13081.7	2.30267	1102.22	0.194016	4546.41	0.800272	820.35	2426.36
052125__SST_scan_1.lif - U54-HRA-014	Positive	L3	37.0386	219.957	7596.63	1727.09	0.227349	4097.73	0.539415	996.4	0.131163	1398.45	0.184088	845.314	840.308
052125__SST_scan_1.lif - U54-HRA-014	Positive	L3	36.7137	177.72	7096.75	836.155	0.117822	3805.92	0.536291	377.231	0.0531555	1320.08	0.186011	254.286	654.122
052125__SST_scan_1.lif - U54-HRA-014	Positive	L3	45.486	193.315	5972.51	1050.72	0.175925	4071.42	0.681692	636.836	0.106628	1383.35	0.231619	504.98	526.971
052125__SST_scan_1.lif - U54-HRA-014	Positive	L3	42.8868	233.278	6932.2	626.015	0.0903054	3776.02	0.544708	326.95	0.047164	1045.62	0.150835	256.43	401.792
052125__SST_scan_1.lif - U54-HRA-014	Positive	L3	50.0346	249.198	6551.99	943.675	0.144029	5965.24	0.910446	401.226	0.0612372	1817.44	0.277387	261.611	749.89
052125__SST_scan_1.lif - U54-HRA-014	Positive	L3	36.3888	173.821	5688.71	805	0.141508	3252.34	0.571718	743.715	0.130735	1232.75	0.216701	726.974	681.081
052125__SST_scan_1.lif - U54-HRA-014	Positive	L3	39.6378	187.467	5291.33	798.468	0.150901	4017.57	0.759275	465.273	0.0879313	1444.67	0.273026	372.392	727.442
052125__SST_scan_1.lif - U54-HRA-014	Positive	L3	65.3049	285.587	3922.61	1187.42	0.302712	3137.25	0.799788	655.83	0.167192	1516.38	0.386576	494.623	1024.85
052125__SST_scan_1.lif - U54-HRA-014	Positive	L3	35.0892	213.134	5206.53	666.991	0.128107	6029.75	1.15811	402.945	0.0773923	1720.59	0.330468	349.749	852.447
052125__SST_scan_1.lif - U54-HRA-014	Positive	L3	36.7137	149.779	6149.97	652.716	0.106133	3059.34	0.497457	468.91	0.0762459	1225.77	0.199313	407.817	616.327
052125__SST_scan_1.lif - U54-HRA-014	Positive	L3	37.6884	198.839	6158.15	787.692	0.127911	3452.62	0.56066	563.12	0.0914432	1074.62	0.174504	510.253	514.811
052125__SST_scan_1.lif - U54-HRA-014	Positive	L3	56.8575	265.443	5193.44	555.966	0.107052	4989.26	0.960685	303.643	0.0584667	1674.24	0.322376	232.961	745.618
052125__SST_scan_1.lif - U54-HRA-014	Positive	L3	40.2876	228.08	6253.6	837.721	0.133958	5714.02	0.913718	518.834	0.0829656	1838.61	0.294008	447.167	967.652
052125__SST_scan_1.lif - U54-HRA-014	Positive	L3	38.3382	224.506	7834.81	809.145	0.103276	3166.92	0.404212	547.489	0.069879	915.624	0.116866	490.366	424.144
052125__SST_scan_1.lif - U54-HRA-014	Positive	L3	38.3382	128.985	7194.49	792.513	0.110156	4681.13	0.650656	724.232	0.100665	2457.03	0.341516	695.317	1515.15
052125__SST_scan_1.lif - U54-HRA-014	Positive	L3	13.6458	148.479	4472.74	1130.55	0.252764	3737.38	0.835591	315.12	0.0704534	556.684	0.124462	232.99	236.326
052125__SST_scan_1.lif - U54-HRA-014	Positive	L3	36.7137	183.244	7096.27	394.983	0.0556606	3270.27	0.460843	207.034	0.029175	801.268	0.112914	158.692	166.226
052125__SST_scan_1.lif - U54-HRA-014	Positive	L3	54.5832	257.971	6155.77	722.164	0.117315	3040.02	0.493849	395.586	0.0642625	971.644	0.157843	305.947	403.918
052125__SST_scan_1.lif - U54-HRA-014	Positive	L3	33.7896	209.885	3252.77	876.321	0.269407	4969.03	1.52763	470.086	0.144519	1369.07	0.420894	390.638	665.024
052125__SST_scan_1.lif - U54-HRA-014	Positive	L3	22.0932	159.201	4618.58	1638.33	0.354726	13129.9	2.84286	795.303	0.172197	3958.87	0.857163	648.077	2357.23
052125__SST_scan_1.lif - U54-HRA-014	Positive	L3	26.9667	149.454	5932.14	1163.53	0.19614	6568.05	1.1072	732.413	0.123465	1772.7	0.298829	635.212	691.517
052125__SST_scan_1.lif - U54-HRA-014	Positive	L3	42.5619	228.405	5996.58	742.833	0.123876	3927.59	0.654972	447.501	0.074626	1171.76	0.195405	379.466	536.913
052125__SST_scan_1.lif - U54-HRA-014	Positive	L3	82.1997	314.503	3238.57	1267.5	0.391377	7665.49	2.36694	862.821	0.26642	4294.48	1.32604	716.954	3079.4
052125__SST_scan_1.lif - U54-HRA-014	Positive	L3	27.6165	207.286	3212.09	1565.08	0.487246	9081.3	2.82723	747.858	0.232826	2279.65	0.709709	613.887	1164.62
052125__SST_scan_1.lif - U54-HRA-014	Positive	L3	39.6378	171.547	4873.41	751.802	0.154266	9031.98	1.85332	427.431	0.0877067	3270.61	0.671113	326.015	1469.29
052125__SST_scan_1.lif - U54-HRA-014	Positive	L3	36.3888	213.784	4940	1662.79	0.336597	6024.75	1.21958	628.531	0.127233	1538.85	0.311507	409.892	590.539
052125__SST_scan_1.lif - U54-HRA-014	Positive	L3	62.0559	267.068	5160.84	1360.94	0.263706	16124.3	3.12436	859.504	0.166544	6441.3	1.24811	706.375	3484.31
052125__SST_scan_1.lif - U54-HRA-014	Positive	L3	50.3595	263.494	4700.88	1767.4	0.375973	6124.15	1.30277	915.375	0.194724	2173.22	0.462301	701.053	1179.39
052125__SST_scan_1.lif - U54-HRA-014	Positive	L3	47.7603	198.189	5892.3	972.673	0.165075	6129.54	1.04026	701.982	0.119136	2705.99	0.459241	614.095	1594.45
052125__SST_scan_1.lif - U54-HRA-014	Positive	L3	34.1145	213.459	4991.47	1349.51	0.270363	4763.58	0.954344	872.164	0.174731	1312.54	0.262956	778.431	634.878
052125__SST_scan_1.lif - U54-HRA-014	Positive	L3	36.3888	131.909	6401.87	678.043	0.105913	3237.03	0.505639	713.833	0.111504	1913.35	0.298874	728.051	1387.51
052125__SST_scan_1.lif - U54-HRA-014	Positive	L3	28.9161	198.514	3536.7	548.856	0.155189	3564.07	1.00774	235.273	0.0665234	841.831	0.238027	181.104	371.58
052125__SST_scan_1.lif - U54-HRA-014	Positive	L3	44.5113	189.742	5616.15	888.55	0.158213	5960.59	1.06133	581.089	0.103467	1935.59	0.344647	484.576	672.137
052125__SST_scan_1.lif - U54-HRA-014	Positive	L3	30.2157	205.987	4551.01	918.35	0.20179	5388.54	1.18403	590.263	0.129699	1321.43	0.290359	528.824	559.796
052125__SST_scan_1.lif - U54-HRA-014	Positive	L3	28.2663	155.627	7711	1764.37	0.228812	4816.98	0.624689	1499.1	0.19441	1653.36	0.214415	1436.2	903.219
052125__SST_scan_1.lif - U54-HRA-014	Positive	L3	58.8069	266.743	5736.46	1976.22	0.344502	3369.59	0.587399	2804.95	0.488969	4572.74	0.797137	3040.62	4914.89
052125__SST_scan_1.lif - U54-HRA-014	Positive	L3	33.4647	194.94	6077.26	1233.47	0.202965	5862.56	0.964672	781.566	0.128605	1680.44	0.276512	682.568	764.27
052125__SST_scan_1.lif - U54-HRA-014	Positive	L3	35.739	212.81	7021.48	535.319	0.0762402	4883.81	0.695552	579.06	0.0824698	1245.54	0.17739	588.179	487.009
052125__SST_scan_1.lif - U54-HRA-014	Positive	L3	47.1105	239.776	5813.81	1449.31	0.249288	10234.6	1.76039	853.199	0.146754	3489.01	0.600125	708.929	1856.47
052125__SST_scan_1.lif - U54-HRA-014	Positive	L3	55.5579	262.194	4858.11	1714.63	0.352942	10533.1	2.16815	976.711	0.201048	3574.93	0.735868	772.383	1648.21
052125__SST_scan_1.lif - U54-HRA-014	Positive	L3	46.7856	191.041	5477.15	1190.03	0.217271	5793.01	1.05767	615.722	0.112417	2375.57	0.433725	422.122	1223.54
052125__SST_scan_1.lif - U54-HRA-014	Positive	L3	39.6378	176.746	4946.06	1697.16	0.343133	17619.4	3.5623	767.387	0.155151	5696.71	1.15177	490.669	2148.3
052125__SST_scan_1.lif - U54-HRA-014	Positive	L3	55.8828	271.616	4763.39	741.847	0.155739	4797.38	1.00713	341.974	0.0717921	1418.19	0.297727	235.663	519.795
052125__SST_scan_1.lif - U54-HRA-014	Positive	L3	19.8189	135.483	4157.73	1250.7	0.300813	3183.02	0.765566	698.823	0.168078	851.801	0.204872	595.051	413.453
052125__SST_scan_1.lif - U54-HRA-014	Positive	L3	65.6298	287.536	2669.36	4792.6	1.79541	4465.45	1.67285	2922.44	1.09481	1930.88	0.723348	2363.04	1172.74
052125__SST_scan_1.lif - U54-HRA-014	Positive	L3	46.4607	214.109	4969.39	1155.13	0.232449	4555.26	0.916665	1013.72	0.203993	1610.14	0.324013	973.985	782.543
052125__SST_scan_1.lif - U54-HRA-014	Positive	L3	22.0932	184.868	2745.56	2019.37	0.735502	17816.2	6.48907	603.749	0.2199	3852.83	1.40329	401.924	1862.08
052125__SST_scan_1.lif - U54-HRA-014	Positive	L3	44.5113	234.578	6639.87	1202.76	0.181142	12299.5	1.85237	602.436	0.0907302	3741.6	0.563505	456.747	1664.73
052125__SST_scan_1.lif - U54-HRA-014	Positive	L3	32.49	223.206	4708.38	1213.24	0.257677	9324.63	1.98044	561.093	0.119169	2494.24	0.529745	444.758	1275.78
052125__SST_scan_1.lif - U54-HRA-014	Positive	L3	34.1145	221.257	5260.96	1805.87	0.343259	8418.1	1.60011	1634.69	0.310721	2287.65	0.434835	1601.77	1108.72
052125__SST_scan_1.lif - U54-HRA-014	Positive	L3	38.3382	172.847	3821.6	561.719	0.146985	3295.38	0.862303	333.868	0.0873634	1221.96	0.319751	266.624	610.051
052125__SST_scan_1.lif - U54-HRA-014	Positive	L3	76.3515	331.398	4906.98	1422.68	0.28993	5305.67	1.08125	967.433	0.197154	2186.43	0.445575	830.22	1246.27
052125__SST_scan_1.lif - U54-HRA-014	Positive	L3	39.3129	185.193	7105.4	1236.91	0.174081	16808	2.36552	795.13	0.111905	6192.67	0.871544	671.034	3210.84
052125__SST_scan_1.lif - U54-HRA-014	Positive	L3	46.1358	236.527	6405.35	988.264	0.154287	13248.5	2.06836	488.015	0.0761887	3688.52	0.57585	365.087	1339.3
052125__SST_scan_1.lif - U54-HRA-014	Positive	L3	68.8788	269.342	4834.69	1000.14	0.206867	4741.26	0.980675	663.471	0.137231	2032.43	0.420386	546.156	1088.52
052125__SST_scan_1.lif - U54-HRA-014	Positive	L3	49.0599	245.299	6180.99	944.662	0.152834	6288.03	1.01732	495.343	0.0801397	1926.78	0.311726	380.4	811.106
052125__SST_scan_1.lif - U54-HRA-014	Positive	L3	25.0173	187.467	3886.83	1070.77	0.275486	6327.31	1.62789	813.135	0.209203	2604.7	0.670135	771.147	1997.99
052125__SST_scan_1.lif - U54-HRA-014	Positive	L3	31.8402	212.485	4636.68	656.118	0.141506	3420.22	0.737644	344.475	0.0742935	1125.32	0.2427	286.993	702.034
052125__SST_scan_1.lif - U54-HRA-014	Positive	L3	70.5033	257.321	4065.27	1514.89	0.372642	7156.96	1.76051	801.176	0.197078	3023	0.743615	531.056	1458.41
052125__SST_scan_1.lif - U54-HRA-014	Positive	L3	48.735	247.899	6687.54	884.351	0.132239	3320.87	0.496576	578.236	0.0864647	912.696	0.136477	500.828	303.732
052125__SST_scan_1.lif - U54-HRA-014	Positive	L3	49.0599	249.198	5676.8	670.242	0.118067	3430.48	0.604297	614.035	0.108166	1320.86	0.232676	600.029	795.171
052125__SST_scan_1.lif - U54-HRA-014	Positive	L3	61.731	209.885	5196.29	2051.97	0.394892	17898.3	3.44444	1507.01	0.290016	8783.65	1.69037	1279.74	4982.57
052125__SST_scan_1.lif - U54-HRA-014	Positive	L3	24.6924	110.466	4100.3	1429.49	0.34863	3911.99	0.954074	857.006	0.209011	1882.61	0.459139	682.867	1265.31
052125__SST_scan_1.lif - U54-HRA-014	Positive	L3	45.8109	188.117	6478.08	1351.81	0.208675	8173.39	1.2617	867.416	0.1339	3276.96	0.505854	708.162	1667.18
052125__SST_scan_1.lif - U54-HRA-014	Positive	L3	48.0852	241.401	2686.96	920.4	0.342543	4613.37	1.71695	497.159	0.185026	2104.02	0.783049	390.279	1470.35
052125__SST_scan_1.lif - U54-HRA-014	Positive	L3	41.5872	230.029	6716.15	708.531	0.105497	6441.02	0.959034	422.298	0.0628779	1542.89	0.229728	358.031	443.136
052125__SST_scan_1.lif - U54-HRA-014	Positive	L3	83.1744	244.65	5002.24	899.949	0.179909	6108.56	1.22116	500.189	0.099993	2720.1	0.543777	295.102	981.737
052125__SST_scan_1.lif - U54-HRA-014	Positive	L3	69.8535	306.056	3755.41	471.367	0.125517	4309.35	1.1475	402.57	0.107197	1465.05	0.390116	381.883	609.793
052125__SST_scan_1.lif - U54-HRA-014	Positive	L3	41.9121	231.654	6172.76	711.447	0.115256	7523.36	1.2188	676.013	0.109515	2199.71	0.356357	667.976	992.28
052125__SST_scan_1.lif - U54-HRA-014	Positive	L3	60.7563	261.869	4715.12	906.174	0.192185	5521.48	1.17102	595.399	0.126274	2229.18	0.472774	499.853	1216.99
052125__SST_scan_1.lif - U54-HRA-014	Positive	L3	40.2876	177.72	4716.79	1172.48	0.248575	18184	3.85516	781.004	0.165579	8323.15	1.76458	659.544	5263.71
052125__SST_scan_1.lif - U54-HRA-014	Positive	L3	14.6205	108.841	2633.04	1419.04	0.538936	8198.51	3.1137	556.184	0.211233	2170.24	0.824234	408.868	1141.02
052125__SST_scan_1.lif - U54-HRA-014	Positive	L3	43.5366	172.197	5952.11	1631.22	0.274057	7815.87	1.31313	1516.5	0.254783	3187.65	0.53555	1476.81	1586.48
052125__SST_scan_1.lif - U54-HRA-014	Positive	L3	53.2836	271.616	5093.36	1106.8	0.217303	3682.67	0.723034	696.243	0.136696	1136.6	0.223153	594.674	506.721
052125__SST_scan_1.lif - U54-HRA-014	Positive	L3	52.3089	260.895	5924.59	820.695	0.138523	4005.86	0.676141	575.872	0.0972003	1123.9	0.189701	513.136	385.4
052125__SST_scan_1.lif - U54-HRA-014	Positive	L3	54.2583	246.924	6349.89	923.681	0.145464	8464.32	1.33299	541.703	0.085309	2830.05	0.445684	432.659	1221.62
052125__SST_scan_1.lif - U54-HRA-014	Positive	L3	70.5033	315.153	5031.81	1357.5	0.269785	4757.37	0.94546	718.237	0.142739	1619.51	0.321854	528.761	689.462
052125__SST_scan_1.lif - U54-HRA-014	Positive	L3	46.7856	242.375	6926.09	653.773	0.0943928	6766.43	0.976948	408.217	0.058939	1983.71	0.286411	346.416	780.005
052125__SST_scan_1.lif - U54-HRA-014	Positive	L3	62.3808	273.891	3889.02	1049.4	0.269836	6103.35	1.56938	800.12	0.205738	2383.69	0.612928	725.72	1273.52
052125__SST_scan_1.lif - U54-HRA-014	Positive	L3	45.8109	211.185	5914.19	964.133	0.16302	3096.71	0.523607	623.301	0.105391	1230.04	0.207982	527.546	705.615
052125__SST_scan_1.lif - U54-HRA-014	Positive	L3	37.3635	242.7	3972.84	905.462	0.227913	10341.4	2.60302	413.554	0.104095	2882.25	0.725488	322.2	1496.98
052125__SST_scan_1.lif - U54-HRA-014	Positive	L3	61.4061	283.963	6202.18	775.227	0.124993	3016.43	0.48635	598.11	0.0964355	1124.27	0.181271	547.653	585.245
052125__SST_scan_1.lif - U54-HRA-014	Positive	L3	34.4394	251.473	3614.95	1679.71	0.464656	4901.76	1.35597	688.031	0.190329	1110.1	0.307087	523.499	481.021
052125__SST_scan_1.lif - U54-HRA-014	Positive	L3	53.9334	235.877	6167.96	484.97	0.0786273	3117.57	0.505446	385.635	0.0625223	987.056	0.16003	356.012	351.705
052125__SST_scan_1.lif - U54-HRA-014	Positive	L3	24.0426	188.117	4491.26	847.205	0.188634	3365.36	0.749313	833.553	0.185595	721.962	0.160748	831.427	310.415
052125__SST_scan_1.lif - U54-HRA-014	Positive	L3	20.4687	72.1278	4241.89	962.954	0.22701	3965.4	0.934819	573.652	0.135235	1642.7	0.387257	417.451	710.753
052125__SST_scan_1.lif - U54-HRA-014	Positive	L3	54.9081	211.51	5715.68	619.63	0.108409	3152.8	0.551606	414.79	0.0725706	1230.33	0.215255	340.808	535.985
052125__SST_scan_1.lif - U54-HRA-014	Positive	L3	45.1611	191.691	6467.14	862.329	0.13334	4215.41	0.651819	571.595	0.0883846	1492.8	0.230829	479.207	627.62
052125__SST_scan_1.lif - U54-HRA-014	Positive	L3	61.731	270.642	6806.94	1735.89	0.255017	5673.07	0.833425	1225.74	0.180072	2071.08	0.30426	1072.94	992.164
052125__SST_scan_1.lif - U54-HRA-014	Positive	L3	38.0133	242.7	4766.5	1155.29	0.242378	3235.37	0.678773	662.642	0.139021	1042.26	0.218663	569.437	627.345
052125__SST_scan_1.lif - U54-HRA-014	Positive	L3	33.7896	201.113	6063.03	1530.15	0.252375	8312.57	1.37103	1184.11	0.195301	2738.21	0.451624	1109.62	1538.25
052125__SST_scan_1.lif - U54-HRA-014	Positive	L3	71.1531	301.507	5289.11	1303.17	0.246387	4660.21	0.881094	1207.25	0.228253	2022.53	0.382394	1176.96	1189.38
052125__SST_scan_1.lif - U54-HRA-014	Positive	L3	55.8828	272.916	6426.17	939.233	0.146157	3471.3	0.540182	481.327	0.0749011	1255.6	0.195389	360.137	669.189
052125__SST_scan_1.lif - U54-HRA-014	Positive	L3	24.0426	184.868	3639.78	580.718	0.159547	5056.65	1.38927	214.872	0.0590343	1036.46	0.284758	156.872	399.108
052125__SST_scan_1.lif - U54-HRA-014	Positive	L3	76.3515	307.68	4190.03	1905.91	0.454869	20116.4	4.80102	1144.27	0.273095	8821.82	2.10543	882.833	4944.81
052125__SST_scan_1.lif - U54-HRA-014	Positive	L3	50.0346	226.78	6322.17	1832.8	0.2899	4729.37	0.748062	1089.94	0.1724	2511.16	0.397199	874.76	1868.61
052125__SST_scan_1.lif - U54-HRA-014	Positive	L3	48.0852	240.751	8046.98	954.034	0.118558	6397.75	0.79505	597.608	0.0742649	2048.56	0.254575	508.051	955.766
052125__SST_scan_1.lif - U54-HRA-014	Positive	L3	59.7816	265.443	6045.35	959.391	0.158699	5035.59	0.832968	532.916	0.0881529	1711.2	0.28306	409.144	746.388
052125__SST_scan_1.lif - U54-HRA-014	Positive	L3	52.3089	208.261	6939.42	1080.88	0.15576	12173.5	1.75426	699.653	0.100823	4678.84	0.674241	568.057	2091.77
052125__SST_scan_1.lif - U54-HRA-014	Positive	L3	34.4394	210.21	4130.5	1711.28	0.414304	22664	5.48698	1046.78	0.253426	6901.32	1.67082	912.145	3707.77
052125__SST_scan_1.lif - U54-HRA-014	Positive	L3	48.0852	244.975	8132.64	808.974	0.0994725	7177.85	0.882598	502.607	0.0618012	2217.28	0.272639	424.872	958.625
052125__SST_scan_1.lif - U54-HRA-014	Positive	L3	14.6205	156.602	3399.32	1400.45	0.411979	15205.8	4.47319	353.552	0.104007	2428.28	0.714343	240.957	1054.04
052125__SST_scan_1.lif - U54-HRA-014	Positive	L3	54.2583	256.996	4776.51	1101.32	0.230571	6795.06	1.4226	382.663	0.0801135	2017.74	0.42243	186.56	714.138
052125__SST_scan_1.lif - U54-HRA-014	Positive	L3	29.241	200.788	10049.2	1112.55	0.11071	4605.35	0.45828	465.136	0.0462858	1024.08	0.101907	346.071	365.456
052125__SST_scan_1.lif - U54-HRA-014	Positive	L3	48.0852	247.899	6378.54	823.941	0.129174	9785.69	1.53416	394.962	0.0619204	2991.33	0.468967	287.366	1287.17
052125__SST_scan_1.lif - U54-HRA-014	Positive	L3	43.2117	239.126	6674.84	1153.99	0.172886	3343.5	0.500911	677.696	0.10153	1061.89	0.159088	568.761	540.047
052125__SST_scan_1.lif - U54-HRA-014	Positive	L3	29.8908	201.763	4525.25	2131.35	0.470991	4903.73	1.08364	609.64	0.13472	1048.23	0.231641	331.913	344.57
052125__SST_scan_1.lif - U54-HRA-014	Positive	L3	63.6804	282.338	5807.1	760.276	0.130922	3023.37	0.520634	617.899	0.106404	1048.08	0.180483	575.611	461.39
052125__SST_scan_1.lif - U54-HRA-014	Positive	L3	54.9081	275.19	3711.2	4739.79	1.27716	4169.02	1.12336	2043.69	0.550682	1210.29	0.326117	1351.67	450.849
052125__SST_scan_1.lif - U54-HRA-014	Positive	L3	45.1611	201.113	6919.25	1492.13	0.215649	7333.7	1.0599	920.734	0.133068	2509.48	0.36268	750.99	1076.34
052125__SST_scan_1.lif - U54-HRA-014	Positive	L3	26.9667	192.666	3775.45	1138.45	0.30154	13485.6	3.57192	280.188	0.0742133	2568.49	0.680314	136.864	745.395
052125__SST_scan_1.lif - U54-HRA-014	Positive	L3	74.0772	250.498	3929.25	1720.84	0.437957	14390.8	3.66249	875.119	0.222719	6265.81	1.59466	513.112	2787.94
052125__SST_scan_1.lif - U54-HRA-014	Positive	L3	46.1358	229.054	7535.9	971.524	0.128919	9335.03	1.23874	586.846	0.0778733	2810.05	0.372888	487.419	1123.56
052125__SST_scan_1.lif - U54-HRA-014	Positive	L3	53.9334	207.936	5137.96	1356.41	0.263999	9869.44	1.92089	758.615	0.147649	3901.27	0.759303	544.572	1764.35
052125__SST_scan_1.lif - U54-HRA-014	Positive	L3	84.474	336.596	4830.97	1147.24	0.237476	4663.48	0.965332	794.844	0.164531	1944.62	0.402533	673.266	1006.6
052125__SST_scan_1.lif - U54-HRA-014	Positive	L3	49.7097	252.122	5576.75	940.293	0.16861	10644.9	1.9088	519.386	0.0931343	3318.02	0.594975	412.802	1462.67
052125__SST_scan_1.lif - U54-HRA-014	Positive	L3	46.7856	224.181	5822.88	1032.57	0.17733	6555.25	1.12578	578.798	0.0994006	2200.93	0.377979	454.282	1006.09
052125__SST_scan_1.lif - U54-HRA-014	Positive	L3	13.9707	83.1744	3647.74	641.362	0.175824	5255.43	1.44073	333.596	0.0914527	1477.95	0.405167	265.685	644.418
052125__SST_scan_1.lif - U54-HRA-014	Positive	L3	49.3848	225.156	5592.81	1082.1	0.19348	9185.04	1.6423	778.806	0.139251	3527.66	0.63075	691.189	1893.31
052125__SST_scan_1.lif - U54-HRA-014	Positive	L3	68.5539	287.536	4007.22	1079.93	0.269496	5977.69	1.49173	743.666	0.185581	2924.72	0.729862	636.582	1952.5
052125__SST_scan_1.lif - U54-HRA-014	Positive	L3	18.8442	168.948	5124.47	919.367	0.179407	9664.15	1.88588	515.773	0.100649	1976.92	0.385781	463.13	974.241
052125__SST_scan_1.lif - U54-HRA-014	Positive	L3	38.3382	217.358	6875.07	1464.47	0.213011	13002.5	1.89126	667.364	0.0970701	3472.06	0.505021	493.766	1396.45
052125__SST_scan_1.lif - U54-HRA-014	Positive	L3	51.984	196.565	5493.81	1177.48	0.214329	7878.21	1.43401	947.776	0.172517	3313.82	0.603192	862.219	1613.77
052125__SST_scan_1.lif - U54-HRA-014	Positive	L3	52.9587	246.599	5644.43	767.75	0.136019	3293.67	0.583525	530.541	0.0939936	1203.9	0.213289	463.225	610.855
052125__SST_scan_1.lif - U54-HRA-014	Positive	L3	48.4101	147.18	5108.82	638.452	0.124971	5848.5	1.14479	538.993	0.105503	3274.79	0.641007	486.769	1923.37
052125__SST_scan_1.lif - U54-HRA-014	Positive	L3	53.6085	204.687	4890.48	1604.64	0.328115	17201.6	3.51737	1078.72	0.220576	7074.42	1.44657	886.754	3377.88
052125__SST_scan_1.lif - U54-HRA-014	Positive	L3	43.2117	193.64	5828.84	842.993	0.144625	10228.8	1.75486	553.096	0.0948895	3819.34	0.65525	469.013	1960.32
052125__SST_scan_1.lif - U54-HRA-014	Positive	L3	45.8109	214.109	5377.44	538.674	0.100173	4186.31	0.778495	572.376	0.10644	1648.54	0.306565	581.745	943.056
052125__SST_scan_1.lif - U54-HRA-014	Positive	L3	60.1065	200.788	4441.25	1183.83	0.266554	9872.86	2.22299	826.929	0.186193	4765.81	1.07308	670.785	2531.47
052125__SST_scan_1.lif - U54-HRA-014	Positive	L3	46.7856	202.088	5522.11	743.917	0.134716	7948.66	1.43942	561.777	0.101732	3139.76	0.56858	506.641	1684.04
052125__SST_scan_1.lif - U54-HRA-014	Positive	L3	54.2583	245.949	4906.7	1147.95	0.233956	8946.84	1.82339	518.399	0.105651	2636.38	0.537302	338.832	836.455
052125__SST_scan_1.lif - U54-HRA-014	Positive	L3	43.2117	233.278	6923.53	758.328	0.109529	7380.91	1.06606	512.777	0.074063	2369.18	0.342192	454.876	1187.41
052125__SST_scan_1.lif - U54-HRA-014	Positive	L3	44.1864	185.843	6356.96	950	0.149443	10601.1	1.66763	659.474	0.103741	4225.95	0.664776	568.809	2236.45
052125__SST_scan_1.lif - U54-HRA-014	Positive	L3	57.1824	256.671	5788.02	952.831	0.164621	11002.1	1.90085	553.496	0.0956278	3377.87	0.583597	438.378	1180
052125__SST_scan_1.lif - U54-HRA-014	Positive	L3	38.3382	223.531	4190.88	1348.83	0.321848	16372.7	3.90674	635.395	0.151614	4331.56	1.03357	483.146	1761.95
052125__SST_scan_1.lif - U54-HRA-014	Positive	L3	73.7523	274.216	4750.19	1074.55	0.226211	6945.58	1.46217	655.926	0.138084	2543.33	0.535416	498.688	889.803
052125__SST_scan_1.lif - U54-HRA-014	Positive	L3	46.4607	245.299	6557.39	910.088	0.138788	4949.01	0.754723	612.409	0.0933923	1487.57	0.226854	539.829	643.591
052125__SST_scan_1.lif - U54-HRA-014	Positive	L3	14.6205	181.619	6567.5	804.231	0.122456	5664	0.862429	538.891	0.0820542	2730.91	0.415822	511.676	2430.08
052125__SST_scan_1.lif - U54-HRA-014	Positive	L3	57.8322	266.418	5359.66	1370.34	0.255677	12657.2	2.36157	791.574	0.147691	4208.44	0.785206	631.106	1865.94
052125__SST_scan_1.lif - U54-HRA-014	Positive	L3	40.9374	232.953	7475.11	780.672	0.104436	4296.79	0.574813	680.455	0.0910295	1160.23	0.155212	658.09	460.245
052125__SST_scan_1.lif - U54-HRA-014	Positive	L3	44.8362	182.269	6350.69	1330.53	0.209509	9492.18	1.49467	921.48	0.145099	3881.69	0.611224	781.568	1962.67
052125__SST_scan_1.lif - U54-HRA-014	Positive	L3	43.5366	234.578	6055.78	1026.24	0.169465	3242.5	0.535439	407.102	0.0672254	806.207	0.13313	261.299	232.473
052125__SST_scan_1.lif - U54-HRA-014	Positive	L3	49.0599	254.072	5976.14	1581.76	0.264679	16283.7	2.72479	717.53	0.120066	4877.22	0.816115	499.053	1993.66
052125__SST_scan_1.lif - U54-HRA-014	Positive	L3	57.8322	233.603	6714.46	785.199	0.116942	4147.25	0.61766	696.485	0.103729	1829.29	0.272441	666.694	1050.91
052125__SST_scan_1.lif - U54-HRA-014	Positive	L3	36.3888	127.036	6566.8	1429.72	0.217719	16170.9	2.46253	1030.11	0.156866	6568.29	1.00023	865.146	2604.22
052125__SST_scan_1.lif - U54-HRA-014	Positive	L3	67.2543	248.873	6195.72	1287.97	0.207881	3574.21	0.576884	938.885	0.151538	1474.88	0.238047	807.509	684.803
052125__SST_scan_1.lif - U54-HRA-014	Positive	L3	56.2077	224.181	5238.82	2353.25	0.449195	33703.1	6.43333	1267.65	0.241972	12999.1	2.4813	899.471	5977.41
052125__SST_scan_1.lif - U54-HRA-014	Positive	L3	18.1944	75.0519	7030.76	1126.86	0.160276	5096	0.724815	677.607	0.0963774	3025.83	0.430371	526.143	2327.89
052125__SST_scan_1.lif - U54-HRA-014	Positive	L3	47.4354	246.274	6355.04	696.131	0.10954	3685.86	0.579991	617.692	0.0971972	968.524	0.152402	597.921	283.593
052125__SST_scan_1.lif - U54-HRA-014	Positive	L3	52.3089	189.742	5338.27	995.299	0.186446	7974.91	1.49391	651.055	0.12196	3363.59	0.63009	516.636	1562.98
052125__SST_scan_1.lif - U54-HRA-014	Positive	L3	36.3888	223.206	7342.32	1889.31	0.257317	12654.6	1.72352	1178.86	0.160557	3301.02	0.449588	1033.03	1381.07
052125__SST_scan_1.lif - U54-HRA-014	Positive	L3	44.1864	235.228	5992.75	782.542	0.130582	5909.3	0.986075	500.012	0.0834363	2298.42	0.383533	431.079	1417.41
052125__SST_scan_1.lif - U54-HRA-014	Positive	L3	59.7816	244	4777.63	1563.2	0.327191	12752.9	2.66929	1042.93	0.218294	5223.71	1.09337	865.793	2660.29
052125__SST_scan_1.lif - U54-HRA-014	Positive	L3	56.5326	259.595	4756.65	608.379	0.127901	6698.06	1.40815	483.811	0.101713	2486.53	0.522748	448.363	1288.07
052125__SST_scan_1.lif - U54-HRA-014	Positive	L3	60.4314	230.679	4992.5	984.916	0.197279	15176.3	3.03982	829.119	0.166073	7458.59	1.49396	772.004	4629.26
052125__SST_scan_1.lif - U54-HRA-014	Positive	L3	51.6591	242.05	4714.07	608.901	0.129167	4068.61	0.863077	284.425	0.0603354	1223.16	0.259469	194.262	432.482
052125__SST_scan_1.lif - U54-HRA-014	Positive	L3	48.4101	248.873	7217.02	918.667	0.127292	3752.25	0.519917	776.349	0.107572	1288.27	0.178505	740.886	674.285
052125__SST_scan_1.lif - U54-HRA-014	Positive	L3	70.5033	264.469	4539.62	1199.76	0.264285	13319.6	2.93408	730.632	0.160946	5413.39	1.19247	556.386	2476.78
052125__SST_scan_1.lif - U54-HRA-014	Positive	L3	47.1105	244.325	5094.39	898.403	0.176351	4326.32	0.849231	582.462	0.114334	1416.66	0.278083	504.651	700.069
052125__SST_scan_1.lif - U54-HRA-014	Positive	L3	13.9707	146.855	3357.53	669.644	0.199445	3711.24	1.10535	477.218	0.142134	829.328	0.247005	456.046	512.247
052125__SST_scan_1.lif - U54-HRA-014	Positive	L3	25.6671	196.889	2580.11	3380.61	1.31026	5652.83	2.19093	1417.54	0.549412	2245.89	0.870463	1106.6	1706.24
052125__SST_scan_1.lif - U54-HRA-014	Positive	L3	45.486	239.126	7458.33	1053.48	0.141248	6988.29	0.936979	513.932	0.0689071	2089.7	0.280183	384.042	910.406
052125__SST_scan_1.lif - U54-HRA-014	Positive	L3	32.8149	215.409	4917.28	1697.95	0.345304	16087.9	3.2717	840.029	0.170832	4433.35	0.901587	673.081	2165.45
052125__SST_scan_1.lif - U54-HRA-014	Positive	L3	47.1105	244.325	5109.3	827.243	0.161909	10787.8	2.1114	423.121	0.0828139	2997.87	0.586748	324.424	1095.38
052125__SST_scan_1.lif - U54-HRA-014	Positive	L3	42.237	189.092	6745.02	994.287	0.14741	6725.21	0.997063	522.395	0.077449	2364.34	0.35053	378.5	1034.56
052125__SST_scan_1.lif - U54-HRA-014	Positive	L3	52.3089	242.7	5102.22	662.272	0.129801	7273.1	1.42548	295.372	0.0578909	2070.93	0.405889	194.287	637.68
052125__SST_scan_1.lif - U54-HRA-014	Positive	L3	63.6804	262.519	6356.53	1354.28	0.213054	11058.4	1.73969	813.272	0.127943	3565.11	0.560859	632.043	1054.98
052125__SST_scan_1.lif - U54-HRA-014	Positive	L3	61.4061	269.667	5512.12	453.834	0.0823339	3618.62	0.656484	319.634	0.0579875	1257.09	0.22806	279.038	542.712
052125__SST_scan_1.lif - U54-HRA-014	Positive	L3	46.4607	241.726	4675.69	1322.97	0.282947	8240.27	1.76236	1074.91	0.229894	3180.38	0.680194	1013.93	1936.56
052125__SST_scan_1.lif - U54-HRA-014	Positive	L3	38.3382	152.053	7521.02	1383.18	0.183909	17116.3	2.2758	1031.25	0.137115	6538.09	0.86931	908.221	2840.26
052125__SST_scan_1.lif - U54-HRA-014	Positive	L3	41.2623	231.329	7206.15	1158.2	0.160724	5074.63	0.704208	707.683	0.0982053	1674.22	0.232332	605.15	900.331
052125__SST_scan_1.lif - U54-HRA-014	Positive	L3	50.6844	204.687	6248.61	845.778	0.135355	3576.02	0.57229	553.403	0.0885641	1399.67	0.223997	452.411	647.928
052125__SST_scan_1.lif - U54-HRA-014	Positive	L3	116.314	361.939	5563.91	907.602	0.163123	5219.92	0.938176	802.657	0.144261	2472	0.444292	751.859	1141.89
052125__SST_scan_1.lif - U54-HRA-014	Positive	L3	28.9161	146.855	5743.93	1373.46	0.239115	7998.4	1.3925	863.046	0.150254	2768	0.481899	720.073	1302.9
052125__SST_scan_1.lif - U54-HRA-014	Positive	L3	27.9414	156.927	4667.87	954.101	0.204398	3397.1	0.727763	543.7	0.116477	1086.57	0.232778	451.695	568.597
052125__SST_scan_1.lif - U54-HRA-014	Positive	L3	65.6298	244	4810.03	1121.18	0.233091	7126.15	1.48152	674.338	0.140194	3418.85	0.710774	504.114	2006.54
052125__SST_scan_1.lif - U54-HRA-014	Positive	L3	20.4687	176.746	3903.08	1886.14	0.483244	17453.5	4.47174	877.165	0.224737	3994.46	1.02341	740.533	2171.88
052125__SST_scan_1.lif - U54-HRA-014	Positive	L3	47.7603	227.105	6150.1	1038.57	0.16887	9087.24	1.47758	589.377	0.0958321	2745.6	0.446432	464.785	986.608
052125__SST_scan_1.lif - U54-HRA-014	Positive	L3	34.1145	149.454	7884.16	743.037	0.0942443	4349.78	0.551711	493.594	0.0626057	1698.62	0.215447	417.983	895.014
052125__SST_scan_1.lif - U54-HRA-014	Positive	L3	65.3049	291.435	4771.58	1156.94	0.242464	24216.6	5.07518	989.172	0.207305	8002.63	1.67714	939.472	3199.34
052125__SST_scan_1.lif - U54-HRA-014	Positive	L3	77.3262	306.056	4612.55	2119.47	0.459501	41573.9	9.01322	990.742	0.214793	14553.8	3.15527	598.913	5173.99
052125__SST_scan_1.lif - U54-HRA-014	Positive	L3	38.988	151.078	7324.64	935.699	0.127747	3048.58	0.416208	751.554	0.102606	1358.77	0.185507	685.519	752.808
052125__SST_scan_1.lif - U54-HRA-014	Positive	L3	28.2663	194.615	2655.44	984.161	0.370621	7203.45	2.71271	452.937	0.170569	1747.3	0.658009	355.685	748.443
052125__SST_scan_1.lif - U54-HRA-014	Positive	L3	44.8362	225.156	4053.43	1349.48	0.332924	15571.2	3.84149	779.01	0.192186	5280.74	1.30278	633.818	2661.68
052125__SST_scan_1.lif - U54-HRA-014	Positive	L3	35.739	125.087	5110.3	820.604	0.160578	8693.85	1.70124	510.327	0.0998625	3901.64	0.763485	385.993	1981.29
052125__SST_scan_1.lif - U54-HRA-014	Positive	L3	54.9081	262.519	5301.24	998.364	0.188327	9248.57	1.74461	456.969	0.0862005	2725.07	0.514044	309.471	947.798
052125__SST_scan_1.lif - U54-HRA-014	Positive	L3	12.6711	147.505	3211.56	389.308	0.121221	5608	1.74619	278.866	0.0868319	1163.97	0.362431	268.537	748.343
052125__SST_scan_1.lif - U54-HRA-014	Positive	L3	45.486	242.375	6339.34	1433.47	0.226123	6066.58	0.956974	673.496	0.106241	1809.59	0.285453	491.708	791.301
052125__SST_scan_1.lif - U54-HRA-014	Positive	L3	46.7856	252.122	7038.47	1860.71	0.264363	7077.75	1.00558	1167.44	0.165866	2525.11	0.358759	1005.42	1461.14
052125__SST_scan_1.lif - U54-HRA-014	Positive	L3	68.5539	287.861	5104.83	1203.53	0.235763	4189.82	0.820756	753.292	0.147565	2226.62	0.43618	610.126	1602.37
052125__SST_scan_1.lif - U54-HRA-014	Positive	L3	50.0346	247.249	7347.1	1131.21	0.153966	8097.54	1.10214	639.164	0.0869954	2495.95	0.339718	512.5	1053.95
052125__SST_scan_1.lif - U54-HRA-014	Positive	L3	28.9161	192.016	6050.88	876.659	0.144881	3923.96	0.648493	615.171	0.101666	1187.54	0.196259	565.813	671.03
052125__SST_scan_1.lif - U54-HRA-014	Positive	L3	47.1105	205.337	5231.44	1517.79	0.290127	8507.74	1.62627	786.943	0.150426	2818.5	0.538762	562.417	1070.68
052125__SST_scan_1.lif - U54-HRA-014	Positive	L3	64.0053	291.11	3900.27	1546.71	0.396566	14543	3.72872	1124.1	0.288212	8745.04	2.24216	1000.49	7049.08
052125__SST_scan_1.lif - U54-HRA-014	Positive	L3	36.3888	169.923	5604.83	670.252	0.119585	5053.54	0.901641	365.023	0.0651265	1581.86	0.282231	278.99	603.319
052125__SST_scan_1.lif - U54-HRA-014	Positive	L3	54.2583	260.245	5684.77	1262.77	0.222133	15598.7	2.74395	915.251	0.161	5055.12	0.889238	820.221	2171.97
052125__SST_scan_1.lif - U54-HRA-014	Positive	L3	34.1145	174.471	8961.22	991.142	0.110603	3285.31	0.366614	562.582	0.0627796	1089.03	0.121527	448.635	505.075
052125__SST_scan_1.lif - U54-HRA-014	Positive	L3	43.5366	234.578	5578.53	412.425	0.0739307	5570.07	0.998485	165.425	0.0296538	1424	0.255265	106.635	437.18
052125__SST_scan_1.lif - U54-HRA-014	Positive	L3	41.5872	134.184	5230.99	1536.96	0.293818	9375.99	1.79239	938.091	0.179333	4646.6	0.888283	657.634	2431.79
052125__SST_scan_1.lif - U54-HRA-014	Positive	L3	33.4647	213.134	5022.26	1100.16	0.219056	4387.77	0.873665	510.584	0.101664	1229.89	0.244888	393.101	600.623
052125__SST_scan_1.lif - U54-HRA-014	Positive	L3	80.2503	312.554	3793.02	908	0.239387	3128.85	0.824898	542.973	0.143151	1022.42	0.269554	414.11	278.803
052125__SST_scan_1.lif - U54-HRA-014	Positive	L3	36.3888	197.864	6536.21	1099.73	0.168252	5907.3	0.90378	675.131	0.103291	1698.22	0.259817	576.686	722.321
052125__SST_scan_1.lif - U54-HRA-014	Positive	L3	40.9374	234.903	3799.13	1308.12	0.344321	6860.09	1.8057	569.021	0.149777	1998.97	0.526165	403.942	913.234
052125__SST_scan_1.lif - U54-HRA-014	Positive	L3	45.8109	193.965	8436.19	1642.34	0.194678	19323.4	2.29054	1061.48	0.125825	7016.8	0.83175	875.146	3068.88
052125__SST_scan_1.lif - U54-HRA-014	Positive	L3	97.7949	346.019	3624.97	1486.45	0.41006	4926.18	1.35896	1028.86	0.283825	3786.53	1.04457	846.059	3331.26
052125__SST_scan_1.lif - U54-HRA-014	Positive	L3	41.5872	228.73	7231.18	1531.87	0.211842	11405.3	1.57723	894.125	0.123648	3538.97	0.489403	748.577	1743.69
052125__SST_scan_1.lif - U54-HRA-014	Positive	L3	43.8615	217.033	4839.53	1092.35	0.225714	9304.02	1.9225	597.794	0.123523	2901.31	0.599503	468.577	1228.42
052125__SST_scan_1.lif - U54-HRA-014	Positive	L3	42.237	240.751	7391.44	1127.75	0.152575	5172.24	0.699761	698.984	0.0945666	1757.17	0.23773	606.905	1023.77
052125__SST_scan_1.lif - U54-HRA-014	Positive	L3	35.739	194.615	5220.07	1034.5	0.198177	5824.81	1.11585	758.612	0.145326	2027.01	0.388311	695.423	1157.17
052125__SST_scan_1.lif - U54-HRA-014	Positive	L3	60.7563	270.317	5413.16	1698.93	0.313852	14636	2.70378	882.373	0.163005	4967.76	0.91772	642.358	2125.93
052125__SST_scan_1.lif - U54-HRA-014	Positive	L3	42.8868	250.173	5048.77	1622.3	0.321325	22045	4.36642	775.07	0.153517	5624.51	1.11404	590.074	2039.02
052125__SST_scan_1.lif - U54-HRA-014	Positive	L3	21.1185	183.244	4189.79	1524.71	0.36391	4177.63	0.997097	472.348	0.112738	886.473	0.211579	328.653	437.078
052125__SST_scan_1.lif - U54-HRA-014	Positive	L3	44.1864	190.391	5526.6	1045.85	0.189239	4295.72	0.77728	880.486	0.159318	1498.58	0.271157	829.065	628.772
052125__SST_scan_1.lif - U54-HRA-014	Positive	L3	53.2836	253.422	7276.7	1432.24	0.196826	5665.22	0.778542	862.889	0.118582	1935.89	0.266039	707.358	917.145
052125__SST_scan_1.lif - U54-HRA-014	Positive	L3	54.9081	271.291	5815.92	1015.75	0.174649	3498.8	0.601591	572.044	0.0983584	990.552	0.170317	455.421	331.283
052125__SST_scan_1.lif - U54-HRA-014	Positive	L3	61.731	244.975	4951.55	1290.02	0.260528	15830.2	3.19702	896.183	0.18099	6457.4	1.30412	760.233	3221.96
052125__SST_scan_1.lif - U54-HRA-014	Positive	L3	51.6591	253.097	5801.88	1298.93	0.223881	4831.17	0.832691	797.855	0.137517	1666.83	0.287291	667.527	843.793
052125__SST_scan_1.lif - U54-HRA-014	Positive	L3	56.2077	238.802	7190.94	1168.8	0.162538	12133.9	1.68738	771.076	0.107229	4862.14	0.676149	648.374	2618.74
052125__SST_scan_1.lif - U54-HRA-014	Positive	L3	50.0346	260.245	6454	1625.13	0.251801	5356.25	0.829911	1205.85	0.186837	2057.13	0.318737	1102.66	1245.19
052125__SST_scan_1.lif - U54-HRA-014	Positive	L3	53.2836	265.118	8254.1	1672.95	0.202681	18935.2	2.29404	1107.89	0.134223	6302.52	0.763563	960.522	3007.89
052125__SST_scan_1.lif - U54-HRA-014	Positive	L3	25.992	174.796	8611.04	1589.3	0.184565	7006.46	0.813661	680.522	0.0790291	2019.6	0.234536	512.379	1096.92
052125__SST_scan_1.lif - U54-HRA-014	Positive	L3	52.6338	262.194	6783.2	1191.1	0.175595	11076.3	1.63291	554.078	0.0816839	3393.22	0.500239	386.861	1376.4
052125__SST_scan_1.lif - U54-HRA-014	Positive	L3	28.2663	204.687	4277.61	1168.58	0.273185	3264.47	0.763152	652.204	0.152469	824.577	0.192766	566.459	419.43
052125__SST_scan_1.lif - U54-HRA-014	Positive	L3	49.3848	196.889	7166.32	1135.22	0.158411	3139.38	0.438075	887.306	0.123816	1566.66	0.218614	804.486	1041.27
052125__SST_scan_1.lif - U54-HRA-014	Positive	L3	67.5792	250.173	6587.66	1404.52	0.213204	4066.45	0.617282	922.206	0.13999	2426.23	0.3683	742.842	1816.26
052125__SST_scan_1.lif - U54-HRA-014	Positive	L3	39.9627	227.105	9622.02	865.094	0.0899077	3586.52	0.372741	518.856	0.0539238	923.761	0.0960049	441.376	327.899
052125__SST_scan_1.lif - U54-HRA-014	Positive	L3	45.1611	236.202	7542.64	768.511	0.101889	7167.9	0.950317	452.381	0.0599765	2114.57	0.280348	376.575	902.798
052125__SST_scan_1.lif - U54-HRA-014	Positive	L3	64.98	275.515	6008.65	1250.73	0.208154	16225.1	2.7003	571.192	0.0950616	5181.3	0.862306	360.735	1760.94
052125__SST_scan_1.lif - U54-HRA-014	Positive	L3	35.4141	228.405	6456.38	1455.01	0.22536	11390.6	1.76424	785.159	0.12161	3413.19	0.528654	655.731	1871.79
052125__SST_scan_1.lif - U54-HRA-014	Positive	L3	58.8069	257.321	5435.29	1355.03	0.249303	22019.2	4.05117	648.497	0.119312	8208.98	1.51031	433.515	4006.84
052125__SST_scan_1.lif - U54-HRA-014	Positive	L3	37.0386	181.294	10044.9	703.706	0.0700558	3624.6	0.360838	375.977	0.0374295	1326.99	0.132106	287.542	707.002
052125__SST_scan_1.lif - U54-HRA-014	Positive	L3	36.0639	220.932	9193.09	772.684	0.0840505	3719.27	0.404573	450.894	0.0490471	925.544	0.100678	384.021	344.964
052125__SST_scan_1.lif - U54-HRA-014	Positive	L3	18.5193	80.9001	3662.03	1250.86	0.341576	5078.32	1.38675	793.016	0.216551	1962.32	0.535856	653.773	1014.68
052125__SST_scan_1.lif - U54-HRA-014	Positive	L3	46.4607	163.1	5636.86	1635.55	0.290152	17737.9	3.14677	1108.26	0.196609	8709.77	1.54515	896.752	5088.47
052125__SST_scan_1.lif - U54-HRA-014	Positive	L3	67.5792	246.924	3649.83	1629.84	0.446553	18571.7	5.08837	796.252	0.218161	7041.13	1.92916	479.125	2654.5
052125__SST_scan_1.lif - U54-HRA-014	Positive	L3	21.7683	181.944	4203.49	965.718	0.229742	5071.34	1.20646	744.58	0.177134	1149.13	0.273374	712.472	579.644
052125__SST_scan_1.lif - U54-HRA-014	Positive	L3	42.237	191.691	7765.02	1677.82	0.216074	7117.68	0.916634	1056.93	0.136115	2383.88	0.307003	871.759	972.048
052125__SST_scan_1.lif - U54-HRA-014	Positive	L3	37.3635	226.455	6725.17	5658.26	0.841356	16555.5	2.46172	4440.22	0.660239	6415.52	0.953957	4189.44	4327.88
052125__SST_scan_1.lif - U54-HRA-014	Positive	L3	28.9161	142.956	8184.95	1829.95	0.223575	8550.39	1.04465	1182.78	0.144506	3076.08	0.375821	1011.79	1629.74
052125__SST_scan_1.lif - U54-HRA-014	Positive	L3	59.7816	281.038	5944.12	697.808	0.117395	9233.04	1.55331	487.139	0.0819531	2868.77	0.482623	429.119	1116.02
052125__SST_scan_1.lif - U54-HRA-014	Positive	L3	48.735	212.485	4943.1	1973.21	0.399185	16633.3	3.36494	1233.82	0.249604	5886.46	1.19084	1006.54	2583.05
052125__SST_scan_1.lif - U54-HRA-014	Positive	L3	56.2077	257.321	5978.69	875.937	0.14651	6782.53	1.13445	582.782	0.0974766	2604.91	0.435699	499.903	1423.84
052125__SST_scan_1.lif - U54-HRA-014	Positive	L3	36.7137	232.953	4211.72	1095.79	0.260177	10066.7	2.39016	513.625	0.121952	3194.62	0.758507	401.447	1870.43
052125__SST_scan_1.lif - U54-HRA-014	Positive	L3	32.49	162.125	7959.21	1230.61	0.154614	8027.02	1.00852	603.518	0.0758263	2587.54	0.325101	439.656	1166.17
052125__SST_scan_1.lif - U54-HRA-014	Positive	L3	55.5579	272.266	6895.48	1569.52	0.227616	22038.6	3.19609	711.037	0.103116	6846.75	0.992933	483.143	2813.93
052125__SST_scan_1.lif - U54-HRA-014	Positive	L3	57.1824	234.253	5725.02	959.775	0.167646	6646.88	1.16102	690.444	0.120601	2677.11	0.467615	602.479	1380.56
052125__SST_scan_1.lif - U54-HRA-014	Positive	L3	38.988	151.728	8346.56	1708.06	0.204642	16327.5	1.95619	1248.43	0.149574	7527.13	0.901824	1082.27	4345.66
052125__SST_scan_1.lif - U54-HRA-014	Positive	L3	40.9374	151.403	8017.33	791.008	0.0986623	3867.89	0.482442	503.516	0.0628035	1867.12	0.232885	394.438	1108
052125__SST_scan_1.lif - U54-HRA-014	Positive	L3	16.8948	171.547	4180.03	1577.45	0.377377	11187.1	2.67631	591.089	0.141408	1718.43	0.411105	469.884	554.917
052125__SST_scan_1.lif - U54-HRA-014	Positive	L3	16.8948	160.826	3761.54	941.981	0.250425	6234.83	1.65752	446.081	0.11859	1248.01	0.331781	385.495	638.758
052125__SST_scan_1.lif - U54-HRA-014	Positive	L3	39.6378	231.654	4406.41	1329.9	0.301811	15385.9	3.49171	521.014	0.11824	4296.26	0.975002	352.951	1992.17
052125__SST_scan_1.lif - U54-HRA-014	Positive	L3	27.6165	212.16	5271.03	1775.84	0.336905	6558.56	1.24426	820.121	0.15559	2072.23	0.393135	672.957	1381.41
052125__SST_scan_1.lif - U54-HRA-014	Positive	L3	41.5872	182.594	7618.96	781.867	0.102621	4358.91	0.572113	421.465	0.055318	1598.96	0.209865	315.416	786.832
052125__SST_scan_1.lif - U54-HRA-014	Positive	L3	22.743	124.437	5490.84	1278.56	0.232853	9720.26	1.77027	515.985	0.0939718	2508.62	0.456874	326.571	717.345
052125__SST_scan_1.lif - U54-HRA-014	Positive	L3	43.8615	244	5413.04	1169.93	0.216132	3481.3	0.643133	819.498	0.151393	1223.81	0.226086	739.203	706.548
052125__SST_scan_1.lif - U54-HRA-014	Positive	L3	17.8695	174.796	3533.07	710.148	0.201	4047.82	1.1457	507.336	0.143596	685.506	0.194026	481.454	256.425
052125__SST_scan_1.lif - U54-HRA-014	Positive	L3	53.6085	259.92	6110.86	2055.51	0.336371	19607.7	3.20866	1175.08	0.192294	7003.1	1.14601	939.654	3632.57
052125__SST_scan_1.lif - U54-HRA-014	Positive	L3	37.6884	162.45	7356.34	1163.52	0.158165	5941.53	0.807676	931.23	0.126589	3086.56	0.419578	861.784	2233.01
052125__SST_scan_1.lif - U54-HRA-014	Positive	L3	62.3808	274.865	5448.88	729.853	0.133945	5027.3	0.922629	451.414	0.0828452	1983.3	0.363982	366.895	1059.31
052125__SST_scan_1.lif - U54-HRA-014	Positive	L3	45.486	184.543	7510.36	662.872	0.088261	5276.05	0.702503	622.829	0.0829293	2385.07	0.31757	609.607	1430.43
052125__SST_scan_1.lif - U54-HRA-014	Positive	L3	50.3595	245.624	6457.87	789.218	0.12221	10915.9	1.69033	448.752	0.0694892	3848.42	0.595928	360.378	2013.93
052125__SST_scan_1.lif - U54-HRA-014	Positive	L3	45.486	202.413	6151.84	856	0.139145	9910.53	1.61099	550.726	0.0895221	4779.07	0.776853	458.315	3225.71
052125__SST_scan_1.lif - U54-HRA-014	Positive	L3	23.3928	130.61	9242.24	951.763	0.10298	4593	0.496958	706.454	0.0764376	1286.78	0.139228	649.787	523.03
052125__SST_scan_1.lif - U54-HRA-014	Positive	L3	25.0173	192.666	5515.7	1030.7	0.186867	3636	0.659209	599.848	0.108753	874.508	0.158549	531.686	437.631
052125__SST_scan_1.lif - U54-HRA-014	Positive	L3	36.7137	224.831	4564.09	819.782	0.179615	4919.98	1.07798	349.479	0.0765714	1179.29	0.258384	251.977	403.779
052125__SST_scan_1.lif - U54-HRA-014	Positive	L3	49.3848	249.523	4578.86	1763.94	0.385235	22450.6	4.90311	1263.28	0.275895	8643.6	1.88772	1137.71	5180.6
052125__SST_scan_1.lif - U54-HRA-014	Positive	L3	110.141	373.96	3127.9	1222.47	0.39083	12160.1	3.88762	825.486	0.263911	5668.9	1.81237	656.472	2905.33
052125__SST_scan_1.lif - U54-HRA-014	Positive	L3	37.3635	230.029	7221.17	1797.16	0.248873	21716.7	3.00737	762.701	0.10562	5785.52	0.801188	549.828	2507.16
052125__SST_scan_1.lif - U54-HRA-014	Positive	L3	47.7603	193.64	8457.43	1996.45	0.236059	10211.2	1.20736	1127.87	0.133358	4229.79	0.500127	841.566	2258.2
052125__SST_scan_1.lif - U54-HRA-014	Positive	L3	47.1105	262.844	5262.97	801.154	0.152225	3974.05	0.755095	364.485	0.0692546	1116.54	0.212149	265.754	470.454
052125__SST_scan_1.lif - U54-HRA-014	Positive	L3	14.9454	123.787	2400.06	950.13	0.395878	6599.31	2.74965	598.544	0.249388	1646.12	0.685868	540.662	830.655
052125__SST_scan_1.lif - U54-HRA-014	Positive	L3	32.49	209.236	10072.2	1354.8	0.134508	20025.1	1.98815	534.694	0.053086	4641.76	0.460848	376.748	1679.04
052125__SST_scan_1.lif - U54-HRA-014	Positive	L3	41.2623	232.628	3885.65	1062.56	0.273457	10413.8	2.68006	611.451	0.157361	2745.5	0.706575	512.315	1060.32
052125__SST_scan_1.lif - U54-HRA-014	Positive	L3	44.1864	174.796	6690.72	2266.52	0.338756	10287.9	1.53764	965.216	0.144262	3457.41	0.516747	529.31	1169.34
052125__SST_scan_1.lif - U54-HRA-014	Positive	L3	42.8868	229.704	7165.09	845.224	0.117964	3382.75	0.472115	666.199	0.0929785	1086.83	0.151685	624.333	549.92
052125__SST_scan_1.lif - U54-HRA-014	Positive	L3	68.8788	294.359	4169.88	983.583	0.235878	4657.06	1.11683	640.426	0.153584	2389.09	0.572941	531.693	1670.47
052125__SST_scan_1.lif - U54-HRA-014	Positive	L3	48.735	238.477	4950.12	1683.08	0.340008	4500.35	0.909141	980.235	0.198023	1586.1	0.320417	792.407	807.29
052125__SST_scan_1.lif - U54-HRA-014	Positive	L3	47.4354	254.397	5313.82	2092.06	0.393702	5941.61	1.11814	1212.44	0.228167	2057.86	0.387265	1009.45	1161.6
052125__SST_scan_1.lif - U54-HRA-014	Positive	L3	60.1065	272.266	5907.94	948.963	0.160625	10517	1.78015	577.161	0.0976925	3781.44	0.640062	469.052	1822.96
052125__SST_scan_1.lif - U54-HRA-014	Positive	L3	15.2703	89.0226	4599.25	1064.61	0.231475	5821.08	1.26566	779.007	0.169377	1645.29	0.357729	717.627	747.855
052125__SST_scan_1.lif - U54-HRA-014	Positive	L3	30.5406	196.889	6959.3	937.01	0.134641	4395.78	0.631641	415.771	0.0597433	1057.32	0.151929	314.391	407.992
052125__SST_scan_1.lif - U54-HRA-014	Positive	L3	36.3888	229.704	5600.15	1281.17	0.228775	7774.26	1.38822	849.045	0.151611	2325.58	0.415271	764.514	1259.73
052125__SST_scan_1.lif - U54-HRA-014	Positive	L3	44.5113	245.299	3167.29	1132.11	0.357439	4297.09	1.35671	510.624	0.161218	1105.82	0.349138	369.146	379.353
052125__SST_scan_1.lif - U54-HRA-014	Positive	L3	56.5326	256.996	6519.72	1122.66	0.172195	7073.99	1.08501	797.99	0.122396	2677.96	0.410748	703.491	1398.47
052125__SST_scan_1.lif - U54-HRA-014	Positive	L3	20.7936	119.563	8216.57	737.388	0.0897441	6661.82	0.810779	425.035	0.051729	2382.76	0.289994	355.738	1433.43
052125__SST_scan_1.lif - U54-HRA-014	Positive	L3	67.5792	320.351	5835.1	1304.79	0.223611	7625.34	1.3068	882.946	0.151316	2743.25	0.470128	768.244	1415.77
052125__SST_scan_1.lif - U54-HRA-014	Positive	L3	66.6045	251.148	4828.81	1572.19	0.325586	7857.79	1.62727	890.193	0.184351	3473.38	0.719303	640.007	1864.98
052125__SST_scan_1.lif - U54-HRA-014	Positive	L3	86.4234	328.149	4181.38	988.902	0.236501	14749.6	3.52744	762.812	0.182431	5392.14	1.28956	682.087	2051.1
052125__SST_scan_1.lif - U54-HRA-014	Positive	L3	52.3089	271.291	6505.65	1312.13	0.20169	4430.86	0.681079	663.285	0.101955	1263.31	0.194187	503.733	484.41
052125__SST_scan_1.lif - U54-HRA-014	Positive	L3	31.8402	170.572	4106.8	920.952	0.224251	3044.47	0.741325	615.091	0.149774	997.956	0.243001	539.891	494.794
052125__SST_scan_1.lif - U54-HRA-014	Positive	L3	34.7643	220.282	7683.48	1181.97	0.153833	3413.41	0.444253	733.416	0.0954536	853.523	0.111085	642.277	333.405
052125__SST_scan_1.lif - U54-HRA-014	Positive	L3	50.3595	248.548	5655.67	1772.75	0.313446	9924.45	1.75478	1338.22	0.236616	3732.1	0.659887	1224.4	2110.05
052125__SST_scan_1.lif - U54-HRA-014	Positive	L3	47.4354	243.675	5163.31	517.752	0.100275	4044.47	0.78331	318.873	0.0617576	1175.05	0.227577	269.649	464.844
052125__SST_scan_1.lif - U54-HRA-014	Positive	L3	67.9041	279.414	3423.41	4169.59	1.21796	31518.6	9.2068	3136.57	0.916212	15904.4	4.64579	2801.23	10835.8
052125__SST_scan_1.lif - U54-HRA-014	Positive	L3	31.8402	223.206	7614.46	1981.88	0.260278	5563.65	0.730669	844.016	0.110844	1371.99	0.180182	641.384	625.527
052125__SST_scan_1.lif - U54-HRA-014	Positive	L3	19.1691	99.0945	4120.77	1523.12	0.36962	11825	2.86961	1392.2	0.33785	5127.65	1.24434	1356.2	3285.87
052125__SST_scan_1.lif - U54-HRA-014	Positive	L3	16.5699	118.264	3575.25	1628.47	0.455485	10324.5	2.88777	1007.3	0.281743	3412.35	0.954437	901.779	2238.17
052125__SST_scan_1.lif - U54-HRA-014	Positive	L3	36.0639	180.32	4619.22	1204.82	0.260827	7073.7	1.53136	538.104	0.116492	2384.65	0.516245	364.638	1164.65
052125__SST_scan_1.lif - U54-HRA-014	Positive	L3	74.0772	301.507	4580.1	1586.7	0.346434	9350.16	2.04147	921.142	0.201118	5836.48	1.27431	699.289	4665.25
052125__SST_scan_1.lif - U54-HRA-014	Positive	L3	26.9667	192.341	9605.4	1457.73	0.151762	6836.73	0.71176	415.688	0.0432765	1505.93	0.156779	238.581	599.903
052125__SST_scan_1.lif - U54-HRA-014	Positive	L3	38.3382	223.206	9828.16	1308.36	0.133123	13366.8	1.36005	573.055	0.0583075	4060.93	0.413193	412.697	2031.46
052125__SST_scan_1.lif - U54-HRA-014	Positive	L3	20.7936	183.569	8996.47	738.561	0.0820945	4037.92	0.448834	222.605	0.0247436	745.934	0.0829141	154.363	310.521
052125__SST_scan_1.lif - U54-HRA-014	Positive	L3	38.0133	233.603	9616.38	658.492	0.068476	4527.16	0.470776	508.551	0.0528838	1237.39	0.128675	478.512	578.339
052125__SST_scan_1.lif - U54-HRA-014	Positive	L3	42.5619	185.518	11720.5	1447.03	0.123462	11293.1	0.963533	778.268	0.0664024	4223.58	0.360359	575.658	2081.79
052125__SST_scan_1.lif - U54-HRA-014	Positive	L3	45.8109	228.73	9796.64	1205.11	0.123013	8962.67	0.914872	709.347	0.0724071	3217.57	0.328436	583.424	1758.34
052125__SST_scan_1.lif - U54-HRA-014	Positive	L3	12.3462	153.353	5759.16	796.861	0.138364	4396.93	0.763467	207.362	0.0360055	730.049	0.126763	148.412	363.361
052125__SST_scan_1.lif - U54-HRA-014	Positive	L3	44.8362	235.877	11206.2	591.167	0.0527537	3732.93	0.333114	417.696	0.0372738	1391.61	0.124182	377.053	843.046
052125__SST_scan_1.lif - U54-HRA-014	Positive	L3	65.3049	256.021	7625.86	942.966	0.123654	6958.75	0.912519	582.245	0.0763514	3173.6	0.416163	455.005	1838.43
052125__SST_scan_1.lif - U54-HRA-014	Positive	L3	43.8615	219.632	11416	1296.43	0.113563	9340.9	0.818231	690.237	0.0604625	3599.31	0.315287	535.322	2132.01
052125__SST_scan_1.lif - U54-HRA-014	Positive	L3	22.743	189.417	6641.07	739.164	0.111302	3474.29	0.523152	241.695	0.036394	729.062	0.109781	170.628	336.887
052125__SST_scan_1.lif - U54-HRA-014	Positive	L3	34.4394	202.413	13467	988.149	0.0733756	4288.29	0.318429	381.731	0.0283457	1228.53	0.0912254	256.467	596.498
052125__SST_scan_1.lif - U54-HRA-014	Positive	L3	51.0093	245.299	9305.9	1081.6	0.116227	7827.82	0.841167	547.276	0.0588096	2872.09	0.308631	404.074	1543.92
052125__SST_scan_1.lif - U54-HRA-014	Positive	L3	48.735	226.13	10488.3	1278.95	0.121941	16886.5	1.61003	583.058	0.055591	6015.01	0.573495	385.33	2926.07
052125__SST_scan_1.lif - U54-HRA-014	Positive	L3	18.8442	142.306	5082.95	388.918	0.0765142	5056.21	0.99474	270.731	0.0532626	1214.33	0.238903	251.659	594.347
052125__SST_scan_1.lif - U54-HRA-014	Positive	L3	36.7137	179.995	10261.8	1010.05	0.0984281	5958.97	0.580694	663.495	0.0646567	1992.99	0.194214	571.343	938.4
052125__SST_scan_1.lif - U54-HRA-014	Positive	L3	13.9707	106.892	9118.33	1113.4	0.122106	5249.04	0.575658	368.692	0.0404341	1116.34	0.122428	251.518	466.091
052125__SST_scan_1.lif - U54-HRA-014	Positive	L3	48.4101	250.498	10031.6	2126.41	0.211971	6298.95	0.627912	887.241	0.0884448	2515.5	0.250758	583.445	1587.95
052125__SST_scan_1.lif - U54-HRA-014	Positive	L3	36.3888	215.409	13341.9	699.376	0.0524196	5004.12	0.375068	305.482	0.0228965	1441.13	0.108015	221.23	679.024
052125__SST_scan_1.lif - U54-HRA-014	Positive	L3	34.7643	212.16	11148.2	814.183	0.073033	3795.8	0.340487	428.122	0.038403	1150.76	0.103225	350.91	621.758
052125__SST_scan_1.lif - U54-HRA-014	Positive	L3	16.245	171.222	9794.55	1537.34	0.156959	12640.9	1.29061	927.74	0.09472	4785.69	0.488607	855.415	3853.71
052125__SST_scan_1.lif - U54-HRA-014	Positive	L3	9.747	139.707	5366.39	944	0.17591	7316	1.3633	471.543	0.0878696	1948.81	0.36315	432.369	1503.79
052125__SST_scan_1.lif - U54-HRA-014	Positive	L3	38.988	181.294	8011.06	641.496	0.0800763	5794.5	0.723313	672.361	0.0839291	2448.53	0.305644	681.048	1506.76
052125__SST_scan_1.lif - U54-HRA-014	Positive	L3	32.1651	213.134	6144.67	1256.05	0.204413	10045.1	1.63477	773.892	0.125945	2828.82	0.46037	684.249	1487.16
052125__SST_scan_1.lif - U54-HRA-014	Positive	L3	16.5699	141.332	3002.85	600.259	0.199896	4052.96	1.3497	250.225	0.0833291	990.727	0.329929	200.744	557.846
052125__SST_scan_1.lif - U54-HRA-014	Positive	L3	26.3169	146.205	4429.78	522.59	0.117972	3060	0.690779	223.304	0.0504097	728.196	0.164386	156.348	206.526
052125__SST_scan_1.lif - U54-HRA-014	Positive	L3	19.494	171.222	3092.35	1638.52	0.529863	15813.5	5.11373	599.903	0.193996	3240.39	1.04787	454.093	1475.27
052125__SST_scan_1.lif - U54-HRA-014	Positive	L3	52.9587	240.751	4055.85	1279.3	0.315421	10614.5	2.61708	678.47	0.167282	4177.77	1.03006	500.951	2276.01
052125__SST_scan_1.lif - U54-HRA-014	Positive	L3	45.1611	236.527	7807.86	1166.16	0.149357	6742.83	0.863594	644.812	0.082585	1980.72	0.253683	517.589	818.64
052125__SST_scan_1.lif - U54-HRA-014	Positive	L3	47.4354	256.996	7178.95	1430.45	0.199257	4289.48	0.597508	1077.52	0.150094	1217.42	0.169583	993.695	487.811
052125__SST_scan_1.lif - U54-HRA-014	Positive	L3	64.3302	288.186	4731.44	4870.63	1.02942	36681.1	7.75263	2212.57	0.46763	13872.7	2.93203	1424.85	7113.44
052125__SST_scan_1.lif - U54-HRA-014	Positive	L3	43.5366	244.325	4955.39	1203.94	0.242956	5314.98	1.07256	796.943	0.160823	1716.42	0.346374	705.616	908.937
052125__SST_scan_1.lif - U54-HRA-014	Positive	L3	52.3089	174.146	7609.82	933.591	0.122683	16663.1	2.18968	524.946	0.0689828	6671.89	0.876747	345.754	2290.72
052125__SST_scan_1.lif - U54-HRA-014	Positive	L3	36.3888	168.948	6211.5	964.709	0.15531	4104.1	0.660726	586.424	0.0944094	1306.31	0.210304	476.871	496.054
052125__SST_scan_1.lif - U54-HRA-014	Positive	L3	81.5499	317.102	4980.93	1073.97	0.215617	6483.14	1.30159	611.962	0.122861	2454.32	0.492743	451.152	1052.02
052125__SST_scan_1.lif - U54-HRA-014	Positive	L3	12.0213	77.976	5191.27	1100.49	0.211988	3179.66	0.612501	692.585	0.133413	1321.79	0.254618	608.965	940.925
052125__SST_scan_1.lif - U54-HRA-014	Positive	L3	28.5912	86.4234	8446.73	1304.15	0.154397	3510.78	0.415638	1047.64	0.124029	2490.05	0.294795	905.965	1926.27
052125__SST_scan_1.lif - U54-HRA-014	Positive	L3	45.1611	239.776	7286.85	926.028	0.127082	10061.8	1.38081	742.154	0.101848	3335.96	0.457806	697.654	1708.21
052125__SST_scan_1.lif - U54-HRA-014	Positive	L3	37.3635	213.134	9071.29	1192.52	0.131461	6507.3	0.717351	777.306	0.0856885	1836.34	0.202434	688.277	834.8
052125__SST_scan_1.lif - U54-HRA-014	Positive	L3	57.5073	274.216	6237.68	1659.89	0.266107	3016.14	0.483535	1383.57	0.221808	1318.84	0.211431	1310.13	867.76
052125__SST_scan_1.lif - U54-HRA-014	Positive	L3	68.5539	279.414	4123.94	7293.33	1.76853	11389.3	2.76176	5121.33	1.24185	7457.01	1.80822	4430.54	6206.36
052125__SST_scan_1.lif - U54-HRA-014	Positive	L3	48.4101	251.148	7577.95	1315.1	0.173543	5705.67	0.752931	1233.32	0.162751	2166.6	0.285908	1213.66	1315.86
052125__SST_scan_1.lif - U54-HRA-014	Positive	L3	50.3595	232.953	4527.68	1221.75	0.26984	4306.6	0.951172	960.4	0.212118	2163.03	0.477735	888.448	1572.88
052125__SST_scan_1.lif - U54-HRA-014	Positive	L3	21.1185	184.543	5060.81	728.884	0.144025	5219.43	1.03134	351.849	0.0695242	1497.29	0.295859	299.818	983.63
052125__SST_scan_1.lif - U54-HRA-014	Positive	L3	32.1651	215.409	9820.9	821.767	0.0836753	7464.78	0.760091	358.885	0.036543	1907.7	0.194249	273.9	887.412
052125__SST_scan_1.lif - U54-HRA-014	Positive	L3	14.9454	135.808	3649.68	1735.08	0.475405	4751.96	1.30202	682.587	0.187026	885.171	0.242534	531.005	328.269
052125__SST_scan_1.lif - U54-HRA-014	Positive	L3	80.5752	316.128	6559.69	985.875	0.150293	15875.5	2.42016	516.969	0.07881	6479.74	0.987811	356.571	3265.73
052125__SST_scan_1.lif - U54-HRA-014	Positive	L3	42.8868	235.553	12528.5	978.022	0.078064	3423.03	0.27322	388.197	0.0309852	872.415	0.0696346	251.005	279.148
052125__SST_scan_1.lif - U54-HRA-014	Positive	L3	32.8149	206.636	15133.9	1039.04	0.0686563	7900.87	0.522064	543.039	0.0358823	2033.75	0.134383	446.44	891.088
052125__SST_scan_1.lif - U54-HRA-014	Positive	L3	36.0639	212.485	15335.7	882.152	0.0575229	6574.62	0.428715	393.072	0.0256312	1981.77	0.129226	292.007	1032.69
052125__SST_scan_1.lif - U54-HRA-014	Positive	L3	16.8948	167.973	2972.29	1074.95	0.361656	3980.82	1.33931	499.491	0.168049	1385.28	0.466064	430.985	1076.29
052125__SST_scan_1.lif - U54-HRA-014	Positive	L3	26.6418	192.991	8072.91	898.291	0.111272	3483.08	0.431453	257.813	0.0319356	898.573	0.111307	149.599	461.898
052125__SST_scan_1.lif - U54-HRA-014	Positive	L3	31.5153	206.961	15498.1	625.243	0.0403431	3055.62	0.197161	283.503	0.0182927	781.962	0.0504553	217.71	344.23
052125__SST_scan_1.lif - U54-HRA-014	Positive	L3	38.0133	223.206	13003	1917.39	0.147458	10097.4	0.776546	880.728	0.0677328	2753.58	0.211765	657.277	1170.64
052125__SST_scan_1.lif - U54-HRA-014	Positive	L3	84.474	326.849	7277.61	973.487	0.133765	4500.81	0.618446	440.389	0.0605129	1556.91	0.213932	251.942	516.263
052125__SST_scan_1.lif - U54-HRA-014	Positive	L3	37.0386	176.421	13135.9	1137.33	0.086582	5185.38	0.39475	805.187	0.0612968	1881.16	0.143208	716.358	997.47
052125__SST_scan_1.lif - U54-HRA-014	Positive	L3	45.8109	241.401	11158.8	1345.14	0.120546	3143.88	0.281741	534.005	0.0478553	1014.8	0.0909425	337.326	498.558
052125__SST_scan_1.lif - U54-HRA-014	Positive	L3	37.0386	181.294	15335.2	952.836	0.0621341	6423.02	0.418843	831.601	0.0542284	2211.17	0.14419	799.998	1113.26
052125__SST_scan_1.lif - U54-HRA-014	Positive	L3	34.1145	221.907	9559.27	1094.76	0.114524	8686.28	0.908676	272.836	0.0285415	1954.74	0.204487	116.756	676.456
052125__SST_scan_1.lif - U54-HRA-014	Positive	L3	34.1145	177.395	14081.5	1119.66	0.0795131	4589.61	0.325933	561.057	0.0398437	1732.8	0.123056	421.725	1020.24
052125__SST_scan_1.lif - U54-HRA-014	Positive	L3	46.4607	195.915	12047.8	1383.31	0.114819	12537.7	1.04067	902.737	0.0749299	4642.64	0.385353	749.876	2131.35
052125__SST_scan_1.lif - U54-HRA-014	Positive	L3	67.2543	301.832	6139.97	801.953	0.130612	6951.28	1.13214	372.047	0.0605944	2444.3	0.398096	245.111	1113.55
052125__SST_scan_1.lif - U54-HRA-014	Positive	L3	32.8149	205.987	16793.2	1057.02	0.0629434	7434.6	0.442715	472.416	0.0281314	2142.82	0.127601	357.917	1106.39
052125__SST_scan_1.lif - U54-HRA-014	Positive	L3	43.5366	237.502	9625.54	872.11	0.0906037	10610.5	1.10233	720.52	0.074855	3873.7	0.40244	685.557	2319.92
052125__SST_scan_1.lif - U54-HRA-014	Positive	L3	48.0852	270.317	10237.6	1916	0.187153	25125	2.45419	1055.06	0.103058	8560.15	0.836148	858.242	4773.19
052125__SST_scan_1.lif - U54-HRA-014	Positive	L3	50.3595	231.979	4887.17	1027.14	0.21017	4147.19	0.848587	688.37	0.140852	1492.41	0.305373	591.317	731.849
052125__SST_scan_1.lif - U54-HRA-014	Positive	L3	30.2157	208.261	9700.18	686.553	0.0707774	3169.98	0.326796	477.247	0.0491998	784.783	0.080904	441.278	374.896
052125__SST_scan_1.lif - U54-HRA-014	Positive	L3	52.3089	247.249	7822.69	527.291	0.0674053	4354.95	0.556708	331.902	0.0424281	1522.67	0.194647	277.99	741.184
052125__SST_scan_1.lif - U54-HRA-014	Positive	L3	41.5872	180.969	4569.52	1636.59	0.358153	24887.7	5.44645	1014.87	0.222095	11461.1	2.50816	819.761	7247.62
052125__SST_scan_1.lif - U54-HRA-014	Positive	L3	18.8442	107.867	5003.14	2065.08	0.412756	27562.5	5.50904	938.2	0.187522	11564.2	2.31139	666.915	7712.75
052125__SST_scan_1.lif - U54-HRA-014	Positive	L3	47.4354	246.599	11532.9	1195.41	0.103652	4701.18	0.407631	693.835	0.0601613	1541.6	0.133669	572.341	776.264
052125__SST_scan_1.lif - U54-HRA-014	Positive	L3	49.7097	203.387	9505.55	1376.24	0.144782	6703.27	0.705195	932.467	0.0980971	3034.31	0.319214	786.416	1826.8
052125__SST_scan_1.lif - U54-HRA-014	Positive	L3	37.6884	221.907	12062.7	860.826	0.0713626	5784.14	0.479506	411.405	0.0341055	1445.66	0.119845	314.815	513.233
052125__SST_scan_1.lif - U54-HRA-014	Positive	L3	65.9547	297.608	6519.92	785.243	0.120438	4977.4	0.763414	512.515	0.0786075	1699.53	0.260668	433.497	749.827
052125__SST_scan_1.lif - U54-HRA-014	Positive	L3	10.3968	98.1198	7743.8	756.257	0.0976597	5049.51	0.652072	527.323	0.0680962	1280.26	0.165328	497.757	793.461
052125__SST_scan_1.lif - U54-HRA-014	Positive	L3	28.9161	166.674	11936.8	1616.07	0.135386	8313.94	0.696496	730.424	0.061191	2569.87	0.21529	532.207	1284.29
052125__SST_scan_1.lif - U54-HRA-014	Positive	L3	40.9374	227.755	14064.7	879.24	0.0625141	3958.22	0.28143	497.503	0.0353725	1327.68	0.0943984	411.562	735.47
052125__SST_scan_1.lif - U54-HRA-014	Positive	L3	38.6631	86.7483	12150.3	1717.99	0.141395	14032.4	1.1549	1508.52	0.124155	10180.2	0.837852	1340.95	7098.42
052125__SST_scan_1.lif - U54-HRA-014	Positive	L3	24.0426	168.623	10258.8	1785.51	0.174046	5003.83	0.487758	719.83	0.0701668	1352.35	0.131823	538.233	730.13
052125__SST_scan_1.lif - U54-HRA-014	Positive	L3	39.9627	230.029	11018.4	1412.33	0.128179	5445.32	0.4942	650.52	0.0590391	1668.95	0.151469	483.997	843.48
052125__SST_scan_1.lif - U54-HRA-014	Positive	L3	80.9001	307.355	6270.14	2304.32	0.367506	30415.7	4.85088	1281.48	0.204378	14147.7	2.25636	908.601	8217.17
052125__SST_scan_1.lif - U54-HRA-014	Positive	L3	64.6551	234.903	8634.12	831.869	0.0963467	5397.04	0.625082	591.953	0.0685598	2213.07	0.256316	501.359	1010.77
052125__SST_scan_1.lif - U54-HRA-014	Positive	L3	22.0932	172.522	10191.9	1933.83	0.189743	17115.1	1.67929	875.515	0.0859033	4844.49	0.475329	709.865	2923.88
052125__SST_scan_1.lif - U54-HRA-014	Positive	L3	53.9334	295.334	6454.94	2156.7	0.334116	26201.9	4.0592	946.574	0.146644	9257.26	1.43414	670.208	5387.47
052125__SST_scan_1.lif - U54-HRA-014	Positive	L3	61.731	253.422	9873.95	739.176	0.0748612	4463.08	0.452005	468.099	0.0474074	1677.58	0.169899	379.273	764.84
052125__SST_scan_1.lif - U54-HRA-014	Positive	L3	47.4354	236.202	13779	1489.73	0.108116	13272.2	0.963217	687.104	0.0498661	5088.07	0.369263	486.105	3038.54
052125__SST_scan_1.lif - U54-HRA-014	Positive	L3	28.5912	204.362	19856.3	1655.05	0.0833518	7409.35	0.37315	1048.65	0.052812	2251.05	0.113367	946.078	1378.55
052125__SST_scan_1.lif - U54-HRA-014	Positive	L3	13.3209	145.555	11523.7	1471.8	0.127719	9242.16	0.802013	570.257	0.0494856	1621.19	0.140683	472.794	797.3
052125__SST_scan_1.lif - U54-HRA-014	Positive	L3	23.3928	180.969	19703.1	927.616	0.0470797	4664.84	0.236756	602.17	0.0305622	1009.38	0.0512295	553.186	459.179
052125__SST_scan_1.lif - U54-HRA-014	Positive	L3	26.6418	129.96	4646.8	1176.33	0.253149	9059.53	1.94963	718.351	0.15459	4367.31	0.939851	591.86	3071.36
052125__SST_scan_1.lif - U54-HRA-014	Positive	L3	32.49	210.535	17459.9	2843.86	0.162879	34977.9	2.00333	795.37	0.0455541	7867.12	0.450582	417.819	2870.43
052125__SST_scan_1.lif - U54-HRA-014	Positive	L3	32.1651	177.071	19402.4	1477.49	0.0761497	10563.8	0.544458	526.644	0.0271432	3014.21	0.155352	311.318	1304.55
052125__SST_scan_1.lif - U54-HRA-014	Positive	L3	38.6631	211.185	16548.5	838.936	0.0506955	3137.26	0.18958	550.988	0.0332953	1182.9	0.0714807	482.559	718.46
052125__SST_scan_1.lif - U54-HRA-014	Positive	L3	59.1318	248.224	10424.9	831.125	0.0797253	6802.74	0.65255	739.931	0.0709776	3108.65	0.298196	711.1	1940.76
052125__SST_scan_1.lif - U54-HRA-014	Positive	L3	33.4647	212.485	18708.5	884.99	0.0473043	4241.43	0.226712	617.482	0.0330055	1116.49	0.0596784	566.413	519.913
052125__SST_scan_1.lif - U54-HRA-014	Positive	L3	11.0466	124.437	3753.87	809.789	0.215721	5551.05	1.47876	182.525	0.0486231	763.336	0.203346	114.226	242.037
052125__SST_scan_1.lif - U54-HRA-014	Positive	L3	59.1318	240.751	9496.09	2116.47	0.222878	29909.4	3.14965	941.341	0.0991293	10937.6	1.1518	551.038	4636.39
052125__SST_scan_1.lif - U54-HRA-014	Positive	L3	76.3515	298.908	8680.96	807.744	0.0930478	9797.55	1.12863	445.034	0.0512655	3678.39	0.423731	318.643	1546.1
052125__SST_scan_1.lif - U54-HRA-014	Positive	L3	61.0812	218.333	11534.1	1269.46	0.110061	6682.46	0.579366	983.96	0.0853088	3189.45	0.276524	874.557	1850.94
052125__SST_scan_1.lif - U54-HRA-014	Positive	L3	58.1571	275.515	9854.17	1366.43	0.138665	4883.52	0.495579	775.817	0.0787299	2671.35	0.271088	615.546	2071.04
							0.22888		1.50821		0.134605		0.530562
052125__SST_scan_1.lif - U54-HRA-014	Positive	L4	12.996	154.652	4709.98	2010.27	0.426812	4209.16	0.893669	859.383	0.18246	868.324	0.184358	742.703	529.622
052125__SST_scan_1.lif - U54-HRA-014	Positive	L4	42.237	176.421	5977.05	982.47	0.164374	3201.86	0.535693	846.18	0.141572	1321.67	0.221124	802.515	719.279
052125__SST_scan_1.lif - U54-HRA-014	Positive	L4	9.747	75.7017	3345.72	1177.78	0.352026	3156.97	0.943585	1137.92	0.340113	1970.45	0.588948	1131.67	1784.33
052125__SST_scan_1.lif - U54-HRA-014	Positive	L4	32.1651	204.687	10193.1	595.534	0.0584251	3943.22	0.386851	352.808	0.0346124	874.322	0.0857756	305.458	275.653
052125__SST_scan_1.lif - U54-HRA-014	Positive	L4	45.8109	231.654	6803.36	1630.68	0.239687	8927.12	1.31216	895.923	0.131688	2590.37	0.380749	705.43	947.508
052125__SST_scan_1.lif - U54-HRA-014	Positive	L4	35.0892	179.345	6781.88	1186.37	0.174932	3299.74	0.486553	1129.62	0.166565	1072.61	0.158159	1115.05	500.645
052125__SST_scan_1.lif - U54-HRA-014	Positive	L4	48.0852	238.152	6264.53	1444.1	0.23052	11407.9	1.82103	1370.6	0.218787	4394.21	0.701444	1351.82	2601.96
052125__SST_scan_1.lif - U54-HRA-014	Positive	L4	37.6884	206.311	8824.73	1151.7	0.130508	8750.31	0.991567	668.426	0.0757446	2458.63	0.278606	557.19	1010.44
052125__SST_scan_1.lif - U54-HRA-014	Positive	L4	38.0133	175.446	6644.18	1359.57	0.204626	16825.4	2.53236	801.05	0.120564	5519.1	0.830668	638.812	2234.89
052125__SST_scan_1.lif - U54-HRA-014	Positive	L4	57.5073	269.667	5056.94	1189.43	0.235207	6124.66	1.21114	1054.04	0.208434	2406.48	0.475878	1016.61	1378.42
052125__SST_scan_1.lif - U54-HRA-014	Positive	L4	47.1105	195.59	5764.29	732.718	0.127113	3305.03	0.573364	535.721	0.092938	1156.25	0.200588	471.068	451.029
052125__SST_scan_1.lif - U54-HRA-014	Positive	L4	46.4607	194.94	5206.28	1187.38	0.228067	4819.08	0.925627	1091.41	0.209633	2041.51	0.392124	1060.89	1158.29
052125__SST_scan_1.lif - U54-HRA-014	Positive	L4	53.6085	199.814	4385.74	1090.85	0.248727	14323.9	3.26601	749.186	0.170823	7304.95	1.66562	616.36	4576.26
052125__SST_scan_1.lif - U54-HRA-014	Positive	L4	50.6844	185.843	5465.25	997.478	0.182513	5028.7	0.920122	918.589	0.168078	2010.57	0.367882	887.686	828.285
052125__SST_scan_1.lif - U54-HRA-014	Positive	L4	37.0386	218.658	5960	914.161	0.153383	3214.99	0.539428	566.091	0.0949816	974.697	0.16354	492.219	499.239
052125__SST_scan_1.lif - U54-HRA-014	Positive	L4	40.6125	181.944	6353.77	884.164	0.139156	4316.37	0.679339	712.671	0.112165	1394.25	0.219437	662.209	534.409
052125__SST_scan_1.lif - U54-HRA-014	Positive	L4	26.3169	177.395	3551.74	1812.78	0.510391	6185.13	1.74144	1019.88	0.287149	2457.44	0.691898	866.805	1737.78
052125__SST_scan_1.lif - U54-HRA-014	Positive	L4	13.6458	112.091	4385.09	1251.36	0.285368	3630.47	0.827913	1178.21	0.268685	872.838	0.199047	1166.71	439.365
052125__SST_scan_1.lif - U54-HRA-014	Positive	L4	40.9374	223.206	4258.09	3065.73	0.719977	10437.6	2.45124	1690.88	0.397099	2761.58	0.648547	1379.64	1023.86
052125__SST_scan_1.lif - U54-HRA-014	Positive	L4	27.2916	192.991	4146.57	1463.49	0.35294	3011.1	0.726168	988.534	0.238398	744.592	0.179568	908.287	361.644
052125__SST_scan_1.lif - U54-HRA-014	Positive	L4	56.2077	214.759	4939.6	1630.5	0.330088	13123	2.6567	779.047	0.157715	4848.69	0.981597	474.333	1887.54
052125__SST_scan_1.lif - U54-HRA-014	Positive	L4	46.4607	234.903	5301.5	911.856	0.172	11105.2	2.09472	974.53	0.183822	3832.89	0.722983	990.362	1995.96
052125__SST_scan_1.lif - U54-HRA-014	Positive	L4	46.7856	240.426	5921.04	1331.51	0.224877	4463.75	0.753879	1112.99	0.187973	1630.89	0.27544	1059.29	934.599
052125__SST_scan_1.lif - U54-HRA-014	Positive	L4	43.8615	211.835	5578.71	763.87	0.136926	4481.5	0.803321	853.476	0.152988	1778.34	0.318773	877.708	1047.34
052125__SST_scan_1.lif - U54-HRA-014	Positive	L4	36.7137	216.059	6278.9	583.339	0.0929046	3509.07	0.558867	461.634	0.0735215	985.069	0.156885	436.279	459.236
052125__SST_scan_1.lif - U54-HRA-014	Positive	L4	44.5113	228.08	4733.04	882.669	0.186491	4559.46	0.963328	827.189	0.174769	1537.55	0.324854	813.121	771.275
052125__SST_scan_1.lif - U54-HRA-014	Positive	L4	59.1318	246.274	4312.4	948.29	0.219898	6600.38	1.53056	443.603	0.102867	2416.09	0.560265	279.778	1057.84
052125__SST_scan_1.lif - U54-HRA-014	Positive	L4	44.1864	164.075	6372.48	1324.49	0.207845	14291.5	2.24269	1242.22	0.194936	6519.53	1.02308	1210.93	3562.8
052125__SST_scan_1.lif - U54-HRA-014	Positive	L4	32.49	159.526	7236.61	690.683	0.0954429	4738.62	0.654813	428.146	0.059164	1248	0.172457	357.776	312.374
052125__SST_scan_1.lif - U54-HRA-014	Positive	L4	37.6884	185.843	7371.41	3565.19	0.483651	3457.25	0.469007	3031.53	0.411255	1352.36	0.183461	2888.99	790.132
052125__SST_scan_1.lif - U54-HRA-014	Positive	L4	69.8535	241.076	4491.21	2383.29	0.530655	9429.56	2.09956	1789.58	0.398463	5551.62	1.23611	1541.45	3930.87
052125__SST_scan_1.lif - U54-HRA-014	Positive	L4	25.3422	189.092	4162.61	1856.1	0.445897	8336.78	2.00278	720.724	0.173142	1917.06	0.460543	532.629	853.515
052125__SST_scan_1.lif - U54-HRA-014	Positive	L4	50.6844	242.7	6182.26	1455.09	0.235365	8881.43	1.4366	844.497	0.1366	2872.13	0.464576	679.669	1249.92
052125__SST_scan_1.lif - U54-HRA-014	Positive	L4	44.1864	188.442	6755.65	1462.53	0.21649	15764.1	2.33347	841.231	0.124523	5785.07	0.85633	649.09	2699
052125__SST_scan_1.lif - U54-HRA-014	Positive	L4	53.6085	257.321	4522.01	604.29	0.133633	5454.03	1.20611	427.575	0.094554	1624.06	0.359145	379.637	585.111
052125__SST_scan_1.lif - U54-HRA-014	Positive	L4	49.3848	250.173	5878.93	1119.61	0.190444	10698.1	1.81974	629.102	0.10701	3203.48	0.544909	502.675	1271.75
052125__SST_scan_1.lif - U54-HRA-014	Positive	L4	45.1611	190.391	5804.8	1066.76	0.183773	11363.4	1.95759	949.589	0.163587	4398.65	0.75776	912.02	2165.56
052125__SST_scan_1.lif - U54-HRA-014	Positive	L4	46.1358	260.245	4813.78	1270.54	0.263939	7950.55	1.65162	579.511	0.120386	2302.42	0.478299	426.767	1053.98
052125__SST_scan_1.lif - U54-HRA-014	Positive	L4	46.1358	215.734	5907.89	1100.79	0.186326	11424.6	1.93379	796.514	0.134822	3854.48	0.65243	710.917	1724.93
052125__SST_scan_1.lif - U54-HRA-014	Positive	L4	52.6338	258.945	5672.54	1486.31	0.262019	10206.4	1.79926	863.868	0.15229	3119.58	0.549945	695.373	1201.18
052125__SST_scan_1.lif - U54-HRA-014	Positive	L4	38.0133	229.379	5736.89	1504.68	0.262281	11149	1.94339	941.1	0.164044	3784.53	0.659682	824.73	2263.88
052125__SST_scan_1.lif - U54-HRA-014	Positive	L4	46.1358	193.64	6296	834.152	0.132489	5604.36	0.890146	632.781	0.100505	2113.96	0.335762	568.324	996.724
052125__SST_scan_1.lif - U54-HRA-014	Positive	L4	46.4607	195.59	6185.33	1493.8	0.241507	11599.6	1.87534	891.474	0.144127	4503.17	0.728041	703.33	2286.49
052125__SST_scan_1.lif - U54-HRA-014	Positive	L4	66.9294	252.772	4283.61	922.187	0.215282	8412	1.96376	586.456	0.136907	4021.2	0.938741	463.139	2408.42
052125__SST_scan_1.lif - U54-HRA-014	Positive	L4	49.3848	254.072	5749.89	1604.17	0.278992	11827.5	2.057	721.063	0.125405	4197.24	0.729968	503.097	2313.97
052125__SST_scan_1.lif - U54-HRA-014	Positive	L4	12.3462	117.289	3149.31	1012.93	0.321636	4746.4	1.50712	299.482	0.0950945	975.532	0.30976	199.153	445.253
052125__SST_scan_1.lif - U54-HRA-014	Positive	L4	88.0479	316.453	3648.8	1458.81	0.399806	21086.6	5.77905	1059.79	0.290449	11870.4	3.25323	903.257	8254.89
052125__SST_scan_1.lif - U54-HRA-014	Positive	L4	47.4354	199.164	5462.07	1330.53	0.243595	10831.8	1.98309	646.789	0.118415	3914.66	0.716699	428.167	1702.97
052125__SST_scan_1.lif - U54-HRA-014	Positive	L4	44.1864	195.265	6284.15	1074.81	0.171035	12153.6	1.934	697.235	0.110951	4452.22	0.708485	585.421	2171.57
052125__SST_scan_1.lif - U54-HRA-014	Positive	L4	74.727	238.152	4931.39	1009.56	0.204721	4660.38	0.945045	698.989	0.141743	2209.61	0.44807	558.435	1100.46
052125__SST_scan_1.lif - U54-HRA-014	Positive	L4	28.2663	140.682	4546.77	690.944	0.151964	3273.1	0.719874	523.826	0.115208	1271.01	0.279542	480.481	751.741
052125__SST_scan_1.lif - U54-HRA-014	Positive	L4	9.0972	137.758	3765.13	1271.45	0.337691	8211.9	2.18104	464.608	0.123398	1508.26	0.400587	400.964	979.476
052125__SST_scan_1.lif - U54-HRA-014	Positive	L4	24.6924	192.016	3452.27	1112.47	0.322244	8949.46	2.59234	750.568	0.217413	3112.17	0.901485	695.648	2226.36
052125__SST_scan_1.lif - U54-HRA-014	Positive	L4	33.1398	208.261	4945.47	1381.7	0.279387	15844.2	3.20377	790.213	0.159785	5013.34	1.01372	673.241	2871.42
052125__SST_scan_1.lif - U54-HRA-014	Positive	L4	45.486	241.076	7406.54	534.062	0.0721068	3221.3	0.434927	347.909	0.0469732	1058.12	0.142863	302.771	533.605
052125__SST_scan_1.lif - U54-HRA-014	Positive	L4	49.3848	246.599	7105.41	723.451	0.101817	4526.81	0.637094	369.834	0.0520497	1300.18	0.182985	280.554	485.54
052125__SST_scan_1.lif - U54-HRA-014	Positive	L4	43.2117	193.64	7077.89	825.504	0.116631	4633.96	0.65471	753.438	0.10645	1871.56	0.264423	732.022	1050.63
052125__SST_scan_1.lif - U54-HRA-014	Positive	L4	48.4101	224.506	7497.38	586.099	0.0781739	4944.5	0.659497	542.548	0.072365	1687.5	0.225078	530.289	770.709
052125__SST_scan_1.lif - U54-HRA-014	Positive	L4	18.5193	120.863	6204.91	3353.78	0.540503	4692.69	0.756286	2350.6	0.378829	2752.86	0.443659	2165.89	2395.69
052125__SST_scan_1.lif - U54-HRA-014	Positive	L4	59.4567	242.7	5533.43	1111.11	0.2008	3886.75	0.702413	898.503	0.162377	2605.42	0.470851	827.885	2179.83
052125__SST_scan_1.lif - U54-HRA-014	Positive	L4	15.2703	59.4567	5316.84	5917.51	1.11297	27186.6	5.1133	4925.36	0.926369	17690	3.32716	4544.91	14048.4
052125__SST_scan_1.lif - U54-HRA-014	Positive	L4	41.2623	227.755	7166.05	514.227	0.0717589	8646.77	1.20663	417.329	0.058237	2461.57	0.343505	394.889	1029.21
052125__SST_scan_1.lif - U54-HRA-014	Positive	L4	54.2583	262.519	4843.35	1441.64	0.297654	22354.9	4.61559	868.54	0.179326	7859.61	1.62276	717.205	4031.93
052125__SST_scan_1.lif - U54-HRA-014	Positive	L4	38.988	223.531	7714.89	800.686	0.103784	3281.89	0.425397	449.821	0.0583056	889.397	0.115283	374.945	378.829
052125__SST_scan_1.lif - U54-HRA-014	Positive	L4	51.984	222.881	5657.89	899.121	0.158915	3641.91	0.643687	921.684	0.162902	1391.04	0.245858	928.816	679.554
052125__SST_scan_1.lif - U54-HRA-014	Positive	L4	34.7643	211.835	5290.09	862.836	0.163104	7234.7	1.36759	373.887	0.0706768	2569.05	0.485634	274.836	1623.89
052125__SST_scan_1.lif - U54-HRA-014	Positive	L4	43.8615	232.953	6915.78	671.688	0.097124	5957.75	0.861472	547.589	0.0791796	2002.36	0.289534	518.01	1059.62
052125__SST_scan_1.lif - U54-HRA-014	Positive	L4	46.1358	237.827	6273.24	550.916	0.0878201	3465.51	0.552428	381.307	0.060783	1235.43	0.196937	340.267	695.839
052125__SST_scan_1.lif - U54-HRA-014	Positive	L4	43.2117	206.636	6947.58	2230.89	0.321103	8644.37	1.24423	1224.67	0.176273	2573.19	0.370372	950.064	916.309
052125__SST_scan_1.lif - U54-HRA-014	Positive	L4	49.7097	250.823	6610.48	854.264	0.129229	8316.67	1.2581	463.529	0.0701202	2707.85	0.409629	362.179	1253.03
052125__SST_scan_1.lif - U54-HRA-014	Positive	L4	45.8109	237.502	6265.51	853.549	0.13623	9480.19	1.51308	528.413	0.0843368	2790.03	0.4453	448.787	1151.62
052125__SST_scan_1.lif - U54-HRA-014	Positive	L4	48.4101	241.401	6594.61	5665.66	0.859135	14888.2	2.25763	4371.05	0.662821	6018.62	0.912658	4035.89	3722.44
052125__SST_scan_1.lif - U54-HRA-014	Positive	L4	52.9587	199.489	6069.73	1009.13	0.166256	5801.6	0.955825	703.06	0.115831	2143.76	0.353189	590.156	794.427
052125__SST_scan_1.lif - U54-HRA-014	Positive	L4	46.4607	217.033	10314.2	2090.75	0.202706	13853.6	1.34316	1459.05	0.14146	5275.69	0.511499	1289.48	2973.12
052125__SST_scan_1.lif - U54-HRA-014	Positive	L4	40.6125	151.728	7333.98	1213.51	0.165464	14816.2	2.02021	980.77	0.13373	7062.45	0.962977	892.724	4129.23
052125__SST_scan_1.lif - U54-HRA-014	Positive	L4	49.7097	196.565	6400.89	670.497	0.104751	3924.75	0.613156	432.183	0.0675192	1546.08	0.241542	346.347	689.338
052125__SST_scan_1.lif - U54-HRA-014	Positive	L4	52.6338	233.603	6814.73	991.291	0.145463	6913.55	1.0145	616.527	0.0904698	2326.48	0.341391	504.91	960.3
052125__SST_scan_1.lif - U54-HRA-014	Positive	L4	43.2117	231.654	5575.45	646.115	0.115886	3698.33	0.663325	370.803	0.0665063	1064.74	0.19097	304.249	428.103
052125__SST_scan_1.lif - U54-HRA-014	Positive	L4	44.5113	170.897	7584.91	852.679	0.112418	5219.58	0.688153	487.562	0.0642806	2128.52	0.280626	355.82	1013.2
052125__SST_scan_1.lif - U54-HRA-014	Positive	L4	61.0812	219.308	5929.14	959.56	0.161838	6629.04	1.11804	692.091	0.116727	2883.46	0.48632	587.191	1414.45
052125__SST_scan_1.lif - U54-HRA-014	Positive	L4	43.5366	217.033	7886.99	1339.42	0.169826	12918.6	1.63796	863.526	0.109487	4050.38	0.513553	736.921	1691.11
052125__SST_scan_1.lif - U54-HRA-014	Positive	L4	15.9201	54.5832	4981.16	1206.96	0.242305	10905.7	2.1894	1146.77	0.230222	6275.39	1.25982	1121.19	4307.48
052125__SST_scan_1.lif - U54-HRA-014	Positive	L4	16.245	180.32	5113.4	861.691	0.168516	4832.51	0.945068	511.272	0.0999866	1964.53	0.384192	472.802	1649.68
052125__SST_scan_1.lif - U54-HRA-014	Positive	L4	75.3768	312.554	4610.97	1454.99	0.315549	17201.4	3.73054	860.69	0.186661	6712.12	1.45568	670.189	3349.78
052125__SST_scan_1.lif - U54-HRA-014	Positive	L4	25.0173	150.104	6233	563.845	0.0904613	3111.25	0.499158	440.67	0.0706994	1063.46	0.170617	413.369	609.594
052125__SST_scan_1.lif - U54-HRA-014	Positive	L4	15.9201	105.917	7576.78	668.255	0.0881977	3082.15	0.406788	361.621	0.0477275	896.573	0.118332	300.295	459.458
052125__SST_scan_1.lif - U54-HRA-014	Positive	L4	54.5832	253.097	7385.54	942.098	0.12756	5527.49	0.74842	651.346	0.088192	2464.2	0.333651	568.615	1592.57
052125__SST_scan_1.lif - U54-HRA-014	Positive	L4	11.6964	75.3768	3000.92	1060.27	0.353315	10164.5	3.38713	744.54	0.248104	3650.84	1.21657	686.13	2445.8
052125__SST_scan_1.lif - U54-HRA-014	Positive	L4	51.0093	258.62	7313.55	522.828	0.0714876	6793.72	0.928923	314.837	0.0430484	1931.62	0.264115	261.278	679.611
052125__SST_scan_1.lif - U54-HRA-014	Positive	L4	51.6591	252.447	6562.99	760.038	0.115807	8825.86	1.34479	397.235	0.0605265	3169.7	0.482965	303.306	1705.32
052125__SST_scan_1.lif - U54-HRA-014	Positive	L4	38.0133	185.843	9300.89	1507.53	0.162085	12090.2	1.2999	844.033	0.0907476	4374.25	0.470304	673.794	2394.49
052125__SST_scan_1.lif - U54-HRA-014	Positive	L4	33.4647	143.281	5902.15	508.874	0.0862184	3336.08	0.565231	435.622	0.0738073	1448.46	0.245412	413.496	878.299
052125__SST_scan_1.lif - U54-HRA-014	Positive	L4	39.9627	227.755	5527.24	1221.81	0.221052	18359	3.32155	541.706	0.0980065	6019.15	1.089	391.23	3288.9
052125__SST_scan_1.lif - U54-HRA-014	Positive	L4	41.9121	227.105	8602.3	632.571	0.0735351	6384.56	0.742192	263.496	0.0306309	1897.57	0.220589	177.076	846.924
052125__SST_scan_1.lif - U54-HRA-014	Positive	L4	39.6378	180.969	7205.89	843.472	0.117053	5007.14	0.694867	525.318	0.0729012	1710.22	0.237337	435.564	780.128
052125__SST_scan_1.lif - U54-HRA-014	Positive	L4	23.0679	191.691	5574.57	880.13	0.157883	4880.22	0.875443	594.555	0.106655	1267.19	0.227316	551.774	725.936
052125__SST_scan_1.lif - U54-HRA-014	Positive	L4	41.5872	179.345	8154.79	874.015	0.107178	4504.64	0.552392	535.085	0.065616	1671.18	0.204932	428.012	776.05
052125__SST_scan_1.lif - U54-HRA-014	Positive	L4	39.3129	173.821	7923.59	683.221	0.0862262	6205.51	0.783169	423.575	0.0534575	2269.6	0.286435	347.246	1112.53
052125__SST_scan_1.lif - U54-HRA-014	Positive	L4	57.1824	235.553	5799.75	1901.92	0.327931	17756.2	3.06154	1387.83	0.239291	8309.12	1.43267	1221.45	5251.71
052125__SST_scan_1.lif - U54-HRA-014	Positive	L4	41.5872	230.029	8636.55	1064.24	0.123225	4434.25	0.513429	572.97	0.0663425	1255.06	0.145319	461.628	534.512
052125__SST_scan_1.lif - U54-HRA-014	Positive	L4	47.7603	180.32	7570.93	1073.27	0.141762	5809.32	0.767319	581.598	0.0768199	2120.73	0.280115	402.042	773.674
052125__SST_scan_1.lif - U54-HRA-014	Positive	L4	38.3382	218.333	6517.55	754.218	0.115721	6928.6	1.06307	433.579	0.0665248	1946.85	0.298708	364.58	874.821
052125__SST_scan_1.lif - U54-HRA-014	Positive	L4	32.1651	212.16	3552.62	1073.16	0.302074	9870.55	2.77839	693.719	0.19527	2976.95	0.837959	622.789	1688.31
052125__SST_scan_1.lif - U54-HRA-014	Positive	L4	40.2876	174.796	8245.28	1719.81	0.208581	12068.9	1.46373	954.625	0.115778	4065.51	0.493071	718.755	1598.45
052125__SST_scan_1.lif - U54-HRA-014	Positive	L4	46.7856	177.395	8684.95	2717.17	0.312859	35170.5	4.0496	1967.36	0.226525	14094.6	1.62287	1697.58	6511.43
052125__SST_scan_1.lif - U54-HRA-014	Positive	L4	50.3595	198.514	6562.41	1760.55	0.268278	11218.1	1.70945	975.726	0.148684	4160.12	0.633931	700.256	1682.81
052125__SST_scan_1.lif - U54-HRA-014	Positive	L4	13.3209	114.69	3615.02	1072.36	0.296641	6604.91	1.82707	400.62	0.110821	1532.69	0.423977	305.582	815.074
052125__SST_scan_1.lif - U54-HRA-014	Positive	L4	39.6378	163.425	5843.55	1276.65	0.218471	10067	1.72275	885.418	0.15152	4946.47	0.846483	756.724	3262.08
052125__SST_scan_1.lif - U54-HRA-014	Positive	L4	37.3635	226.13	6822.15	1230.12	0.180313	11879	1.74123	651.114	0.0954411	3543.09	0.519351	530.486	1806.45
052125__SST_scan_1.lif - U54-HRA-014	Positive	L4	53.6085	245.299	7685.78	1084.89	0.141155	7189.93	0.935485	636.384	0.0828002	2283.91	0.29716	508.022	879.799
052125__SST_scan_1.lif - U54-HRA-014	Positive	L4	44.8362	236.527	7863.69	1764.07	0.224331	29447	3.74468	1201.7	0.152816	9005.28	1.14517	1066.85	4103.44
052125__SST_scan_1.lif - U54-HRA-014	Positive	L4	17.8695	167.973	4927.04	705.684	0.143227	4089.63	0.830039	611.433	0.124098	894.476	0.181544	599.754	498.554
052125__SST_scan_1.lif - U54-HRA-014	Positive	L4	36.7137	172.522	8519.45	1326.23	0.155671	4911.83	0.576543	702.088	0.08241	1551.46	0.182107	525.895	602.832
052125__SST_scan_1.lif - U54-HRA-014	Positive	L4	41.2623	235.228	7790.42	1417.82	0.181995	8565.17	1.09945	898.85	0.115379	2412.61	0.309689	784.397	1055.73
052125__SST_scan_1.lif - U54-HRA-014	Positive	L4	38.988	230.354	8618.24	860.22	0.0998138	4049.79	0.469909	645.203	0.0748648	1357.99	0.157571	600.072	792.983
052125__SST_scan_1.lif - U54-HRA-014	Positive	L4	58.1571	265.443	5799.4	1363.37	0.235087	11494.1	1.98194	618.287	0.106612	4279.92	0.737993	403.901	2204.14
052125__SST_scan_1.lif - U54-HRA-014	Positive	L4	49.3848	268.367	8025.33	1062.65	0.132412	3122.12	0.389032	654.648	0.0815726	1136.18	0.141574	559.651	673.778
052125__SST_scan_1.lif - U54-HRA-014	Positive	L4	44.8362	203.387	7457.99	1327.94	0.178055	24156.1	3.23895	1161.68	0.155763	9163.99	1.22875	1113.1	4783.59
052125__SST_scan_1.lif - U54-HRA-014	Positive	L4	35.0892	217.683	6606.77	1422.79	0.215353	8172.8	1.23703	451.481	0.0683361	1835.37	0.277801	261.029	592.738
052125__SST_scan_1.lif - U54-HRA-014	Positive	L4	39.6378	139.057	7811.29	1002.27	0.12831	8876.73	1.1364	1187.8	0.152062	4054.29	0.519029	1264.96	2048.92
052125__SST_scan_1.lif - U54-HRA-014	Positive	L4	59.1318	271.616	7413.92	415.332	0.0560205	3859.25	0.520541	286.014	0.038578	1349.62	0.182038	249.52	641.376
052125__SST_scan_1.lif - U54-HRA-014	Positive	L4	16.245	163.425	4776.94	716.453	0.149981	6638.02	1.3896	390.245	0.0816936	1538.35	0.322037	351.996	940.385
052125__SST_scan_1.lif - U54-HRA-014	Positive	L4	51.984	184.868	7684.38	1378.7	0.179416	10600.6	1.3795	960.448	0.124987	5314.67	0.69162	794.782	3220.98
052125__SST_scan_1.lif - U54-HRA-014	Positive	L4	55.233	217.358	7620.75	1211.47	0.15897	12426.7	1.63064	826.441	0.108446	5272.1	0.691809	696.052	2849.22
052125__SST_scan_1.lif - U54-HRA-014	Positive	L4	25.6671	146.855	7402.45	1274.95	0.172234	4483.86	0.605727	690.285	0.093251	1823.07	0.246279	554.872	1206.81
052125__SST_scan_1.lif - U54-HRA-014	Positive	L4	56.8575	260.895	8971.81	948.457	0.105715	11992	1.33664	619.451	0.0690441	3975.56	0.443117	527.769	1741.67
052125__SST_scan_1.lif - U54-HRA-014	Positive	L4	55.8828	189.742	6627.77	924.19	0.139442	3461.07	0.522207	640.859	0.096693	2184.36	0.329577	516.858	1625.61
052125__SST_scan_1.lif - U54-HRA-014	Positive	L4	57.1824	206.311	6742.17	1268.77	0.188184	14278.5	2.11778	843.896	0.125167	6328.66	0.938668	682.959	3317.37
052125__SST_scan_1.lif - U54-HRA-014	Positive	L4	66.6045	286.237	6370.85	870.429	0.136627	5469.1	0.858458	502.948	0.0789452	1817.25	0.285245	388.281	677.747
052125__SST_scan_1.lif - U54-HRA-014	Positive	L4	32.49	190.066	6242.85	1204.4	0.192924	6167.32	0.987901	847.689	0.135785	1564.82	0.250658	771.463	581.301
052125__SST_scan_1.lif - U54-HRA-014	Positive	L4	42.237	247.249	2398.78	1710.03	0.712876	3142.71	1.31013	1403.37	0.585033	3475.17	1.44872	1339.8	3544.08
052125__SST_scan_1.lif - U54-HRA-014	Positive	L4	43.2117	232.628	8803.3	620.926	0.0705333	3151.33	0.357971	395.099	0.0448808	860.1	0.0977021	342.806	329.542
052125__SST_scan_1.lif - U54-HRA-014	Positive	L4	47.4354	167.323	4362.44	1930.13	0.442444	11536.8	2.64458	1291.97	0.296157	6807.69	1.56052	1030.82	4872.46
052125__SST_scan_1.lif - U54-HRA-014	Positive	L4	23.3928	162.45	8070.28	441.811	0.0547454	3731.72	0.462402	397.245	0.0492232	1095.35	0.135726	389.54	639.53
052125__SST_scan_1.lif - U54-HRA-014	Positive	L4	46.7856	193.965	8580.95	739.014	0.0861226	9135.39	1.06461	467.095	0.054434	3393.25	0.39544	378.661	1525.78
052125__SST_scan_1.lif - U54-HRA-014	Positive	L4	77.976	298.258	5895.36	1029.75	0.174671	6986.93	1.18516	656.415	0.111344	3042.58	0.516098	525.749	1662.06
052125__SST_scan_1.lif - U54-HRA-014	Positive	L4	42.237	229.054	9582.8	1235.3	0.128908	7837.61	0.817883	763.661	0.0796908	2648.1	0.276338	655.012	1452.61
052125__SST_scan_1.lif - U54-HRA-014	Positive	L4	46.4607	239.126	8391.88	980.479	0.116837	9576.23	1.14113	582.53	0.069416	3292.62	0.392358	484.222	1740.32
052125__SST_scan_1.lif - U54-HRA-014	Positive	L4	45.8109	233.603	10256.3	822.957	0.0802392	5697.76	0.555538	434.286	0.0423434	1512.04	0.147426	340.469	501.697
052125__SST_scan_1.lif - U54-HRA-014	Positive	L4	36.0639	170.572	10345.5	758.779	0.0733442	3891.07	0.376114	531.788	0.0514031	1830.47	0.176935	469.981	1269.39
052125__SST_scan_1.lif - U54-HRA-014	Positive	L4	26.6418	131.584	7704.11	1309.22	0.169937	3336.01	0.433017	917.302	0.119067	1272.26	0.16514	810.196	708.249
052125__SST_scan_1.lif - U54-HRA-014	Positive	L4	69.2037	265.443	8643.24	1062.75	0.122958	6738.97	0.779681	580.845	0.0672022	2589.41	0.299588	407.934	1100.53
052125__SST_scan_1.lif - U54-HRA-014	Positive	L4	51.0093	257.971	11311.6	1166.89	0.10316	3391.91	0.299862	863.638	0.07635	1293.37	0.114341	786.027	756.303
052125__SST_scan_1.lif - U54-HRA-014	Positive	L4	50.3595	234.253	11897.7	901.987	0.0758118	4443.91	0.373509	506.655	0.0425842	1503.89	0.126401	394.808	672.105
052125__SST_scan_1.lif - U54-HRA-014	Positive	L4	43.2117	240.101	15094.5	1432.63	0.0949109	9533.03	0.631558	610.999	0.0404783	2704.44	0.179168	427.659	1180.71
052125__SST_scan_1.lif - U54-HRA-014	Positive	L4	56.2077	267.068	9264.71	1269.53	0.137029	7793.25	0.841175	727.824	0.0785587	4341.98	0.468657	581.303	3408.48
052125__SST_scan_1.lif - U54-HRA-014	Positive	L4	12.996	163.425	10088	652.933	0.0647238	4350.56	0.43126	532.74	0.0528093	1120.2	0.111043	520.956	803.497
							0.208326		1.38553		0.139408		0.529843
052125__SST_scan_1.lif - U54-HRA-014	Positive	L5	39.6378	181.944	7602.79	718.441	0.094497	4070.54	0.5354	524.691	0.069013	1551.18	0.204028	468.255	817.337
052125__SST_scan_1.lif - U54-HRA-014	Positive	L5	47.7603	236.527	6481.52	1122.32	0.173157	10899.2	1.68158	857.775	0.132342	3688.67	0.569105	789.696	1833.1
052125__SST_scan_1.lif - U54-HRA-014	Positive	L5	38.6631	222.232	6734.44	1262.77	0.187509	15168.9	2.25243	588.652	0.0874092	4283.92	0.636121	439.384	1873.68
052125__SST_scan_1.lif - U54-HRA-014	Positive	L5	55.8828	260.895	5784.28	1314.36	0.227229	12591.6	2.17687	701.369	0.121254	4334.49	0.749357	533.573	2074.23
052125__SST_scan_1.lif - U54-HRA-014	Positive	L5	20.1438	180.32	3023.07	1560.84	0.516308	7378.4	2.44069	662.49	0.219145	1597.73	0.528513	537.053	790.577
052125__SST_scan_1.lif - U54-HRA-014	Positive	L5	43.2117	232.953	7503.07	651.132	0.0867822	3016.54	0.402041	311.322	0.0414926	766.56	0.102166	231.916	240.792
052125__SST_scan_1.lif - U54-HRA-014	Positive	L5	51.6591	241.401	6153.96	945.975	0.153718	6094.43	0.990326	575.504	0.0935177	2267.59	0.368477	472.383	1202.39
052125__SST_scan_1.lif - U54-HRA-014	Positive	L5	16.8948	167.648	2722.21	918.035	0.337239	6827.4	2.50804	568.293	0.208761	1941.65	0.713261	524.861	1334.92
052125__SST_scan_1.lif - U54-HRA-014	Positive	L5	36.0639	169.273	5543.94	1170.52	0.211135	8459.46	1.52589	559.096	0.100848	2616.38	0.471936	388.257	983.76
052125__SST_scan_1.lif - U54-HRA-014	Positive	L5	44.5113	240.751	6277.12	784.553	0.124986	4993.27	0.795471	496.218	0.0790519	1434.29	0.228495	428.572	599.324
052125__SST_scan_1.lif - U54-HRA-014	Positive	L5	53.2836	262.194	4870.27	748.841	0.153758	9898.95	2.03253	528.197	0.108453	3727.67	0.765393	469.404	2083.28
052125__SST_scan_1.lif - U54-HRA-014	Positive	L5	59.7816	267.393	4888.01	1426.28	0.291792	22470.3	4.59703	852.138	0.174333	7717.97	1.57896	684.755	3417.13
052125__SST_scan_1.lif - U54-HRA-014	Positive	L5	27.2916	153.028	4059.93	627.333	0.154518	3572.24	0.879878	298.229	0.0734566	1160.35	0.285806	220.691	592.105
052125__SST_scan_1.lif - U54-HRA-014	Positive	L5	100.069	358.365	3184.02	774.055	0.243106	8041.04	2.52543	571.267	0.179417	4414.78	1.38654	492.546	3007.1
052125__SST_scan_1.lif - U54-HRA-014	Positive	L5	55.5579	264.469	5993.63	716.529	0.119548	6453.12	1.07666	416.541	0.0694972	2212.64	0.369165	336.17	1076.55
052125__SST_scan_1.lif - U54-HRA-014	Positive	L5	16.5699	162.125	3863.02	1005.98	0.260413	4678.59	1.21112	277.285	0.0717793	730.599	0.189127	188.858	251.517
052125__SST_scan_1.lif - U54-HRA-014	Positive	L5	51.0093	253.747	6060.65	585.926	0.0966771	4449.22	0.734116	410.36	0.067709	1517.23	0.250342	364.916	758.31
052125__SST_scan_1.lif - U54-HRA-014	Positive	L5	14.6205	114.04	4382.11	1144.15	0.261096	3316.51	0.75683	457.986	0.104513	816.991	0.186438	352.595	433.078
052125__SST_scan_1.lif - U54-HRA-014	Positive	L5	59.4567	188.767	5974.56	867.535	0.145205	4962.82	0.830659	696.859	0.116638	3204.04	0.536281	616.058	2371.41
052125__SST_scan_1.lif - U54-HRA-014	Positive	L5	16.8948	164.075	3462.11	1491.29	0.430746	10604.9	3.06313	421.144	0.121644	2145.92	0.619829	290.927	1116.62
052125__SST_scan_1.lif - U54-HRA-014	Positive	L5	51.984	265.443	5070.01	721.303	0.142269	10827.8	2.13565	309.243	0.0609947	2878.78	0.567806	205.124	870.228
052125__SST_scan_1.lif - U54-HRA-014	Positive	L5	36.3888	222.232	6033.44	987.297	0.163637	5660.36	0.938164	506.282	0.0839127	1584.07	0.262549	406	734.246
052125__SST_scan_1.lif - U54-HRA-014	Positive	L5	20.4687	119.238	3964.34	772.338	0.194822	3511.52	0.885778	586.329	0.147901	1127.09	0.284308	546.426	615.581
052125__SST_scan_1.lif - U54-HRA-014	Positive	L5	44.1864	231.654	7189.34	645.6	0.0897996	4622.53	0.64297	604.915	0.0841405	1589.26	0.221057	594.991	849.434
052125__SST_scan_1.lif - U54-HRA-014	Positive	L5	39.3129	175.771	7605.23	1357.02	0.178433	17666.2	2.3229	612.782	0.0805737	5600.65	0.73642	393.575	2046.89
052125__SST_scan_1.lif - U54-HRA-014	Positive	L5	15.5952	160.826	6280.04	1028.78	0.163818	15327.1	2.44061	488.841	0.0778404	2904.25	0.462457	426.96	1480.5
052125__SST_scan_1.lif - U54-HRA-014	Positive	L5	56.5326	263.819	5153.84	860.792	0.16702	8345.38	1.61925	442.371	0.0858333	2859.77	0.554882	324.896	1319.65
052125__SST_scan_1.lif - U54-HRA-014	Positive	L5	21.7683	180.644	4106.42	1077.96	0.262505	6141.54	1.49559	367.113	0.0893998	1292.13	0.314661	266.604	606.455
052125__SST_scan_1.lif - U54-HRA-014	Positive	L5	25.3422	196.565	4370.36	1004.46	0.229836	5346.92	1.22345	407.234	0.093181	1370.01	0.313478	311.128	730.048
052125__SST_scan_1.lif - U54-HRA-014	Positive	L5	54.9081	225.481	4499.93	1571.93	0.349323	16453.8	3.65645	845.396	0.187869	6316.88	1.40377	605.071	2963.77
052125__SST_scan_1.lif - U54-HRA-014	Positive	L5	43.2117	153.028	7829.79	516.082	0.0659126	3662.24	0.467731	358.21	0.0457496	1584.26	0.202338	294.967	751.837
052125__SST_scan_1.lif - U54-HRA-014	Positive	L5	47.4354	241.401	6828.13	932.993	0.13664	6533.21	0.956808	539.986	0.0790827	1968.47	0.288289	441.404	823.444
052125__SST_scan_1.lif - U54-HRA-014	Positive	L5	38.0133	229.704	3133.04	787.1	0.251226	3246.24	1.03613	359.752	0.114825	1203.93	0.38427	272.39	786.428
052125__SST_scan_1.lif - U54-HRA-014	Positive	L5	45.1611	238.477	7301.31	669.549	0.0917026	3568.84	0.488795	449.781	0.0616028	1278.29	0.175078	396.324	721.135
052125__SST_scan_1.lif - U54-HRA-014	Positive	L5	87.0732	310.279	6630.16	1985.21	0.299422	12605.6	1.90126	1180.14	0.177995	5850.36	0.882386	860.458	3167.96
052125__SST_scan_1.lif - U54-HRA-014	Positive	L5	42.237	212.81	4367.1	1267.56	0.290251	4721.14	1.08107	648.418	0.148478	1495.46	0.342438	491.57	678.286
052125__SST_scan_1.lif - U54-HRA-014	Positive	L5	36.7137	194.94	5456.36	563.576	0.103288	5596.93	1.02576	434.277	0.0795909	2115.3	0.387676	402.818	1268.23
052125__SST_scan_1.lif - U54-HRA-014	Positive	L5	32.8149	164.724	6494.28	780.606	0.120199	3602.09	0.554655	578.566	0.0890885	1600.29	0.246415	526.684	1086.25
052125__SST_scan_1.lif - U54-HRA-014	Positive	L5	49.7097	220.282	6601.44	567.325	0.0859396	4459.44	0.675525	358.966	0.054377	1509.62	0.22868	294.732	600.235
052125__SST_scan_1.lif - U54-HRA-014	Positive	L5	64.3302	279.089	5434.71	1449.09	0.266636	16560	3.04709	636.408	0.117101	5513.76	1.01455	388.156	2139.43
052125__SST_scan_1.lif - U54-HRA-014	Positive	L5	59.4567	268.367	6257.54	951.492	0.152055	4723.75	0.754889	484.814	0.0774767	1426.9	0.228029	348.243	462.094
052125__SST_scan_1.lif - U54-HRA-014	Positive	L5	35.4141	214.109	9323.55	1311.91	0.140709	15042.5	1.61338	628.587	0.0674193	3740.83	0.401224	490.177	1451.63
052125__SST_scan_1.lif - U54-HRA-014	Positive	L5	50.6844	253.422	5999.7	1299.93	0.216666	7212.86	1.2022	646.15	0.107697	2451.61	0.408622	474.77	1203.51
052125__SST_scan_1.lif - U54-HRA-014	Positive	L5	40.6125	183.569	8524.53	747.664	0.0877074	5204.81	0.610569	706.08	0.0828291	1983.95	0.232734	693.927	1042.69
052125__SST_scan_1.lif - U54-HRA-014	Positive	L5	46.4607	226.78	4145.32	834.311	0.201266	5554.36	1.33991	653.76	0.15771	2291.28	0.55274	605.351	1416.4
052125__SST_scan_1.lif - U54-HRA-014	Positive	L5	22.4181	195.59	3900.56	907.597	0.232684	10653.7	2.73133	390.443	0.100099	2588.09	0.663518	314.738	1407.38
052125__SST_scan_1.lif - U54-HRA-014	Positive	L5	65.3049	284.288	5030.02	755.15	0.150129	6330.49	1.25854	469.474	0.0933344	2414.71	0.48006	381.508	1208.96
052125__SST_scan_1.lif - U54-HRA-014	Positive	L5	46.4607	156.927	7757.98	694.633	0.0895378	4487.36	0.578419	632.219	0.0814927	1914.78	0.246814	605.074	795.935
052125__SST_scan_1.lif - U54-HRA-014	Positive	L5	62.3808	262.194	5450.08	1048.28	0.192342	17348.5	3.18316	576.902	0.105852	6839.15	1.25487	426.953	3496.05
052125__SST_scan_1.lif - U54-HRA-014	Positive	L5	25.0173	190.066	2846.59	2510.9	0.882074	18559.2	6.51978	1246.5	0.437893	7779.88	2.73305	1037.45	5997.65
052125__SST_scan_1.lif - U54-HRA-014	Positive	L5	31.5153	158.226	7187.92	559.37	0.0778208	4905.01	0.682396	555.518	0.077285	2128.68	0.296147	554.526	1413.13
052125__SST_scan_1.lif - U54-HRA-014	Positive	L5	41.5872	223.206	8581.16	637.356	0.0742739	7055.28	0.822183	346.052	0.040327	1872.53	0.218214	276.894	642.088
052125__SST_scan_1.lif - U54-HRA-014	Positive	L5	80.5752	318.727	3753.47	807.522	0.21514	3613.17	0.962622	534.237	0.142332	1421.14	0.378622	440.401	668.48
052125__SST_scan_1.lif - U54-HRA-014	Positive	L5	61.4061	280.714	5830.79	1105.64	0.189622	13760.4	2.35996	808.066	0.138586	4771.97	0.818409	721.902	2169.35
052125__SST_scan_1.lif - U54-HRA-014	Positive	L5	23.7177	175.446	4222.12	862.789	0.20435	5186.18	1.22834	376.852	0.0892566	1234.18	0.292314	297.259	586.873
052125__SST_scan_1.lif - U54-HRA-014	Positive	L5	24.0426	92.2716	10203.7	1268.99	0.124365	6661.97	0.652897	838.035	0.0821304	2912.04	0.28539	682.071	1554.92
052125__SST_scan_1.lif - U54-HRA-014	Positive	L5	60.4314	270.967	6024.07	854.63	0.141869	15705.6	2.60715	477.662	0.0792922	5517.71	0.915944	367.373	2537.04
052125__SST_scan_1.lif - U54-HRA-014	Positive	L5	48.735	212.16	6842.5	909.033	0.132851	11547.9	1.68767	450.254	0.0658026	3872.27	0.565915	310.148	1528.22
052125__SST_scan_1.lif - U54-HRA-014	Positive	L5	16.8948	99.7443	4241.79	796.414	0.187754	4965.76	1.17067	460.058	0.108458	1660.4	0.391439	382.335	896.618
052125__SST_scan_1.lif - U54-HRA-014	Positive	L5	59.7816	237.502	5848.3	984.442	0.16833	11893.3	2.03363	535.892	0.0916322	4103.03	0.701576	381.163	1415.74
052125__SST_scan_1.lif - U54-HRA-014	Positive	L5	53.2836	236.852	6717.15	1018.95	0.151693	6961.39	1.03636	613.553	0.0913413	2295.78	0.341778	491.211	887.759
052125__SST_scan_1.lif - U54-HRA-014	Positive	L5	33.1398	229.704	3383.45	888.066	0.262473	5688.88	1.68138	294.11	0.0869261	1334.43	0.3944	189.527	567.704
052125__SST_scan_1.lif - U54-HRA-014	Positive	L5	67.5792	290.136	4565.56	351.192	0.076922	3840	0.841078	161.635	0.0354032	1174.23	0.257193	104.16	365.952
052125__SST_scan_1.lif - U54-HRA-014	Positive	L5	64.3302	287.536	5301.38	1149.04	0.216744	15770.2	2.97474	507.166	0.0956668	5152.04	0.971829	317.328	2011.66
052125__SST_scan_1.lif - U54-HRA-014	Positive	L5	23.0679	195.915	5557.32	2301.59	0.414155	16188.7	2.91304	830.073	0.149366	3343.2	0.601585	624.615	1549.68
052125__SST_scan_1.lif - U54-HRA-014	Positive	L5	47.1105	214.759	6788.8	1553.33	0.228807	10656.8	1.56976	890.815	0.131218	3955.6	0.582666	702.805	2053.91
052125__SST_scan_1.lif - U54-HRA-014	Positive	L5	42.8868	179.345	8195.22	948.696	0.115762	10537.8	1.28584	730.869	0.0891823	3999.38	0.488014	658.782	1835.6
052125__SST_scan_1.lif - U54-HRA-014	Positive	L5	25.0173	169.598	5439.8	1172.31	0.215506	8895.43	1.63525	460.326	0.0846219	2069	0.380345	330.144	820.831
052125__SST_scan_1.lif - U54-HRA-014	Positive	L5	49.3848	248.548	7569.22	646.613	0.0854266	4974.28	0.657173	410.979	0.0542961	1608.98	0.212569	351.105	753.862
052125__SST_scan_1.lif - U54-HRA-014	Positive	L5	19.494	169.273	4375.29	494.095	0.112929	7052.52	1.6119	396.434	0.0906076	1490.02	0.340553	383.059	728.196
052125__SST_scan_1.lif - U54-HRA-014	Positive	L5	41.2623	227.755	8462.18	913.679	0.107972	7344.72	0.867947	543.382	0.0642131	2138.17	0.252674	458.279	941.581
052125__SST_scan_1.lif - U54-HRA-014	Positive	L5	39.3129	163.425	8579.65	793.071	0.0924363	3294.83	0.384029	595.315	0.0693868	1387.44	0.161713	529.57	753.324
052125__SST_scan_1.lif - U54-HRA-014	Positive	L5	47.7603	158.551	6659.66	1421.5	0.21345	16591.4	2.49134	843.427	0.126647	8607.97	1.29255	592.309	5139.93
052125__SST_scan_1.lif - U54-HRA-014	Positive	L5	36.0639	210.86	5365.62	1074.15	0.200191	7383.49	1.37607	648.168	0.1208	2433.53	0.453542	555.633	1358.26
052125__SST_scan_1.lif - U54-HRA-014	Positive	L5	56.5326	281.038	5554.35	1386.01	0.249535	18871.1	3.39753	751.867	0.135365	7259.73	1.30703	586.158	4225.52
052125__SST_scan_1.lif - U54-HRA-014	Positive	L5	51.6591	244.65	7772.31	1242.07	0.159808	8224.2	1.05814	943.626	0.121409	3342.83	0.430095	861.729	2003.33
052125__SST_scan_1.lif - U54-HRA-014	Positive	L5	38.6631	129.96	8677.38	712.157	0.0820705	9115.94	1.05054	535.38	0.0616983	4033.13	0.464787	459.528	1852.21
052125__SST_scan_1.lif - U54-HRA-014	Positive	L5	16.245	163.75	4972.13	654.333	0.1316	12198.5	2.45338	206.384	0.0415082	2028.99	0.408072	152.75	811.352
052125__SST_scan_1.lif - U54-HRA-014	Positive	L5	50.0346	207.936	7150.32	688.669	0.096313	4332.49	0.605915	382.316	0.0534684	2049.52	0.286634	280.622	1291.7
052125__SST_scan_1.lif - U54-HRA-014	Positive	L5	48.735	202.413	8280.92	1099.51	0.132777	18312.5	2.21141	665.118	0.0803194	6391.42	0.771824	525.524	2560.54
052125__SST_scan_1.lif - U54-HRA-014	Positive	L5	71.8029	316.453	5875.64	699.789	0.1191	3107.21	0.52883	664.389	0.113075	1286.64	0.218979	653.632	733.4
052125__SST_scan_1.lif - U54-HRA-014	Positive	L5	36.3888	219.308	4179.97	1352.49	0.323565	3557.32	0.851038	568.839	0.136087	959.783	0.229614	406.511	421.721
052125__SST_scan_1.lif - U54-HRA-014	Positive	L5	54.2583	208.911	7526.45	1318.31	0.175156	8703.23	1.15635	774.344	0.102883	3519.5	0.467617	580.071	1668.16
052125__SST_scan_1.lif - U54-HRA-014	Positive	L5	47.4354	240.426	8265.39	877.29	0.10614	7045.53	0.852413	496.322	0.0600483	2275.78	0.275338	401.241	1085.35
052125__SST_scan_1.lif - U54-HRA-014	Positive	L5	41.9121	168.623	8344.43	1289.99	0.154593	14317.1	1.71576	708.006	0.0848477	5783.63	0.693113	510.519	2887.96
052125__SST_scan_1.lif - U54-HRA-014	Positive	L5	36.3888	219.957	5668.05	875.371	0.154439	13465.4	2.37566	543.663	0.0959171	4263.6	0.752216	475.075	2360.92
052125__SST_scan_1.lif - U54-HRA-014	Positive	L5	13.6458	153.353	3427.09	290.205	0.0846796	7733.93	2.2567	161.6	0.0471538	1163.99	0.339643	148.41	490.147
052125__SST_scan_1.lif - U54-HRA-014	Positive	L5	44.1864	233.278	8709.96	1029.9	0.118244	13040.6	1.49721	626.143	0.0718882	3985.12	0.457536	531.101	1853.5
052125__SST_scan_1.lif - U54-HRA-014	Positive	L5	15.9201	106.892	7785.35	1419.92	0.182384	6919.73	0.888815	690.937	0.0887484	2275.26	0.292249	555.554	1412.71
052125__SST_scan_1.lif - U54-HRA-014	Positive	L5	41.9121	233.928	8066.07	544.873	0.0675513	4882.61	0.605327	383.935	0.0475987	1532.56	0.190001	347.133	766.507
052125__SST_scan_1.lif - U54-HRA-014	Positive	L5	15.5952	168.623	2888.88	551.346	0.190851	3692.94	1.27833	276.048	0.0955553	793.371	0.274629	245.459	471.197
052125__SST_scan_1.lif - U54-HRA-014	Positive	L5	12.996	110.791	5184.36	1112.29	0.214547	4000.13	0.771578	756.486	0.145917	988.942	0.190755	702.937	535.753
052125__SST_scan_1.lif - U54-HRA-014	Positive	L5	33.7896	156.277	8332.89	2096.74	0.251622	21916.2	2.63008	1193.99	0.143286	7450.77	0.89414	937.085	3334.29
052125__SST_scan_1.lif - U54-HRA-014	Positive	L5	91.9467	315.803	4118.89	5719.42	1.38858	37965.7	9.21745	3446.72	0.836808	17539.9	4.25839	2487.87	8922.24
052125__SST_scan_1.lif - U54-HRA-014	Positive	L5	15.9201	166.349	2979.06	1115.07	0.374305	11465.9	3.84885	328.532	0.110281	2460.82	0.826041	235.998	1401.4
052125__SST_scan_1.lif - U54-HRA-014	Positive	L5	41.2623	180.32	8788.1	710.868	0.0808899	5624.43	0.640005	338.305	0.0384958	2118.06	0.241015	226.014	1061.24
052125__SST_scan_1.lif - U54-HRA-014	Positive	L5	39.9627	227.755	6388.52	1147.01	0.179542	11917	1.86538	895.365	0.140152	4060.12	0.635534	839.152	2305.01
052125__SST_scan_1.lif - U54-HRA-014	Positive	L5	57.1824	269.992	5931.75	1064.69	0.17949	4480.77	0.755387	595.635	0.100415	1355.86	0.228577	467.971	505.353
052125__SST_scan_1.lif - U54-HRA-014	Positive	L5	42.5619	171.222	7962.78	1741.47	0.218701	24959.6	3.13453	1002.63	0.125915	9704.21	1.2187	743.191	4347.36
052125__SST_scan_1.lif - U54-HRA-014	Positive	L5	58.8069	268.043	5439.21	3425.37	0.629756	12196.1	2.24227	1878.94	0.345444	4984.11	0.916331	1432.62	2902.64
052125__SST_scan_1.lif - U54-HRA-014	Positive	L5	34.4394	172.522	7406.86	2184.91	0.294984	3264.9	0.440794	1524.67	0.205846	1052.07	0.142039	1352.98	476.624
052125__SST_scan_1.lif - U54-HRA-014	Positive	L5	42.8868	230.029	7185.68	1037.02	0.144318	10321.9	1.43645	943.609	0.131318	3672.75	0.511121	922.002	2134.77
052125__SST_scan_1.lif - U54-HRA-014	Positive	L5	48.735	249.198	7232.57	1038.46	0.143581	3480.01	0.481158	586.579	0.0811024	1258.5	0.174004	473.055	700.4
052125__SST_scan_1.lif - U54-HRA-014	Positive	L5	93.5712	349.267	3764.42	3011.72	0.800047	18772.3	4.98676	2034.09	0.540345	9304.58	2.47172	1667.79	5757.22
052125__SST_scan_1.lif - U54-HRA-014	Positive	L5	11.3715	59.4567	4220.3	6449.73	1.52826	17086.4	4.04862	6695.55	1.58651	11034.7	2.61468	6762.44	9388.03
052125__SST_scan_1.lif - U54-HRA-014	Positive	L5	50.6844	204.362	4089.37	7345.06	1.79613	16258.2	3.97573	4732.5	1.15727	7190.37	1.75831	3850.56	4129.25
052125__SST_scan_1.lif - U54-HRA-014	Positive	L5	59.4567	275.515	5419.3	2628.12	0.484955	4836.82	0.892517	1800.21	0.332185	1768.63	0.326358	1566.34	901.937
052125__SST_scan_1.lif - U54-HRA-014	Positive	L5	42.5619	230.354	4841.87	1104.8	0.228176	4554.93	0.940739	831.457	0.171722	1978.14	0.408548	767.756	1377.63
052125__SST_scan_1.lif - U54-HRA-014	Positive	L5	53.6085	254.072	6922.12	1253.73	0.18112	16992.1	2.45476	706.685	0.102091	6050.23	0.874042	556.112	3038.53
052125__SST_scan_1.lif - U54-HRA-014	Positive	L5	21.4434	138.407	3173.03	982.097	0.309514	5714.29	1.8009	502.103	0.158241	1778	0.560347	404.752	979.648
052125__SST_scan_1.lif - U54-HRA-014	Positive	L5	17.2197	171.547	4730.13	696.65	0.147279	5106.52	1.07957	340.367	0.0719573	1034.5	0.218703	294.69	512.442
052125__SST_scan_1.lif - U54-HRA-014	Positive	L5	22.4181	144.581	3616.27	757.613	0.209502	3166.67	0.875673	637.246	0.176217	928.468	0.256748	612.979	477.218
052125__SST_scan_1.lif - U54-HRA-014	Positive	L5	64.6551	247.899	5920.33	723.249	0.122164	3304.42	0.558148	715.281	0.120818	1670.96	0.282241	712.364	1073
052125__SST_scan_1.lif - U54-HRA-014	Positive	L5	15.2703	79.2756	6003.06	1389.88	0.231528	8269.78	1.37759	998.968	0.16641	6702.54	1.11652	902.714	6316.64
052125__SST_scan_1.lif - U54-HRA-014	Positive	L5	39.6378	191.041	4699.98	1118.04	0.237882	14778.4	3.14434	590.319	0.1256	5798.7	1.23377	448.153	3379.61
052125__SST_scan_1.lif - U54-HRA-014	Positive	L5	65.3049	290.786	4170.51	743.605	0.178301	4559.39	1.09325	418.946	0.100455	1494.84	0.358432	322.49	584.359
052125__SST_scan_1.lif - U54-HRA-014	Positive	L5	35.0892	164.399	6209.96	1379.61	0.222161	13414.4	2.16014	820.086	0.13206	4778.35	0.769465	660.424	2314.02
052125__SST_scan_1.lif - U54-HRA-014	Positive	L5	60.4314	253.097	6310.85	780.819	0.123727	4519.05	0.716077	531.292	0.0841871	1863.53	0.295291	452.184	1021.65
052125__SST_scan_1.lif - U54-HRA-014	Positive	L5	50.0346	243.025	7593.89	1212.58	0.159678	15720.2	2.07012	665.071	0.0875798	5092.12	0.670555	520.115	2278.27
052125__SST_scan_1.lif - U54-HRA-014	Positive	L5	15.9201	160.176	3132.87	612.453	0.195493	3765.3	1.20187	247.314	0.0789419	677.996	0.216414	203.332	306.116
052125__SST_scan_1.lif - U54-HRA-014	Positive	L5	32.49	165.374	6746.27	1063.26	0.157607	4365.6	0.647113	806.427	0.119537	1702.02	0.252291	738.236	994.821
052125__SST_scan_1.lif - U54-HRA-014	Positive	L5	40.2876	186.168	6911.66	653.504	0.094551	7097.2	1.02684	350.73	0.0507447	2316.57	0.335169	261.196	902.887
052125__SST_scan_1.lif - U54-HRA-014	Positive	L5	64.0053	230.679	5068.53	1953.72	0.38546	21462.7	4.2345	1177.23	0.232263	9299.87	1.83482	868.471	4463.46
052125__SST_scan_1.lif - U54-HRA-014	Positive	L5	48.0852	206.961	7353.28	710.987	0.0966897	5223.63	0.710381	651.123	0.0885487	1767.53	0.240373	632.477	691.043
052125__SST_scan_1.lif - U54-HRA-014	Positive	L5	59.4567	232.953	4258.03	1557.61	0.365805	16581.9	3.89427	824.056	0.19353	6795.5	1.59593	571.296	3423.39
052125__SST_scan_1.lif - U54-HRA-014	Positive	L5	62.7057	218.658	5279.9	1209.1	0.229001	8303.56	1.57267	817.487	0.15483	3972.33	0.75235	654.109	2165.39
052125__SST_scan_1.lif - U54-HRA-014	Positive	L5	42.8868	176.096	8410.58	2556.97	0.304018	13123.9	1.5604	2624.61	0.312061	5697.32	0.677399	2647.33	3203.6
052125__SST_scan_1.lif - U54-HRA-014	Positive	L5	33.4647	193.315	6131.18	1238.68	0.20203	6115.61	0.997459	836.025	0.136356	1536.23	0.25056	750.737	566.259
052125__SST_scan_1.lif - U54-HRA-014	Positive	L5	22.4181	183.569	4332.31	2016.67	0.465495	6553.08	1.51261	1383.33	0.319306	1709.84	0.394671	1289.36	991.23
052125__SST_scan_1.lif - U54-HRA-014	Positive	L5	79.6005	330.423	4289.67	1613.38	0.376109	18513.6	4.31585	959.284	0.223627	7888.96	1.83906	743.817	4389.09
052125__SST_scan_1.lif - U54-HRA-014	Positive	L5	32.49	214.434	6165.84	924.2	0.14989	5226.34	0.847629	689.864	0.111885	1458.91	0.236611	645.61	747.43
052125__SST_scan_1.lif - U54-HRA-014	Positive	L5	38.6631	221.257	8521.28	662.516	0.0777485	4018.08	0.471535	406.374	0.0476893	1257.21	0.147538	350.571	655.739
052125__SST_scan_1.lif - U54-HRA-014	Positive	L5	33.7896	224.506	3759.89	726.093	0.193115	7741.26	2.05891	490.012	0.130326	2967.98	0.789379	446.353	2085.25
052125__SST_scan_1.lif - U54-HRA-014	Positive	L5	22.0932	182.594	4093.81	425.43	0.103921	4123.67	1.00729	359.813	0.0878921	1150.26	0.280975	350.171	713.349
052125__SST_scan_1.lif - U54-HRA-014	Positive	L5	37.0386	191.691	10778.2	1207.35	0.112018	8334.74	0.773299	778.732	0.072251	4776.21	0.443138	675.829	3921.87
052125__SST_scan_1.lif - U54-HRA-014	Positive	L5	45.8109	178.695	7867.34	1026.73	0.130506	11792.5	1.49892	697.835	0.0887002	5200.25	0.660992	579.562	2829.62
052125__SST_scan_1.lif - U54-HRA-014	Positive	L5	41.2623	231.979	9888.79	788.664	0.0797533	5606.98	0.567004	409.084	0.0413684	1624.78	0.164306	323.792	729.985
052125__SST_scan_1.lif - U54-HRA-014	Positive	L5	65.9547	305.406	6438.65	347.775	0.0540137	4930.55	0.765773	246.508	0.0382857	1894.99	0.294315	217.555	1027.1
052125__SST_scan_1.lif - U54-HRA-014	Positive	L5	30.5406	215.409	5857.84	576.929	0.0984883	4189.44	0.715185	359.611	0.0613898	1065.01	0.181809	321.984	524.027
052125__SST_scan_1.lif - U54-HRA-014	Positive	L5	76.6764	315.803	4912.72	805.741	0.164011	4454.88	0.906805	512.464	0.104314	2193.14	0.44642	416.839	1455.68
052125__SST_scan_1.lif - U54-HRA-014	Positive	L5	32.49	166.674	5567.75	627.814	0.112759	5770.8	1.03647	435.424	0.0782047	2350.57	0.422177	387.794	1503.82
052125__SST_scan_1.lif - U54-HRA-014	Positive	L5	26.9667	187.142	4964.92	1186.43	0.238962	13026	2.62361	441.678	0.0889597	2889.05	0.581892	309.447	1089.21
052125__SST_scan_1.lif - U54-HRA-014	Positive	L5	51.6591	256.346	5085.99	684.584	0.134602	6378.82	1.25419	514.266	0.101114	2406.63	0.473188	470.602	1388.28
052125__SST_scan_1.lif - U54-HRA-014	Positive	L5	54.9081	235.228	8250.34	1626.81	0.19718	23559.4	2.85557	702.13	0.0851031	8019.84	0.972061	417.229	3231.96
052125__SST_scan_1.lif - U54-HRA-014	Positive	L5	42.5619	188.767	7705.47	861.453	0.111797	4839.28	0.628032	448.938	0.0582622	1590.69	0.206436	321.939	590.562
052125__SST_scan_1.lif - U54-HRA-014	Positive	L5	39.9627	128.335	7330.1	710.627	0.0969465	5813.56	0.793108	526.078	0.0717696	2503.3	0.34151	440.588	969.875
052125__SST_scan_1.lif - U54-HRA-014	Positive	L5	55.5579	263.819	7557.48	1508.39	0.199589	7419.03	0.981681	870.378	0.115168	2253.47	0.298178	695.375	836.588
052125__SST_scan_1.lif - U54-HRA-014	Positive	L5	49.7097	229.379	6281.74	848.825	0.135126	4285.72	0.68225	744.127	0.118459	3895.36	0.620109	713.724	3782.01
052125__SST_scan_1.lif - U54-HRA-014	Positive	L5	39.6378	234.903	5241.25	1138.92	0.217299	8059.17	1.53764	597.658	0.11403	2429.55	0.463544	485.797	1266.1
052125__SST_scan_1.lif - U54-HRA-014	Positive	L5	13.6458	153.353	4217.07	632.705	0.150034	5906.73	1.40067	429.516	0.101852	1110.8	0.263405	408.676	618.907
052125__SST_scan_1.lif - U54-HRA-014	Positive	L5	57.1824	265.118	7856.4	983.385	0.12517	9733.13	1.23888	514.861	0.0655339	3591.55	0.45715	383.409	1868.45
052125__SST_scan_1.lif - U54-HRA-014	Positive	L5	71.8029	276.815	8440.04	1503.63	0.178154	3511.03	0.415997	859.64	0.101853	1433.46	0.169841	626.117	680.094
052125__SST_scan_1.lif - U54-HRA-014	Positive	L5	45.1611	244.325	8053.16	863.376	0.10721	10177	1.26373	546.06	0.0678069	3879.44	0.481729	472.953	2428.52
052125__SST_scan_1.lif - U54-HRA-014	Positive	L5	23.7177	185.518	6341.79	999.447	0.157597	4787.78	0.754957	530.904	0.0837152	1225.88	0.193302	459.111	680.105
052125__SST_scan_1.lif - U54-HRA-014	Positive	L5	56.2077	178.695	6634.41	1098.03	0.165505	7917.91	1.19346	933.53	0.14071	4838.59	0.729318	856.093	3389.02
052125__SST_scan_1.lif - U54-HRA-014	Positive	L5	56.2077	281.363	4217.46	1746.23	0.414048	7669.75	1.81857	842.011	0.199649	2608.52	0.618505	608.749	1302.86
052125__SST_scan_1.lif - U54-HRA-014	Positive	L5	62.3808	272.591	6821.56	731.658	0.107257	4679.1	0.685929	589.551	0.0864247	1823.87	0.267369	546.301	954.891
052125__SST_scan_1.lif - U54-HRA-014	Positive	L5	52.6338	225.805	10693.4	696.413	0.0651254	3305.59	0.309123	516.218	0.0482743	1198.71	0.112098	459.546	536.09
052125__SST_scan_1.lif - U54-HRA-014	Positive	L5	56.8575	277.14	3107.16	453.243	0.14587	3607.13	1.16091	287.331	0.0924739	1883.47	0.60617	243.954	1432.82
052125__SST_scan_1.lif - U54-HRA-014	Positive	L5	45.1611	182.269	8537.36	1315.39	0.154075	11692.6	1.36958	1066.38	0.124908	4523	0.529789	981.196	2070.23
052125__SST_scan_1.lif - U54-HRA-014	Positive	L5	20.7936	180.644	3699.19	2187.36	0.591308	5064.33	1.36904	1124.66	0.30403	1358.66	0.367286	971.916	826.019
052125__SST_scan_1.lif - U54-HRA-014	Positive	L5	32.1651	170.897	5313.69	959.567	0.180584	14258.9	2.68342	577.847	0.108747	4333.9	0.815609	484.217	1899.47
052125__SST_scan_1.lif - U54-HRA-014	Positive	L5	24.3675	194.615	2845.54	612.304	0.21518	5820.91	2.04562	659.516	0.231771	2042.62	0.717831	666.688	1468.61
052125__SST_scan_1.lif - U54-HRA-014	Positive	L5	59.7816	267.718	4818.83	1696.5	0.352056	20739	4.30374	1229.72	0.25519	7708.99	1.59976	1093.85	3916.22
052125__SST_scan_1.lif - U54-HRA-014	Positive	L5	77.0013	318.402	3259.01	1693.41	0.51961	3360.65	1.03119	1760.08	0.540067	1989.59	0.61049	1781.47	1549.82
052125__SST_scan_1.lif - U54-HRA-014	Positive	L5	50.6844	200.463	4693.16	942.823	0.200893	5792.04	1.23415	489.881	0.104382	1768.86	0.376902	334.978	392.965
052125__SST_scan_1.lif - U54-HRA-014	Positive	L5	38.0133	150.429	5682.71	1530.24	0.26928	13246.4	2.331	1069.59	0.188219	5639.31	0.992362	896.173	2775.45
052125__SST_scan_1.lif - U54-HRA-014	Positive	L5	53.9334	257.321	7228.68	2503.22	0.346289	32242	4.46029	1344.08	0.185937	9837.1	1.36084	1034.36	3850.51
052125__SST_scan_1.lif - U54-HRA-014	Positive	L5	32.1651	229.704	3630.07	598.631	0.164909	4093.25	1.1276	292.204	0.0804956	968.484	0.266795	240.122	437.376
052125__SST_scan_1.lif - U54-HRA-014	Positive	L5	51.984	252.447	8219.56	753.642	0.0916889	4972.41	0.604948	358.409	0.0436044	1534.61	0.186702	252.199	610.769
052125__SST_scan_1.lif - U54-HRA-014	Positive	L5	39.3129	223.856	7370.73	508.315	0.0689639	3393.52	0.460405	418.988	0.0568449	947.505	0.12855	399.384	410.68
052125__SST_scan_1.lif - U54-HRA-014	Positive	L5	31.8402	126.386	11973.3	1227.04	0.102481	9762.27	0.815336	780.207	0.0651622	3880.63	0.324107	626.656	1859.45
052125__SST_scan_1.lif - U54-HRA-014	Positive	L5	33.4647	216.059	6353.01	990.151	0.155855	13848.7	2.17987	458.006	0.0720928	4441.79	0.699163	357.279	2661.2
052125__SST_scan_1.lif - U54-HRA-014	Positive	L5	44.1864	187.142	9524.07	526.124	0.0552415	5636.59	0.591826	251.496	0.0264063	1985.63	0.208485	165.986	848.855
052125__SST_scan_1.lif - U54-HRA-014	Positive	L5	53.9334	260.895	6916.25	904.423	0.130768	4337.33	0.627121	518.182	0.0749223	1823.39	0.263638	414.452	1148.24
052125__SST_scan_1.lif - U54-HRA-014	Positive	L5	73.1025	308.98	5595.23	1721.15	0.30761	11541.3	2.0627	1151.45	0.205792	4546.35	0.812541	968.678	2302.14
052125__SST_scan_1.lif - U54-HRA-014	Positive	L5	66.9294	295.009	7294.27	1621.22	0.222259	25038.1	3.43256	860.513	0.117971	9635.31	1.32094	634.476	5058.49
052125__SST_scan_1.lif - U54-HRA-014	Positive	L5	36.7137	231.329	6046.8	798.872	0.132115	12279.8	2.03079	595.625	0.0985025	3548.14	0.586779	555.659	1831.16
052125__SST_scan_1.lif - U54-HRA-014	Positive	L5	20.4687	136.458	2533.81	764.493	0.301717	3489.72	1.37726	613.108	0.241971	2178.46	0.859757	584.855	1933.74
052125__SST_scan_1.lif - U54-HRA-014	Positive	L5	17.5446	167.648	5003.09	957.407	0.191363	11785.4	2.35563	314.54	0.0628691	2068.95	0.413535	231.725	817.264
052125__SST_scan_1.lif - U54-HRA-014	Positive	L5	57.1824	262.519	8366.83	1471.83	0.175912	25208.8	3.01294	793.696	0.0948621	8968.18	1.07187	599.326	4313.23
052125__SST_scan_1.lif - U54-HRA-014	Positive	L5	59.4567	269.342	8514.7	1591.18	0.186874	15513.2	1.82193	812.415	0.0954133	5073.41	0.595842	594.89	2157.36
052125__SST_scan_1.lif - U54-HRA-014	Positive	L5	48.0852	227.105	9810.52	750.316	0.0764807	11681.6	1.19073	483.213	0.0492545	3878.73	0.395364	409.26	1718.36
052125__SST_scan_1.lif - U54-HRA-014	Positive	L5	17.2197	167.323	5350.35	581.368	0.10866	5315.89	0.99356	319.46	0.0597083	1332.44	0.249038	286.865	836.681
052125__SST_scan_1.lif - U54-HRA-014	Positive	L5	54.2583	276.165	9047.96	1744.94	0.192854	18916	2.09064	850.158	0.0939612	6687.81	0.739151	621.507	3563.03
052125__SST_scan_1.lif - U54-HRA-014	Positive	L5	8.4474	93.5712	2670.74	1637.77	0.613228	5993.42	2.2441	2145.16	0.803206	1745.57	0.65359	2205.88	1237.14
052125__SST_scan_1.lif - U54-HRA-014	Positive	L5	21.1185	154.652	4290.6	1405.66	0.327613	11591.4	2.70157	703.855	0.164046	3021.04	0.704106	583.152	1547.02
052125__SST_scan_1.lif - U54-HRA-014	Positive	L5	86.0985	292.735	5418.34	1144.31	0.211191	19980	3.68747	653.844	0.120672	8404.28	1.55108	447.617	3537.02
052125__SST_scan_1.lif - U54-HRA-014	Positive	L5	50.0346	208.911	10262.4	691.293	0.067362	4938.08	0.481184	570.375	0.0555794	1920.54	0.187144	531.473	949.73
052125__SST_scan_1.lif - U54-HRA-014	Positive	L5	18.1944	155.302	8038.55	1084.88	0.13496	8790.33	1.09352	476.631	0.0592932	1832.41	0.227953	389.738	838.421
052125__SST_scan_1.lif - U54-HRA-014	Positive	L5	9.4221	140.357	4660.91	1350.69	0.289791	11827.6	2.53762	590.811	0.126759	3065.77	0.657763	530.323	2368.31
052125__SST_scan_1.lif - U54-HRA-014	Positive	L5	42.5619	241.401	12091.5	1343.71	0.111128	13481.9	1.11499	776.711	0.064236	4299.99	0.35562	645.506	2175.25
052125__SST_scan_1.lif - U54-HRA-014	Positive	L5	48.735	260.245	11160.2	1320.66	0.118336	16476.8	1.47639	598.896	0.0536635	4326.12	0.387638	425.45	1406.18
052125__SST_scan_1.lif - U54-HRA-014	Positive	L5	26.6418	192.666	7520.06	951.682	0.126553	7734.79	1.02855	498.155	0.0662435	2074.5	0.275862	422.27	1127.4
052125__SST_scan_1.lif - U54-HRA-014	Positive	L5	16.245	111.441	4934.94	797	0.161501	4422.59	0.896179	866.707	0.175627	1259.95	0.255312	879.643	673.069
052125__SST_scan_1.lif - U54-HRA-014	Positive	L5	41.5872	197.214	9522.11	1679.7	0.1764	7052.08	0.740601	1258.75	0.132193	2402.26	0.252282	1143.39	1127.93
052125__SST_scan_1.lif - U54-HRA-014	Positive	L5	54.2583	257.646	11035.7	1145.35	0.103785	5806.69	0.526171	624.524	0.056591	2177.23	0.197289	483.693	1195.83
052125__SST_scan_1.lif - U54-HRA-014	Positive	L5	44.1864	240.101	8213.77	1913.35	0.232945	27163.9	3.30711	846.662	0.103078	8887.3	1.082	592.943	4540.11
052125__SST_scan_1.lif - U54-HRA-014	Positive	L5	60.1065	227.105	9174.71	1221.36	0.133123	17287.3	1.88423	625.551	0.068182	6368.12	0.694094	411.105	2438.07
052125__SST_scan_1.lif - U54-HRA-014	Positive	L5	60.4314	223.856	10146.3	2664.1	0.262569	39855.3	3.92807	1499.78	0.147816	16971.5	1.67268	1055.01	8229.88
052125__SST_scan_1.lif - U54-HRA-014	Positive	L5	42.8868	216.059	4227.19	1675.7	0.396411	10141.9	2.39922	808.138	0.191176	2991.24	0.707618	587.571	1173.26
052125__SST_scan_1.lif - U54-HRA-014	Positive	L5	43.5366	239.126	15433.2	1105.42	0.0716258	12858.1	0.833144	656.711	0.0425518	3753.53	0.243211	554.257	1674.65
052125__SST_scan_1.lif - U54-HRA-014	Positive	L5	38.6631	211.835	15361.4	1262.79	0.0822054	6728.69	0.438027	542.554	0.0353194	2286.97	0.148878	375.406	1256.16
052125__SST_scan_1.lif - U54-HRA-014	Positive	L5	38.3382	214.109	16378	1580.83	0.0965216	21032.1	1.28417	871.124	0.0531888	6497.53	0.396724	710.486	3207.7
052125__SST_scan_1.lif - U54-HRA-014	Positive	L5	41.2623	183.569	16322.3	909.122	0.0556982	7034.91	0.431	463.646	0.0284057	2680.38	0.164216	329.798	1372.02
052125__SST_scan_1.lif - U54-HRA-014	Positive	L5	38.3382	140.032	14109.6	595.161	0.0421813	3180.28	0.225399	499.285	0.0353862	2178.71	0.154413	460.685	1775.47
052125__SST_scan_1.lif - U54-HRA-014	Positive	L5	50.0346	194.29	14639.9	1051.79	0.0718441	25530.4	1.74389	807.367	0.0551483	10351	0.707039	719.993	4924.85
052125__SST_scan_1.lif - U54-HRA-014	Positive	L5	38.6631	171.222	17148.3	875.904	0.0510782	4279.46	0.249556	494.566	0.0288406	1765.72	0.102968	376.285	986.02
052125__SST_scan_1.lif - U54-HRA-014	Positive	L5	13.3209	115.34	5355.5	737.273	0.137666	5462.98	1.02007	328.972	0.061427	1600.88	0.298922	271.758	1059.69
052125__SST_scan_1.lif - U54-HRA-014	Positive	L5	50.0346	250.823	3747.84	656.643	0.175206	3199.18	0.853607	643.807	0.171781	1763.75	0.470606	640.614	1406.64
052125__SST_scan_1.lif - U54-HRA-014	Positive	L5	43.8615	150.429	10971.7	1081.28	0.098552	14241.5	1.29803	871.339	0.0794171	7366.71	0.67143	781.272	4417.32
052125__SST_scan_1.lif - U54-HRA-014	Positive	L5	24.6924	96.8202	16336.6	2190.67	0.134096	7506.51	0.459492	1849.84	0.113233	6694.43	0.409782	1731.68	6412.9
052125__SST_scan_1.lif - U54-HRA-014	Positive	L5	93.2463	307.355	6365.34	4100.93	0.644259	50059.8	7.86444	3295.02	0.51765	24444.2	3.84021	2939.29	13137.5
052125__SST_scan_1.lif - U54-HRA-014	Positive	L5	47.1105	155.302	9560.47	1782.05	0.186398	24284.6	2.5401	1670.1	0.174688	14160.4	1.48114	1619.22	9558.55
052125__SST_scan_1.lif - U54-HRA-014	Positive	L5	27.9414	153.678	6914.03	1199.64	0.173507	6863.7	0.992721	866.812	0.12537	2885.82	0.417385	790.935	1978.94
052125__SST_scan_1.lif - U54-HRA-014	Positive	L5	25.992	198.839	6162.3	1354.07	0.219735	13580.2	2.20376	805.832	0.130768	3896.08	0.632245	718.777	2358.34
052125__SST_scan_1.lif - U54-HRA-014	Positive	L5	64.6551	282.663	9594.03	920.34	0.0959284	13915.9	1.45048	470.137	0.049003	4511.13	0.470201	333.118	1648.79
052125__SST_scan_1.lif - U54-HRA-014	Positive	L5	27.9414	198.189	4680.4	541.516	0.115699	8118.76	1.73463	378.935	0.0809621	2559.18	0.546786	350.483	1586.25
052125__SST_scan_1.lif - U54-HRA-014	Positive	L5	28.2663	169.923	3593.69	1911.34	0.53186	8767.6	2.43972	1034.18	0.287777	2823.46	0.78567	842.875	1527.06
052125__SST_scan_1.lif - U54-HRA-014	Positive	L5	60.7563	278.114	8037.58	1024.51	0.127464	4288.91	0.533607	874.089	0.10875	2089.19	0.259928	831.177	1461.64
052125__SST_scan_1.lif - U54-HRA-014	Positive	L5	22.0932	189.742	4743.38	283.811	0.0598331	3495.99	0.737025	218.397	0.0460426	1238.11	0.261019	208.906	910.498
052125__SST_scan_1.lif - U54-HRA-014	Positive	L5	58.8069	267.393	12847.9	770.836	0.0599973	6301.63	0.490481	509.221	0.0396347	3051.31	0.237495	434.532	2123.36
052125__SST_scan_1.lif - U54-HRA-014	Positive	L5	25.6671	197.864	3110.96	743.263	0.238917	3481.23	1.11902	533.795	0.171585	2312.83	0.743444	502.177	2136.46
052125__SST_scan_1.lif - U54-HRA-014	Positive	L5	64.98	210.86	9763.33	823.66	0.0843626	6345.65	0.649948	668.92	0.0685135	3729.23	0.381963	600.603	2574.07
052125__SST_scan_1.lif - U54-HRA-014	Positive	L5	53.9334	221.582	13617.6	945.694	0.0694466	8820.48	0.647728	603.936	0.0443498	3812.53	0.279972	490.682	2152.98
052125__SST_scan_1.lif - U54-HRA-014	Positive	L5	29.241	193.315	7331.29	747.374	0.101943	4111.08	0.560758	477.024	0.0650668	1024.94	0.139803	428.307	468.822
052125__SST_scan_1.lif - U54-HRA-014	Positive	L5	43.2117	236.202	15600	946.348	0.0606632	16246.6	1.04145	506.097	0.0324421	5909.33	0.378803	403.298	3495.54
052125__SST_scan_1.lif - U54-HRA-014	Positive	L5	60.1065	241.726	11305.4	531.285	0.0469938	3637.33	0.321733	497.184	0.0439775	1563.06	0.138258	485.837	872.88
052125__SST_scan_1.lif - U54-HRA-014	Positive	L5	38.0133	217.683	20389.5	1244.52	0.0610372	10458.9	0.512958	581.839	0.0285362	2871.74	0.140844	440.436	1252.77
052125__SST_scan_1.lif - U54-HRA-014	Positive	L5	52.9587	209.236	13162.6	836.559	0.0635556	11054.4	0.839835	566.177	0.043014	4510.39	0.342666	470.547	2195.87
052125__SST_scan_1.lif - U54-HRA-014	Positive	L5	58.8069	253.422	10631.2	919.043	0.0864479	14269	1.34218	614.204	0.0577739	5804.53	0.545992	518.074	3135.31
052125__SST_scan_1.lif - U54-HRA-014	Positive	L5	65.3049	259.595	6712.95	1015.15	0.151223	5423.82	0.807964	683.709	0.101849	2630.08	0.391792	570.452	1675.43
052125__SST_scan_1.lif - U54-HRA-014	Positive	L5	23.7177	189.092	22602.2	1125.84	0.0498109	21738.1	0.96177	634.554	0.0280749	4361.78	0.19298	556.418	1598.15
052125__SST_scan_1.lif - U54-HRA-014	Positive	L5	34.7643	216.708	10372	753.865	0.0726824	5338.96	0.514746	452.93	0.0436683	1257.03	0.121194	392.851	442.111
052125__SST_scan_1.lif - U54-HRA-014	Positive	L5	38.988	101.694	13927.2	881.844	0.0633181	12273.5	0.881261	746.858	0.0536258	7374.65	0.529513	662.405	4309.72
052125__SST_scan_1.lif - U54-HRA-014	Positive	L5	51.3342	158.226	11960.8	798.315	0.0667445	8044.81	0.672601	608.318	0.0508594	4330.09	0.362024	513.902	2484.12
052125__SST_scan_1.lif - U54-HRA-014	Positive	L5	43.2117	245.624	14991.6	679.732	0.0453408	7355.51	0.490642	398.868	0.0266061	2067.65	0.13792	336.151	886.861
052125__SST_scan_1.lif - U54-HRA-014	Positive	L5	37.0386	142.631	19123	1038.76	0.05432	6207.92	0.32463	777.926	0.04068	2703.01	0.141348	687.818	1492.23
052125__SST_scan_1.lif - U54-HRA-014	Positive	L5	9.4221	137.433	4003.94	734.161	0.18336	6315.42	1.5773	260.658	0.0651004	719.882	0.179794	223.308	278.504
052125__SST_scan_1.lif - U54-HRA-014	Positive	L5	43.5366	179.67	16566.9	1235.69	0.0745876	3742.93	0.225928	715.032	0.0431603	1632.7	0.0985521	539.812	922.531
052125__SST_scan_1.lif - U54-HRA-014	Positive	L5	72.7776	255.047	7776.12	1030.01	0.132458	4223.74	0.543167	942.753	0.121237	2297.07	0.295401	907.975	1529.15
052125__SST_scan_1.lif - U54-HRA-014	Positive	L5	30.5406	153.353	18267.5	1022.95	0.0559981	5699.11	0.31198	604.068	0.0330678	1661.07	0.0909299	497.403	632.809
052125__SST_scan_1.lif - U54-HRA-014	Positive	L5	52.3089	240.751	12886	535.624	0.0415665	5034.56	0.390701	362.197	0.0281079	1969.68	0.152855	312.517	1091.72
052125__SST_scan_1.lif - U54-HRA-014	Positive	L5	34.7643	83.1744	8367.09	1376.91	0.164563	5707.45	0.682131	1578.98	0.188713	4181.09	0.499707	1737.55	2983.32
052125__SST_scan_1.lif - U54-HRA-014	Positive	L5	41.5872	245.299	5558.5	1607.5	0.289196	17851.2	3.21152	867.036	0.155984	7028.91	1.26453	708.96	4718.52
052125__SST_scan_1.lif - U54-HRA-014	Positive	L5	28.5912	200.788	3578.86	1488.63	0.41595	4085.38	1.14153	867.04	0.242267	1321.89	0.36936	755.747	827.09
052125__SST_scan_1.lif - U54-HRA-014	Positive	L5	47.4354	211.835	6665.15	786.872	0.118058	5919.56	0.888135	526.52	0.0789959	2029.79	0.304537	449.703	882.111
052125__SST_scan_1.lif - U54-HRA-014	Positive	L5	25.6671	137.433	4037.51	1021.32	0.252958	10961.1	2.71481	677.911	0.167903	5311.79	1.31561	593.564	3924.25
052125__SST_scan_1.lif - U54-HRA-014	Positive	L5	47.1105	152.053	6679.95	1250.22	0.18716	20233.7	3.02902	1096.23	0.164107	11607.7	1.7377	1026.15	7681.97
052125__SST_scan_1.lif - U54-HRA-014	Positive	L5	61.4061	299.883	4371.9	1783.66	0.407983	13831.7	3.16377	946.2	0.216428	5060.75	1.15756	723.337	2726.64
052125__SST_scan_1.lif - U54-HRA-014	Positive	L5	72.4527	272.591	6076.66	1137.59	0.187207	9232.52	1.51934	842.8	0.138695	4123.12	0.678517	733.457	2227.96
052125__SST_scan_1.lif - U54-HRA-014	Positive	L5	63.3555	213.134	4505.45	1054.23	0.233989	6509.62	1.44483	1023.66	0.227205	2861.3	0.635074	1010.53	1294.34
052125__SST_scan_1.lif - U54-HRA-014	Positive	L5	70.1784	308.33	5397	1533.47	0.284133	5927.94	1.09838	1004.87	0.18619	2491.87	0.461714	846.503	1462.46
052125__SST_scan_1.lif - U54-HRA-014	Positive	L5	29.8908	147.18	5333.72	818.021	0.153368	6975.46	1.3078	788.709	0.147872	2577.25	0.483198	780.811	1392.17
052125__SST_scan_1.lif - U54-HRA-014	Positive	L5	56.2077	251.473	5431.54	961.913	0.177098	9450.91	1.74001	581.803	0.107116	2900.13	0.533942	473.38	1031.58
052125__SST_scan_1.lif - U54-HRA-014	Positive	L5	38.6631	169.273	6408.21	688.262	0.107403	3496.16	0.545576	559.071	0.0872429	1696.73	0.264775	519.863	1150.63
052125__SST_scan_1.lif - U54-HRA-014	Positive	L5	8.7723	89.6724	3963.66	429.5	0.10836	4773.38	1.20429	425.993	0.107475	1124.97	0.283821	425.535	648.441
052125__SST_scan_1.lif - U54-HRA-014	Positive	L5	38.3382	177.395	5577.15	1695.27	0.303967	8301.16	1.48842	1452.17	0.260379	3508.49	0.629084	1382.72	2139.16
052125__SST_scan_1.lif - U54-HRA-014	Positive	L5	37.0386	123.462	2760.38	764.159	0.276831	12752.2	4.61973	683.526	0.24762	6476.33	2.34617	649.904	3859.46
052125__SST_scan_1.lif - U54-HRA-014	Positive	L5	45.486	186.168	2930.81	1198.49	0.408928	16769.4	5.72175	1003.7	0.342465	9645.5	3.29107	936.953	7204.45
052125__SST_scan_1.lif - U54-HRA-014	Positive	L5	38.988	226.13	5228.43	755.165	0.144434	7362.26	1.40812	507.773	0.0971177	1862.23	0.356174	455.804	706.844
052125__SST_scan_1.lif - U54-HRA-014	Positive	L5	58.8069	184.868	6333.98	1573.15	0.248367	6320.11	0.997809	1426.81	0.225262	3716.4	0.586739	1356.11	2458.5
052125__SST_scan_1.lif - U54-HRA-014	Positive	L5	45.486	239.776	4175.91	1287.88	0.308407	4132.91	0.989703	1066.9	0.255489	1483.43	0.355234	1013.79	846.66
052125__SST_scan_1.lif - U54-HRA-014	Positive	L5	16.5699	110.466	2294.45	1500.8	0.654102	3095.29	1.34903	1301.12	0.567075	904.541	0.39423	1266.37	523.215
052125__SST_scan_1.lif - U54-HRA-014	Positive	L5	37.0386	181.294	5031.14	2249.43	0.447102	12075.2	2.4001	1825.8	0.362899	6422.03	1.27646	1714.87	4941.73
							0.206948		1.58551		0.132786		0.586796
052125__SST_scan_1.lif - U54-HRA-014	Positive	L6	29.8908	201.763	3023.37	4133.13		11508.9		1899.71		4394.16		1497.1	3111.62
052125__SST_scan_1.lif - U54-HRA-014	Positive	L6	73.4274	304.756	5492.46	1150.15		7896.76		787.971		2883.35		672.339	1282.73
052125__SST_scan_1.lif - U54-HRA-014	Positive	L6	57.8322	266.093	7101.35	1033.76		10990.3		663.574		4160.7		558.718	2226.17
052125__SST_scan_1.lif - U54-HRA-014	Positive	L6	55.8828	249.848	7592.16	707.345		4966.25		564.696		1604.97		523.189	626.943
052125__SST_scan_1.lif - U54-HRA-014	Positive	L6	41.2623	269.667	3629.47	4160.7		4848.11		3290.42		2271.61		3128.8	1793.12
052125__SST_scan_1.lif - U54-HRA-014	Positive	L6	69.8535	248.224	4684.72	943.573		3917.2		817.503		2107.93		766.705	1378.93
052125__SST_scan_1.lif - U54-HRA-014	Positive	L6	30.8655	137.433	6314.78	1333.55		16824.6		1099.26		6878.51		1027.39	3827.57
052125__SST_scan_1.lif - U54-HRA-014	Positive	L6	33.4647	212.16	4442.39	658.303		6003.77		261.317		1221.86		181.919	265.475
052125__SST_scan_1.lif - U54-HRA-014	Positive	L6	48.0852	274.216	5617.98	1301.07		25124.7		678.116		6846.95		541.282	2832.17
052125__SST_scan_1.lif - U54-HRA-014	Positive	L6	22.4181	129.96	6712.41	1928.69		12811.6		1214.65		3789.61		1061.02	1848.52
052125__SST_scan_1.lif - U54-HRA-014	Positive	L6	18.1944	112.091	4293.68	1216.44		7528.61		557.536		2199.8		428.028	1152.41
052125__SST_scan_1.lif - U54-HRA-014	Positive	L6	57.1824	186.168	3950.88	1139.67		11068.9		1170.13		8451.54		1183.82	7275.05
052125__SST_scan_1.lif - U54-HRA-014	Positive	L6	82.5246	338.871	5285.89	7089.08		5240.93		3755.04		2400.88		2687.3	1491.34
052125__SST_scan_1.lif - U54-HRA-014	Positive	L6	66.6045	293.385	5144.57	914.159		4997.78		668.009		2060.55		594.905	1188.23
052125__SST_scan_1.lif - U54-HRA-014	Positive	L6	62.7057	287.212	5540.75	853.84		6190.5		411.285		2079.29		281.883	877.18
052125__SST_scan_1.lif - U54-HRA-014	Positive	L6	61.4061	270.967	7069.62	1276.57		10988.1		606.317		3911.4		407.221	1809.29
052125__SST_scan_1.lif - U54-HRA-014	Positive	L6	37.0386	99.0945	6407.66	1738.77		9913.14		1743.9		7798.83		1747.06	6492.6
052125__SST_scan_1.lif - U54-HRA-014	Positive	L6	23.7177	75.7017	8417.26	2324.06		5732.83		1515.96		2978.25		1119.53	1626.95
052125__SST_scan_1.lif - U54-HRA-014	Positive	L6	29.241	96.1704	7454.6	1840.28		14376.8		1405.69		6887.66		1212.54	3559.14
052125__SST_scan_1.lif - U54-HRA-014	Positive	L6	17.8695	158.876	2664.87	1400.41		6225.69		1092.17		2570.8		1048.35	2051.11
052125__SST_scan_1.lif - U54-HRA-014	Positive	L6	69.8535	304.756	3448.71	839.56		12237.5		757.373		6313.63		732.489	4520
052125__SST_scan_1.lif - U54-HRA-014	Positive	L6	46.7856	213.459	3971.96	1217.99		5876.93		905.359		4362.96		814.458	3922.75
052125__SST_scan_1.lif - U54-HRA-014	Positive	L6	71.478	295.659	5339.73	1767.5		30856.2		826.555		10713.2		523.814	4232.42
052125__SST_scan_1.lif - U54-HRA-014	Positive	L6	44.1864	161.8	6048.01	1718.09		10468.3		1270.46		4902.82		1094.64	2716.94
052125__SST_scan_1.lif - U54-HRA-014	Positive	L6	27.6165	122.487	6802.66	689.273		4489.92		598.382		1664.92		570.99	813.551
052125__SST_scan_1.lif - U54-HRA-014	Positive	L6	18.1944	127.036	4565.89	1246.21		5726.21		866.987		1436.73		796.888	643.827
052125__SST_scan_1.lif - U54-HRA-014	Positive	L6	59.4567	284.612	5263.45	1535.98		3891.13		1085.06		1756.13		961.006	1168.77
052125__SST_scan_1.lif - U54-HRA-014	Positive	L6	68.8788	241.076	3829.06	982.383		5361.18		582.637		2899.01		417.722	1883.25
052125__SST_scan_1.lif - U54-HRA-014	Positive	L6	69.8535	249.848	4193.33	1414.49		11801.1		1306.91		5549.94		1264.15	3065.38
052125__SST_scan_1.lif - U54-HRA-014	Positive	L6	65.3049	230.354	5600.64	1949.19		11510.1		1383.98		5894.81		1155.44	3624.33
052125__SST_scan_1.lif - U54-HRA-014	Positive	L6	43.2117	171.547	2765.45	1711.32		8450.99		1262.89		6374.89		1110.78	5670.69
052125__SST_scan_1.lif - U54-HRA-014	Positive	L6	11.0466	38.988	4029.15	1203.8		3805.95		1194.04		4061.29		1189.45	4181.45
052125__SST_scan_1.lif - U54-HRA-014	Positive	L6	42.8868	258.296	3060.79	1776.92		4649.21		1392.62		1364.44		1314.01	692.561
052125__SST_scan_1.lif - U54-HRA-014	Positive	L6	51.0093	268.692	4371.99	1256.72		16422.1		669.625		5692.44		529.883	3138.53
052125__SST_scan_1.lif - U54-HRA-014	Positive	L6	40.2876	250.173	5458.45	1417.95		8873.52		1210.26		4335.15		1168.92	3431.72
052125__SST_scan_1.lif - U54-HRA-014	Positive	L6	47.7603	230.354	5287.17	1486.68		17131.6		1361.67		10515.9		1328.52	8761.93
052125__SST_scan_1.lif - U54-HRA-014	Positive	L6	13.9707	154.977	3540.7	2479.3		3777.39		1143.88		1097.29		1002.01	812.568
052125__SST_scan_1.lif - U54-HRA-014	Positive	L6	57.8322	257.646	7452.19	1385.34		4808.13		1134.68		2361.3		1061.2	1643.99
052125__SST_scan_1.lif - U54-HRA-014	Positive	L6	79.9254	268.043	4085.92	740.206		4505.53		521.488		2183.29		427.644	1186.89
052125__SST_scan_1.lif - U54-HRA-014	Positive	L6	85.1238	349.917	4483.18	826.579		12397.6		464.095		4817.12		345.057	2327.73
052125__SST_scan_1.lif - U54-HRA-014	Positive	L6	41.2623	192.341	11136.6	1507.98		6547.01		1719.38		10120.7		1778.6	11121.9
052125__SST_scan_1.lif - U54-HRA-014	Positive	L6	96.1704	296.309	5050.89	2422.64		31967.2		1844.72		17665.1		1561.42	10654.3
052125__SST_scan_1.lif - U54-HRA-014	Positive	L6	103.968	371.036	2994.02	1007.09		14164.6		928.911		9076.83		897.505	7032.97
052125__SST_scan_1.lif - U54-HRA-014	Positive	L6	48.735	267.068	3640.59	1829.44		20491.1		1720.42		11983.5		1695.69	10053.4
052125__SST_scan_1.lif - U54-HRA-014	Positive	L6	42.237	258.62	3614.2	1103.58		10489.5		681.304		3843.87		597.484	2524.74
052125__SST_scan_1.lif - U54-HRA-014	Positive	L6	105.593	323.276	5853.22	1539.88		15882.1		1002.46		9032.33		746.895	5774.9
052125__SST_scan_1.lif - U54-HRA-014	Positive	L6	25.0173	196.24	5353.04	1588.17		25224.7		762.139		6353.73		630.545	3347.42
052125__SST_scan_1.lif - U54-HRA-014	Positive	L6	72.1278	259.27	4930.1	1257.56		12845.3		738.787		6160.31		536.34	3551.55
052125__SST_scan_1.lif - U54-HRA-014	Positive	L6	16.245	157.577	4232.65	1014.36		13440.7		528.325		5068.55		466.302	4000.18
052125__SST_scan_1.lif - U54-HRA-014	Positive	L6	9.4221	90.3222	5953.06	1604.21		20599.3		742.714		7217.61		627.615	5429.77
052125__SST_scan_1.lif - U54-HRA-014	Positive	L6	87.0732	321.001	5071	1015.37		18452.8		615.593		7593.2		465.47	3515.18
052125__SST_scan_1.lif - U54-HRA-014	Positive	L6	50.0346	249.198	6711.22	1002.27		3837.03		832.209		1455.63		788.439	842.707
052125__SST_scan_1.lif - U54-HRA-014	Positive	L6	98.4447	324.575	4292.96	4320.63		22576.6		2980.99		11247.6		2399.46	6329.65
052125__SST_scan_1.lif - U54-HRA-014	Positive	L6	26.6418	128.335	2668.24	1541.03		10144.9		1219.32		5874		1128	4661.62
052125__SST_scan_1.lif - U54-HRA-014	Positive	L6	72.1278	231.654	2972.64	1372.89		12074.6		1365.78		11381.1		1362.54	11064.7
052125__SST_scan_1.lif - U54-HRA-014	Positive	L6	114.04	399.627	3325.38	917.278		7908.24		859.946		7023.28		836.62	6663.23
052125__SST_scan_1.lif - U54-HRA-014	Positive	L6	63.6804	234.253	4013.55	1151.74		5705.29		837.36		2786.89		714.631	1647.59
052125__SST_scan_1.lif - U54-HRA-014	Positive	L6	52.9587	212.16	3874.2	1465.08		6548.58		1363.28		4435.4		1328.44	3712.25
052125__SST_scan_1.lif - U54-HRA-014	Positive	L6	54.2583	225.805	3947.7	1483.51		17077.3		1151.44		8445.94		1043.27	5634.59
052125__SST_scan_1.lif - U54-HRA-014	Positive	L6	48.4101	183.569	4376.9	1531.5		16400.3		1118.11		6165.26		970.115	2501.17
052125__SST_scan_1.lif - U54-HRA-014	Positive	L6	119.238	395.403	4039.13	880.744		12358.8		935.661		7576.86		959.744	5479.81
052125__SST_scan_1.lif - U54-HRA-014	Positive	L6	47.1105	202.088	8151.74	1300.07		5520.66		1057		4655		980.597	4382.88
052125__SST_scan_1.lif - U54-HRA-014	Positive	L6	37.0386	221.257	5363.09	1287.62		5212.47		665.364		1699.18		536.963	974.215
052125__SST_scan_1.lif - U54-HRA-014	Positive	L6	43.8615	252.772	4290.68	1420.43		10449.9		1292.56		4430.91		1264.99	3133.07
052125__SST_scan_1.lif - U54-HRA-014	Positive	L6	42.237	174.796	7704.01	7872.95		43365.6		5848.94		22091.5		5174.28	15000.1
052125__SST_scan_1.lif - U54-HRA-014	Positive	L6	21.1185	109.816	6675.84	5922.09		35931.7		5345.51		16958		5202.41	12249.2
052125__SST_scan_1.lif - U54-HRA-014	Positive	L6	24.3675	114.04	12128.6	2859.18		7777.46		2196.1		5111.06		2007.34	4352.01
052125__SST_scan_1.lif - U54-HRA-014	Positive	L6	62.3808	257.321	10190.2	1852.03		3972.83		1012.8		1630.09		737.737	862.234
052125__SST_scan_1.lif - U54-HRA-014	Positive	L6	75.3768	226.455	13640.4	1090.76		3910.33		1121.6		4425.01		1136.98	4681.8
052125__SST_scan_1.lif - U54-HRA-014	Positive	L6	16.245	63.6804	13605	1220.18		8338.75		1109.71		4282.15		1068.1	2753.99
052125__SST_scan_1.lif - U54-HRA-014	Positive	L6	26.6418	86.4234	12033.5	1035.07		4503.05		798.647		2954.16		693.145	2262.98
052125__SST_scan_1.lif - U54-HRA-014	Positive	L6	21.4434	121.838	8968.54	1151.83		11878.3		916.997		6301.02		862.51	5006.94
052125__SST_scan_1.lif - U54-HRA-014	Positive	L6	36.3888	151.728	7135.8	923.908		8149.67		733.665		5272.83		668.252	4283.66
052125__SST_scan_1.lif - U54-HRA-014	Positive	L6	41.5872	135.158	19675	528.496		4925.58		496.246		2339.93		481.851	1185.78
052125__SST_scan_1.lif - U54-HRA-014	Positive	L6	12.6711	110.791	12706.8	1810.79		6628.53		1232.16		4490.82		1149.49	4185.43
052125__SST_scan_1.lif - U54-HRA-014	Positive	L6	101.044	318.077	8618.3	3001.03		23685.9		2258.25		17637.4		1904.75	14758.9
052125__SST_scan_1.lif - U54-HRA-014	Positive	L6	51.3342	191.691	10882.1	1326.21		11038.2		883.166		6604.71		714.435	4916.24
052125__SST_scan_1.lif - U54-HRA-014	Positive	L6	20.1438	99.7443	14126	1352.54		4399.09		991.215		1124.65		896.13	262.959
052125__SST_scan_1.lif - U54-HRA-014	Positive	L6	45.486	178.695	17131.9	1261.73		17663		960.996		7235.27		856.839	3623.72
052125__SST_scan_1.lif - U54-HRA-014	Positive	L6	85.1238	307.031	9731.41	1427.13		17784.1		700.622		6655.38		420.87	2370.1
052125__SST_scan_1.lif - U54-HRA-014	Positive	L6	129.31	410.349	6990.81	1142.49		23080.1		677.443		10319.7		460.315	4361.88
052125__SST_scan_1.lif - U54-HRA-014	Positive	L6	68.5539	259.92	11850	1194.05		16233.3		897.303		8852.3		791.178	6212.67
052125__SST_scan_1.lif - U54-HRA-014	Positive	L6	69.8535	303.781	11250.8	821.28		3324.52		670.388		2125.83		623.748	1755.32
052125__SST_scan_1.lif - U54-HRA-014	Positive	L6	38.0133	137.758	24490.3	1075.18		6521.31		711.457		4098.03		569.283	3150.82
052125__SST_scan_1.lif - U54-HRA-014	Positive	L6	63.6804	248.224	14748.7	5944.42		37354.4		3689.01		19251.1		2872.88	12700.4
052125__SST_scan_1.lif - U54-HRA-014	Positive	WM	134.184	345.044	5623	1673.02		4015.76		1061.94		1980.37		672.982	684.833
052125__SST_scan_1.lif - U54-HRA-014	Positive	WM	32.8149	127.686	3813.24	1200.59		16798.2		909.159		8360.89		803.641	5305.99
052125__SST_scan_1.lif - U54-HRA-014	Positive	WM	39.3129	108.841	4811.87	929.992		4053.19		1062.99		2364.61		1139.7	1390.73
052125__SST_scan_1.lif - U54-HRA-014	Positive	WM	30.5406	129.31	2545.54	677.337		3230.67		677.58		1545.67		677.656	1020.83
052125__SST_scan_1.lif - U54-HRA-014	Positive	WM	164.399	393.779	4878.29	4718.94		19956.3		3830.34		12078.2		3187.88	6382.32
052125__SST_scan_1.lif - U54-HRA-014	Positive	WM	14.2956	87.723	3384.08	5068.19		4785.35		2472.38		2120.84		1918.6	1552.4
052125__SST_scan_1.lif - U54-HRA-014	Positive	WM	117.289	362.264	4714.16	4534.04		25010.3		3852.56		15753.1		3516.84	11192.7
052125__SST_scan_1.lif - U54-HRA-014	Positive	WM	43.8615	145.23	17030.7	1556.27		3034.06		1538.46		4158.57		1530.42	4666.41
052125__SST_scan_1.lif - U54-HRA-014	Positive	WM	108.192	348.943	3177.69	5379.65		19492.5		4136.06		10346.7		3568.19	6170.41
052125__SST_scan_1.lif - U54-HRA-014	Positive	WM	51.6591	228.73	6017.61	5135.99		7082.52		4325.99		5359.03		4088.19	4853.05
052125__SST_scan_1.lif - U54-HRA-014	Positive	WM	84.7989	264.469	2613.09	903.526		5053.59		816.552		3265.9		774.412	2399.74
052125__SST_scan_1.lif - U54-HRA-014	Positive	WM	28.9161	212.16	3960.93	941.337		3538.73		1775.5		3868.18		1911.81	3922.02
052125__SST_scan_1.lif - U54-HRA-014	Positive	WM	41.9121	141.007	8852.95	7674.21		10059.1		7640.12		7037.63		7625.57	5748.32
052125__SST_scan_1.lif - U54-HRA-014	Positive	WM	60.7563	240.101	2912.05	822.273		11742.4		668.469		5888.45		616.459	3908.89
052125__SST_scan_1.lif - U54-HRA-014	Positive	WM	66.2796	188.767	9044.86	1905.23		6092.64		1705.54		7071.33		1593.41	7620.85
052125__SST_scan_1.lif - U54-HRA-014	Positive	WM	123.462	362.264	4896.88	2841.52		22119.8		1872.21		10454.7		1362.4	4319.42
052125__SST_scan_1.lif - U54-HRA-014	Positive	WM	47.1105	231.654	2928.01	3122.65		5739.9		1647.38		2143.75		1264.9	1211.41
052125__SST_scan_1.lif - U54-HRA-014	Positive	WM	50.0346	231.329	4208.6	2843.6		15286.1		1766.53		7442.1		1459.36	5204.99
052125__SST_scan_1.lif - U54-HRA-014	Positive	WM	28.9161	158.226	2318.36	2323.71		4743.94		2554.08		3931.17		2606.75	3745.34
052125__SST_scan_1.lif - U54-HRA-014	Positive	WM	58.1571	220.932	4055.28	3754.37		18792.8		4617.89		10622.1		4933.94	7631.65
052125__SST_scan_1.lif - U54-HRA-014	Positive	WM	26.6418	94.5459	5453.15	1090		4117.84		770.382		2276.46		635.398	1498.79
052125__SST_scan_1.lif - U54-HRA-014	Positive	WM	93.5712	342.445	5276.73	3912.85		23363		2542.5		10315.2		2020.55	5345.49
052125__SST_scan_1.lif - U54-HRA-014	Positive	WM	56.5326	248.548	7442.5	4229.72		25206.1		3001.72		13244.8		2616.92	9496.7
052125__SST_scan_1.lif - U54-HRA-014	Positive	WM	26.9667	173.821	5332.51	1179.02		4583.62		707.424		1736.73		617.695	1195.07
052125__SST_scan_1.lif - U54-HRA-014	Positive	WM	55.8828	155.302	6177.45	1232.42		4198.99		887.364		2226.58		693.552	1118.7
052125__SST_scan_1.lif - U54-HRA-014	Positive	WM	32.1651	107.867	4763.98	1441.03		9767.63		1057.55		4795.3		891.809	2646.24
052125__SST_scan_1.lif - U54-HRA-014	Positive	WM	74.727	218.333	6528.47	710.1		6567.13		601.592		4078.1		545.383	2788.73
052125__SST_scan_1.lif - U54-HRA-014	Positive	WM	29.241	77.0013	12532	1498.32		9338.71		1430.86		8530.07		1386.05	7992.87
052125__SST_scan_1.lif - U54-HRA-014	Positive	WM	26.6418	111.766	5784.48	1600.78		9346.02		1182.18		4116.4		1041.57	2359.73
052125__SST_scan_1.lif - U54-HRA-014	Positive	WM	21.4434	106.892	9462.77	1814.94		6488.77		1298.66		2452.2		1162.69	1389.13
052125__SST_scan_1.lif - U54-HRA-014	Positive	WM	124.762	378.184	3159.36	10636.4		16520.2		7560.38		8936.28		6049.89	5212.2
052125__SST_scan_1.lif - U54-HRA-014	Positive	WM	38.0133	212.16	10538.5	2505.7		3134.29		4300.75		3481.8		4708.26	3560.69
052125__SST_scan_1.lif - U54-HRA-014	Positive	WM	25.6671	135.483	6590.61	4236.64		23977.3		3900.02		10478.9		3814.61	7053.91
052125__SST_scan_1.lif - U54-HRA-014	Positive	WM	94.8708	285.262	9761.68	3659.83		18584.6		2304.67		8482.23		1630.55	3456.88
052125__SST_scan_1.lif - U54-HRA-014	Positive	WM	80.5752	279.739	11505.5	3362.5		25425.6		2368.82		9962.14		1961.29	3620.11
052125__SST_scan_1.lif - U54-HRA-014	Positive	WM	23.3928	140.032	6996.77	3697.9		8603.74		2224.01		3307.45		1900.17	2143.75
052125__SST_scan_1.lif - U54-HRA-014	Positive	WM	51.6591	200.463	10400.6	2815.61		29785.6		2734.57		11567.3		2705.3	4986.24
052125__SST_scan_1.lif - U54-HRA-014	Positive	WM	98.1198	347.968	6047.43	1003.21		9419.68		932.144		3993.82		903.588	1813.53
052125__SST_scan_1.lif - U54-HRA-014	Positive	WM	74.0772	274.216	6987.26	8082.54		5411.65		6838.26		3004.49		6364.82	2088.6
052125__SST_scan_1.lif - U54-HRA-014	Positive	WM	27.2916	127.036	32388.6	2866.85		3774.07		2749.19		7959.5		2716.55	9120.61
052125__SST_scan_1.lif - U54-HRA-014	Positive	WM	29.5659	115.989	17781.6	3049.27		7125.82		3268.85		4646.07		3347.03	3763.13
052125__SST_scan_1.lif - U54-HRA-014	Positive	WM	30.8655	171.547	4114.62	2755.22		9542.97		2327.66		5947.65		2231.66	5140.37
052125__SST_scan_1.lif - U54-HRA-014	Positive	WM	40.9374	146.53	8313.03	5402.41		7770.59		3383.98		4328.31		2585.28	2966.17
052125__SST_scan_1.lif - U54-HRA-014	Positive	WM	17.5446	100.719	7724.21	7005.6		20590		3861.9		8238.9		3152.43	5451.5
052125__SST_scan_1.lif - U54-HRA-014	Positive	WM	24.6924	111.116	11055.7	6534.59		25857.7		5744.63		12703.9		5506.15	8732.9
052125__SST_scan_1.lif - U54-HRA-014	Positive	WM	26.3169	134.509	19615.6	2229.78		11959.8		1509.04		4047.41		1325.07	2027.74
052125__SST_scan_1.lif - U54-HRA-014	Positive	WM	28.2663	92.2716	37144.5	1384.91		6511.02		929.247		2571.87		721.076	772.254
052125__SST_scan_1.lif - U54-HRA-014	Positive	WM	42.8868	171.222	6206.45	2938.64		4173.09		2110.35		1957.16		1821.61	1184.69
052125__SST_scan_1.lif - U54-HRA-014	Positive	WM	31.1904	139.057	8249.5	3400.66		24969.7		2278.71		9232.57		1940.77	4492.47
052125__SST_scan_1.lif - U54-HRA-014	Positive	WM	33.1398	123.462	18762.3	1878.1		3963.25		2052.46		2939.74		2118.95	2549.48
052125__SST_scan_1.lif - U54-HRA-014	Positive	WM	22.4181	183.893	7613.88	2782.94		14510.4		1626.22		3872.07		1457.63	2321.53
052125__SST_scan_1.lif - U54-HRA-014	Positive	WM	65.3049	228.405	6235.37	1120.3		4515.18		1051.29		3645.27		1023.69	3297.31
052125__SST_scan_1.lif - U54-HRA-014	Positive	WM	31.8402	187.142	20774.4	1129.85		3433.75		714.791		1823.9		623.916	1471.43
052125__SST_scan_1.lif - U54-HRA-014	Positive	WM	38.988	164.399	8690.88	6246.52		10895.7		4921.99		5213.06		4477	3303.95
052125__SST_scan_1.lif - U54-HRA-014	Positive	WM	89.3475	307.68	27755	1875.07		4386.21		1377.88		2270.31		1170.84	1389.21
052125__SST_scan_1.lif - U54-HRA-014	Negative	L2	16.5699	184.543	6984.16	2065.38		148.964		1026.27		101.924		914.869	96.8811
052125__SST_scan_1.lif - U54-HRA-014	Negative	L2	61.731	254.072	5614.36	1176.13		91.5745		676.517		60.148		518.919	50.2349
052125__SST_scan_1.lif - U54-HRA-014	Negative	L2	46.4607	211.185	6699.74	772.243		106.222		1064.4		79.3641		1147.37	71.7357
052125__SST_scan_1.lif - U54-HRA-014	Negative	L2	30.5406	202.088	4863.24	1203.71		97.6737		566.336		65.2448		452.091	59.4321
052125__SST_scan_1.lif - U54-HRA-014	Negative	L2	66.6045	294.359	5174.41	453.895		75.9381		517.971		64.1046		537.249	60.5444
052125__SST_scan_1.lif - U54-HRA-014	Negative	L2	27.2916	213.459	4352.91	3419.83		89.1739		2231.21		75.5951		2037.67	73.3841
052125__SST_scan_1.lif - U54-HRA-014	Negative	L2	43.2117	246.274	4426.3	2024.7		177.489		843.723		69.5059		588.224	46.1442
052125__SST_scan_1.lif - U54-HRA-014	Negative	L2	71.1531	304.106	4916.49	587.301		127.816		302.541		72.3337		213.727	55.0294
052125__SST_scan_1.lif - U54-HRA-014	Negative	L2	37.0386	224.506	5071.61	1058.67		110.1		517.712		74.354		404.226	66.8549
052125__SST_scan_1.lif - U54-HRA-014	Negative	L2	24.0426	145.555	4237.62	565.362		115.287		243.254		55.6036		173.42	42.664
052125__SST_scan_1.lif - U54-HRA-014	Negative	L2	32.1651	159.851	6445.04	1619.98		123.612		621.104		68.3577		356.62	53.7275
052125__SST_scan_1.lif - U54-HRA-014	Negative	L2	24.6924	194.29	4536.01	1231.99		124.341		1304.25		139.81		1315.67	142.254
052125__SST_scan_1.lif - U54-HRA-014	Negative	L2	14.6205	169.923	4044.43	613.843		130.765		172.769		43.5267		125.211	34.1205
052125__SST_scan_1.lif - U54-HRA-014	Negative	L2	62.3808	293.385	5262.66	392.878		100.025		204.054		66.24		151.44	56.826
052125__SST_scan_1.lif - U54-HRA-014	Negative	L2	62.7057	288.511	5369.52	380.173		113.178		156.599		57.5034		92.8596	41.631
052125__SST_scan_1.lif - U54-HRA-014	Negative	L2	62.0559	290.786	2469.09	2222.75		124.586		1470.76		116.784		1257.45	114.57
052125__SST_scan_1.lif - U54-HRA-014	Negative	L2	55.8828	248.873	3213.94	1339.25		213.948		953.153		96.7594		840.245	62.4891
052125__SST_scan_1.lif - U54-HRA-014	Negative	L2	55.5579	282.663	5526.84	1085.31		117.837		564.077		79.6506		435.636	70.2407
052125__SST_scan_1.lif - U54-HRA-014	Negative	L2	72.4527	338.871	4891.46	620.882		78.7807		393.506		63.5576		329.818	59.2936
052125__SST_scan_1.lif - U54-HRA-014	Negative	L2	23.7177	201.763	4187.88	1117.26		119.039		701.727		95.7685		643.018	92.4807
052125__SST_scan_1.lif - U54-HRA-014	Negative	L2	80.5752	293.71	3686.71	1013.41		121.591		753.848		96.8982		653.526	87.3543
052125__SST_scan_1.lif - U54-HRA-014	Negative	L2	67.5792	273.241	4109.28	1695.44		224.517		1054.34		118.297		842.668	83.2259
052125__SST_scan_1.lif - U54-HRA-014	Negative	L2	43.8615	245.949	6573.51	1430.53		129.772		500.81		76.5556		296.871	64.8823
052125__SST_scan_1.lif - U54-HRA-014	Negative	L2	31.8402	177.071	5430.33	983.911		69.6535		421.305		47.1131		294.183	42.0201
052125__SST_scan_1.lif - U54-HRA-014	Negative	L2	43.2117	252.447	6926.4	1379.07		96		722.172		74.5321		578.025	69.8213
052125__SST_scan_1.lif - U54-HRA-014	Negative	L2	23.7177	137.758	4853.65	799.453		91.1333		402.703		95.8337		318.168	96.8352
052125__SST_scan_1.lif - U54-HRA-014	Negative	L2	19.494	173.821	2920.22	451.537		64.209		180.855		53.1063		142.185	51.5203
052125__SST_scan_1.lif - U54-HRA-014	Negative	L2	52.9587	193.64	3431.58	1291.24		173.392		935.75		125.884		798.833	107.587
052125__SST_scan_1.lif - U54-HRA-014	Negative	L2	25.6671	143.281	4083.14	1039.67		94.4881		596.045		81.2202		492.82	78.133
052125__SST_scan_1.lif - U54-HRA-014	Negative	L2	40.9374	253.747	5991.5	1665.22		98.1579		898.197		98.1729		740.769	98.1759
052125__SST_scan_1.lif - U54-HRA-014	Negative	L2	53.9334	255.047	5613.63	1390.96		203.148		513.806		77.9439		273.158	43.5942
052125__SST_scan_1.lif - U54-HRA-014	Negative	L2	39.9627	177.72	7768.86	1266.86		557.079		802.301		214.563		663.153	111.969
052125__SST_scan_1.lif - U54-HRA-014	Negative	L2	17.8695	163.75	3073.85	467.233		93.85		134.258		31.1052		89.2613	22.6261
052125__SST_scan_1.lif - U54-HRA-014	Negative	L2	13.9707	148.479	3049.63	767.935		106.522		403.784		73.2096		363.126	69.4903
052125__SST_scan_1.lif - U54-HRA-014	Negative	L2	17.8695	116.964	2268.46	2099.97		115.4		2158.72		124.044		2171.58	125.936
052125__SST_scan_1.lif - U54-HRA-014	Negative	L2	84.1491	343.419	3425.7	1493.5		159.965		882.375		103.635		682.246	85.1882
052125__SST_scan_1.lif - U54-HRA-014	Negative	L2	11.3715	116.639	4164.84	495.737		59.1316		209.787		49.3573		176.145	48.2074
052125__SST_scan_1.lif - U54-HRA-014	Negative	L2	14.9454	85.7736	2469.88	1704.25		228.771		1083.58		138.673		946.913	118.835
052125__SST_scan_1.lif - U54-HRA-014	Negative	L2	42.5619	203.712	4813.5	628.147		155.177		578.153		85.3201		564.333	66.0102
052125__SST_scan_1.lif - U54-HRA-014	Negative	L2	67.5792	286.562	3505.99	596.233		114.324		353.401		72.517		277.74	59.4911
052125__SST_scan_1.lif - U54-HRA-014	Negative	L2	15.5952	160.501	3594.15	1826.81		117.458		842.097		98.396		736.356	96.349
052125__SST_scan_1.lif - U54-HRA-014	Negative	L2	27.2916	199.489	2616.8	2387.34		173.966		1161.81		108.498		956.39	97.5238
052125__SST_scan_1.lif - U54-HRA-014	Negative	L2	60.1065	277.465	4026.44	664.146		143.924		433.185		94.738		369.412	81.1567
052125__SST_scan_1.lif - U54-HRA-014	Negative	L2	27.2916	194.615	5384.77	1966.88		113.512		1137.7		93.5476		998.694	90.2008
052125__SST_scan_1.lif - U54-HRA-014	Negative	L2	42.8868	235.228	3969.71	1499.19		162.224		1010.1		138.36		899.21	132.949
052125__SST_scan_1.lif - U54-HRA-014	Negative	L2	53.9334	247.249	3166.32	580.971		73.4353		363.571		57.3465		301.142	52.7264
052125__SST_scan_1.lif - U54-HRA-014	Negative	L2	28.2663	173.821	6560.39	1232.4		212.629		369.1		84.1301		197.978	58.6592
052125__SST_scan_1.lif - U54-HRA-014	Negative	L2	65.6298	301.182	4146.14	603.522		80.8049		626.671		78.7875		633.244	78.2147
052125__SST_scan_1.lif - U54-HRA-014	Negative	L2	26.6418	178.045	9026.51	2383.01		99.5176		801.075		106.098		511.28	107.304
052125__SST_scan_1.lif - U54-HRA-014	Negative	L2	13.6458	126.386	7180.8	1764.98		186.511		837.118		117.51		716.093	108.51
052125__SST_scan_1.lif - U54-HRA-014	Negative	L2	47.7603	251.473	5848.39	1388.78		204.954		465.046		76.8568		235.973	45.0902
052125__SST_scan_1.lif - U54-HRA-014	Negative	L2	13.3209	120.213	2837.07	1547.19		59.6977		1278.33		95.5269		1243.19	100.21
052125__SST_scan_1.lif - U54-HRA-014	Negative	L2	32.49	224.506	2529.01	1430.8		153.546		958.815		100.279		871.531	90.4281
052125__SST_scan_1.lif - U54-HRA-014	Negative	L2	31.5153	192.341	2878.5	1124.98		83.5		1142.89		91.2605		1146.59	92.8661
052125__SST_scan_1.lif - U54-HRA-014	Negative	L2	63.0306	218.983	3665.76	2228.81		138.585		1759.81		140.512		1569.68	141.293
052125__SST_scan_1.lif - U54-HRA-014	Negative	L2	53.2836	252.447	6717.14	865.458		100.608		370.111		68.7211		235.752	60.0719
052125__SST_scan_1.lif - U54-HRA-014	Negative	L2	56.2077	235.877	5971.53	2020.55		436.168		1557.01		250.81		1405.59	190.265
052125__SST_scan_1.lif - U54-HRA-014	Negative	L2	21.4434	182.919	3560.97	2478.99		139.147		1435.99		107.503		1292.72	103.156
052125__SST_scan_1.lif - U54-HRA-014	Negative	L2	72.7776	321.001	4109.95	1525.52		197.027		985.521		109.04		828.11	83.3922
052125__SST_scan_1.lif - U54-HRA-014	Negative	L2	24.3675	143.931	2898.41	1395.09		82.0127		1282.19		108.139		1257.96	113.747
052125__SST_scan_1.lif - U54-HRA-014	Negative	L2	55.8828	270.967	2924.43	1730.46		197.704		910.032		139.722		690.92	124.237
052125__SST_scan_1.lif - U54-HRA-014	Negative	L2	16.8948	176.096	3001.25	578.158		121.983		652.542		122.784		661.284	122.878
052125__SST_scan_1.lif - U54-HRA-014	Negative	L2	62.3808	302.807	4687.52	1476.69		84.7614		1064.54		111.965		953.928	119.266
052125__SST_scan_1.lif - U54-HRA-014	Negative	L2	45.1611	252.447	6934.31	1473.96		104.806		904.208		89.2857		774.597	85.7551
052125__SST_scan_1.lif - U54-HRA-014	Negative	L2	84.474	322.951	4123.06	843.79		87.1145		749.667		75.7034		716.162	71.6413
052125__SST_scan_1.lif - U54-HRA-014	Negative	L2	42.8868	219.308	4754.84	1933.19		201.134		1557.53		140.657		1464.65	125.705
052125__SST_scan_1.lif - U54-HRA-014	Negative	L2	35.4141	233.278	5195.84	647.054		100.054		462.748		83.812		428.685	80.8102
052125__SST_scan_1.lif - U54-HRA-014	Negative	L2	52.6338	268.367	5187.35	1942.82		123.19		735.105		72.4256		438.634	59.9639
052125__SST_scan_1.lif - U54-HRA-014	Negative	L2	23.7177	192.666	7427.25	1243.8		169.57		692.007		94.8682		607.033	83.3645
052125__SST_scan_1.lif - U54-HRA-014	Negative	L2	55.5579	262.844	2464.79	2000.31		223.131		1156.37		151.362		923.781	131.583
052125__SST_scan_1.lif - U54-HRA-014	Negative	L2	63.0306	319.377	5907.22	1312.37		99.2245		756.461		82.6806		618.014	78.5604
052125__SST_scan_1.lif - U54-HRA-014	Negative	L2	85.4487	327.174	4352.95	1365.34		202.914		800.965		152.561		596.294	134.3
052125__SST_scan_1.lif - U54-HRA-014	Negative	L2	43.5366	210.86	6047.43	1622.47		151.178		995.723		120.108		831.109	111.948
052125__SST_scan_1.lif - U54-HRA-014	Negative	L2	95.8455	304.431	2557.73	2162.26		141.776		1469.69		131.17		1152.44	126.312
052125__SST_scan_1.lif - U54-HRA-014	Negative	L2	69.8535	278.114	3561.49	2087.7		207.608		1223.4		142.065		921.23	119.151
052125__SST_scan_1.lif - U54-HRA-014	Negative	L2	40.6125	200.788	6830.47	812.901		125.931		561.247		91.8855		493.83	82.7648
052125__SST_scan_1.lif - U54-HRA-014	Negative	L2	24.6924	195.59	4549.45	294.962		102.9		203.624		68.5257		189.652	63.2677
052125__SST_scan_1.lif - U54-HRA-014	Negative	L2	14.9454	159.526	4884.76	890.84		236.62		400.039		148.687		344.518	138.74
052125__SST_scan_1.lif - U54-HRA-014	Negative	L2	34.7643	232.628	2853.25	579.885		98.0354		306.166		65.1397		254.872	58.9751
052125__SST_scan_1.lif - U54-HRA-014	Negative	L2	50.6844	254.722	3689.19	1439.75		212.266		1171.44		155.971		1103.72	141.762
052125__SST_scan_1.lif - U54-HRA-014	Negative	L2	86.4234	346.343	3343.22	1505.63		200.565		1045.66		124.383		892.141	98.9575
052125__SST_scan_1.lif - U54-HRA-014	Negative	L2	61.731	287.861	4815.04	644.259		110.047		302.498		64.8918		207.455	52.3343
052125__SST_scan_1.lif - U54-HRA-014	Negative	L2	15.5952	161.8	3578.32	532.1		37.34		320.623		70.2585		297.074	73.9243
052125__SST_scan_1.lif - U54-HRA-014	Negative	L2	87.723	317.752	3642.09	1771.18		181.742		1352.22		146.367		1188.79	132.569
052125__SST_scan_1.lif - U54-HRA-014	Negative	L2	38.3382	258.62	5761.04	780.726		97.5161		655.67		84.0477		632.594	81.5625
052125__SST_scan_1.lif - U54-HRA-014	Negative	L2	21.4434	141.332	5773.5	1064.03		159.871		1198.1		149.922		1223.6	148.03
052125__SST_scan_1.lif - U54-HRA-014	Negative	L2	17.2197	109.166	7813.95	1284.44		132.763		486.968		84.0235		320.121	73.8262
052125__SST_scan_1.lif - U54-HRA-014	Negative	L2	68.8788	279.739	5202.16	825.361		103.051		372.578		65.5336		221.183	52.9892
052125__SST_scan_1.lif - U54-HRA-014	Negative	L2	31.5153	163.1	4489.58	350.194		83.6837		260.466		75.2191		238.701	73.1658
052125__SST_scan_1.lif - U54-HRA-014	Negative	L2	22.4181	188.117	4293.73	591.446		149.487		250.553		70.6425		200.6	59.0891
052125__SST_scan_1.lif - U54-HRA-014	Negative	L2	38.3382	141.656	5737.89	123.187		79.7398		95.8345		48.9841		85.2547	37.0881
052125__SST_scan_1.lif - U54-HRA-014	Negative	L2	32.1651	218.983	6882.16	1412.97		129.534		582.211		92.5524		433.138	85.9164
052125__SST_scan_1.lif - U54-HRA-014	Negative	L2	25.6671	113.065	4650.2	258.244		56.2561		247.202		84.9886		243.836	93.7472
052125__SST_scan_1.lif - U54-HRA-014	Negative	L2	15.2703	102.668	5180.76	1117.22		77.6852		324.587		55.8469		163.677	51.4135
052125__SST_scan_1.lif - U54-HRA-014	Negative	L2	39.6378	195.915	5039.57	939.811		142.457		503.05		110.755		386.519	102.296
052125__SST_scan_1.lif - U54-HRA-014	Negative	L2	53.9334	289.486	5253.03	1491.24		145.192		924.075		117.786		788.773	111.248
052125__SST_scan_1.lif - U54-HRA-014	Negative	L2	56.8575	233.278	9463.71	1072.85		140.661		534.789		97.4931		359.4	83.4217
052125__SST_scan_1.lif - U54-HRA-014	Negative	L2	34.4394	182.919	2582.9	1242.92		207.234		712.271		128.286		588.028	109.801
052125__SST_scan_1.lif - U54-HRA-014	Negative	L2	21.1185	95.1957	6305.17	1370.66		146.339		532.873		103.133		301.145	91.183
052125__SST_scan_1.lif - U54-HRA-014	Negative	L2	29.8908	137.108	5792.51	1523.12		124.564		543.447		76.1388		265.233	62.3867
052125__SST_scan_1.lif - U54-HRA-014	Negative	L2	29.5659	164.075	2582.41	1029.9		175.885		714.71		140.018		641.09	131.64
052125__SST_scan_1.lif - U54-HRA-014	Negative	L2	12.0213	104.293	5661.88	690.951		120.976		437.697		93.3765		401.007	89.3781
052125__SST_scan_1.lif - U54-HRA-014	Negative	L2	16.245	191.691	4864.84	383.466		115.621		211.407		63.6034		192.649	57.9323
052125__SST_scan_1.lif - U54-HRA-014	Negative	L2	27.6165	162.45	5729.88	2451.66		136.604		868.469		121.026		520.473	117.601
052125__SST_scan_1.lif - U54-HRA-014	Negative	L2	30.8655	145.555	2645.4	1207.29		96.9184		730.554		120.255		598.204	126.734
052125__SST_scan_1.lif - U54-HRA-014	Negative	L2	33.1398	200.788	6702.12	1192.61		122.914		606.621		96.5712		486.682	91.1793
052125__SST_scan_1.lif - U54-HRA-014	Negative	L2	59.4567	252.772	3937.87	314.847		92.91		201.869		68.4339		165.678	60.5932
052125__SST_scan_1.lif - U54-HRA-014	Negative	L2	71.1531	317.752	2538.13	565.333		152.932		259.928		91.1645		170.363	73.0502
052125__SST_scan_1.lif - U54-HRA-014	Negative	L2	21.1185	148.804	3546.96	671.014		151.257		371.253		117.163		317.311	111.028
052125__SST_scan_1.lif - U54-HRA-014	Negative	L2	64.0053	279.089	4699.12	1315.38		203.411		625.811		110.308		420.609	82.6027
052125__SST_scan_1.lif - U54-HRA-014	Negative	L2	55.233	261.22	6804.92	669.227		107.227		308.537		80.3155		210.529	73.0032
052125__SST_scan_1.lif - U54-HRA-014	Negative	L2	78.3009	313.529	5388.27	488.547		141.171		422.648		93.0342		400.255	76.6768
052125__SST_scan_1.lif - U54-HRA-014	Negative	L2	91.2969	342.769	3221.74	2355.36		248.63		1706.54		177.353		1470.99	151.475
052125__SST_scan_1.lif - U54-HRA-014	Negative	L2	69.2037	302.807	3705.99	2527.8		238.149		1955		175.779		1783.48	157.103
052125__SST_scan_1.lif - U54-HRA-014	Negative	L2	93.2463	349.917	2739.61	1503.91		221.266		923.3		143.635		709.624	115.066
052125__SST_scan_1.lif - U54-HRA-014	Negative	L2	38.6631	223.531	7740.15	1054.26		225.366		413.113		132.16		273.536	111.869
052125__SST_scan_1.lif - U54-HRA-014	Negative	L2	61.731	282.663	3157.48	1042.11		207.677		614.229		105.453		493.059	76.5044
052125__SST_scan_1.lif - U54-HRA-014	Negative	L2	75.7017	296.309	3964.97	1808.21		250.362		1012.88		154.052		737.212	120.67
052125__SST_scan_1.lif - U54-HRA-014	Negative	L2	43.2117	255.371	5601.33	998.37		131.052		868.589		110.482		841.676	106.217
052125__SST_scan_1.lif - U54-HRA-014	Negative	L2	34.1145	209.885	8792.15	929.464		112.145		420.975		68.4367		317.009	59.5
052125__SST_scan_1.lif - U54-HRA-014	Negative	L2	74.0772	304.431	3556.5	491.275		109.21		298.677		73.1097		235.115	61.1955
052125__SST_scan_1.lif - U54-HRA-014	Negative	L2	48.735	280.064	5621.98	998.626		111.252		542.492		94.4774		442.633	90.8051
052125__SST_scan_1.lif - U54-HRA-014	Negative	L2	55.8828	295.659	4940.94	794.023		103.65		530.721		93.3872		467.053	90.9057
052125__SST_scan_1.lif - U54-HRA-014	Negative	L2	53.6085	243.025	6851.81	750.377		146.473		496.063		96.5668		422.964	82.222
052125__SST_scan_1.lif - U54-HRA-014	Negative	L2	29.241	224.506	2721.39	615.219		77.1979		365.483		56.2919		325.257	52.9245
052125__SST_scan_1.lif - U54-HRA-014	Negative	L2	75.0519	305.731	4228.87	2793.09		312.711		1583.36		154.734		1180.69	102.15
052125__SST_scan_1.lif - U54-HRA-014	Negative	L2	44.8362	225.481	3860.23	441.5		108.371		264.819		73.9411		220.331	65.2716
052125__SST_scan_1.lif - U54-HRA-014	Negative	L2	13.6458	154.652	5087.11	312.4		99.3111		176.235		67.7149		162.051	64.4236
052125__SST_scan_1.lif - U54-HRA-014	Negative	L2	11.0466	82.1997	4499.82	491.289		151.026		403.818		97.4743		388.358	88.0093
052125__SST_scan_1.lif - U54-HRA-014	Negative	L2	53.6085	258.945	4828.74	524.149		75.6071		364.023		61.4479		321.254	57.6661
052125__SST_scan_1.lif - U54-HRA-014	Negative	L2	19.494	187.467	3093.14	606.864		115.758		623.019		95.7405		625.102	93.1602
052125__SST_scan_1.lif - U54-HRA-014	Negative	L2	17.5446	114.69	5280.59	640.179		86.6786		330.243		68.9689		272	65.6409
052125__SST_scan_1.lif - U54-HRA-014	Negative	L2	42.237	228.73	6529.64	1448.34		126.758		455.264		80.5256		226.093	69.8566
052125__SST_scan_1.lif - U54-HRA-014	Negative	L2	62.0559	276.49	3699.13	985.202		258.435		610.139		111.816		500.294	68.8756
052125__SST_scan_1.lif - U54-HRA-014	Negative	L2	87.723	355.441	5663.67	1249.65		130.886		646.532		85.4181		447.695	70.4282
052125__SST_scan_1.lif - U54-HRA-014	Negative	L2	18.8442	139.382	3343.2	1476.11		125.246		861.469		122.73		760.68	122.317
052125__SST_scan_1.lif - U54-HRA-014	Negative	L2	24.3675	208.586	3686.32	618.413		73.1625		501.38		101.637		484.721	105.69
052125__SST_scan_1.lif - U54-HRA-014	Negative	L2	44.1864	249.523	5879.61	1154.78		124.243		517.685		79.7057		375.658	69.7771
052125__SST_scan_1.lif - U54-HRA-014	Negative	L2	67.5792	281.688	3561	1375		253.963		834.795		127.276		658.302	85.8855
052125__SST_scan_1.lif - U54-HRA-014	Negative	L2	36.0639	223.531	5569.69	1053.6		91.1017		859.364		93.8425		819.434	94.4059
052125__SST_scan_1.lif - U54-HRA-014	Negative	L2	63.6804	251.473	6170.11	656.384		128.192		577.545		94.3398		549.517	82.3047
052125__SST_scan_1.lif - U54-HRA-014	Negative	L2	21.1185	173.497	6930.01	2020.52		172.522		1146.24		103.063		1017.07	92.8009
052125__SST_scan_1.lif - U54-HRA-014	Negative	L2	40.9374	270.967	3465.59	737.908		129.809		372.209		84.9736		304.063	76.6188
052125__SST_scan_1.lif - U54-HRA-014	Negative	L2	103.318	366.487	3362.34	1627.05		165.667		1159.2		115.348		973.332	95.3577
052125__SST_scan_1.lif - U54-HRA-014	Negative	L2	45.1611	194.94	4978.25	1746		207.917		1080.97		147.726		873.239	128.924
052125__SST_scan_1.lif - U54-HRA-014	Negative	L2	32.1651	150.429	5438.91	1563.52		190.558		938.414		121.326		758.826	101.436
052125__SST_scan_1.lif - U54-HRA-014	Negative	L2	34.7643	141.981	5895.77	908.144		159.198		674.416		87.9795		595.559	63.9514
052125__SST_scan_1.lif - U54-HRA-014	Negative	L2	36.3888	226.13	4288.03	1504.03		192.376		719.903		86.7848		561.726	65.4845
052125__SST_scan_1.lif - U54-HRA-014	Negative	L2	48.735	163.1	4228.19	2332.73		252.39		1277.97		147.891		816.509	102.173
052125__SST_scan_1.lif - U54-HRA-014	Negative	L2	57.1824	275.84	3604.1	1595.1		190.345		644.709		80.5471		394.756	51.6701
052125__SST_scan_1.lif - U54-HRA-014	Negative	L2	93.2463	347.318	3883.43	1138.11		210.052		798.529		121.67		672.437	88.8528
052125__SST_scan_1.lif - U54-HRA-014	Negative	L2	29.8908	222.556	3092.51	1389.96		170.867		859.352		97.8409		770.767	85.6491
052125__SST_scan_1.lif - U54-HRA-014	Negative	L2	11.6964	146.855	5573.92	398.256		71.9231		146.823		44.5044		123.08	41.9153
052125__SST_scan_1.lif - U54-HRA-014	Negative	L2	47.4354	236.527	6711.91	722.376		89.6913		719.366		82.9849		718.593	81.2621
052125__SST_scan_1.lif - U54-HRA-014	Negative	L2	60.4314	307.68	5614.41	241.726		70.3789		237.955		61.616		237.009	59.4195
052125__SST_scan_1.lif - U54-HRA-014	Negative	L2	140.682	451.936	4589.93	529.952		111.132		381.177		70.3763		312.041	51.4373
052125__SST_scan_1.lif - U54-HRA-014	Negative	L2	63.6804	259.595	7434.16	1225.78		155.858		987.508		100.333		909.922	82.2529
052125__SST_scan_1.lif - U54-HRA-014	Negative	L2	53.9334	232.953	6236.44	1569.9		215.335		730.535		120.057		470.148	90.5
052125__SST_scan_1.lif - U54-HRA-014	Negative	L2	40.9374	192.991	8479.33	679.116		110.504		575.759		70.1273		547.269	58.9979
052125__SST_scan_1.lif - U54-HRA-014	Negative	L2	46.1358	217.683	7568.29	861.448		111.07		727.688		91.7851		691.393	86.5522
052125__SST_scan_1.lif - U54-HRA-014	Negative	L2	28.5912	147.829	10123.7	862.549		138.648		543.002		95.4693		463.334	84.7041
052125__SST_scan_1.lif - U54-HRA-014	Negative	L2	70.1784	314.503	4218.12	1402.21		177.667		934.86		101.538		798.393	79.308
052125__SST_scan_1.lif - U54-HRA-014	Negative	L2	55.5579	267.068	5971.21	897.994		212.254		373.654		87.6922		233.884	54.4884
052125__SST_scan_1.lif - U54-HRA-014	Negative	L2	42.237	238.802	3891.93	2000.52		124.742		778.974		76.8804		512.015	66.4205
052125__SST_scan_1.lif - U54-HRA-014	Negative	L2	45.1611	155.627	7272.92	649.715		184.639		517.288		133.234		461.035	111.398
052125__SST_scan_1.lif - U54-HRA-014	Negative	L2	10.7217	110.466	5631.32	603.649		106.487		801.15		115.003		825.267	116.043
052125__SST_scan_1.lif - U54-HRA-014	Negative	L2	35.739	214.434	8395.16	1613.75		121.857		745.555		83.9849		568.437	76.2587
052125__SST_scan_1.lif - U54-HRA-014	Negative	L2	74.0772	267.068	4659.19	1487.29		228.173		881.564		116.464		645.609	72.9477
052125__SST_scan_1.lif - U54-HRA-014	Negative	L2	43.2117	225.805	4630.81	901.579		92.9571		339.004		53.9957		197.603	44.2029
052125__SST_scan_1.lif - U54-HRA-014	Negative	L2	55.233	198.189	11214.7	902.052		203.639		359.294		102.802		147.125	63.3841
052125__SST_scan_1.lif - U54-HRA-014	Negative	L2	13.3209	154.003	4657.65	573.395		90.5814		383.808		79.2632		364.938	78.1366
052125__SST_scan_1.lif - U54-HRA-014	Negative	L2	32.49	198.189	7080.22	1129.42		114.657		554.577		80.7059		439.608	73.9157
052125__SST_scan_1.lif - U54-HRA-014	Negative	L2	50.3595	282.013	7283.52	599.741		70.3086		499.845		69.3625		476.955	69.1457
052125__SST_scan_1.lif - U54-HRA-014	Negative	L2	49.3848	290.136	5631.52	852.327		96.8679		633.651		84.1218		586.41	81.3682
052125__SST_scan_1.lif - U54-HRA-014	Negative	L2	137.108	450.311	4407.79	394.861		147.369		241.36		79.774		173.173	49.7477
052125__SST_scan_1.lif - U54-HRA-014	Negative	L2	62.7057	297.933	5741.21	1640.63		202.342		761.264		100.618		527.17	73.5379
052125__SST_scan_1.lif - U54-HRA-014	Negative	L2	20.7936	160.176	3951.19	614.458		98.3611		625.598		85.9212		627.494	83.8038
052125__SST_scan_1.lif - U54-HRA-014	Negative	L2	32.49	144.581	3643.99	479.679		69		441.846		72.3691		430.085	73.4164
052125__SST_scan_1.lif - U54-HRA-014	Negative	L2	33.1398	214.759	4156.03	859.01		153.385		263.733		58.8718		152.984	41.288
052125__SST_scan_1.lif - U54-HRA-014	Negative	L2	11.6964	93.5712	3493.89	342.111		44.1333		331.545		64.0828		329.604	67.7469
052125__SST_scan_1.lif - U54-HRA-014	Negative	L2	15.9201	145.88	3641.09	1543.64		182.906		825.319		132.313		729.663	125.575
052125__SST_scan_1.lif - U54-HRA-014	Negative	L2	56.5326	262.844	5552.8	416.413		95.5475		312.213		63.9234		282.606	54.9381
052125__SST_scan_1.lif - U54-HRA-014	Negative	L2	78.3009	312.554	4362.19	1018.59		117.061		489.471		78.3877		308.671	65.1729
052125__SST_scan_1.lif - U54-HRA-014	Negative	L2	24.6924	138.732	2839.05	2045.83		173.667		1241.12		124.336		1063.31	113.436
052125__SST_scan_1.lif - U54-HRA-014	Negative	L2	40.6125	188.117	5510.82	1392.45		156.185		853.659		107.564		699.04	93.6115
052125__SST_scan_1.lif - U54-HRA-014	Negative	L2	59.1318	294.684	2619.45	1633.35		181.203		936.665		120.912		755.972	105.275
052125__SST_scan_1.lif - U54-HRA-014	Negative	L2	26.3169	194.94	4826.36	1356.82		147.353		504.812		94.7188		364.461	86.0484
052125__SST_scan_1.lif - U54-HRA-014	Negative	L2	106.242	330.098	3006.35	2318.88		275.254		1726.74		232.749		1436.31	211.9
052125__SST_scan_1.lif - U54-HRA-014	Negative	L2	44.8362	242.05	2523.25	1520.03		228.936		667.772		126.723		469.475	102.941
052125__SST_scan_1.lif - U54-HRA-014	Negative	L2	25.0173	219.957	4106.04	526.833		94.1786		451.972		60.9334		441.35	56.2162
052125__SST_scan_1.lif - U54-HRA-014	Negative	L2	49.0599	265.118	5239.56	1373.91		170.28		738.621		120.15		582.466	107.828
052125__SST_scan_1.lif - U54-HRA-014	Negative	L2	22.4181	124.112	3751.96	517.453		94.8933		364.606		60.8042		327.386	52.5032
052125__SST_scan_1.lif - U54-HRA-014	Negative	L2	31.1904	204.687	3991.18	684.049		97.598		317.502		56.3233		246.826	48.3648
052125__SST_scan_1.lif - U54-HRA-014	Negative	L2	94.5459	305.406	5485.37	451.973		98.9128		327.208		75.3879		269.386	64.4852
052125__SST_scan_1.lif - U54-HRA-014	Negative	L2	76.0266	311.579	7637.16	742.519		148.481		411.036		83.1405		303.738	61.9904
052125__SST_scan_1.lif - U54-HRA-014	Negative	L2	48.735	253.097	2912.4	1703.94		429.468		988.663		531.681		809.845	557.234
052125__SST_scan_1.lif - U54-HRA-014	Negative	L2	11.0466	153.678	4461	103.105		57.6579		275.719		53.4346		290.764	53.0665
052125__SST_scan_1.lif - U54-HRA-014	Negative	L2	75.3768	313.853	3679.94	1833.09		246.421		1088.79		145.504		853.164	113.556
052125__SST_scan_1.lif - U54-HRA-014	Negative	L2	39.3129	234.903	7528.16	1676.74		121.11		757.134		89.1383		561.178	82.3255
052125__SST_scan_1.lif - U54-HRA-014	Negative	L2	32.1651	152.703	3545.28	473.125		104.481		192.983		45.7342		114.24	29.2216
052125__SST_scan_1.lif - U54-HRA-014	Negative	L2	24.0426	129.96	3330.68	272.779		90.1039		96.1617		37.9975		54.3169	25.6523
052125__SST_scan_1.lif - U54-HRA-014	Negative	L2	57.8322	259.92	10294.5	930.597		175.553		543.577		90.4837		430.41	65.609
052125__SST_scan_1.lif - U54-HRA-014	Negative	L2	50.3595	249.523	6439.23	1226.96		288.57		490.021		113.849		299.455	68.6678
052125__SST_scan_1.lif - U54-HRA-014	Negative	L2	41.2623	271.616	8689.39	1166.86		121.871		767.068		96.1208		692.108	91.2926
052125__SST_scan_1.lif - U54-HRA-014	Negative	L2	48.0852	205.987	10225	1437.62		140.687		877.65		114.502		704.464	106.404
052125__SST_scan_1.lif - U54-HRA-014	Negative	L2	104.293	328.799	3195.29	1306.05		183.643		1200.19		141.632		1150.18	121.786
052125__SST_scan_1.lif - U54-HRA-014	Negative	L2	25.6671	200.788	3911.11	331.622		77.8781		195.502		71.3603		174.717	70.365
052125__SST_scan_1.lif - U54-HRA-014	Negative	L2	34.7643	212.81	8539.65	1547.16		124.345		531.744		78.6662		320.433	69.1602
052125__SST_scan_1.lif - U54-HRA-014	Negative	L2	16.8948	142.956	3112.09	757.527		121.855		698.086		92.2799		689.66	88.0876
052125__SST_scan_1.lif - U54-HRA-014	Negative	L2	28.5912	172.522	3278.47	774.966		81.4831		354.149		62.6598		269.605	58.8781
052125__SST_scan_1.lif - U54-HRA-014	Negative	L2	38.6631	229.379	5623.4	1016.17		141.306		553.591		83.1629		455.034	70.7749
052125__SST_scan_1.lif - U54-HRA-014	Negative	L2	79.6005	325.225	6569.86	690.816		101.84		414.74		63.0479		322.959	50.1516
052125__SST_scan_1.lif - U54-HRA-014	Negative	L2	33.1398	236.527	2890.93	666.427		185.118		512.32		88.5426		484.89	71.3528
052125__SST_scan_1.lif - U54-HRA-014	Negative	L2	27.2916	163.1	3435.34	687.375		142.296		292.44		79.3611		208.897	66.0481
052125__SST_scan_1.lif - U54-HRA-014	Negative	L2	83.4993	286.562	2929.45	1720.03		261.694		1101.81		161.97		837.564	119.345
052125__SST_scan_1.lif - U54-HRA-014	Negative	L2	36.3888	229.054	5553.38	442.383		59.7913		298.167		60.9206		270.058	61.1407
052125__SST_scan_1.lif - U54-HRA-014	Negative	L2	23.7177	202.088	4729.44	575.85		165.912		203.053		73.0193		148.028	59.3081
052125__SST_scan_1.lif - U54-HRA-014	Negative	L2	47.1105	245.299	4862.36	1011.04		131.796		721.974		108.679		652.313	103.108
052125__SST_scan_1.lif - U54-HRA-014	Negative	L2	17.2197	169.598	3122.73	1128.57		257.107		758.983		121.885		714.664	105.67
052125__SST_scan_1.lif - U54-HRA-014	Negative	L2	49.3848	232.304	2511.14	1623.71		225.253		1012.59		129.245		845.424	102.984
052125__SST_scan_1.lif - U54-HRA-014	Negative	L2	66.6045	303.132	4846.44	567.725		109.527		249.265		62.6945		158.464	49.3416
052125__SST_scan_1.lif - U54-HRA-014	Negative	L2	80.2503	279.739	4174.34	1074.61		230.976		585.641		109.782		382.839	59.5164
052125__SST_scan_1.lif - U54-HRA-014	Negative	L2	33.7896	220.607	3365.9	1429.4		184.537		810.007		112.026		692.855	98.3117
052125__SST_scan_1.lif - U54-HRA-014	Negative	L2	74.4021	236.202	7854.22	826.134		119.634		853.514		97.5618		866.321	87.2379
052125__SST_scan_1.lif - U54-HRA-014	Negative	L2	101.369	311.254	3095.11	750.261		400.363		573.633		210.389		487.512	117.762
052125__SST_scan_1.lif - U54-HRA-014	Negative	L2	46.1358	218.333	5184.15	602.231		122.958		416.969		87.164		367.358	77.5787
052125__SST_scan_1.lif - U54-HRA-014	Negative	L2	30.5406	147.829	9080.93	1442.72		125.343		597.899		58.1272		363.622	39.4874
052125__SST_scan_1.lif - U54-HRA-014	Negative	L2	24.6924	169.273	4647.36	1254.67		199.728		674.643		98.5048		568.348	79.9548
052125__SST_scan_1.lif - U54-HRA-014	Negative	L2	67.9041	296.959	6293.57	485.132		104.486		353.427		75.4776		313.71	66.7297
052125__SST_scan_1.lif - U54-HRA-014	Negative	L2	56.5326	261.22	6739.8	476.253		99.0618		276.856		62.0473		220.158	51.5224
052125__SST_scan_1.lif - U54-HRA-014	Negative	L2	56.2077	280.714	5794.16	1224.68		678.393		802.544		263.959		693.01	156.424
052125__SST_scan_1.lif - U54-HRA-014	Negative	L2	26.3169	225.156	5884.58	586.253		108.928		255.431		67.0794		210.418	61.3852
052125__SST_scan_1.lif - U54-HRA-014	Negative	L2	53.2836	276.165	5558.59	961.467		106.192		529.697		67.8765		424.125	58.5081
052125__SST_scan_1.lif - U54-HRA-014	Negative	L2	75.7017	309.63	4349.32	405.704		156.639		232.953		77.1027		177.126	51.3994
052125__SST_scan_1.lif - U54-HRA-014	Negative	L2	21.1185	184.543	4115.58	452.493		60.0145		220.768		44.833		188.79	42.738
052125__SST_scan_1.lif - U54-HRA-014	Negative	L2	52.9587	282.013	5335.24	866.16		118.515		427.058		83.4245		320.742	74.9284
052125__SST_scan_1.lif - U54-HRA-014	Negative	L2	67.9041	255.047	4628.06	698.043		142.776		337.682		81.1605		206.071	58.6574
052125__SST_scan_1.lif - U54-HRA-014	Negative	L2	18.8442	166.674	3249.58	396		59.6774		196.207		54.624		168.923	53.9339
052125__SST_scan_1.lif - U54-HRA-014	Negative	L2	55.8828	175.446	4393.82	679.605		74.0565		733.174		90.033		758.94	97.7174
052125__SST_scan_1.lif - U54-HRA-014	Negative	L2	57.1824	275.19	4440.48	1035.2		214.483		798.499		118.397		735.522	92.8311
052125__SST_scan_1.lif - U54-HRA-014	Negative	L2	12.3462	72.4527	5767.62	995.4		83.5		691.747		86.6933		626.092	87.3838
052125__SST_scan_1.lif - U54-HRA-014	Negative	L2	9.747	49.0599	2751.12	1394.47		140.062		726.303		74.4839		552.472	57.4228
052125__SST_scan_1.lif - U54-HRA-014	Negative	L2	38.988	160.176	6753.5	955		88.5528		624.295		79.5778		514.949	76.6102
052125__SST_scan_1.lif - U54-HRA-014	Negative	L2	78.3009	310.604	4069.09	644.416		92.6735		320.536		78.0554		209.089	73.0253
052125__SST_scan_1.lif - U54-HRA-014	Negative	L2	42.5619	251.798	2352.78	810.743		138.618		396.565		69.1987		308.415	54.4241
052125__SST_scan_1.lif - U54-HRA-014	Negative	L2	36.3888	221.582	4826.1	503.114		87.5		454.349		81.8754		444.562	80.7465
052125__SST_scan_1.lif - U54-HRA-014	Negative	L2	21.1185	137.758	3781.17	905.014		75.3194		553.737		65.6761		482.291	63.7147
052125__SST_scan_1.lif - U54-HRA-014	Negative	L2	14.2956	160.176	4169.42	406.042		95.0833		209.366		63.3239		188.2	59.9058
052125__SST_scan_1.lif - U54-HRA-014	Negative	L2	72.1278	348.293	4939.13	806.886		97.0833		430.249		70.9384		328.383	63.8671
052125__SST_scan_1.lif - U54-HRA-014	Negative	L2	75.0519	309.63	2829.36	1215.3		217.753		737.947		122.341		581.928	91.1558
052125__SST_scan_1.lif - U54-HRA-014	Negative	L2	50.6844	252.772	6037.05	1102.87		201.837		515.456		107.66		364.811	83.5081
052125__SST_scan_1.lif - U54-HRA-014	Negative	L2	41.9121	249.198	4772.82	1658.48		169.451		786.643		111.088		604.038	98.8646
052125__SST_scan_1.lif - U54-HRA-014	Negative	L2	31.5153	210.21	3449.81	1411.71		295.818		545.338		97.5858		388.823	61.7737
052125__SST_scan_1.lif - U54-HRA-014	Negative	L2	77.6511	309.955	4388.1	761.736		189.05		592.899		94.413		535.514	62.2472
052125__SST_scan_1.lif - U54-HRA-014	Negative	L2	51.3342	241.726	6356.23	960.386		112.908		648.566		92.0643		561.384	86.2367
052125__SST_scan_1.lif - U54-HRA-014	Negative	L2	25.992	160.176	6257.81	542.325		65.525		596.449		77.2186		606.908	79.4783
052125__SST_scan_1.lif - U54-HRA-014	Negative	L2	21.4434	144.581	3870.74	494.414		72.7571		285.928		69.0135		247.011	68.3147
052125__SST_scan_1.lif - U54-HRA-014	Negative	L2	26.3169	218.008	2817.78	1861.42		145.741		876.377		105.001		733.495	99.0921
052125__SST_scan_1.lif - U54-HRA-014	Negative	L2	38.0133	240.426	5482.62	825.051		94.5763		385.137		76.9326		301.949	73.5962
052125__SST_scan_1.lif - U54-HRA-014	Negative	L2	30.2157	168.623	5011.18	641.299		121.041		823.551		102.465		865.245	98.2146
052125__SST_scan_1.lif - U54-HRA-014	Negative	L2	70.5033	281.688	9274.04	810.148		138.466		528.348		84.7195		431.221	66.1947
052125__SST_scan_1.lif - U54-HRA-014	Negative	L2	44.8362	219.308	6124.81	1017.53		112.957		715.524		110.647		636.79	110.045
052125__SST_scan_1.lif - U54-HRA-014	Negative	L2	37.6884	179.345	6327.75	528.455		76.8512		475.459		45.0794		460.649	36.2009
052125__SST_scan_1.lif - U54-HRA-014	Negative	L2	33.1398	241.401	2238.93	1573.68		238.704		1014.39		150.363		919.266	135.339
052125__SST_scan_1.lif - U54-HRA-014	Negative	L2	86.4234	334.972	4177.24	305.3		89.3815		392.985		71.3443		424.095	64.9448
052125__SST_scan_1.lif - U54-HRA-014	Negative	L2	44.8362	236.527	6737.64	635.741		148.902		495.62		90.3141		461.427	76.0171
052125__SST_scan_1.lif - U54-HRA-014	Negative	L2	9.747	78.3009	5455.94	1015.28		131.25		669.296		138.202		616.825	139.256
052125__SST_scan_1.lif - U54-HRA-014	Negative	L2	17.2197	133.209	3566.22	462.741		72.3103		392.538		65.6877		381.068	64.6056
052125__SST_scan_1.lif - U54-HRA-014	Negative	L2	36.0639	217.683	6076.9	698.92		140.372		477.005		84.3284		432.225	73.0196
052125__SST_scan_1.lif - U54-HRA-014	Negative	L2	53.9334	217.358	4491.34	1049.08		141.698		558.631		95.2642		393.192	79.6008
052125__SST_scan_1.lif - U54-HRA-014	Negative	L2	35.4141	226.455	2759.19	2098.33		235.645		868.855		122.196		638.852	100.973
052125__SST_scan_1.lif - U54-HRA-014	Negative	L2	46.4607	242.375	4367.89	662.162		134.703		426.031		72.4498		367.688	57.0684
052125__SST_scan_1.lif - U54-HRA-014	Negative	L2	35.0892	165.699	4659.77	428.061		114.678		213.039		57.3236		150.91	40.7513
052125__SST_scan_1.lif - U54-HRA-014	Negative	L2	42.8868	167.648	7607.52	601.289		105.074		484.516		76.4681		443.249	66.3586
052125__SST_scan_1.lif - U54-HRA-014	Negative	L2	13.3209	128.985	3774.11	1583.75		167.977		715.421		97.2632		607.797	88.4986
052125__SST_scan_1.lif - U54-HRA-014	Negative	L2	48.0852	199.814	6507.74	559.96		123.48		488.005		100.828		464.893	93.5525
052125__SST_scan_1.lif - U54-HRA-014	Negative	L2	39.9627	240.426	2592.74	520.368		93.88		312.376		63.0446		270.101	56.7772
052125__SST_scan_1.lif - U54-HRA-014	Negative	L2	70.8282	298.583	8422.73	698.886		111.132		420.211		70.7413		333.15	58.1227
052125__SST_scan_1.lif - U54-HRA-014	Negative	L2	51.6591	288.836	5836.23	1085.62		167.945		897.244		125.802		854.632	116.269
052125__SST_scan_1.lif - U54-HRA-014	Negative	L2	18.1944	85.4487	5641.9	338.656		96.6721		178.477		61.4205		130.345	50.8276
052125__SST_scan_1.lif - U54-HRA-014	Negative	L2	25.0173	147.18	5724.51	858.899		105.899		474.336		73.9013		393.751	67.1963
052125__SST_scan_1.lif - U54-HRA-014	Negative	L2	65.3049	255.047	2667.15	1181.95		176.868		733.265		100.667		575.764	73.9178
052125__SST_scan_1.lif - U54-HRA-014	Negative	L2	24.6924	204.362	2631.07	1629.59		269.915		922.269		133.574		816.236	113.135
052125__SST_scan_1.lif - U54-HRA-014	Negative	L2	112.74	361.289	5360.59	484.057		100.342		290.705		61.5894		201.642	43.7388
052125__SST_scan_1.lif - U54-HRA-014	Negative	L2	45.1611	238.477	4458.79	521.894		121.567		383.393		86.751		350.517	78.4865
052125__SST_scan_1.lif - U54-HRA-014	Negative	L2	26.9667	203.062	4606.06	871.624		104.953		291.947		68.6412		201.039	62.9465
052125__SST_scan_1.lif - U54-HRA-014	Negative	L2	39.9627	223.206	6880.44	890.073		117.758		603.955		63.1366		541.05	51.1277
052125__SST_scan_1.lif - U54-HRA-014	Negative	L2	47.4354	191.691	7039.5	777.732		128.389		417.711		76.8547		296.621	59.5214
052125__SST_scan_1.lif - U54-HRA-014	Negative	L2	37.6884	206.961	5761.36	1376.3		91.983		562.489		60.4326		377.817	53.2731
052125__SST_scan_1.lif - U54-HRA-014	Negative	L2	80.9001	262.194	3647.6	504.697		112.554		297.758		61.5834		204.672	38.6559
052125__SST_scan_1.lif - U54-HRA-014	Negative	L2	47.4354	157.252	7013.08	481.293		97.102		255.647		70.9649		157.22	59.5638
052125__SST_scan_1.lif - U54-HRA-014	Negative	L2	39.9627	149.454	7212.11	1312.4		179.484		719.922		99.9224		503.844	70.9059
052125__SST_scan_1.lif - U54-HRA-014	Negative	L2	24.3675	153.028	3870.68	535.293		55.2195		256.114		43.0549		197.714	40.5102
052125__SST_scan_1.lif - U54-HRA-014	Negative	L2	23.7177	167.973	3868.42	361.81		67.2279		248.414		73.9555		227.961	75.169
052125__SST_scan_1.lif - U54-HRA-014	Negative	L2	79.6005	317.427	4293.54	990.079		225.913		505.622		115.357		337.232	76.9297
052125__SST_scan_1.lif - U54-HRA-014	Negative	L2	18.8442	119.563	3682.97	180.344		59.6721		108.447		30.4465		94.4345	24.7508
052125__SST_scan_1.lif - U54-HRA-014	Negative	L2	38.988	181.294	2981.75	527.339		84		447.089		73.1643		424.266	70.0826
052125__SST_scan_1.lif - U54-HRA-014	Negative	L2	105.593	366.162	3264.68	849.96		180.869		478.124		97.6427		325.671	63.52
052125__SST_scan_1.lif - U54-HRA-014	Negative	L2	36.0639	214.434	8999.55	1537.61		127.921		485.602		74.0484		266.353	62.8208
052125__SST_scan_1.lif - U54-HRA-014	Negative	L2	63.0306	278.764	4771.12	1032.5		158.246		509.385		74.1352		355.528	49.3967
052125__SST_scan_1.lif - U54-HRA-014	Negative	L2	97.47	351.542	3183.25	1098.85		223.934		677.791		123.095		514.226	83.9231
052125__SST_scan_1.lif - U54-HRA-014	Negative	L2	67.2543	291.76	4732.32	1530.25		308.29		1386.77		182.166		1343.86	144.438
052125__SST_scan_1.lif - U54-HRA-014	Negative	L2	46.7856	259.27	5220.97	545.041		134.425		266.105		74.7481		203.644	61.385
052125__SST_scan_1.lif - U54-HRA-014	Negative	L2	13.3209	156.277	3428.88	418.791		76.4186		261.222		44.0873		245.753	40.9132
052125__SST_scan_1.lif - U54-HRA-014	Negative	L2	53.2836	249.523	6724.91	1214.89		153.794		793.111		114.108		677.889	103.267
052125__SST_scan_1.lif - U54-HRA-014	Negative	L2	34.7643	171.872	10103.7	1164.71		168.055		606.523		105.195		462.688	88.9976
052125__SST_scan_1.lif - U54-HRA-014	Negative	L2	24.0426	133.859	7301.74	2044.44		98.8205		923.582		85.4615		664.923	82.3787
052125__SST_scan_1.lif - U54-HRA-014	Negative	L2	42.237	170.248	3326.08	1670.32		309.601		1054.34		187.008		846.404	145.624
052125__SST_scan_1.lif - U54-HRA-014	Negative	L2	85.4487	304.756	2995.16	969.046		183.985		835.432		109.178		783.45	80.074
052125__SST_scan_1.lif - U54-HRA-014	Negative	L2	87.0732	331.723	4402.68	1017.42		206.679		548.61		99.6964		379.212	61.04
052125__SST_scan_1.lif - U54-HRA-014	Negative	L2	37.6884	217.033	8658.97	795.975		166.78		1079.07		118.242		1139.58	107.866
052125__SST_scan_1.lif - U54-HRA-014	Negative	L2	14.2956	92.2716	5828.48	934.44		80.72		825.007		109.292		802.017	115.294
052125__SST_scan_1.lif - U54-HRA-014	Negative	L2	45.486	112.415	7908.78	1369.19		120.315		1224.94		125		1125.77	128.221
052125__SST_scan_1.lif - U54-HRA-014	Negative	L2	47.1105	164.399	4675.45	536.54		91.1757		566.259		79.4405		578.31	74.6822
052125__SST_scan_1.lif - U54-HRA-014	Negative	L2	41.5872	170.897	8065.32	1200.15		120.149		858.868		118.802		743.675	118.348
052125__SST_scan_1.lif - U54-HRA-014	Negative	L2	15.5952	117.289	3721.13	874.308		60.9615		411.907		67.5797		334.84	68.6827
052125__SST_scan_1.lif - U54-HRA-014	Negative	L2	18.8442	107.542	9200.94	2181.87		136.413		1079.69		99.8584		821.554	91.2974
052125__SST_scan_1.lif - U54-HRA-014	Negative	L2	15.2703	114.365	7264.83	1712.1		125.846		668.21		85.3966		487.87	78.4086
052125__SST_scan_1.lif - U54-HRA-014	Negative	L2	18.5193	115.015	7630	1345.32		142.921		977.852		133.623		899.376	131.637
052125__SST_scan_1.lif - U54-HRA-014	Negative	L2	70.1784	297.933	2781.31	201.955		51.7342		114.957		28.8096		87.2468	21.5079
052125__SST_scan_1.lif - U54-HRA-014	Negative	L2	10.3968	71.8029	6986.54	1247.41		137.297		820.448		106.991		735.516	100.962
052125__SST_scan_1.lif - U54-HRA-014	Negative	L2	45.1611	260.57	5030.93	332.51		99.8951		331.787		71.3661		331.63	65.1848
052125__SST_scan_1.lif - U54-HRA-014	Negative	L2	17.8695	91.2969	10748.5	1613.25		181.576		976.636		113.028		811.172	95.2115
052125__SST_scan_1.lif - U54-HRA-014	Negative	L2	51.3342	255.696	3832.44	839.825		173.531		362.022		79.1977		240.482	55.2019
052125__SST_scan_1.lif - U54-HRA-014	Negative	L2	48.735	212.16	4171.26	563.071		108.568		609.014		95.6177		623.284	91.5952
052125__SST_scan_1.lif - U54-HRA-014	Negative	L2	63.0306	298.908	3782.64	1564.63		244.04		782.75		130.456		568.625	99.3499
052125__SST_scan_1.lif - U54-HRA-014	Negative	L2	54.9081	260.57	6134.14	439.884		83.8786		246.572		50.7182		193.404	41.5978
052125__SST_scan_1.lif - U54-HRA-014	Negative	L2	13.9707	116.639	4841.38	645.255		43.5532		191.078		24.7389		122.879	21.9137
052125__SST_scan_1.lif - U54-HRA-014	Negative	L2	29.5659	196.889	2698.56	428.71		66.4946		171.113		36.5411		124.596	31.132
052125__SST_scan_1.lif - U54-HRA-014	Negative	L2	20.7936	183.244	5870.9	1828.36		131.269		917.14		91.8812		794.3	86.5714
052125__SST_scan_1.lif - U54-HRA-014	Negative	L2	46.1358	117.289	5481.97	1786.86		138.324		1316.39		114.507		1014.54	99.2257
052125__SST_scan_1.lif - U54-HRA-014	Negative	L2	36.0639	144.905	7641.18	1775.86		180.254		975.054		160.011		700.904	153.081
052125__SST_scan_1.lif - U54-HRA-014	Negative	L2	37.3635	166.999	6663.81	2093.26		133.627		830		111.1		457.337	104.455
052125__SST_scan_1.lif - U54-HRA-014	Negative	L2	15.2703	172.197	3799.29	827.5		104.115		604.281		85.1751		580.048	83.119
052125__SST_scan_1.lif - U54-HRA-014	Negative	L2	69.5286	231.329	4948.77	1700.63		108.205		1019.67		104.246		727.439	102.547
052125__SST_scan_1.lif - U54-HRA-014	Negative	L2	30.8655	151.403	5519.28	1066.9		61.5204		437.475		63.8201		270.312	64.4309
052125__SST_scan_1.lif - U54-HRA-014	Negative	L2	51.0093	223.206	6656.76	414.788		86.2875		191.214		43.5087		123.721	30.5943
052125__SST_scan_1.lif - U54-HRA-014	Negative	L2	22.743	144.905	5245.41	1149.31		135.946		582.92		104.359		470.853	98.1096
052125__SST_scan_1.lif - U54-HRA-014	Negative	L2	21.1185	119.563	5326.67	1309.76		137.971		792.625		91.3073		672.362	80.4551
052125__SST_scan_1.lif - U54-HRA-014	Negative	L2	35.739	185.518	6321.89	1736.15		110.903		1046.24		111.372		876.396	111.488
052125__SST_scan_1.lif - U54-HRA-014	Negative	L2	51.3342	282.663	2223.52	700.473		127.061		438.81		77.3736		377.57	65.7447
052125__SST_scan_1.lif - U54-HRA-014	Negative	L2	19.8189	176.746	4447.45	512.203		65.3906		233.805		74.422		196.763	75.6237
052125__SST_scan_1.lif - U54-HRA-014	Negative	L2	78.3009	314.178	4926.48	1278.64		247.504		557.38		122.452		313.968	80.249
052125__SST_scan_1.lif - U54-HRA-014	Negative	L2	64.0053	207.286	6309.74	951.69		132.462		551.472		155.65		372.689	166.009
052125__SST_scan_1.lif - U54-HRA-014	Negative	L2	42.5619	173.821	5857.23	1866.52		111.872		1121.73		129.558		877.148	135.365
052125__SST_scan_1.lif - U54-HRA-014	Negative	L2	33.7896	198.189	9552.38	1546.77		164.086		924.506		257.145		796.141	276.342
052125__SST_scan_1.lif - U54-HRA-014	Negative	L2	67.2543	259.27	5648.73	1485.84		120.179		801.531		97.3542		562.253	89.3733
052125__SST_scan_1.lif - U54-HRA-014	Negative	L2	27.9414	140.032	9515.07	1606.24		99.5		774.553		138.604		555.687	148.895
052125__SST_scan_1.lif - U54-HRA-014	Negative	L2	86.7483	205.012	4157.11	1181		181.159		886.798		125.536		668.574	84.2775
052125__SST_scan_1.lif - U54-HRA-014	Negative	L2	45.1611	205.662	5502.52	517.301		73.1748		326.025		65.0584		270.318	62.6945
052125__SST_scan_1.lif - U54-HRA-014	Negative	L2	39.9627	260.895	4370.28	663.585		100.3		259.921		49.4371		181.948	39.6122
052125__SST_scan_1.lif - U54-HRA-014	Negative	L2	33.4647	162.125	5794.77	444.99		118.286		263.92		76.6275		216.03	65.6096
052125__SST_scan_1.lif - U54-HRA-014	Negative	L2	35.0892	227.105	6621.23	1441.16		148.929		635.016		146.716		479.83	146.29
052125__SST_scan_1.lif - U54-HRA-014	Negative	L2	22.743	158.226	3582.97	993.288		167.315		566.063		107.582		490.913	97.0747
052125__SST_scan_1.lif - U54-HRA-014	Negative	L2	38.6631	170.572	3959.93	1258.21		240.896		695.322		132.975		520.73	99.5012
052125__SST_scan_1.lif - U54-HRA-014	Negative	L2	25.3422	87.723	4636.54	974.575		259.613		578.029		164.107		412.802	124.312
052125__SST_scan_1.lif - U54-HRA-014	Negative	L2	23.7177	145.23	5482.09	608.253		86.2133		316.584		73.6615		258.094	71.1444
052125__SST_scan_1.lif - U54-HRA-014	Negative	L2	26.6418	179.995	4866.07	673.291		155.047		329.71		94.1892		266.708	83.0299
052125__SST_scan_1.lif - U54-HRA-014	Negative	L2	18.8442	123.137	2263.58	622.281		127.844		198.397		59.7285		113.354	46.0627
052125__SST_scan_1.lif - U54-HRA-014	Negative	L2	22.0932	135.808	2235.97	574.959		139.397		275.788		52.8902		212.668	34.6387
052125__SST_scan_1.lif - U54-HRA-014	Negative	L2	18.5193	178.37	4966.42	630.817		92.45		306.316		107.049		266.582	108.837
052125__SST_scan_1.lif - U54-HRA-014	Negative	L2	72.1278	331.723	2865.32	1043.97		166.908		691.205		107.193		589.652	90.0025
052125__SST_scan_1.lif - U54-HRA-014	Negative	L2	50.3595	216.708	7643.98	803.621		121.261		667.84		116.814		624.636	115.399
052125__SST_scan_1.lif - U54-HRA-014	Negative	L2	45.8109	152.053	7887.75	832.738		136.014		565.646		104.936		451.87	91.6979
052125__SST_scan_1.lif - U54-HRA-014	Negative	L2	14.6205	91.6218	3379.51	1195.36		299.149		666.585		243.265		563.033	232.321
052125__SST_scan_1.lif - U54-HRA-014	Negative	L2	43.8615	230.029	6109.51	640.156		88.6815		258.632		57.5148		168.901	50.1847
052125__SST_scan_1.lif - U54-HRA-014	Negative	L2	26.3169	125.411	8857.27	905.273		222.739		532.62		253.904		422.943	263.077
052125__SST_scan_1.lif - U54-HRA-014	Negative	L2	74.0772	325.875	2894.89	1640.81		253.517		842.222		120.545		602.232	80.5842
052125__SST_scan_1.lif - U54-HRA-014	Negative	L2	109.166	331.723	3346.85	1358.12		205.62		973.353		139.535		784.057	107.023
052125__SST_scan_1.lif - U54-HRA-014	Negative	L2	95.8455	341.145	3740.77	730.442		599.24		389.964		214.448		258.803	66.2164
052125__SST_scan_1.lif - U54-HRA-014	Negative	L2	51.984	206.961	6729.82	982.556		148.191		958.298		133.772		950.077	128.885
052125__SST_scan_1.lif - U54-HRA-014	Negative	L2	36.3888	225.481	2685.07	795.833		156.375		381.463		81.0302		295.135	65.3333
052125__SST_scan_1.lif - U54-HRA-014	Negative	L2	103.318	368.437	4106.01	1159.32		192.571		695.876		114.429		512.096	83.4409
052125__SST_scan_1.lif - U54-HRA-014	Negative	L2	12.0213	152.703	4784.1	275.195		83.3659		128.074		60.9002		114.046	58.7581
052125__SST_scan_1.lif - U54-HRA-014	Negative	L2	25.0173	232.953	3467.79	394.963		60.061		137.553		41.8802		104.365	39.5362
052125__SST_scan_1.lif - U54-HRA-014	Negative	L2	113.39	396.053	3400.21	1282.32		213.765		764.755		142.997		556.896	114.575
052125__SST_scan_1.lif - U54-HRA-014	Negative	L2	59.1318	282.338	6208.05	630.918		134.197		344.303		86.3823		268.067	73.6642
052125__SST_scan_1.lif - U54-HRA-014	Negative	L2	26.3169	195.265	3893.71	564.821		155.369		199.496		75.4126		140.139	62.4217
052125__SST_scan_1.lif - U54-HRA-014	Negative	L2	70.8282	300.857	6031.04	417.041		102.796		417.757		81.7084		417.982	75.0979
052125__SST_scan_1.lif - U54-HRA-014	Negative	L2	34.7643	226.455	2982.81	746.947		163.93		203.681		60.2195		97.4511	39.94
052125__SST_scan_1.lif - U54-HRA-014	Negative	L2	36.7137	240.426	4231.88	770.667		197.214		266.7		69.6468		171.902	45.6511
052125__SST_scan_1.lif - U54-HRA-014	Negative	L2	13.3209	151.728	4044.16	839.409		86.4545		345.733		89.3547		294.502	89.6557
052125__SST_scan_1.lif - U54-HRA-014	Negative	L2	63.3555	281.363	4016.09	412.106		84.2323		239.99		57.209		188.973	49.1991
052125__SST_scan_1.lif - U54-HRA-014	Negative	L2	39.3129	228.73	4680.82	574.097		105.943		247.347		81.5682		178.172	76.4079
052125__SST_scan_1.lif - U54-HRA-014	Negative	L2	48.0852	274.216	4200.56	750.119		225.497		276.594		85.2681		173.267	54.6691
052125__SST_scan_1.lif - U54-HRA-014	Negative	L2	39.3129	230.029	8805.18	484.415		85.3385		322.637		82.3023		286.251	81.6194
052125__SST_scan_1.lif - U54-HRA-014	Negative	L2	24.0426	189.417	3833.97	465.833		96.2692		216.805		66.7603		178.417	62.2115
052125__SST_scan_1.lif - U54-HRA-014	Negative	L2	33.4647	221.257	6031.11	890.464		149.382		392.169		64.7317		296.343	48.4528
052125__SST_scan_1.lif - U54-HRA-014	Negative	L2	42.237	237.827	8642.9	1315.64		240.985		788.745		119.225		669.598	91.6918
052125__SST_scan_1.lif - U54-HRA-014	Negative	L2	9.747	79.2756	2946	729.706		116.971		330.798		90.7702		267.421	86.6075
052125__SST_scan_1.lif - U54-HRA-014	Negative	L2	27.6165	123.137	4561.67	1771.61		197.148		1089.47		111.683		885.286	86.102
052125__SST_scan_1.lif - U54-HRA-014	Negative	L2	31.1904	91.2969	4130.46	1658.23		171.778		1467.52		128.151		1365.46	104.805
052125__SST_scan_1.lif - U54-HRA-014	Negative	L2	14.9454	156.602	5970.04	1412.9		2275.32		416.469		453.178		301.673	243.254
052125__SST_scan_1.lif - U54-HRA-014	Negative	L2	62.3808	261.545	3425.2	2738.85		244.722		1710.88		152.398		1375.56	122.282
052125__SST_scan_1.lif - U54-HRA-014	Negative	L2	60.4314	232.953	4500.44	989.314		167.899		508.513		89.1933		338.286	61.3277
052125__SST_scan_1.lif - U54-HRA-014	Negative	L2	10.7217	147.505	5204.32	981.432		218.081		539.978		99.2456		500.995	88.7518
052125__SST_scan_1.lif - U54-HRA-014	Negative	L2	26.6418	195.59	4721.68	1606.24		203.082		1149.23		120.98		1074.24	107.508
052125__SST_scan_1.lif - U54-HRA-014	Negative	L2	27.2916	189.417	12876	1157.06		192.5		684.635		103.729		602.887	88.3682
052125__SST_scan_1.lif - U54-HRA-014	Negative	L2	44.5113	185.843	8100.16	995.264		137.843		406.726		82.899		216.876	65.1751
052125__SST_scan_1.lif - U54-HRA-014	Negative	L2	80.9001	329.774	2704.98	865.544		138.544		463.094		84.1957		331.918	66.4811
052125__SST_scan_1.lif - U54-HRA-014	Negative	L2	36.3888	204.687	6150.71	1343.41		217.908		667.631		106.227		510.565	80.2695
052125__SST_scan_1.lif - U54-HRA-014	Negative	L2	47.7603	230.354	6444.86	1304.47		146.27		644.883		88.3277		465.533	72.5724
052125__SST_scan_1.lif - U54-HRA-014	Negative	L2	83.4993	316.453	3377.97	1233.04		183.525		623.175		101.924		404.883	72.7159
052125__SST_scan_1.lif - U54-HRA-014	Negative	L2	21.4434	161.8	4932.63	815.775		145.718		402.441		82.1984		333.874	71.6612
052125__SST_scan_1.lif - U54-HRA-014	Negative	L2	53.6085	222.232	6622.24	1674.12		134.143		1063.61		83.3163		865.6	66.832
052125__SST_scan_1.lif - U54-HRA-014	Negative	L2	50.6844	256.996	4843.4	885.419		268.331		417.612		159.326		298.992	131.686
052125__SST_scan_1.lif - U54-HRA-014	Negative	L2	12.3462	99.7443	4181.21	960.571		193.643		382.11		64.3548		291.455	44.0933
052125__SST_scan_1.lif - U54-HRA-014	Negative	L2	40.2876	171.872	5441.29	1585.47		184.422		1018.52		105.336		837.993	80.1542
052125__SST_scan_1.lif - U54-HRA-014	Negative	L2	17.2197	177.72	3179.09	320.228		18.5614		205.429		46.0128		192.102	49.1996
052125__SST_scan_1.lif - U54-HRA-014	Negative	L2	56.8575	276.815	5209.04	595.622		129.028		305.642		83.6721		228.199	71.5593
052125__SST_scan_1.lif - U54-HRA-014	Negative	L2	38.3382	231.979	7798.93	598.252		178.163		259.172		68.3678		188.721	45.5557
052125__SST_scan_1.lif - U54-HRA-014	Negative	L2	12.0213	122.162	3172.98	1003.32		143.098		566.196		91.2275		513.015	84.9169
052125__SST_scan_1.lif - U54-HRA-014	Negative	L2	43.8615	244.325	2661	946.105		173.909		589.108		80.8883		505.281	59.046
052125__SST_scan_1.lif - U54-HRA-014	Negative	L2	51.0093	229.054	5912.45	508.831		117.125		276.707		70.2914		208.81	56.5923
052125__SST_scan_1.lif - U54-HRA-014	Negative	L2	70.5033	300.857	5192.59	2059.38		299.251		879.341		144.565		514.328	96.7175
052125__SST_scan_1.lif - U54-HRA-014	Negative	L2	27.9414	138.407	7417.27	473.633		142.644		351.471		98.6159		318.846	86.8576
052125__SST_scan_1.lif - U54-HRA-014	Negative	L2	21.1185	162.775	3583.18	582.819		89.0278		414.496		110.809		386.442	114.44
052125__SST_scan_1.lif - U54-HRA-014	Negative	L2	48.0852	214.759	6763.82	1102.71		141.085		595.37		89.6421		445.047	74.3996
052125__SST_scan_1.lif - U54-HRA-014	Negative	L2	74.4021	302.482	4877.69	2093.65		238.806		979.467		116.842		609.668	76.3619
052125__SST_scan_1.lif - U54-HRA-014	Negative	L2	32.1651	126.386	11688	1773.82		407.25		1045.93		250.634		797.502	197.181
052125__SST_scan_1.lif - U54-HRA-014	Negative	L2	25.6671	199.164	6091.23	1173.13		94.0244		541.757		102.465		444.256	103.768
052125__SST_scan_1.lif - U54-HRA-014	Negative	L2	42.5619	143.606	8453.63	1066.87		169.962		834.494		114.845		735.436	91.3494
052125__SST_scan_1.lif - U54-HRA-014	Negative	L2	49.7097	251.798	5491.77	1054.59		146.175		454.11		80.4794		298.14	63.4156
052125__SST_scan_1.lif - U54-HRA-014	Negative	L2	18.5193	169.598	3268	1485.07		158.459		402.111		112.56		259.123	106.5
052125__SST_scan_1.lif - U54-HRA-014	Negative	L2	32.8149	218.658	3638.28	1280.2		175.638		428.539		85.1295		270.824	68.3686
052125__SST_scan_1.lif - U54-HRA-014	Negative	L2	66.9294	286.562	5828.61	1865.6		254.876		843.327		122.319		526.802	81.2756
052125__SST_scan_1.lif - U54-HRA-014	Negative	L2	55.8828	265.118	6565.97	473.193		1400.49		230.486		473.436		163.846	218.894
052125__SST_scan_1.lif - U54-HRA-014	Negative	L2	27.9414	198.514	2722.43	211.655		93.1222		93.0359		42.8725		72.5843	34.2088
052125__SST_scan_1.lif - U54-HRA-014	Negative	L2	39.6378	182.269	9966.78	1294.47		195.54		568.039		122.016		362.384	101.201
052125__SST_scan_1.lif - U54-HRA-014	Negative	L2	13.6458	164.075	4824.11	503.222		104.311		213.508		67.0692		185.228	63.4338
052125__SST_scan_1.lif - U54-HRA-014	Negative	L2	25.3422	197.214	5687	606.333		120		348.809		64.8026		309.228	56.3188
052125__SST_scan_1.lif - U54-HRA-014	Negative	L2	64.0053	285.912	6346.38	1019.41		274.185		709.374		134.807		618.185	93.8132
052125__SST_scan_1.lif - U54-HRA-014	Negative	L2	44.5113	241.726	5635.79	804.416		205.066		503.683		93.4201		435.919	68.2632
052125__SST_scan_1.lif - U54-HRA-014	Negative	L2	77.6511	318.402	4636.34	765.685		155.606		394.909		111.887		274.157	97.6487
052125__SST_scan_1.lif - U54-HRA-014	Negative	L2	42.8868	240.751	4309.74	546.081		154.302		194.774		94.7685		116.063	81.43
052125__SST_scan_1.lif - U54-HRA-014	Negative	L2	31.8402	225.805	5081.28	256.248		168.535		152.312		88.8218		134.669	75.2908
052125__SST_scan_1.lif - U54-HRA-014	Negative	L2	55.233	261.869	5632.75	1092.83		476.971		452.433		227.773		277.411	159.667
052125__SST_scan_1.lif - U54-HRA-014	Negative	L2	22.0932	193.965	3648.63	347.944		66.169		146.637		50.1455		119.516	47.9867
052125__SST_scan_1.lif - U54-HRA-014	Negative	L2	29.241	238.152	3615.67	745.787		208.702		624.362		126.415		606.528	114.33
052125__SST_scan_1.lif - U54-HRA-014	Negative	L2	58.482	236.852	6848.46	1044.68		207.924		771.219		104.116		678.394	68.8789
052125__SST_scan_1.lif - U54-HRA-014	Negative	L2	62.3808	286.887	5832.07	455.211		121.809		251.644		70.4502		194.409	56.0101
052125__SST_scan_1.lif - U54-HRA-014	Negative	L2	36.0639	184.543	8545.72	2148.25		276.453		869.212		195.986		539.592	175.249
052125__SST_scan_1.lif - U54-HRA-014	Negative	L2	56.8575	244.975	5956.83	934.318		217.392		360.325		102.308		185.545	67.2647
052125__SST_scan_1.lif - U54-HRA-014	Negative	L2	21.4434	144.581	6651.49	1295.54		220.597		579.957		114.215		442.198	93.7353
052125__SST_scan_1.lif - U54-HRA-014	Negative	L2	103.968	322.301	3432.75	2539.44		276.059		1392.83		266.894		835.856	262.442
052125__SST_scan_1.lif - U54-HRA-014	Negative	L2	80.9001	313.529	4921.19	933.798		162.548		460.71		96.8033		293.738	73.5994
052125__SST_scan_1.lif - U54-HRA-014	Negative	L2	31.1904	235.553	9631.43	782.088		225.147		421.105		143.403		362.003	130.019
052125__SST_scan_1.lif - U54-HRA-014	Negative	L2	71.8029	322.951	4567.16	703.807		170.762		284.66		90.7005		163.585	67.5738
052125__SST_scan_1.lif - U54-HRA-014	Negative	L2	22.4181	198.514	3549.88	1056.74		868.878		761.745		236.498		721.169	149.517
052125__SST_scan_1.lif - U54-HRA-014	Negative	L2	54.9081	246.599	7507.44	342.192		143.971		311.661		103.915		302.73	92.1973
052125__SST_scan_1.lif - U54-HRA-014	Negative	L2	38.3382	224.506	7539.28	832.419		224.927		336.092		71.3382		227.739	37.8081
052125__SST_scan_1.lif - U54-HRA-014	Negative	L2	68.5539	265.118	4797.48	1317.08		264.167		626.692		116.589		380.123	63.8821
052125__SST_scan_1.lif - U54-HRA-014	Negative	L2	12.0213	144.256	6020.55	320.684		209.763		168.119		89.9977		153.875	78.8157
052125__SST_scan_1.lif - U54-HRA-014	Negative	L2	42.8868	236.527	4328.25	280.933		104.895		111.316		60.6429		73.0522	50.6599
052125__SST_scan_1.lif - U54-HRA-014	Negative	L2	63.3555	273.241	6807.91	1285.75		299.086		605.593		112.793		396.152	55.4277
052125__SST_scan_1.lif - U54-HRA-014	Negative	L2	51.0093	251.798	5398.18	1436.21		326.519		704.423		125.78		514.347	73.6396
052125__SST_scan_1.lif - U54-HRA-014	Negative	L2	67.9041	282.988	5126.43	400.269		79.1745		302.009		57.8328		270.495	50.9879
052125__SST_scan_1.lif - U54-HRA-014	Negative	L2	60.1065	210.21	4989.64	1120.38		166.768		648.915		83.0755		453.754	48.4314
052125__SST_scan_1.lif - U54-HRA-014	Negative	L2	63.0306	226.455	5386.17	2373.69		297.832		1498.81		154.375		1154.79	97.9661
052125__SST_scan_1.lif - U54-HRA-014	Negative	L2	69.5286	291.435	5701.31	1032.09		229.857		461.285		102.947		280.238	62.6931
052125__SST_scan_1.lif - U54-HRA-014	Negative	L2	56.8575	270.967	6955.32	144.519		116.022		118.794		78.7808		111.774	68.6189
052125__SST_scan_1.lif - U54-HRA-014	Negative	L2	13.3209	156.602	4195.53	140.07		131.581		178.793		68.9234		182.577	62.8
052125__SST_scan_1.lif - U54-HRA-014	Negative	L2	14.9454	138.083	3290.4	696.115		77		248.551		59.1238		186.654	56.6516
052125__SST_scan_1.lif - U54-HRA-014	Negative	L2	107.542	373.96	3774.19	1416.27		248.319		605.712		116.165		277.134	62.5934
052125__SST_scan_1.lif - U54-HRA-014	Negative	L2	35.739	223.531	3720.52	802.552		130.138		305.959		66.6096		205.428	53.7487
052125__SST_scan_1.lif - U54-HRA-014	Negative	L2	35.0892	212.81	6858.39	974.063		311.991		293.299		112.957		154.393	72.3456
052125__SST_scan_1.lif - U54-HRA-014	Negative	L2	40.6125	228.73	9347.12	1532.75		218.812		568.625		116.038		354.375	93.1997
052125__SST_scan_1.lif - U54-HRA-014	Negative	L2	51.6591	266.093	7465.94	984.695		240.622		668.511		144.72		589.465	120.744
052125__SST_scan_1.lif - U54-HRA-014	Negative	L2	49.0599	261.545	5337.45	495.033		239.208		226.645		102.15		163.155	69.7281
052125__SST_scan_1.lif - U54-HRA-014	Negative	L2	76.0266	317.427	4635.76	674.353		208.345		334.543		115.902		226.922	86.624
052125__SST_scan_1.lif - U54-HRA-014	Negative	L2	35.4141	170.572	4295.89	587		156.798		392.063		77.7324		338.254	55.908
052125__SST_scan_1.lif - U54-HRA-014	Negative	L2	62.7057	232.304	6175.31	926.439		233.005		556.538		99.2514		417.113	48.8365
052125__SST_scan_1.lif - U54-HRA-014	Negative	L2	36.3888	218.333	4976.66	424.422		124.922		225.881		72.368		184.607	61.4427
052125__SST_scan_1.lif - U54-HRA-014	Negative	L2	93.5712	328.799	3758.24	1764.41		258.261		1117.3		148.864		861.478	105.617
052125__SST_scan_1.lif - U54-HRA-014	Negative	L2	49.3848	248.548	4328.87	297.145		190.947		286.765		87.749		284.191	62.1599
052125__SST_scan_1.lif - U54-HRA-014	Negative	L2	39.3129	171.872	8794.23	1971.99		261.688		791.577		171.406		429.042	143.678
052125__SST_scan_1.lif - U54-HRA-014	Negative	L2	68.5539	256.671	4443.8	847.577		110.677		403.743		75.6157		232.739	62.1068
052125__SST_scan_1.lif - U54-HRA-014	Negative	L2	71.1531	297.933	3443.53	335.482		123.013		142.975		66.6438		81.5718	48.6638
052125__SST_scan_1.lif - U54-HRA-014	Negative	L2	18.8442	154.977	4899.69	2511.67		138.361		730.388		72.1649		470.44	62.5048
052125__SST_scan_1.lif - U54-HRA-014	Negative	L2	68.5539	232.304	4823.23	1437.26		283.67		830.792		148.052		576.194	91.1188
052125__SST_scan_1.lif - U54-HRA-014	Negative	L2	65.3049	283.963	6606.19	1398.82		328.333		497.97		123.893		224.091	61.7377
052125__SST_scan_1.lif - U54-HRA-014	Negative	L2	73.7523	257.971	7204.41	2452.34		270.056		1082.73		168.303		518.345	126.373
052125__SST_scan_1.lif - U54-HRA-014	Negative	L2	31.1904	204.687	11903	734.87		229.17		337.563		107.968		262.6	85.1
052125__SST_scan_1.lif - U54-HRA-014	Negative	L2	89.0226	279.739	3262.32	810.033		150.679		755.13		111.971		729.221	93.7053
052125__SST_scan_1.lif - U54-HRA-014	Negative	L2	35.4141	174.471	3419.21	715.054		167.703		309.085		73.9536		203.799	49.6402
052125__SST_scan_1.lif - U54-HRA-014	Negative	L2	15.2703	120.863	2958.27	703.633		108.735		265.277		75.296		199.39	70.2699
052125__SST_scan_1.lif - U54-HRA-014	Negative	L2	100.719	315.153	3834.79	1254.5		184.863		954.286		118.244		810.807	86.4049
052125__SST_scan_1.lif - U54-HRA-014	Negative	L2	44.8362	255.371	4488.47	613.153		229.132		280.031		84.0229		205.428	51.5257
052125__SST_scan_1.lif - U54-HRA-014	Negative	L2	19.8189	158.551	4045.54	1187.86		207.984		302.543		101.844		172.531	86.2564
052125__SST_scan_1.lif - U54-HRA-014	Negative	L2	47.7603	202.088	6338.93	1025.26		85.5		430.16		51.0673		245.128	40.3613
052125__SST_scan_1.lif - U54-HRA-014	Negative	L2	59.7816	235.877	6241.94	844.743		237.85		549.417		160.255		447.524	133.483
052125__SST_scan_1.lif - U54-HRA-014	Negative	L2	47.4354	258.296	2630.43	751.789		151.329		497.399		91.8982		437.357	77.8711
052125__SST_scan_1.lif - U54-HRA-014	Negative	L2	63.3555	228.73	5536.42	1273.52		239.312		519.874		97.7195		224.065	42.144
052125__SST_scan_1.lif - U54-HRA-014	Negative	L2	74.727	300.208	4850.66	348.987		90		202.579		57.4011		154.128	46.6129
052125__SST_scan_1.lif - U54-HRA-014	Negative	L2	36.3888	171.547	10778.5	1317.07		229.487		1045.62		208.972		972.065	203.412
052125__SST_scan_1.lif - U54-HRA-014	Negative	L2	38.3382	200.788	8164.97	1339.45		311.908		523.822		117.129		329.702	70.772
052125__SST_scan_1.lif - U54-HRA-014	Negative	L2	85.4487	332.698	3402.33	431.563		109.974		184.54		72.1543		96.9709	58.7474
052125__SST_scan_1.lif - U54-HRA-014	Negative	L2	33.7896	175.771	5314.95	1701.71		231.406		928.002		181.414		740.33	169.288
052125__SST_scan_1.lif - U54-HRA-014	Negative	L2	61.4061	280.064	5187.36	1431.58		310.813		680.022		134.722		463.528	83.997
052125__SST_scan_1.lif - U54-HRA-014	Negative	L2	112.415	389.23	3431.57	1153.8		196.122		457.259		88.6311		167.443	43.9066
052125__SST_scan_1.lif - U54-HRA-014	Negative	L2	27.9414	164.724	9355.97	1710.43		235.5		539.208		127.34		287.632	104.107
052125__SST_scan_1.lif - U54-HRA-014	Negative	L2	63.6804	286.562	3899.02	437.966		82.2353		202.394		53.3066		131.722	44.6279
052125__SST_scan_1.lif - U54-HRA-014	Negative	L2	31.1904	153.353	3452.27	376.05		55.09		163.763		27.3432		106.696	19.8844
052125__SST_scan_1.lif - U54-HRA-014	Negative	L2	47.1105	220.607	3929.5	413.98		66.5034		259.429		49.3221		216.062	44.5009
052125__SST_scan_1.lif - U54-HRA-014	Negative	L2	57.8322	302.157	3199.38	1110.38		217.313		444.341		97.1774		282.282	67.9465
052125__SST_scan_1.lif - U54-HRA-014	Negative	L2	53.2836	274.541	3187.87	520.838		131.263		228.036		78.4568		155.915	65.4499
052125__SST_scan_1.lif - U54-HRA-014	Negative	L2	53.9334	237.502	6897.36	899.381		123.827		489.016		103.219		366.78	97.0798
052125__SST_scan_1.lif - U54-HRA-014	Negative	L2	38.3382	230.679	6744.29	548.736		148.888		397.092		78.6662		364.689	63.6615
052125__SST_scan_1.lif - U54-HRA-014	Negative	L2	62.0559	273.241	6043.05	912.036		226.119		369.719		94.4114		208.196	55.1836
052125__SST_scan_1.lif - U54-HRA-014	Negative	L2	49.0599	252.772	5222.61	626.369		115.134		275.072		65.5417		186.4	53.0241
052125__SST_scan_1.lif - U54-HRA-014	Negative	L2	26.3169	190.391	3090.74	917.494		191.094		277.328		68.5171		168.717	47.7206
052125__SST_scan_1.lif - U54-HRA-014	Negative	L2	54.5832	262.194	6752.68	641.813		89.1053		363.287		47.5149		288.518	36.3501
052125__SST_scan_1.lif - U54-HRA-014	Negative	L2	46.4607	245.624	5791.19	806.27		175.23		522.412		114.046		453.429	99.1773
052125__SST_scan_1.lif - U54-HRA-014	Negative	L2	90.3222	336.596	3942.39	1075.47		177.935		522.337		90.108		318.745	57.781
052125__SST_scan_1.lif - U54-HRA-014	Negative	L2	61.0812	286.562	2706.68	467.198		114.052		319.65		59.5583		278.653	44.4168
052125__SST_scan_1.lif - U54-HRA-014	Negative	L2	15.5952	167.973	4305.81	1324.74		483.151		435.189		125.263		333.8	84.471
052125__SST_scan_1.lif - U54-HRA-014	Negative	L2	25.0173	167.323	5542.23	542.6		124.737		200.639		66.5329		137.894	55.8532
052125__SST_scan_1.lif - U54-HRA-014	Negative	L2	53.6085	256.671	6318.75	975.691		282.782		402.984		101.334		251.789	53.432
052125__SST_scan_1.lif - U54-HRA-014	Negative	L2	31.5153	208.261	3592.37	532.827		123.623		266.381		83.9314		218.293	76.768
052125__SST_scan_1.lif - U54-HRA-014	Negative	L2	52.6338	260.57	7041.76	827.317		199.21		335.38		78.2117		206.208	46.4403
052125__SST_scan_1.lif - U54-HRA-014	Negative	L2	78.9507	317.427	3060.17	1756.32		220.65		984.003		111.792		724.808	75.2578
052125__SST_scan_1.lif - U54-HRA-014	Negative	L2	76.3515	290.461	5888.3	1341.17		161.208		681.873		110.121		440.668	91.4299
052125__SST_scan_1.lif - U54-HRA-014	Negative	L2	18.1944	127.361	2573.89	891.177		144.113		449.051		72.6107		366.236	59.2175
052125__SST_scan_1.lif - U54-HRA-014	Negative	L2	35.0892	215.409	8766.07	1959.01		266.798		607.946		125.947		326.885	96.646
052125__SST_scan_1.lif - U54-HRA-014	Negative	L2	59.4567	238.477	5148.62	686.281		113.557		609.322		120.552		583.388	122.909
052125__SST_scan_1.lif - U54-HRA-014	Negative	L2	38.988	205.987	4922.02	2138.1		332.96		1410.04		172.948		1233.03	134.043
052125__SST_scan_1.lif - U54-HRA-014	Negative	L2	61.4061	224.831	6578.36	627.604		728.771		373.447		317.33		276.239	159.966
052125__SST_scan_1.lif - U54-HRA-014	Negative	L2	39.9627	227.105	9182.74	1984.02		133.317		613.094		107.404		312.159	101.716
052125__SST_scan_1.lif - U54-HRA-014	Negative	L2	109.166	320.351	3114.76	161.242		75.6932		127.136		43.3435		109.293	26.4198
052125__SST_scan_1.lif - U54-HRA-014	Negative	L2	24.6924	194.615	4855.35	1690.01		486.6		403.133		140.328		205.532	87.1574
052125__SST_scan_1.lif - U54-HRA-014	Negative	L2	73.4274	303.132	4566.48	1493.12		225.227		563.605		101.028		261.677	60.6851
052125__SST_scan_1.lif - U54-HRA-014	Negative	L2	49.7097	187.142	4224.81	284.155		91.6452		265.675		66.3731		258.92	57.1344
052125__SST_scan_1.lif - U54-HRA-014	Negative	L2	106.892	390.205	3371.41	972.79		150.85		457.677		78.4313		259.236	50.5329
052125__SST_scan_1.lif - U54-HRA-014	Negative	L2	42.8868	232.953	8282.98	986.603		277.081		531.382		106.732		424.824	66.8571
052125__SST_scan_1.lif - U54-HRA-014	Negative	L2	76.0266	306.706	4971.21	502.567		125.221		293.187		67.5455		222.01	47.9391
052125__SST_scan_1.lif - U54-HRA-014	Negative	L2	52.6338	252.122	6704.99	658.457		88.2256		385.976		70.9795		313.314	66.3805
052125__SST_scan_1.lif - U54-HRA-014	Negative	L2	50.3595	266.418	3881.55	682.064		101.987		311.904		50.7296		224.381	38.6099
052125__SST_scan_1.lif - U54-HRA-014	Negative	L2	43.8615	162.775	6990.04	979.329		104.029		794.958		74.749		723.655	63.4254
052125__SST_scan_1.lif - U54-HRA-014	Negative	L2	58.482	289.486	4055.47	1201.25		194.892		618.064		98.6902		465.247	73.4816
052125__SST_scan_1.lif - U54-HRA-014	Negative	L2	47.4354	214.434	6713.84	1127.26		110.405		537.775		77.5371		367.71	68.0546
052125__SST_scan_1.lif - U54-HRA-014	Negative	L2	23.3928	198.514	2945.64	725.944		125.083		275.804		67.3944		215.673	59.6883
052125__SST_scan_1.lif - U54-HRA-014	Negative	L2	44.1864	241.076	4842.43	678.181		107.268		383.793		69.9288		316.754	61.4257
052125__SST_scan_1.lif - U54-HRA-014	Negative	L2	78.9507	319.377	4918.87	509.625		75.1235		316.116		60.765		252.572	56.05
052125__SST_scan_1.lif - U54-HRA-014	Negative	L2	70.5033	303.457	3916.03	429.108		159.722		249.423		92.461		193.145	71.3947
052125__SST_scan_1.lif - U54-HRA-014	Negative	L2	35.0892	228.73	3220.23	1426.11		184.351		574.742		86.0099		415.648	67.633
052125__SST_scan_1.lif - U54-HRA-014	Negative	L2	82.1997	315.153	5253.35	677.175		235.976		676.091		117.956		675.711	76.6486
052125__SST_scan_1.lif - U54-HRA-014	Negative	L2	32.1651	183.569	9151.83	1352.15		155.175		608.596		100.279		443.541	88.0927
052125__SST_scan_1.lif - U54-HRA-014	Negative	L2	10.3968	138.407	3444.62	1164.44		197.235		556.988		90.5035		504.435	81.2697
052125__SST_scan_1.lif - U54-HRA-014	Negative	L2	81.8748	297.284	4199.53	1065.86		168.205		653.622		103.277		495.929	78.4398
052125__SST_scan_1.lif - U54-HRA-014	Negative	L2	24.6924	195.265	6096.55	2296.94		298.875		758.463		102.497		522.682	72.4004
052125__SST_scan_1.lif - U54-HRA-014	Negative	L2	19.8189	175.121	4656.69	618.672		133.25		295.603		79.7829		252.074	72.5789
052125__SST_scan_1.lif - U54-HRA-014	Negative	L2	9.4221	92.5965	3597.03	848.129		81.7419		411.76		68.7465		359.125	67.179
052125__SST_scan_1.lif - U54-HRA-014	Negative	L2	68.8788	307.68	2840.83	283.394		74.9815		190.28		33.8036		162.766	21.6361
052125__SST_scan_1.lif - U54-HRA-014	Negative	L2	43.2117	252.122	4750.76	1203.57		153.711		468.057		73.8853		313.151	57.0733
052125__SST_scan_1.lif - U54-HRA-014	Negative	L2	47.4354	185.518	6158.48	1919.73		273.027		1188.6		167		937.481	130.584
052125__SST_scan_1.lif - U54-HRA-014	Negative	L2	78.3009	309.955	5050.59	1599.29		246.639		953.036		153.187		731.255	121.117
052125__SST_scan_1.lif - U54-HRA-014	Negative	L2	138.407	424.969	3186.6	867.102		171.459		478.995		94.7005		288.477	57.0205
052125__SST_scan_1.lif - U54-HRA-014	Negative	L2	78.9507	273.241	3131.45	1286.15		195.667		715.219		128.942		475.079	100.877
052125__SST_scan_1.lif - U54-HRA-014	Negative	L2	17.8695	111.116	2496.8	333.5		95.8667		219.144		50.2939		195.237	40.7666
052125__SST_scan_1.lif - U54-HRA-014	Negative	L2	50.3595	252.772	4274.33	1132.96		256.481		410.811		112.066		229.986	75.9037
052125__SST_scan_1.lif - U54-HRA-014	Negative	L2	38.0133	169.923	9014.15	1773.36		288.034		1197.87		167.074		1031.02	132.005
052125__SST_scan_1.lif - U54-HRA-014	Negative	L2	15.2703	98.7696	2636.94	480.38		134.42		360.484		76.2451		337.066	64.8828
052125__SST_scan_1.lif - U54-HRA-014	Negative	L2	12.0213	97.1451	4527.45	472.833		135.31		265.143		81.5		231.333	72.7403
052125__SST_scan_1.lif - U54-HRA-014	Negative	L2	15.5952	106.242	2868.44	644.164		205.327		282.862		105.905		209.805	85.8015
052125__SST_scan_1.lif - U54-HRA-014	Negative	L2	35.739	161.15	3236.63	960.874		130.865		718.032		76.6459		648.199	61.0544
052125__SST_scan_1.lif - U54-HRA-014	Negative	L2	36.0639	187.467	4900.75	597.702		157.86		299.19		96.3806		225.849	81.2759
052125__SST_scan_1.lif - U54-HRA-014	Negative	L2	24.3675	194.615	4146.87	305.152		139.709		116.335		53.3233		87.7044	40.2246
052125__SST_scan_1.lif - U54-HRA-014	Negative	L2	74.727	306.056	4404.66	1169.09		176.957		667.044		88.7468		500.642	59.5092
052125__SST_scan_1.lif - U54-HRA-014	Negative	L2	41.2623	238.152	6814.54	1016.57		210.102		495.741		124.057		385.731	105.883
052125__SST_scan_1.lif - U54-HRA-014	Negative	L2	139.057	432.117	3055.77	1231.15		195.399		768.476		134.201		544.368	104.558
052125__SST_scan_1.lif - U54-HRA-014	Negative	L2	79.9254	326.849	4352.13	1336.62		208.866		822.726		104.147		655.712	70.1132
052125__SST_scan_1.lif - U54-HRA-014	Negative	L2	32.8149	215.084	2825.29	1018.93		137.106		499.627		76.7722		403.012	65.5474
052125__SST_scan_1.lif - U54-HRA-014	Negative	L2	58.482	274.865	4656.07	925.44		182.709		495.066		99.6671		377.28	76.9398
052125__SST_scan_1.lif - U54-HRA-014	Negative	L2	49.3848	283.638	2374.41	753.855		161.635		743.819		104.15		741.581	91.331
052125__SST_scan_1.lif - U54-HRA-014	Negative	L2	34.4394	244.975	4432.6	279.385		76		343.021		65.0623		353.775	63.214
052125__SST_scan_1.lif - U54-HRA-014	Negative	L2	17.5446	128.985	6679.95	671.018		120.316		386.663		47.8065		339.132	35.6862
052125__SST_scan_1.lif - U54-HRA-014	Negative	L2	49.7097	257.971	8030.67	2158.47		334.152		1189.36		147.56		948.983	101.278
052125__SST_scan_1.lif - U54-HRA-014	Negative	L2	35.4141	184.543	6671.67	1418.66		192.382		850.46		135.044		714.29	121.303
052125__SST_scan_1.lif - U54-HRA-014	Negative	L2	18.5193	123.137	4900.03	1464.29		468.476		684.256		193.107		530.207	138.724
052125__SST_scan_1.lif - U54-HRA-014	Negative	L2	42.8868	236.852	8432.36	1137.52		230.645		455.278		94.8959		296.241	63.2517
052125__SST_scan_1.lif - U54-HRA-014	Negative	L2	14.6205	106.567	5277.71	1849.78		475.469		713.973		147.161		515.915	89.911
052125__SST_scan_1.lif - U54-HRA-014	Negative	L2	62.0559	273.241	4421.51	1214.96		184.482		608.124		115.404		425.227	94.5842
052125__SST_scan_1.lif - U54-HRA-014	Negative	L2	38.6631	192.991	4561.55	857.951		130.691		442.163		86.0303		333.811	74.392
052125__SST_scan_1.lif - U54-HRA-014	Negative	L2	104.293	329.124	3379.58	631.981		152.127		410.878		93.1923		307.525	65.644
052125__SST_scan_1.lif - U54-HRA-014	Negative	L2	79.2756	314.828	4292.61	320.419		83.6179		282.246		72.3732		269.276	68.5525
052125__SST_scan_1.lif - U54-HRA-014	Negative	L2	33.1398	169.598	5272.29	862.228		136.931		555.612		100.401		482.746	91.72
052125__SST_scan_1.lif - U54-HRA-014	Negative	L2	65.9547	297.284	2746.84	426.134		87.0957		213.624		40.0929		150.714	26.1785
052125__SST_scan_1.lif - U54-HRA-014	Negative	L2	36.3888	232.304	2796.75	641.776		100.647		364.921		55.2441		311.484	46.4809
052125__SST_scan_1.lif - U54-HRA-014	Negative	L2	70.5033	293.06	5090.75	356.046		88.589		221.153		56.367		177.9	46.0351
052125__SST_scan_1.lif - U54-HRA-014	Negative	L2	28.2663	207.936	4662.99	413.172		223.57		319.31		99.2056		303.41	78.1384
052125__SST_scan_1.lif - U54-HRA-014	Negative	L2	38.6631	247.899	8930.42	1452.29		132.702		767.132		82.4097		638.199	72.9456
052125__SST_scan_1.lif - U54-HRA-014	Negative	L2	28.5912	151.728	9834.37	1737.05		208.141		623.783		78.7234		352.828	47.2249
052125__SST_scan_1.lif - U54-HRA-014	Negative	L2	21.7683	126.711	6221.75	875.789		117.056		341.49		66.1607		223.311	54.9034
052125__SST_scan_1.lif - U54-HRA-014	Negative	L2	40.6125	173.172	3670.5	605.295		126.147		425.948		94.4963		369.103	84.4644
052125__SST_scan_1.lif - U54-HRA-014	Negative	L2	19.1691	93.2463	6998.35	889.2		80.25		776.875		89.6007		747.316	92.0614
052125__SST_scan_1.lif - U54-HRA-014	Negative	L2	41.2623	242.7	3536.91	918.405		133.015		505.543		72.4404		417.743	59.5584
052125__SST_scan_1.lif - U54-HRA-014	Negative	L2	90.3222	342.445	4460.17	952.82		186.586		567.003		87.9867		428.785	52.6637
052125__SST_scan_1.lif - U54-HRA-014	Negative	L2	64.6551	231.329	5095.94	629.535		166.12		456.371		103.018		389.122	78.5126
052125__SST_scan_1.lif - U54-HRA-014	Negative	L2	49.0599	274.865	2370.95	506.091		111.247		258.558		51.5643		203.551	38.3016
052125__SST_scan_1.lif - U54-HRA-014	Negative	L2	44.5113	265.118	8598.62	1106.44		298.879		590.429		144.392		482.959	112.217
052125__SST_scan_1.lif - U54-HRA-014	Negative	L2	55.233	270.642	7001.09	2664.51		357.154		1123.56		175.879		714.355	127.74
052125__SST_scan_1.lif - U54-HRA-014	Negative	L2	51.6591	228.73	7978.3	886.412		235.273		925.098		117.391		936.918	81.3722
052125__SST_scan_1.lif - U54-HRA-014	Negative	L2	63.0306	276.49	6090.47	1003.28		211.339		514.099		96.1185		368.907	61.9209
052125__SST_scan_1.lif - U54-HRA-014	Negative	L2	92.5965	373.31	4210.91	1328.7		208.927		863.361		109.36		708.429	76.21
052125__SST_scan_1.lif - U54-HRA-014	Negative	L2	64.6551	296.634	4971.71	985.741		227.139		542.129		113.108		417.072	80.9621
052125__SST_scan_1.lif - U54-HRA-014	Negative	L2	20.7936	119.563	4771.97	448.831		111.465		321.577		67.6388		291.46	57.2667
052125__SST_scan_1.lif - U54-HRA-014	Negative	L2	66.9294	230.354	5606.27	1248.78		199.094		1063.06		108.162		983.841	69.3742
052125__SST_scan_1.lif - U54-HRA-014	Negative	L2	71.1531	261.545	3847.72	653.613		116.911		492.491		84.4293		430.095	71.8503
052125__SST_scan_1.lif - U54-HRA-014	Negative	L2	32.1651	176.096	4119.5	326.019		56.243		160.484		41.9613		119.86	38.4564
052125__SST_scan_1.lif - U54-HRA-014	Negative	L2	68.229	265.768	4896.32	1243.89		239.888		979.222		119.673		885.167	76.9521
052125__SST_scan_1.lif - U54-HRA-014	Negative	L2	46.7856	241.726	8129.61	1317.35		302.803		596.65		117.496		419.191	71.8677
052125__SST_scan_1.lif - U54-HRA-014	Negative	L2	100.394	343.419	3698.7	287.013		72.6796		160.825		49.7146		108.766	40.2403
052125__SST_scan_1.lif - U54-HRA-014	Negative	L2	39.9627	229.704	6434.06	859.724		165.772		557.225		82.5325		491.102	64.3373
052125__SST_scan_1.lif - U54-HRA-014	Negative	L2	138.407	385.981	2690.72	967.66		141.616		581.685		87.1665		363.016	56.3188
052125__SST_scan_1.lif - U54-HRA-014	Negative	L2	18.5193	178.37	3252.98	1220.27		131.127		437.603		62.3884		336.562	53.5143
052125__SST_scan_1.lif - U54-HRA-014	Negative	L2	82.1997	322.301	3935.87	489.459		119.667		234.223		80.4314		145.912	66.8562
052125__SST_scan_1.lif - U54-HRA-014	Negative	L2	26.3169	191.366	3576.85	688.786		119.738		545.132		62.8119		521.285	53.3617
052125__SST_scan_1.lif - U54-HRA-014	Negative	L2	95.8455	308.98	4242.1	468.114		75.1812		320.72		52.2162		253.661	41.7679
052125__SST_scan_1.lif - U54-HRA-014	Negative	L2	85.7736	335.947	4264.3	268.212		972.454		129.478		323.169		80.7585	95.1567
052125__SST_scan_1.lif - U54-HRA-014	Negative	L2	74.727	348.293	4062.67	565.094		83.7574		291.287		57.0093		214.412	49.4994
052125__SST_scan_1.lif - U54-HRA-014	Negative	L2	51.0093	231.004	5924.52	839.368		155.963		546.583		80.7289		459.654	58.3916
052125__SST_scan_1.lif - U54-HRA-014	Negative	L2	41.2623	243.025	2445.26	1529.19		238.302		815.923		135.936		667.276	114.603
052125__SST_scan_1.lif - U54-HRA-014	Negative	L2	30.5406	207.936	6059.67	1092.02		156.41		394.584		78.2882		265.906	63.8745
052125__SST_scan_1.lif - U54-HRA-014	Negative	L2	52.3089	263.169	6293.5	765.216		188.611		632.107		131.569		597.483	116.731
052125__SST_scan_1.lif - U54-HRA-014	Negative	L2	53.6085	234.253	2767.32	1258.17		213.006		923.492		136.563		822.186	113.423
052125__SST_scan_1.lif - U54-HRA-014	Negative	L2	45.486	284.288	2951.61	1395.63		174.754		840.777		125.363		733.58	115.82
052125__SST_scan_1.lif - U54-HRA-014	Negative	L2	47.4354	210.86	8027.96	1640.3		141.696		634.379		103.512		338.988	92.2996
052125__SST_scan_1.lif - U54-HRA-014	Negative	L2	11.0466	85.4487	4811.49	994.564		166.103		479.41		95.1729		390.903	82.9868
052125__SST_scan_1.lif - U54-HRA-014	Negative	L2	82.8495	286.562	4478.34	752.019		129.158		417.237		91.863		277.52	76.2986
052125__SST_scan_1.lif - U54-HRA-014	Negative	L2	85.7736	296.634	3234.83	1747.56		321.019		1240.9		191.332		1030.71	137.529
052125__SST_scan_1.lif - U54-HRA-014	Negative	L2	108.517	371.686	3051.98	1199.06		251.56		572.881		140.105		309.185	93.1689
052125__SST_scan_1.lif - U54-HRA-014	Negative	L2	56.8575	260.57	4973.25	1371.42		189.815		538.707		100.05		301.55	74.4848
052125__SST_scan_1.lif - U54-HRA-014	Negative	L2	44.5113	233.278	7488.59	703.693		171.621		364.538		80.273		282.389	58.1471
052125__SST_scan_1.lif - U54-HRA-014	Negative	L2	39.6378	170.572	6745.45	1891.92		195.81		1032.88		121.689		762.963	98.399
052125__SST_scan_1.lif - U54-HRA-014	Negative	L2	55.233	192.016	6066.89	1669.87		263.162		1107.08		136.509		875.262	84.3405
052125__SST_scan_1.lif - U54-HRA-014	Negative	L2	63.0306	244.975	5884.4	1030.59		120.624		915.456		118.566		874.88	117.841
052125__SST_scan_1.lif - U54-HRA-014	Negative	L2	62.0559	291.11	6102.63	303.191		120.036		223.386		71.7179		201.363	58.3841
052125__SST_scan_1.lif - U54-HRA-014	Negative	L2	37.3635	220.282	4601.42	613.619		186.237		196.013		75.733		108.018	52.4482
052125__SST_scan_1.lif - U54-HRA-014	Negative	L2	74.4021	260.245	4239.78	1117.05		272.009		544.659		126.99		307.005	66.7792
052125__SST_scan_1.lif - U54-HRA-014	Negative	L2	65.3049	222.881	5654.51	1190.98		317.463		524.02		134.77		244.283	58.1446
052125__SST_scan_1.lif - U54-HRA-014	Negative	L2	48.735	244.975	6865.19	806.124		212.68		357.846		97.3488		243.726	67.9883
052125__SST_scan_1.lif - U54-HRA-014	Negative	L2	13.6458	152.053	2742.45	1332.27		227.818		522.181		96.1215		438.313	82.4871
052125__SST_scan_1.lif - U54-HRA-014	Negative	L2	12.3462	149.779	4177.22	932.561		203.39		327.193		89.0455		268.238	77.9097
052125__SST_scan_1.lif - U54-HRA-014	Negative	L2	64.3302	291.435	5913.77	1073.34		274.119		596.498		122.699		458.105	78.7529
052125__SST_scan_1.lif - U54-HRA-014	Negative	L2	21.1185	95.8455	4072.03	2142.87		2264.71		1663.69		2191.61		1522.02	2170
052125__SST_scan_1.lif - U54-HRA-014	Negative	L2	44.1864	182.919	7707.71	1098.09		322.664		979		302.593		939.772	295.981
052125__SST_scan_1.lif - U54-HRA-014	Negative	L2	39.6378	131.26	6831.68	869.384		119.096		710.762		116.29		640.45	115.046
052125__SST_scan_1.lif - U54-HRA-014	Negative	L2	77.3262	303.132	3930.4	1263.38		174.879		721.306		101.341		534.895	76.0518
052125__SST_scan_1.lif - U54-HRA-014	Negative	L2	31.8402	162.125	4070.27	554.726		167.353		370.858		85.7226		323.855	64.8546
052125__SST_scan_1.lif - U54-HRA-014	Negative	L2	53.6085	138.083	7033.56	1390.89		159.165		977.914		146.881		705.795	138.787
052125__SST_scan_1.lif - U54-HRA-014	Negative	L2	20.7936	83.8242	3923.45	688.169		173.585		395.342		142.45		297.733	132.072
052125__SST_scan_1.lif - U54-HRA-014	Negative	L2	28.9161	130.61	5561.58	788.789		311.778		658.653		150.384		621.354	104.124
052125__SST_scan_1.lif - U54-HRA-014	Negative	L2	35.4141	154.003	5724.64	588.286		188.259		475.321		123.597		440.563	103.701
052125__SST_scan_1.lif - U54-HRA-014	Negative	L2	48.735	267.068	4998.75	1104.23		124.934		437.657		65.8625		287.654	52.5693
052125__SST_scan_1.lif - U54-HRA-014	Negative	L2	51.984	255.696	6786.05	1414.1		254.445		713.831		105.901		530.08	66.9232
052125__SST_scan_1.lif - U54-HRA-014	Negative	L2	14.9454	107.542	5551.24	519.16		186.26		224.745		70.1712		172.728	49.6608
052125__SST_scan_1.lif - U54-HRA-014	Negative	L2	21.1185	103.318	4117.01	454.886		195.4		356.985		91.9074		330.004	63.3858
052125__SST_scan_1.lif - U54-HRA-014	Negative	L2	14.6205	169.598	3301.67	1828		215.312		804.164		139.742		700.703	132.105
052125__SST_scan_1.lif - U54-HRA-014	Negative	L2	50.6844	230.354	6666.08	1126.26		249.327		583.75		105.298		427.765	63.8861
052125__SST_scan_1.lif - U54-HRA-014	Negative	L2	24.3675	183.244	4570.72	1080.94		106.385		802.909		90.828		758.288	88.3313
052125__SST_scan_1.lif - U54-HRA-014	Negative	L2	51.6591	226.13	6366.44	1657.5		341.851		860.165		148.538		620.668	90.472
052125__SST_scan_1.lif - U54-HRA-014	Negative	L2	11.6964	88.0479	4806.79	388.974		168.051		212.259		69.5256		182.932	53.1745
052125__SST_scan_1.lif - U54-HRA-014	Negative	L2	15.5952	116.639	4010.12	537.481		124.942		321.105		101.931		284.693	98.0583
052125__SST_scan_1.lif - U54-HRA-014	Negative	L2	77.0013	205.337	3942.66	555.393		147.359		410.88		132.506		322.119	123.383
052125__SST_scan_1.lif - U54-HRA-014	Negative	L2	31.1904	206.311	3944.28	289.06		94.93		283.256		84.5699		282.175	82.6406
052125__SST_scan_1.lif - U54-HRA-014	Negative	L2	32.49	180.644	3582.72	647.519		150.606		370.828		103.927		307.445	93.2335
052125__SST_scan_1.lif - U54-HRA-014	Negative	L2	58.482	303.132	4966.71	619.853		177.065		324.372		96.5316		251.784	76.7477
052125__SST_scan_1.lif - U54-HRA-014	Negative	L2	41.2623	234.903	6372.35	898.162		1703.82		468.487		584.286		374.292	338.858
052125__SST_scan_1.lif - U54-HRA-014	Negative	L2	59.1318	291.76	5947.52	1123.2		202.153		594.974		112.03		460.155	89.0279
052125__SST_scan_1.lif - U54-HRA-014	Negative	L2	47.4354	256.021	5562.61	567.961		117.559		367.915		86.4791		320.18	79.0628
052125__SST_scan_1.lif - U54-HRA-014	Negative	L2	72.1278	304.431	5205.51	1520.37		190.137		932.229		101.393		745.545	73.2247
052125__SST_scan_1.lif - U54-HRA-014	Negative	L2	115.989	346.019	3027.33	1619.69		241.479		999.969		131.072		687.48	75.4011
052125__SST_scan_1.lif - U54-HRA-014	Negative	L2	40.9374	229.704	3269.51	950.484		84.0078		375.702		66.2458		248.853	62.3259
052125__SST_scan_1.lif - U54-HRA-014	Negative	L2	135.483	422.045	2892.73	912.17		148.604		559.922		81.8531		393.572	50.3296
052125__SST_scan_1.lif - U54-HRA-014	Negative	L2	81.225	332.698	3707.06	507.927		102.21		278.113		61.2437		204.856	48.1851
052125__SST_scan_1.lif - U54-HRA-014	Negative	L2	96.1704	356.74	3775.58	1324.14		188.532		759.735		101.527		547.11	68.7509
052125__SST_scan_1.lif - U54-HRA-014	Negative	L2	56.8575	278.439	3040.65	1163.68		147.486		762.687		87.7436		656.975	71.9941
052125__SST_scan_1.lif - U54-HRA-014	Negative	L2	26.6418	148.479	4241.51	921.988		1912.91		772.148		656.948		738.094	371.503
052125__SST_scan_1.lif - U54-HRA-014	Negative	L2	66.6045	236.202	5755.34	791.243		138.388		506.826		89.5371		394.584	70.2586
052125__SST_scan_1.lif - U54-HRA-014	Negative	L2	47.1105	240.751	7295.62	719.327		142.034		281.756		69.4872		173.468	51.5337
052125__SST_scan_1.lif - U54-HRA-014	Negative	L2	89.3475	301.832	3731.27	1217.74		203.688		644.479		108.715		402.553	68.6346
052125__SST_scan_1.lif - U54-HRA-014	Negative	L2	27.2916	177.72	4859.37	642.186		94.186		672.101		73.7843		677.681	69.9783
052125__SST_scan_1.lif - U54-HRA-014	Negative	L2	31.5153	210.21	3922.34	405.069		107.961		323.142		63.5611		307.809	55.2514
052125__SST_scan_1.lif - U54-HRA-014	Negative	L2	41.2623	237.502	6771.69	904.97		139.855		441.197		76.5718		339.94	62.755
052125__SST_scan_1.lif - U54-HRA-014	Negative	L2	63.3555	262.194	5250.85	1133.48		173.645		1086.88		84.5315		1071.88	55.8464
052125__SST_scan_1.lif - U54-HRA-014	Negative	L2	58.8069	230.679	4414.68	866.092		128.37		472.044		91.2911		334.463	78.3454
052125__SST_scan_1.lif - U54-HRA-014	Negative	L2	45.8109	283.963	7485.89	544.5		79.1027		405.672		67.3066		377.83	64.9409
052125__SST_scan_1.lif - U54-HRA-014	Negative	L2	54.9081	209.885	6198.72	500.959		104.878		407.709		65.16		374.155	50.8682
052125__SST_scan_1.lif - U54-HRA-014	Negative	L2	86.7483	287.536	3909.3	1020.37		156.377		720.039		114.46		586.724	95.852
052125__SST_scan_1.lif - U54-HRA-014	Negative	L2	58.482	275.515	4257.76	1382.81		145.445		820.078		113.317		666.297	104.537
052125__SST_scan_1.lif - U54-HRA-014	Negative	L2	74.0772	284.612	4976.48	912.502		93.9913		595.315		68.0889		483.222	58.9352
052125__SST_scan_1.lif - U54-HRA-014	Negative	L2	70.1784	235.228	3803	1278.26		146.946		800.516		88.9132		590.081	63.3512
052125__SST_scan_1.lif - U54-HRA-014	Negative	L2	99.4194	331.398	3128.18	1513.21		180.644		1160.55		131.65		1005.36	110.09
052125__SST_scan_1.lif - U54-HRA-014	Negative	L2	63.3555	284.937	5753.25	721.859		101.146		403.308		61.4709		309.81	49.826
052125__SST_scan_1.lif - U54-HRA-014	Negative	L2	36.0639	209.56	3613.19	815.626		62.4609		249.248		41.1455		126.586	36.5292
052125__SST_scan_1.lif - U54-HRA-014	Negative	L2	39.3129	197.864	6097.31	498.161		112.669		423.437		61.2897		404.411	48.2074
052125__SST_scan_1.lif - U54-HRA-014	Negative	L2	58.1571	257.321	6126.93	860.326		153.489		648.298		92.5082		584.236	74.0837
052125__SST_scan_1.lif - U54-HRA-014	Negative	L2	32.1651	207.611	5322.73	526.177		128.882		184.221		77.0577		119.51	67.2505
052125__SST_scan_1.lif - U54-HRA-014	Negative	L2	72.1278	296.959	4102.87	458.574		119.148		321.07		83.7768		276.695	72.3618
052125__SST_scan_1.lif - U54-HRA-014	Negative	L2	39.3129	178.695	5120.86	413.387		94.7823		351.888		75.7541		334.112	70.2541
052125__SST_scan_1.lif - U54-HRA-014	Negative	L2	15.9201	124.112	3342.46	464.731		98.9423		126.974		40.6406		74.0723	31.509
052125__SST_scan_1.lif - U54-HRA-014	Negative	L2	63.3555	248.548	3838.8	1808.18		211.45		950.974		121.03		653.207	89.6211
052125__SST_scan_1.lif - U54-HRA-014	Negative	L2	65.3049	235.553	5023.49	1077.72		196.848		558.4		101.36		355.836	64.1147
052125__SST_scan_1.lif - U54-HRA-014	Negative	L2	41.2623	231.979	7384.5	881.394		118.432		587.274		88.5636		520.681	81.801
052125__SST_scan_1.lif - U54-HRA-014	Negative	L2	51.3342	248.873	6169.36	1281.46		176.784		672.241		94.3029		508.841	72.1805
052125__SST_scan_1.lif - U54-HRA-014	Negative	L2	71.478	292.735	4752.95	1035.81		179.646		679.705		90.48		562.751	61.1959
052125__SST_scan_1.lif - U54-HRA-014	Negative	L2	16.8948	121.188	3566.95	802.764		174.636		656.734		105.181		631.713	93.2804
052125__SST_scan_1.lif - U54-HRA-014	Negative	L2	64.0053	270.967	6195.26	877.941		102.613		708.436		96.0419		653.635	93.9176
052125__SST_scan_1.lif - U54-HRA-014	Negative	L2	37.3635	197.864	8196.73	1645.84		96.0413		830.9		74.2574		629.247	68.8671
052125__SST_scan_1.lif - U54-HRA-014	Negative	L2	30.5406	208.586	3452.41	363.06		144.55		198.994		71.2924		168.779	57.8011
052125__SST_scan_1.lif - U54-HRA-014	Negative	L2	48.0852	252.447	4186.44	1999.89		274.788		1197.21		149.658		1003.9	119.523
052125__SST_scan_1.lif - U54-HRA-014	Negative	L2	41.5872	182.919	7616.18	1594.29		133.391		652.998		99.1421		361.856	88.5488
052125__SST_scan_1.lif - U54-HRA-014	Negative	L2	43.5366	216.708	3985.17	438.101		112.312		342.843		66.2048		318.087	54.2222
052125__SST_scan_1.lif - U54-HRA-014	Negative	L2	51.6591	257.646	7074.37	587.552		141.024		533.019		88.5977		518.909	75.0333
052125__SST_scan_1.lif - U54-HRA-014	Negative	L2	62.0559	216.383	5439.09	1018.4		150.539		969.3		107.812		949.763	90.8104
052125__SST_scan_1.lif - U54-HRA-014	Negative	L2	57.1824	245.949	4301.52	313.022		121.706		168.9		74.4632		124.172	59.8017
052125__SST_scan_1.lif - U54-HRA-014	Negative	L2	36.0639	207.286	4213.03	1689.35		166.93		636.7		78.7254		408.992	59.6452
052125__SST_scan_1.lif - U54-HRA-014	Negative	L2	39.6378	240.101	3727.4	318.808		135.888		193.977		65.1068		168.605	50.7203
052125__SST_scan_1.lif - U54-HRA-014	Negative	L2	26.3169	193.64	3655.73	1468.73		1330.93		589.407		406.112		441.419	250.468
052125__SST_scan_1.lif - U54-HRA-014	Negative	L2	47.4354	245.624	6752.76	683.007		165.033		405.28		98.7243		335.619	82.0924
052125__SST_scan_1.lif - U54-HRA-014	Negative	L2	25.3422	204.037	6144.02	639.232		94.0366		313.914		60.9936		265.146	56.0402
052125__SST_scan_1.lif - U54-HRA-014	Negative	L2	97.47	379.483	6349.04	1267.81		102.649		509.733		72.0205		245.977	61.3641
052125__SST_scan_1.lif - U54-HRA-014	Negative	L2	49.0599	245.949	4078.12	1470.25		211.613		834.13		127.199		670.887	105.536
052125__SST_scan_1.lif - U54-HRA-014	Negative	L2	90.972	359.339	4387.75	1087.45		157.208		575.033		77.3955		398.618	49.9173
052125__SST_scan_1.lif - U54-HRA-014	Negative	L2	35.0892	240.101	3896.77	363.027		127.188		205.908		64.6946		177.887	53.5494
052125__SST_scan_1.lif - U54-HRA-014	Negative	L2	29.241	167.973	3418.71	950.344		194.624		779.902		107.996		742.867	89.1729
052125__SST_scan_1.lif - U54-HRA-014	Negative	L2	16.245	135.808	2310.8	1299.98		112.093		594.227		62.9547		489.814	55.6849
052125__SST_scan_1.lif - U54-HRA-014	Negative	L2	40.9374	196.24	7418.15	937.496		208.84		596.028		99.5207		501.656	69.308
052125__SST_scan_1.lif - U54-HRA-014	Negative	L2	76.3515	305.406	4765.82	687.131		125.54		406.278		102.998		311.864	95.4199
052125__SST_scan_1.lif - U54-HRA-014	Negative	L2	47.4354	209.56	6343.07	1181.44		150.743		969.896		103.107		907.154	88.978
052125__SST_scan_1.lif - U54-HRA-014	Negative	L2	75.0519	302.807	4056.95	1478.52		188.332		1056.57		126.374		914.301	105.485
052125__SST_scan_1.lif - U54-HRA-014	Negative	L2	34.4394	219.632	7380.46	1210.66		135.571		493.074		88.6583		350.575	79.3422
052125__SST_scan_1.lif - U54-HRA-014	Negative	L2	12.0213	148.804	7855.55	458.95		125		310.852		98.3573		296.714	95.8138
052125__SST_scan_1.lif - U54-HRA-014	Negative	L2	85.1238	336.272	4293.11	1292.31		281.367		690.612		139.108		481.428	89.651
052125__SST_scan_1.lif - U54-HRA-014	Negative	L2	14.6205	149.779	5561.98	705.694		2141.29		549.017		418.922		530.384	214.078
052125__SST_scan_1.lif - U54-HRA-014	Negative	L2	107.542	365.188	3361.76	1431.28		244.521		903.72		149.883		680.676	109.871
052125__SST_scan_1.lif - U54-HRA-014	Negative	L2	48.4101	201.438	6542.18	1436.07		162.902		841.211		95.8277		646.739	73.8996
052125__SST_scan_1.lif - U54-HRA-014	Negative	L2	37.0386	240.426	5804.31	972.217		121.85		387.636		76		274.673	67.1401
052125__SST_scan_1.lif - U54-HRA-014	Negative	L2	12.996	110.141	5295.87	906.2		151.6		763.067		114.546		741.307	108.912
052125__SST_scan_1.lif - U54-HRA-014	Negative	L2	27.6165	203.712	3684.94	554.318		117.261		333.245		87.6576		297.219	82.8333
052125__SST_scan_1.lif - U54-HRA-014	Negative	L2	33.4647	228.405	4355.33	361.657		95.8148		189.501		55.5872		158.357	48.3099
052125__SST_scan_1.lif - U54-HRA-014	Negative	L2	65.3049	281.363	5174.13	999.201		217.392		1196.63		120.978		1257.47	91.2674
052125__SST_scan_1.lif - U54-HRA-014	Negative	L2	18.1944	117.614	3911.31	496.862		190.741		178.769		77.2369		118.279	55.6525
052125__SST_scan_1.lif - U54-HRA-014	Negative	L2	35.4141	162.125	3800.9	762.564		191.655		269.666		78.7614		131.705	47.1628
052125__SST_scan_1.lif - U54-HRA-014	Negative	L2	23.7177	209.885	2417.3	1200.17		200.71		641.892		124.258		567.454	114.065
052125__SST_scan_1.lif - U54-HRA-014	Negative	L2	37.6884	222.556	7674.23	1434.09		159.719		455.272		84.2015		245.277	68
052125__SST_scan_1.lif - U54-HRA-014	Negative	L2	74.4021	358.69	2712.28	1306.99		192.111		921.863		140.848		817.715	126.985
052125__SST_scan_1.lif - U54-HRA-014	Negative	L2	77.976	352.192	4244.74	640.184		151.029		300.582		75.5198		201.532	53.4964
052125__SST_scan_1.lif - U54-HRA-014	Negative	L2	99.4194	349.917	3522.53	1191.49		209.907		682.103		104.058		475.559	61.1395
052125__SST_scan_1.lif - U54-HRA-014	Negative	L2	67.5792	290.786	5420.31	690.052		169.939		296.294		66.2212		174.073	34.0278
052125__SST_scan_1.lif - U54-HRA-014	Negative	L2	16.5699	113.39	2484.31	182.222		94.6296		75.7528		32.1534		56.4597	20.8322
052125__SST_scan_1.lif - U54-HRA-014	Negative	L2	80.2503	264.469	4574.49	345.325		125.562		213.204		82.8123		155.079	64.0053
052125__SST_scan_1.lif - U54-HRA-014	Negative	L2	14.6205	178.045	4679.66	1094.74		113.019		396.475		59.0273		321.863	53.2581
052125__SST_scan_1.lif - U54-HRA-014	Negative	L2	51.3342	270.642	6072.34	631.458		121.621		559.197		111.56		541.24	109.06
052125__SST_scan_1.lif - U54-HRA-014	Negative	L2	14.9454	169.598	3686.7	121.08		113.98		205.498		58.4447		214.403	52.5865
052125__SST_scan_1.lif - U54-HRA-014	Negative	L2	74.727	305.081	4911.51	1725.52		255.888		1160.83		152.524		975.532	118.605
052125__SST_scan_1.lif - U54-HRA-014	Negative	L2	77.6511	317.427	4779.73	406.041		90.6598		252.102		59.1278		200.929	48.6458
052125__SST_scan_1.lif - U54-HRA-014	Negative	L2	46.7856	211.51	2730.3	920.197		465.041		911.389		321.103		908.83	279.287
052125__SST_scan_1.lif - U54-HRA-014	Negative	L2	54.9081	266.418	2912.36	735.122		169.302		344.183		68.2546		240.575	41.4746
052125__SST_scan_1.lif - U54-HRA-014	Negative	L2	40.2876	246.599	4276.33	551.08		197.848		534.493		109.634		531.222	92.2413
052125__SST_scan_1.lif - U54-HRA-014	Negative	L2	66.9294	245.949	5284.48	469.926		118.061		260.443		62.8485		177.651	41.0276
052125__SST_scan_1.lif - U54-HRA-014	Negative	L2	32.8149	243.35	3469.49	491.415		102.566		196.672		48.0719		148.234	39.1163
052125__SST_scan_1.lif - U54-HRA-014	Negative	L2	20.7936	138.407	6201.07	1241.92		202.845		530.998		108.1		390.789	89.4139
052125__SST_scan_1.lif - U54-HRA-014	Negative	L2	23.7177	143.606	6549.28	1116.42		230.808		676.663		131.511		582.429	110.234
052125__SST_scan_1.lif - U54-HRA-014	Negative	L2	36.3888	202.088	4824.42	600.661		168.27		350.86		82.8074		294.311	63.4606
052125__SST_scan_1.lif - U54-HRA-014	Negative	L2	41.5872	212.485	6827.78	734.295		175.178		510.763		87.3344		455.943	65.7909
052125__SST_scan_1.lif - U54-HRA-014	Negative	L2	39.6378	208.261	9261.74	991.056		2053.6		668.782		762.897		590.087	447.725
052125__SST_scan_1.lif - U54-HRA-014	Negative	L2	42.237	167.973	5761.63	1151.85		216.456		858.696		117.275		754.872	82.1484
052125__SST_scan_1.lif - U54-HRA-014	Negative	L2	18.8442	99.0945	3017.73	557.303		157.561		362.57		78.1759		309.241	56.4357
052125__SST_scan_1.lif - U54-HRA-014	Negative	L2	21.1185	127.686	2873.47	643.691		189.677		366.907		108.005		309.699	91.1246
052125__SST_scan_1.lif - U54-HRA-014	Negative	L2	56.5326	265.118	5693.73	859.085		231.676		541.712		125.07		454.706	95.8442
052125__SST_scan_1.lif - U54-HRA-014	Negative	L2	45.1611	171.872	6351.4	1308.9		169.902		1032.7		115		930.378	94.6606
052125__SST_scan_1.lif - U54-HRA-014	Negative	L2	20.1438	156.277	4358.09	1467.82		174.105		769.492		123.473		657.29	115.338
052125__SST_scan_1.lif - U54-HRA-014	Negative	L2	47.7603	246.924	5547.36	678.053		1895.57		325.918		569.602		239.47	244.079
052125__SST_scan_1.lif - U54-HRA-014	Negative	L2	87.0732	346.019	4091.37	1667.91		172.144		1274.64		116.281		1135.89	96.5736
052125__SST_scan_1.lif - U54-HRA-014	Negative	L2	55.5579	267.068	6125.27	869.88		290.171		665.851		134.639		610.75	92.6358
052125__SST_scan_1.lif - U54-HRA-014	Negative	L2	56.8575	229.379	6226.37	587.565		141.853		568.296		98.4894		561.86	84.0075
052125__SST_scan_1.lif - U54-HRA-014	Negative	L2	52.3089	218.983	6906.96	941.488		193.262		562.35		93.4089		440.669	61.362
052125__SST_scan_1.lif - U54-HRA-014	Negative	L2	9.747	108.841	3647.52	985.879		75.0606		285.821		56.6786		209.578	54.6766
052125__SST_scan_1.lif - U54-HRA-014	Negative	L2	14.6205	125.411	4649.04	268.812		38.7708		151.47		48.7789		134.953	50.1877
052125__SST_scan_1.lif - U54-HRA-014	Negative	L2	14.2956	96.1704	3384.12	207.408		41.3673		191.896		49.8161		188.856	51.472
052125__SST_scan_1.lif - U54-HRA-014	Negative	L2	34.1145	152.378	5629.24	601.716		112.284		374.396		65.1314		306.138	50.9725
052125__SST_scan_1.lif - U54-HRA-014	Negative	L2	17.8695	181.619	8557.12	1028.63		192.702		1263.84		137.521		1290.55	131.255
052125__SST_scan_1.lif - U54-HRA-014	Negative	L2	15.2703	104.618	4604.67	780.353		139		426.715		89.0123		361.131	79.7418
052125__SST_scan_1.lif - U54-HRA-014	Negative	L2	47.7603	244.325	6882.75	812.76		224.52		626.048		124.248		579.602	99.3051
052125__SST_scan_1.lif - U54-HRA-014	Negative	L2	51.6591	251.473	7311.82	1409.32		232.435		1099.77		134.955		1018.47	109.352
052125__SST_scan_1.lif - U54-HRA-014	Negative	L2	58.8069	229.379	6319.43	1111.82		264.313		801.221		148.544		690.931	107.436
052125__SST_scan_1.lif - U54-HRA-014	Negative	L2	48.735	245.949	7212.43	1241.98		204.645		493.991		101.62		306.066	75.7355
052125__SST_scan_1.lif - U54-HRA-014	Negative	L2	68.5539	294.684	3627.02	922.505		180.864		509.859		94.0891		382.8	67.3698
052125__SST_scan_1.lif - U54-HRA-014	Negative	L2	25.992	206.636	2658.47	1398.93		144.988		540.937		112.939		409.058	108.013
052125__SST_scan_1.lif - U54-HRA-014	Negative	L2	25.0173	140.357	3789.47	262.354		126.354		104.684		41.0484		69.5972	22.0648
052125__SST_scan_1.lif - U54-HRA-014	Negative	L2	36.3888	175.121	9126.91	742.896		1530.64		846.277		516.584		874.494	239.807
052125__SST_scan_1.lif - U54-HRA-014	Negative	L2	24.3675	89.3475	4413.2	652		140.296		425.794		106.726		334.18	93.13
052125__SST_scan_1.lif - U54-HRA-014	Negative	L2	79.6005	310.279	4181.1	830.23		154.383		371.042		77.4274		210.423	50.5092
052125__SST_scan_1.lif - U54-HRA-014	Negative	L2	17.5446	104.943	3743.47	337.552		205.224		149.437		75.72		108.573	47.588
052125__SST_scan_1.lif - U54-HRA-014	Negative	L2	76.0266	245.949	4792.68	861.546		219.311		575.654		113.359		445.305	65.0517
052125__SST_scan_1.lif - U54-HRA-014	Negative	L2	66.6045	317.102	4573.82	710.322		126.896		343.677		72.7055		242.814	57.7979
052125__SST_scan_1.lif - U54-HRA-014	Negative	L2	27.9414	198.189	6468.28	1133.4		2145.71		615.336		603.874		527.006	340.994
052125__SST_scan_1.lif - U54-HRA-014	Negative	L2	71.478	298.583	5084.65	1692.84		228.96		1236.22		156.641		1090.13	133.504
052125__SST_scan_1.lif - U54-HRA-014	Negative	L2	25.6671	161.8	2996.31	1089.9		125.41		638.888		74.3487		548.901	64.1611
052125__SST_scan_1.lif - U54-HRA-014	Negative	L2	63.0306	244.975	5229.13	1539.88		271.226		1320.19		144.351		1241.56	98.9407
052125__SST_scan_1.lif - U54-HRA-014	Negative	L2	37.0386	215.734	7985.47	1364.98		120.342		592.99		99.8286		428.166	95.4489
052125__SST_scan_1.lif - U54-HRA-014	Negative	L2	60.7563	255.047	3735.72	437.651		101.016		216.307		59.4701		146.116	46.2953
052125__SST_scan_1.lif - U54-HRA-014	Negative	L2	52.3089	265.768	4131.75	1299.57		195.25		514.424		88.3346		311.805	60.7435
052125__SST_scan_1.lif - U54-HRA-014	Negative	L2	58.482	294.359	5687.28	1336.84		298.652		1106.71		137.67		1048.14	96.7012
052125__SST_scan_1.lif - U54-HRA-014	Negative	L2	27.2916	166.024	3775.82	926.023		118.667		391.826		68.1211		282.473	57.7741
052125__SST_scan_1.lif - U54-HRA-014	Negative	L2	50.0346	210.21	6835.17	1499.87		177.223		565.261		80.6065		266.416	49.7128
052125__SST_scan_1.lif - U54-HRA-014	Negative	L2	65.9547	251.473	5713.13	1225.93		206.175		913.848		117.571		801.259	85.606
052125__SST_scan_1.lif - U54-HRA-014	Negative	L2	45.8109	198.514	5959.66	1288.11		165.725		894.399		120.941		767.695	106.529
052125__SST_scan_1.lif - U54-HRA-014	Negative	L2	10.0719	76.0266	4077.29	804.6		130.543		419.235		93		352.793	86.5271
052125__SST_scan_1.lif - U54-HRA-014	Negative	L2	26.9667	162.775	4230.21	478.954		126.93		302.169		90.8767		265.71	83.4412
052125__SST_scan_1.lif - U54-HRA-014	Negative	L2	61.731	257.971	5600.91	441.79		104.99		494.116		80.8078		511.093	72.9617
052125__SST_scan_1.lif - U54-HRA-014	Negative	L2	41.5872	244.65	7819.22	1369.99		163.151		571.621		108.009		401.92	96.2882
052125__SST_scan_1.lif - U54-HRA-014	Negative	L2	56.5326	216.383	5267.23	1989.72		290.192		1334.85		185.21		1098.78	147.365
052125__SST_scan_1.lif - U54-HRA-014	Negative	L2	50.6844	231.654	6635.69	851.51		166.654		480.189		90.0896		373.811	68.155
052125__SST_scan_1.lif - U54-HRA-014	Negative	L2	39.6378	221.257	2980.61	1567.01		177.71		719.779		82.0878		531.843	60.8766
052125__SST_scan_1.lif - U54-HRA-014	Negative	L2	13.3209	156.927	4269.3	1404.82		2329.2		654.787		402.537		579.784	209.87
052125__SST_scan_1.lif - U54-HRA-014	Negative	L2	25.0173	175.446	4736.29	436.518		1001.4		190.59		231.126		146.022	91.5349
052125__SST_scan_1.lif - U54-HRA-014	Negative	L2	15.9201	93.5712	7917	835.111		1911.07		349.212		567.01		238.966	262.055
052125__SST_scan_1.lif - U54-HRA-014	Negative	L2	50.3595	259.92	6868.39	915.594		235.1		646.607		113.703		579.465	83.4009
052125__SST_scan_1.lif - U54-HRA-014	Negative	L2	24.6924	202.413	3448.74	1195.84		229.412		583.95		96.742		493.967	77.2316
052125__SST_scan_1.lif - U54-HRA-014	Negative	L2	49.3848	231.329	3779.1	1068.96		196.237		527.769		82.3422		376.197	50.4434
052125__SST_scan_1.lif - U54-HRA-014	Negative	L2	35.0892	141.656	6319.02	720.491		131.1		465.55		73.3636		380.57	54.1182
052125__SST_scan_1.lif - U54-HRA-014	Negative	L2	64.0053	284.937	5364.84	1431.86		245.621		1162.9		127.269		1082.02	91.6756
052125__SST_scan_1.lif - U54-HRA-014	Negative	L2	50.3595	253.747	6320.13	1232.09		253.571		585.188		111.49		417.472	74.6538
052125__SST_scan_1.lif - U54-HRA-014	Negative	L2	41.9121	176.096	3299.56	900.831		172.5		493.416		118.372		365.174	101.334
052125__SST_scan_1.lif - U54-HRA-014	Negative	L2	30.5406	166.024	3669.69	1079.6		143.062		513.401		79.3619		381.695	64.5444
052125__SST_scan_1.lif - U54-HRA-014	Negative	L2	40.9374	225.805	5491.75	1146.85		119.275		538.911		90.5129		397.956	83.8442
052125__SST_scan_1.lif - U54-HRA-014	Negative	L2	50.0346	221.582	6440.72	1014.91		147.91		993.129		118.737		986.693	110.117
052125__SST_scan_1.lif - U54-HRA-014	Negative	L2	47.1105	194.29	5459.44	986.64		177.567		711.403		119.532		619.658	100.187
052125__SST_scan_1.lif - U54-HRA-014	Negative	L2	34.4394	154.977	5203.28	742.89		147.459		472.365		99.263		392.67	85.0649
052125__SST_scan_1.lif - U54-HRA-014	Negative	L2	77.3262	310.929	4787.03	1431.66		193.283		919.044		129.943		743.864	108.297
052125__SST_scan_1.lif - U54-HRA-014	Negative	L2	50.0346	242.7	6809.51	762.86		156.197		473.819		95.921		396.905	79.8814
052125__SST_scan_1.lif - U54-HRA-014	Negative	L2	59.4567	273.241	5901.27	1080.96		241.852		747.769		106.165		651.184	66.8328
052125__SST_scan_1.lif - U54-HRA-014	Negative	L2	48.0852	248.548	6984.46	1487.84		154.847		440.744		68.4582		185.769	47.4221
052125__SST_scan_1.lif - U54-HRA-014	Negative	L2	42.5619	199.814	7631.49	1025.85		193.485		835.316		106.788		782.456	82.735
052125__SST_scan_1.lif - U54-HRA-014	Negative	L2	66.6045	222.881	5367	385.33		90.9272		200.881		68.762		122.213	59.3085
052125__SST_scan_1.lif - U54-HRA-014	Negative	L2	29.5659	175.771	3986.21	1364.54		183.177		904.943		116.951		806.677	102.791
052125__SST_scan_1.lif - U54-HRA-014	Negative	L2	68.229	253.422	4893.85	565.63		92.1801		276.66		57.3359		169.503	44.4148
052125__SST_scan_1.lif - U54-HRA-014	Negative	L2	39.9627	183.569	3882.85	303.693		92.7823		282.531		75.4956		276.634	70.6786
052125__SST_scan_1.lif - U54-HRA-014	Negative	L2	47.7603	251.473	5639.49	1187.37		217.128		1049.23		106.619		1016.63	80.5343
052125__SST_scan_1.lif - U54-HRA-014	Negative	L2	65.3049	281.038	5534.39	1603.43		248.187		1098.78		128.396		944.491	91.7726
052125__SST_scan_1.lif - U54-HRA-014	Negative	L2	43.8615	192.666	4666.62	648.877		104.971		361.876		77.1594		275.4	68.7795
052125__SST_scan_1.lif - U54-HRA-014	Negative	L2	39.9627	192.666	6063.64	1215.39		128.977		442.471		67.5059		228.509	50.4893
052125__SST_scan_1.lif - U54-HRA-014	Negative	L2	24.3675	166.999	5748.76	978.087		99.1125		404.526		83.7002		299.526	80.8787
052125__SST_scan_1.lif - U54-HRA-014	Negative	L2	19.1691	157.252	3798.54	452.19		81.8413		235.076		44.823		202.74	39.3097
052125__SST_scan_1.lif - U54-HRA-014	Negative	L2	36.3888	220.607	7133.38	1394.83		204.647		532.012		103.081		354.238	82.1545
052125__SST_scan_1.lif - U54-HRA-014	Negative	L2	43.5366	205.012	3239.73	1847.75		248.338		1075.36		181.716		858.032	162.97
052125__SST_scan_1.lif - U54-HRA-014	Negative	L2	37.0386	197.539	7306.76	883.076		173.37		748.728		176.895		716.167	177.75
052125__SST_scan_1.lif - U54-HRA-014	Negative	L2	18.1944	170.897	3826.92	263.4		115.35		97.5465		58.5066		76.2377	51.2034
052125__SST_scan_1.lif - U54-HRA-014	Negative	L2	75.3768	310.604	4487.22	1955.89		211.403		1082.07		115.782		800.861	85.0083
052125__SST_scan_1.lif - U54-HRA-014	Negative	L2	66.9294	291.435	4634.86	1253.63		206.991		853.359		109.464		729.659	79.3251
052125__SST_scan_1.lif - U54-HRA-014	Negative	L2	67.9041	286.887	4585.36	450.981		100.218		267.411		64.8109		209.772	53.6935
052125__SST_scan_1.lif - U54-HRA-014	Negative	L2	26.3169	198.839	5290	618.952		126.452		337.749		78.3458		293.096	70.707
052125__SST_scan_1.lif - U54-HRA-014	Negative	L2	80.9001	312.879	4350.37	1521.62		275.364		1287.37		142.44		1203.9	95.0746
052125__SST_scan_1.lif - U54-HRA-014	Negative	L2	74.0772	304.106	3061.59	1082.14		182.59		644.235		112.738		498.266	89.4544
052125__SST_scan_1.lif - U54-HRA-014	Negative	L2	67.2543	255.371	3710.62	602.352		163.01		244.004		80.8845		113.808	51.0467
052125__SST_scan_1.lif - U54-HRA-014	Negative	L2	11.6964	104.943	4042.41	320.514		78.7027		209.703		74.6842		195.367	74.1643
052125__SST_scan_1.lif - U54-HRA-014	Negative	L2	50.3595	247.249	6544.16	1771.03		326.519		1201.36		154.962		1052.34	110.084
052125__SST_scan_1.lif - U54-HRA-014	Negative	L2	18.1944	175.121	3125.92	888.984		137.967		273.165		72.6037		194.741	64.2797
052125__SST_scan_1.lif - U54-HRA-014	Negative	L2	71.478	334.322	6801.62	1045.63		158.261		423.073		85.9388		247.858	65.5841
052125__SST_scan_1.lif - U54-HRA-014	Negative	L2	94.221	325.55	6574.02	561.202		210.555		322.2		96.79		224.32	50.1992
052125__SST_scan_1.lif - U54-HRA-014	Negative	L2	68.229	298.583	5050	1131.77		253.876		725.924		140.215		600.471	105.081
052125__SST_scan_1.lif - U54-HRA-014	Negative	L2	44.8362	235.553	7380.44	1704.13		159.275		1282.81		119.683		1180.19	110.04
052125__SST_scan_1.lif - U54-HRA-014	Negative	L2	59.7816	173.497	10169	1042.48		197.31		771.553		123.855		626.8	84.6086
052125__SST_scan_1.lif - U54-HRA-014	Negative	L2	51.3342	224.506	2702.35	628.265		147.197		517.211		102.955		483.33	89.4576
052125__SST_scan_1.lif - U54-HRA-014	Negative	L2	38.3382	179.995	3514.79	246.825		62.9333		164.491		51.9802		141.83	48.9656
052125__SST_scan_1.lif - U54-HRA-014	Negative	L2	35.0892	166.999	5756.41	1586.71		126.434		755.35		81.6		521.659	68.9975
052125__SST_scan_1.lif - U54-HRA-014	Negative	L2	43.8615	148.154	7255.89	1530.11		245.187		951.583		166.806		699.498	132.652
052125__SST_scan_1.lif - U54-HRA-014	Negative	L2	14.9454	172.847	3637.63	415.296		148.018		134.163		64.5451		102.404	55.1151
052125__SST_scan_1.lif - U54-HRA-014	Negative	L2	69.8535	300.857	4141.46	554.065		152.5		237.564		83.041		141.276	61.9099
052125__SST_scan_1.lif - U54-HRA-014	Negative	L2	10.7217	97.7949	3783.41	459.73		61.5135		170.908		60.7492		130.733	60.6429
052125__SST_scan_1.lif - U54-HRA-014	Negative	L2	73.4274	209.56	4273.11	286.528		89.2533		300.854		71.7057		308.664	62.1381
052125__SST_scan_1.lif - U54-HRA-014	Negative	L2	110.141	362.588	3367.6	1632.06		223.76		945.917		127.596		644.789	85.3925
052125__SST_scan_1.lif - U54-HRA-014	Negative	L2	42.8868	197.539	2304.36	339.014		67.9638		123.603		34.3607		60.6229	24.536
052125__SST_scan_1.lif - U54-HRA-014	Negative	L2	53.2836	153.353	4691.99	568.747		182.102		328.3		108.536		199.545	69.1419
052125__SST_scan_1.lif - U54-HRA-014	Negative	L2	11.6964	143.606	4315.81	1415.78		84.7027		514.535		55.9481		432.401	53.3276
052125__SST_scan_1.lif - U54-HRA-014	Negative	L2	167.323	416.522	4328.61	326.747		115.751		197.814		73.376		110.397	44.6453
052125__SST_scan_1.lif - U54-HRA-014	Negative	L2	74.4021	275.19	4787.1	1616.48		279.342		997.395		140.146		761.458	87.0977
052125__SST_scan_1.lif - U54-HRA-014	Negative	L2	22.4181	189.092	3927.52	674.267		166.48		697.242		114.533		700.634	106.864
052125__SST_scan_1.lif - U54-HRA-014	Negative	L2	28.9161	212.16	3847.14	637.957		105.351		234.128		57.8838		166.343	49.9161
052125__SST_scan_1.lif - U54-HRA-014	Negative	L2	17.2197	181.294	3464.82	674.891		120.727		358.293		97.9177		323.744	95.4286
052125__SST_scan_1.lif - U54-HRA-014	Negative	L2	52.6338	247.899	6907.18	940.745		248.679		630.314		128.738		544.803	95.6995
052125__SST_scan_1.lif - U54-HRA-014	Negative	L2	27.2916	132.884	7088.71	974.056		183.056		509.491		117.264		380.284	98.9656
052125__SST_scan_1.lif - U54-HRA-014	Negative	L2	65.6298	284.288	5136.89	1278.68		256.647		674.003		126.055		486.907	85.6472
052125__SST_scan_1.lif - U54-HRA-014	Negative	L2	81.225	326.2	4364.08	1140.89		167.897		924.235		101.49		851.344	79.1489
052125__SST_scan_1.lif - U54-HRA-014	Negative	L2	35.0892	272.266	3362.33	1494.56		249.5		791.535		151.257		683.078	136.101
052125__SST_scan_1.lif - U54-HRA-014	Negative	L2	18.5193	122.162	4263.7	976.714		168.921		583.334		137.176		505.155	130.868
052125__SST_scan_1.lif - U54-HRA-014	Negative	L2	18.1944	176.746	4603.9	1071.59		182.587		314.135		84.6044		215.338	71.824
052125__SST_scan_1.lif - U54-HRA-014	Negative	L2	64.98	300.857	3369.16	972.567		151.667		718.43		115.854		647.972	105.925
052125__SST_scan_1.lif - U54-HRA-014	Negative	L2	25.6671	209.885	4753.06	734.306		129.318		520.332		97.5286		487.97	92.7206
052125__SST_scan_1.lif - U54-HRA-014	Negative	L2	52.9587	253.747	6542.99	869.886		156.241		330.437		68.8464		184.829	45.2569
052125__SST_scan_1.lif - U54-HRA-014	Negative	L2	55.233	276.165	4175.13	1392.19		215.937		1141.96		138.945		1077.08	118.984
052125__SST_scan_1.lif - U54-HRA-014	Negative	L2	64.6551	227.105	4344.27	1474.98		172.045		990.123		113.599		793.454	89.8916
052125__SST_scan_1.lif - U54-HRA-014	Negative	L2	18.8442	136.133	8118.74	1349.25		186.2		774.444		118.598		670.081	106.324
052125__SST_scan_1.lif - U54-HRA-014	Negative	L2	158.876	451.611	4450.72	441.98		159.006		258.844		92.1144		159.137	55.6956
052125__SST_scan_1.lif - U54-HRA-014	Negative	L2	13.9707	121.513	7456.86	1064.92		134.694		701.331		90.6587		646.681	84.0399
052125__SST_scan_1.lif - U54-HRA-014	Negative	L2	102.344	318.077	5781.66	1822.98		208.188		1064.15		131.06		697.383	93.7818
052125__SST_scan_1.lif - U54-HRA-014	Negative	L2	29.8908	204.362	6324.29	661.937		216.8		457.675		112.93		421.404	94.486
052125__SST_scan_1.lif - U54-HRA-014	Negative	L2	56.5326	260.895	6015.81	1044.2		190.371		369.512		78.5075		181.801	47.3847
052125__SST_scan_1.lif - U54-HRA-014	Negative	L2	73.7523	296.634	4744.17	931.822		196.922		533.272		98.8381		398.477	65.6647
052125__SST_scan_1.lif - U54-HRA-014	Negative	L2	52.6338	251.473	6163.67	1631.21		270.311		880.618		134.876		679.149	98.5237
052125__SST_scan_1.lif - U54-HRA-014	Negative	L2	93.2463	338.221	3928.1	1091.32		166.834		785.794		118.686		667.816	100.093
052125__SST_scan_1.lif - U54-HRA-014	Negative	L2	12.6711	151.403	4367.37	929.674		231.093		382.041		80.7473		326.502	65.5
052125__SST_scan_1.lif - U54-HRA-014	Negative	L2	84.1491	331.398	4311.44	1014.78		188.72		727.613		144.367		628.863	129.115
052125__SST_scan_1.lif - U54-HRA-014	Negative	L2	21.1185	185.193	3843.66	870.457		204.171		407.464		114.646		342.774	102.138
052125__SST_scan_1.lif - U54-HRA-014	Negative	L2	27.9414	138.407	5048.08	1036.94		153.988		639.848		93.711		538.833	78.3772
052125__SST_scan_1.lif - U54-HRA-014	Negative	L2	20.7936	198.189	3101.25	950.746		167.91		513.987		82.5139		460.195	71.9963
052125__SST_scan_1.lif - U54-HRA-014	Negative	L2	22.4181	138.732	4214.57	552.729		138.643		399.701		79.9977		369.779	68.5307
052125__SST_scan_1.lif - U54-HRA-014	Negative	L2	34.1145	126.061	6047.4	512.523		93.8037		479.385		88.0923		466.855	85.9329
052125__SST_scan_1.lif - U54-HRA-014	Negative	L2	73.1025	308.33	4739.84	1531.83		285.196		799.98		140.005		565.869	93.5605
052125__SST_scan_1.lif - U54-HRA-014	Negative	L2	13.9707	76.3515	3868.62	1301.58		189.578		769.374		121.626		645.285	105.782
052125__SST_scan_1.lif - U54-HRA-014	Negative	L2	73.7523	299.558	4565.1	849.614		147.689		494.176		97.3764		377.404	80.8473
052125__SST_scan_1.lif - U54-HRA-014	Negative	L2	50.0346	202.088	3928.19	1069.24		130.127		582.09		92.2953		417.964	79.5494
052125__SST_scan_1.lif - U54-HRA-014	Negative	L2	85.1238	343.419	3397.52	490.243		216.097		352.165		120.985		305.383	88.7598
052125__SST_scan_1.lif - U54-HRA-014	Negative	L2	67.5792	270.642	4837.97	1154.13		267.033		674.982		127.103		508.557	78.5008
052125__SST_scan_1.lif - U54-HRA-014	Negative	L2	28.9161	203.387	6143.69	897.528		152.56		575.593		112.41		520.937	105.593
052125__SST_scan_1.lif - U54-HRA-014	Negative	L2	54.2583	256.671	6275.95	1616.44		276.793		814.329		116.953		596.04	73.4541
052125__SST_scan_1.lif - U54-HRA-014	Negative	L2	30.2157	204.362	4317.29	861.083		799.031		426.159		261.059		348.116	164.525
052125__SST_scan_1.lif - U54-HRA-014	Negative	L2	34.4394	159.851	3824.94	983.376		109.817		462.134		81.8073		314.177	73.8568
052125__SST_scan_1.lif - U54-HRA-014	Negative	L2	57.1824	218.983	4036.91	676.028		173.298		374.205		93.9394		264.065	64.9798
052125__SST_scan_1.lif - U54-HRA-014	Negative	L2	45.1611	251.473	3334.21	824.671		164.671		709.134		102.422		683.661	88.6976
052125__SST_scan_1.lif - U54-HRA-014	Negative	L2	25.6671	59.4567	7731.72	1636.1		147.074		1068.64		121.82		643.046	102.88
052125__SST_scan_1.lif - U54-HRA-014	Negative	L2	56.2077	287.536	4732.2	1122.1		256.097		726.12		147.403		627.962	120.459
052125__SST_scan_1.lif - U54-HRA-014	Negative	L2	35.0892	254.397	2611.41	752.386		163.079		688.271		107.922		677.345	98.5232
052125__SST_scan_1.lif - U54-HRA-014	Negative	L2	55.5579	274.541	3248.59	1471.62		186.069		952.463		321.037		818.811	355.783
052125__SST_scan_1.lif - U54-HRA-014	Negative	L2	38.0133	148.154	8139.2	568.737		128.11		296.205		66.7751		201.621	45.4882
052125__SST_scan_1.lif - U54-HRA-014	Negative	L2	55.8828	261.22	6385.48	1111.25		193.488		602.405		96.6741		461.867	69.9349
052125__SST_scan_1.lif - U54-HRA-014	Negative	L2	42.8868	122.162	5759.77	1299.38		141.194		832.055		109.763		577.496	92.6423
052125__SST_scan_1.lif - U54-HRA-014	Negative	L2	59.7816	270.642	5431.26	541.765		129.021		329.294		83.3698		267.789	70.1548
052125__SST_scan_1.lif - U54-HRA-014	Negative	L2	24.3675	155.302	3801.48	310.823		134.798		168.05		67.1399		139.852	53.7775
052125__SST_scan_1.lif - U54-HRA-014	Negative	L2	12.0213	96.8202	3500.98	443.905		56.2857		146.57		37.5567		98.1667	34.5078
052125__SST_scan_1.lif - U54-HRA-014	Negative	L2	12.3462	86.4234	3513.07	315.024		58.1951		90.0672		50.4888		49.4361	49.0969
052125__SST_scan_1.lif - U54-HRA-014	Negative	L2	14.2956	115.015	2897.29	736.111		74.2889		195.165		57.5		117.393	55.0863
052125__SST_scan_1.lif - U54-HRA-014	Negative	L2	15.9201	172.847	5034.37	398.769		145.635		173.987		70.8912		149.686	62.8108
052125__SST_scan_1.lif - U54-HRA-014	Negative	L2	47.4354	239.776	7478.42	944.459		218.253		529.36		99.0515		426.988	69.6537
052125__SST_scan_1.lif - U54-HRA-014	Negative	L2	22.743	191.041	4753.1	466.282		153.296		267.603		89.2852		240.371	80.5116
052125__SST_scan_1.lif - U54-HRA-014	Negative	L2	50.6844	250.498	7226.28	934.076		231.614		596.584		102.556		509.738	69.3453
052125__SST_scan_1.lif - U54-HRA-014	Negative	L2	48.4101	245.949	6871.44	1021.47		183.156		756.521		95.1966		688.969	72.7699
052125__SST_scan_1.lif - U54-HRA-014	Negative	L2	62.7057	285.262	5509.69	1474.07		241.252		990.297		106.92		849.434	67.8059
052125__SST_scan_1.lif - U54-HRA-014	Negative	L2	38.3382	229.704	4853.88	870.614		185.647		642.249		103.736		596.032	87.1582
052125__SST_scan_1.lif - U54-HRA-014	Negative	L2	35.4141	221.582	4296.08	725.427		131.764		430.097		70.2225		373.401	58.4084
052125__SST_scan_1.lif - U54-HRA-014	Negative	L2	51.0093	254.072	4239.17	1912.7		251.899		1280.91		151.982		1120.18	126.563
052125__SST_scan_1.lif - U54-HRA-014	Negative	L2	42.5619	234.578	5416.16	869.059		249.573		459.216		110.752		364.261	78.5894
052125__SST_scan_1.lif - U54-HRA-014	Negative	L2	32.1651	187.142	8401.8	851.327		198.782		737.555		159.163		713.414	150.756
052125__SST_scan_1.lif - U54-HRA-014	Negative	L2	26.6418	204.362	2436.24	1335.82		168.727		1174.35		128.879		1148.14	122.41
052125__SST_scan_1.lif - U54-HRA-014	Negative	L2	100.394	367.137	3453.83	1464.76		212.807		1102.87		124.78		962.73	90.6912
052125__SST_scan_1.lif - U54-HRA-014	Negative	L2	51.0093	253.422	4403.64	1152.72		166.471		578.361		92.0807		433.851	73.3638
052125__SST_scan_1.lif - U54-HRA-014	Negative	L2	83.8242	331.398	4049.01	1121.13		167.517		934.208		96.6696		869.268	72.0555
052125__SST_scan_1.lif - U54-HRA-014	Negative	L2	15.2703	167.973	6679.96	1647.84		150.627		538.064		75.2278		416.867	66.9936
052125__SST_scan_1.lif - U54-HRA-014	Negative	L2	24.6924	192.016	3127.51	1162.91		142.367		630.76		68.6244		548.65	57.2461
052125__SST_scan_1.lif - U54-HRA-014	Negative	L2	39.9627	222.556	6168.06	948.672		166.88		540.717		75.7099		449.818	55.3957
052125__SST_scan_1.lif - U54-HRA-014	Negative	L2	32.8149	215.409	3681.93	513.219		342.095		410.762		190.7		391.482	162.212
052125__SST_scan_1.lif - U54-HRA-014	Negative	L2	56.2077	259.92	5677.12	603.219		113.118		346.493		76.6854		273.143	66.2761
052125__SST_scan_1.lif - U54-HRA-014	Negative	L2	31.1904	153.678	3194.2	581.515		108.307		278.759		54.8452		197.65	40.5225
[truncated: 805,681+ more rows]

## Sheet: SST_indvcellaverages
Image	SST+ Classification	Cortical Layer	Nucleus: Average SST Protein DAPI Norm	Nucleus: Average SST RNA DAPI norm	Cell: Average SST Protein DAPI norm	Cell: Average SST RNA DAPI norm
052125__SST_scan_1.lif - U54-HRA-014	Positive	L2	0.240443	1.56728	0.13841	0.550086
052125__SST_scan_1.lif - U54-HRA-014	Positive	L3	0.22888	1.50821	0.134605	0.530562
052125__SST_scan_1.lif - U54-HRA-014	Positive	L4	0.208326	1.38553	0.139408	0.529843
052125__SST_scan_1.lif - U54-HRA-014	Positive	L5	0.206948	1.58551	0.132786	0.586796
052125__SST_scan_1.lif - U54-HRA-002	Positive	L2	0.150801	1.42711	0.0718979	0.462773
052125__SST_scan_1.lif - U54-HRA-002	Positive	L3	0.242854	2.52176	0.133072	0.863125
052125__SST_scan_1.lif - U54-HRA-002	Positive	L4	0.23893	2.59163	0.139891	0.930311
052125__SST_scan_1.lif - U54-HRA-002	Positive	L5	0.293823	2.53677	0.193445	1.04156
052125__SST_scan_1.lif - U54-HRA-028	Positive	L2	0.407459	2.66473	0.229379	0.870092
052125__SST_scan_1.lif - U54-HRA-028	Positive	L3	0.395278	2.27184	0.24237	0.735467
052125__SST_scan_1.lif - U54-HRA-028	Positive	L4	0.41852	2.0523	0.285494	0.710054
052125__SST_scan_1.lif - U54-HRA-028	Positive	L5	0.552093	2.13326	0.343728	0.738889
052125__SST_scan_1.lif - U54-HRA-114	Positive	L2	0.249917	2.21799	0.169559	0.851173
052125__SST_scan_1.lif - U54-HRA-114	Positive	L3	0.310925	2.56922	0.207437	0.933013
052125__SST_scan_1.lif - U54-HRA-114	Positive	L4	0.312909	2.57438	0.210485	0.940597
052125__SST_scan_1.lif - U54-HRA-114	Positive	L5	0.435619	2.88959	0.309381	1.23871
052125__SST_scan_1.lif - U54-HRA-182	Positive	L2	0.124273	0.907547	0.0958463	0.299198
052125__SST_scan_1.lif - U54-HRA-182	Positive	L3	0.167003	1.35811	0.0985145	0.436735
052125__SST_scan_1.lif - U54-HRA-182	Positive	L4	0.212303	1.7555	0.134383	0.608279
052125__SST_scan_1.lif - U54-HRA-182	Positive	L5	0.332436	2.23228	0.205249	0.851887
052225_SSTscans_part2.lif - U54-HRA-001	Positive	L2	0.271319	2.36029	0.166155	0.853529
052225_SSTscans_part2.lif - U54-HRA-001	Positive	L3	0.379042	3.682	0.22452	1.19531
052225_SSTscans_part2.lif - U54-HRA-001	Positive	L4	0.487676	4.4157	0.307872	1.62685
052225_SSTscans_part2.lif - U54-HRA-001	Positive	L5	0.47588	4.64116	0.317709	1.9995
052225_SSTscans_part2.lif - U54-HRA-052	Positive	L2	0.169725	1.68137	0.104935	0.606305
052225_SSTscans_part2.lif - U54-HRA-052	Positive	L3	0.244452	2.45633	0.146645	0.871546
052225_SSTscans_part2.lif - U54-HRA-052	Positive	L4	0.262316	3.04759	0.157106	1.07134
052225_SSTscans_part2.lif - U54-HRA-052	Positive	L5	0.338944	3.31505	0.208257	1.19981
052225_SSTscans_part2.lif - U54-HRA-027	Positive	L2	0.224735	4.35513	0.112562	1.53261
052225_SSTscans_part2.lif - U54-HRA-027	Positive	L3	0.356246	6.41093	0.202796	2.39493
052225_SSTscans_part2.lif - U54-HRA-027	Positive	L4	0.359842	6.69954	0.210455	2.59099
052225_SSTscans_part2.lif - U54-HRA-027	Positive	L5	0.337114	4.93567	0.207699	2.32198
052625_SSTscanpart3.lif - U54-HRA-003	Positive	L2	0.135679	1.72006	0.074386	0.607215
052625_SSTscanpart3.lif - U54-HRA-003	Positive	L3	0.190236	2.45585	0.10666	0.800997
052625_SSTscanpart3.lif - U54-HRA-003	Positive	L4	0.224103	2.35611	0.140263	0.813385
052625_SSTscanpart3.lif - U54-HRA-003	Positive	L5	0.339638	2.42883	0.224204	0.872176
052625_SSTscanpart3.lif - U54-HRA-058	Positive	L2	0.12063	1.70583	0.059778	0.596023
052625_SSTscanpart3.lif - U54-HRA-058	Positive	L3	0.157284	1.63664	0.087842	0.595757
052625_SSTscanpart3.lif - U54-HRA-058	Positive	L4	0.166275	1.59827	0.0991013	0.57312
052625_SSTscanpart3.lif - U54-HRA-058	Positive	L5	0.213964	2.01511	0.133162	0.796755
052625_SSTscanpart3.lif - U54-HRA-057	Positive	L2	0.101023	1.08972	0.0555653	0.411404
052625_SSTscanpart3.lif - U54-HRA-057	Positive	L3	0.139605	1.24224	0.0830918	0.473096
052625_SSTscanpart3.lif - U54-HRA-057	Positive	L4	0.107535	1.11492	0.0662418	0.405129
052625_SSTscanpart3.lif - U54-HRA-057	Positive	L5	0.20102	1.26289	0.132203	0.568705
052625_SSTscanpart3.lif - U54-HRA-024	Positive	L2	0.176663	2.23802	0.0815883	0.795724
052625_SSTscanpart3.lif - U54-HRA-024	Positive	L3	0.26066	2.9927	0.146604	1.0496
052625_SSTscanpart3.lif - U54-HRA-024	Positive	L4	0.241874	2.69057	0.132971	0.944793
052625_SSTscanpart3.lif - U54-HRA-024	Positive	L5	0.301846	2.66382	0.178863	1.03823

## Sheet: SST_measurements_layerdensity
Subject Tissue	Cortical Layer	Layer Area	SST+ Cells per mm^2	#Nuclei	#SST+ nuclei	#SST- nuclei	SST+%
U54-HRA-028	L1	1.522	26.3	1185	40	1145	3.37553
U54-HRA-028	L2	2.04	49.5	1917	101	1816	5.26865
U54-HRA-028	L3	12.5	28.1	10980	353	10627	3.21494
U54-HRA-028	L4	3.25	38.2	3501	124	3377	3.54185
U54-HRA-028	L5	8.19	30.4	8302	249	8053	2.99928
U54-HRA-028	L6	6.73	14.3	6786	96	6690	1.41468
U54-HRA-028	WM	22.6	2.48	29732	56	29676	0.188349
U54-HRA-114	L1	3.31	6.65	2601	22	2579	0.845829
U54-HRA-114	L2	2.89	48.1	2603	139	2464	5.33999
U54-HRA-114	L3	16.4	28.8	12117	472	11645	3.89535
U54-HRA-114	L4	3.99	43.1	4055	172	3883	4.24168
U54-HRA-114	L5	7.2	27.3	6285	197	6088	3.13445
U54-HRA-114	L6	6.29	8.27	6083	52	6031	0.854841
U54-HRA-114	WM	92.4	0.433	116645	40	116605	0.0342921
U54-HRA-002	L2	2.46	46.4	1909	114	1795	5.97171
U54-HRA-002	L3	16.7	26.2	12392	436	11956	3.5184
U54-HRA-002	L4	4.2	48.1	4019	202	3817	5.02613
U54-HRA-002	L5	13.4	25.8	10081	345	9736	3.42228
U54-HRA-002	L6	10	7.47	8101	75	8026	0.925812
U54-HRA-002	WM	43.6	1.31	52412	57	52355	0.108754
U54-HRA-182	L2	2.74	47.0803	2783	129	2654	13.1283
U54-HRA-182	L3	16.58	24.2	14431	402	14029	2.78567
U54-HRA-182	L4	3.957	40.9	3916	162	3116	4.13687
U54-HRA-182	L5	8.47	27.98	7371	237	7134	3.2153
U54-HRA-182	L6	5.68	7.75	4934	44	4890	0.891771
U54-HRA-182	WM	7.48	3.74	9466	28	9438	0.295795
U54-HRA-027	L2	2.55	70.2	2038	179	1859	8.78312
U54-HRA-027	L3	11.6	26.7	7549	311	7238	4.11975
U54-HRA-027	L4	6	43.3	5602	260	5342	4.6412
U54-HRA-027	L5	26.6	29.5	23028	785	22243	3.40889
U54-HRA-027	L6	18.1	17	16136	307	15829	1.90258
U54-HRA-027	WM	26.4	5.99	28925	158	28767	0.54624
U54-HRA-014	L2	2.73	24.2	1812	66	21544	1.94347
U54-HRA-014	L3	35.23	12.1204	21971	427	21544	1.94347
U54-HRA-014	L4	6.94	21.6138	5346	150	5196	2.80584
U54-HRA-014	L5	14.39	18.4	10848	265	10583	2.44285
U54-HRA-014	L6	9.86	8.62	7221	85	7136	1.17712
U54-HRA-014	WM	11.8	4.65	12842	55	12787	0.428282
U54-HRA-003	L2	7.38	56.0976	7300	414	6886	5.67123
U54-HRA-003	L3	22.12	30.5606	19712	676	19036	3.42938
U54-HRA-003	L4	4.87	47.2279	5794	230	5564	3.96962
U54-HRA-003	L5	7.02	27.3504	6703	192	6511	2.86439
U54-HRA-003	L6	5.36	11.0075	4612	59	4553	1.27927
U54-HRA-003	WM	4.6	2.83	5297	13	5284	0.245422
U54-HRA-052	L2	9.81	44.4444	8311	436	7875	5.24606
U54-HRA-052	L3	23	7.3	16219	397	15822	2.44775
U54-HRA-052	L4	13.1	31.8	11527	416	11111	3.60892
U54-HRA-052	L5	6.51	24.6	5562	160	5402	2.87666
U54-HRA-052	L6	5.26	15	4306	79	4227	1.83465
U54-HRA-052	WM	4.23	2.13	5487	9	5478	0.164024
U54-HRA-024	L2	1.8	55.4	1320	100	1220	7.57576
U54-HRA-024	L3	26.2	31	20198	813	19385	4.02515
U54-HRA-024	L4	7.28	57.8	7412	421	6991	5.67998
U54-HRA-024	L5	13.5	30	11621	404	11217	3.47647
U54-HRA-024	L6	10.5	10.76	8884	113	8771	1.27195
U54-HRA-024	WM	10.2	3.23	12036	33	12003	0.274177
U54-HRA-001	L2	1.34	50	1178	67	1111	5.68761
U54-HRA-001	L3	5.13	26.5	3991	136	3855	3.40767
U54-HRA-001	L4	2.39	41.5	2358	99	2259	4.19847
U54-HRA-001	L5	3.44	27.6	2903	95	2808	3.27248
U54-HRA-001	L6	3.15	12.7	2751	40	2711	1.45402
U54-HRA-001	WM	46.9	0.43	59128	20	59108	0.0338249
U54-HRA-057	L2	2.26	34.1	1584	77	1507	4.86111
U54-HRA-057	L3	23.3	17.3	17804	403	17401	2.26354
U54-HRA-057	L4	3.98	26.9	3762	107	3655	2.84423
U54-HRA-057	L5	5.7	22.5	5516	128	5388	2.32052
U54-HRA-057	L6	4.89	17.6	4970	86	4884	1.73038
U54-HRA-057	WM	11.2	4.57	8605	33	8572	0.383498
U54-HRA-058	L2	5.77	42.9809	4152	248	3904	5.97303
U54-HRA-058	L3	17.98	25.9733	13513	467	13046	3.45593
U54-HRA-058	L4	4.81	36.5904	4593	176	4417	3.83192
U54-HRA-058	L5	7.64	26.178	6209	200	6009	3.22113
U54-HRA-058	L6	6	11.1667	4525	67	4458	1.48066
U54-HRA-058	WM	14.2	1.55	14009	22	13987	0.157042
