# Supplementary material for: Uncovering the signatures of aging and senescence in the human dorsolateral prefrontal cortex
Source: Cell Genom. 2026 Jan 22;6(2):101127. doi: 10.1016/j.xgen.2025.101127 (PMC12903411; doi:10.1016/j.xgen.2025.101127)
Supplement: Table S6. Cell2location markers, related to Figure 3 — Marker genes used for cell2location deconvolution of merged mapped cluster cell types [file mmc7.xlsx]

## Sheet: Global Mapped Cluster Markers
	names	scores	LogFC	pvals	pvals_adj	cc_celltype_k36	broadtype
0	ADGRV1	66.5659	6.10691	3.27691e-121	2.3265e-118	Ast-Homeo	Ast
1	GPC5	50.9809	5.26539	1.45805e-102	5.01408e-100	Ast-Homeo	Ast
2	SLC1A2	50.9681	5.98037	1.89493e-63	1.54465e-61	Ast-Homeo	Ast
3	NHSL1	48.4116	4.39203	1.5483e-72	1.64621e-70	Ast-Homeo	Ast
4	ZNRF3	46.5783	3.91992	3.48423e-54	2.16013e-52	Ast-Homeo	Ast
5	SLC4A4	45.0217	4.62606	1.07204e-48	5.29025e-47	Ast-Homeo	Ast
7	RFX4	43.0911	4.47588	1.13039e-50	6.068e-49	Ast-Homeo	Ast
8	PITPNC1	42.6126	3.65317	4.67491e-72	4.85331e-70	Ast-Homeo	Ast
9	SFXN5	41.931	3.67444	2.52977e-42	9.80241e-41	Ast-Homeo	Ast
10	BMPR1B	41.3696	5.10656	1.17962e-43	4.75501e-42	Ast-Homeo	Ast
11	RANBP3L	41.3407	4.9126	7.97693e-42	3.02697e-40	Ast-Homeo	Ast
12	RGS20	39.6623	4.76289	7.53551e-39	2.55545e-37	Ast-Homeo	Ast
13	ZNF98	38.6621	5.65419	3.27942e-34	9.34932e-33	Ast-Homeo	Ast
14	MSI2	38.3968	3.10444	1.60721e-49	8.22632e-48	Ast-Homeo	Ast
15	SPON1	38.3069	4.27392	2.52998e-41	9.4058e-40	Ast-Homeo	Ast
16	ADGRA3	37.7073	3.5994	2.25e-43	8.97107e-42	Ast-Homeo	Ast
17	RYR3	37.5889	4.14736	1.84718e-47	8.77056e-46	Ast-Homeo	Ast
18	SLC1A3	37.1098	4.73093	3.16108e-56	2.11466e-54	Ast-Homeo	Ast
19	GLI3	36.5622	4.82	9.51444e-37	2.97026e-35	Ast-Homeo	Ast
20	TNIK	36.2825	2.99942	2.19167e-53	1.28289e-51	Ast-Homeo	Ast
21	GLIS3	35.0434	3.65372	6.05444e-46	2.725e-44	Ast-Homeo	Ast
22	SHROOM3	34.9238	3.96278	2.28175e-36	7.04334e-35	Ast-Homeo	Ast
23	PAMR1	34.912	4.838	7.81597e-34	2.19415e-32	Ast-Homeo	Ast
24	CRB1	34.6239	3.03705	4.18032e-46	1.90092e-44	Ast-Homeo	Ast
25	FBXL7	34.3886	3.37403	2.28151e-83	3.58669e-81	Ast-Homeo	Ast
26	MACF1	34.3517	1.92058	2.50415e-41	9.32553e-40	Ast-Homeo	Ast
27	GNA14	34.3067	4.29146	1.6453e-34	4.77095e-33	Ast-Homeo	Ast
28	ACACB	34.1842	3.36856	4.19252e-38	1.38757e-36	Ast-Homeo	Ast
29	ACSBG1	34.1665	4.35889	4.67935e-36	1.43838e-34	Ast-Homeo	Ast
31	ZFHX4	33.8944	3.40719	6.69783e-49	3.33512e-47	Ast-Homeo	Ast
32	GRAMD2B	33.8851	3.34466	4.16547e-47	1.94233e-45	Ast-Homeo	Ast
33	AHCYL2	33.6532	2.84867	1.21363e-36	3.76737e-35	Ast-Homeo	Ast
34	DOCK7	33.1102	2.40498	2.08274e-38	6.96641e-37	Ast-Homeo	Ast
36	ABLIM1	32.7976	2.58107	1.67561e-57	1.14529e-55	Ast-Homeo	Ast
37	ARHGEF26	32.7756	4.17384	1.66234e-33	4.58478e-32	Ast-Homeo	Ast
38	PRDM16	32.77	4.80905	1.76718e-31	4.48087e-30	Ast-Homeo	Ast
39	CACHD1	32.4991	3.36888	3.69995e-41	1.36861e-39	Ast-Homeo	Ast
40	LINC00461	32.2818	2.32705	1.11398e-54	7.1272e-53	Ast-Homeo	Ast
42	STK33	31.7812	3.40476	2.25917e-38	7.53365e-37	Ast-Homeo	Ast
43	CTNNA2	30.1163	3.04561	2.11576e-72	2.22803e-70	Ast-Homeo	Ast
44	MEIS2	30.0344	3.20634	1.50684e-42	5.90109e-41	Ast-Homeo	Ast
46	NPAS3	29.4814	2.98462	1.14788e-63	9.42677e-62	Ast-Homeo	Ast
47	C1orf61	29.4048	3.57562	1.15006e-33	3.19995e-32	Ast-Homeo	Ast
48	SLC7A11	29.3008	3.99876	3.11159e-33	8.4756e-32	Ast-Homeo	Ast
49	FGFR2	29.1712	3.10865	1.53393e-45	6.75207e-44	Ast-Homeo	Ast
50	PLPP3	28.4724	3.87809	5.78924e-31	1.44135e-29	Ast-Homeo	Ast
51	CADM1	28.4628	2.61406	1.28148e-39	4.43459e-38	Ast-Homeo	Ast
52	COL5A3	28.3592	4.59642	1.94619e-28	4.3442e-27	Ast-Homeo	Ast
53	CDH20	28.2104	3.32843	1.42963e-43	5.74173e-42	Ast-Homeo	Ast
54	ATP13A4	28.1071	3.94796	4.95598e-31	1.24091e-29	Ast-Homeo	Ast
55	TCF7L2	27.9998	2.69616	1.36553e-34	3.98065e-33	Ast-Homeo	Ast
56	PAPLN	27.9367	4.69885	2.59612e-27	5.50994e-26	Ast-Homeo	Ast
57	OPHN1	27.899	2.50485	4.53557e-39	1.54525e-37	Ast-Homeo	Ast
58	SLC25A18	27.8569	4.35977	1.91465e-28	4.27812e-27	Ast-Homeo	Ast
59	GABRB1	27.7284	2.53341	1.38343e-49	7.0974e-48	Ast-Homeo	Ast
60	RORA	27.6388	2.46621	2.12806e-53	1.24898e-51	Ast-Homeo	Ast
61	DDAH1	27.6187	2.55844	1.59751e-34	4.63848e-33	Ast-Homeo	Ast
62	RFX2	27.4773	3.13043	3.73403e-28	8.21823e-27	Ast-Homeo	Ast
63	CACNB2	27.0487	2.67558	2.5129e-40	9.02225e-39	Ast-Homeo	Ast
64	NFIA	27.0311	2.49163	2.27439e-47	1.0765e-45	Ast-Homeo	Ast
65	RERG	26.8293	3.04243	7.211e-32	1.86714e-30	Ast-Homeo	Ast
66	CSGALNACT1	26.3793	2.25816	1.3814e-49	7.0974e-48	Ast-Homeo	Ast
67	TRPS1	26.3021	2.64865	1.9901e-30	4.82911e-29	Ast-Homeo	Ast
68	GRAMD1C	26.2649	3.5887	2.38203e-27	5.06533e-26	Ast-Homeo	Ast
69	KCNN3	26.2606	3.40213	5.05574e-29	1.15667e-27	Ast-Homeo	Ast
70	SLC15A2	26.1131	3.13026	4.96758e-29	1.13768e-27	Ast-Homeo	Ast
71	FGFR3	25.9483	4.96624	4.02444e-26	8.05218e-25	Ast-Homeo	Ast
72	LINC00511	25.9403	2.68263	6.09584e-39	2.07042e-37	Ast-Homeo	Ast
73	CAMK2G	25.9308	2.54292	2.28216e-30	5.50746e-29	Ast-Homeo	Ast
74	LPIN1	25.8417	2.05463	2.89857e-29	6.70112e-28	Ast-Homeo	Ast
75	LSAMP	25.8036	2.33006	7.29679e-65	6.17673e-63	Ast-Homeo	Ast
76	HIF3A	25.7935	3.80904	1.19163e-28	2.68991e-27	Ast-Homeo	Ast
77	SORCS2	25.7718	2.60302	8.01625e-30	1.88493e-28	Ast-Homeo	Ast
78	PTPRZ1	25.7236	3.27333	1.56164e-47	7.43943e-46	Ast-Homeo	Ast
79	LRRC3B	25.6715	3.42817	2.25281e-27	4.79982e-26	Ast-Homeo	Ast
81	NEBL	25.5543	2.25658	8.014e-45	3.40502e-43	Ast-Homeo	Ast
82	KANK1	25.3429	2.64607	3.56688e-42	1.37244e-40	Ast-Homeo	Ast
83	PRKG1	25.3215	2.88703	1.84903e-47	8.77056e-46	Ast-Homeo	Ast
84	ETNPPL	25.1435	5.02388	7.95915e-26	1.57671e-24	Ast-Homeo	Ast
85	NEAT1	25.089	2.79039	5.48399e-54	3.34341e-52	Ast-Homeo	Ast
86	ACOT11	25.0543	3.39219	1.15866e-26	2.3744e-25	Ast-Homeo	Ast
87	FGF2	25.002	3.34079	1.29631e-26	2.65134e-25	Ast-Homeo	Ast
88	TLE1	24.9361	2.31141	1.52607e-30	3.71952e-29	Ast-Homeo	Ast
89	EPHB1	24.7778	2.94381	9.40818e-27	1.93338e-25	Ast-Homeo	Ast
90	MIR99AHG	24.7254	2.08513	7.39342e-34	2.07818e-32	Ast-Homeo	Ast
91	FNBP1	24.7067	1.92416	1.01367e-34	2.9707e-33	Ast-Homeo	Ast
92	ALDH1A1	24.5793	4.39307	9.54827e-26	1.88304e-24	Ast-Homeo	Ast
93	ZBTB20	24.5608	2.52776	5.43076e-54	3.32016e-52	Ast-Homeo	Ast
94	NDRG2	24.4063	3.51535	9.09449e-27	1.87416e-25	Ast-Homeo	Ast
95	ITPR2	24.3716	2.38775	1.90324e-49	9.65173e-48	Ast-Homeo	Ast
96	GLUD1	24.1514	2.99186	9.78683e-26	1.92836e-24	Ast-Homeo	Ast
97	TPD52L1	24.148	4.35443	3.02344e-25	5.79137e-24	Ast-Homeo	Ast
98	RORB	24.0438	3.1189	2.59871e-33	7.09614e-32	Ast-Homeo	Ast
99	PLEKHA7	23.8588	3.12613	8.61394e-26	1.70336e-24	Ast-Homeo	Ast
100	SOX6	23.7887	2.68437	9.34136e-60	6.87605e-58	Ast-Homeo	Ast
102	PAX6	23.6773	3.8232	1.59939e-25	3.10687e-24	Ast-Homeo	Ast
103	MERTK	23.6418	3.25497	1.71608e-30	4.1734e-29	Ast-Homeo	Ast
104	ARHGEF4	23.6188	2.66363	1.16993e-27	2.5121e-26	Ast-Homeo	Ast
105	LIFR	23.4671	2.87607	5.28494e-28	1.15165e-26	Ast-Homeo	Ast
106	SORBS1	23.3402	2.32159	2.7457e-34	7.85826e-33	Ast-Homeo	Ast
107	NTRK2	23.3316	2.24744	1.56984e-40	5.70143e-39	Ast-Homeo	Ast
108	RHOJ	23.2569	3.16527	3.59614e-28	7.93855e-27	Ast-Homeo	Ast
109	MEGF10	23.2492	2.92353	8.47516e-31	2.0888e-29	Ast-Homeo	Ast
110	INTU	23.0289	2.51023	3.95455e-25	7.53556e-24	Ast-Homeo	Ast
111	PLSCR4	22.6717	3.27984	1.87751e-26	3.80148e-25	Ast-Homeo	Ast
112	MGAT4C	22.5522	2.47141	8.99902e-45	3.80883e-43	Ast-Homeo	Ast
113	EZR	22.383	3.81048	2.29927e-24	4.18913e-23	Ast-Homeo	Ast
114	SLCO1C1	22.3287	4.79811	4.00363e-23	6.79382e-22	Ast-Homeo	Ast
115	MAML2	22.2894	2.32321	1.50746e-51	8.35711e-50	Ast-Homeo	Ast
116	CDHR3	22.2497	2.62218	7.33277e-27	1.52252e-25	Ast-Homeo	Ast
117	ADD3	22.2067	2.15526	3.10724e-27	6.5757e-26	Ast-Homeo	Ast
118	GABRA2	22.1007	2.91146	1.6628e-25	3.22722e-24	Ast-Homeo	Ast
119	FUT9	22.0467	2.10916	8.33028e-31	2.05539e-29	Ast-Homeo	Ast
120	BCL2	21.9863	2.08375	1.18286e-28	2.67285e-27	Ast-Homeo	Ast
121	RFTN2	21.9515	2.31707	1.35191e-37	4.38851e-36	Ast-Homeo	Ast
123	ANKDD1A	21.7572	3.0455	5.77901e-23	9.70917e-22	Ast-Homeo	Ast
124	VAV3	21.7331	3.57431	9.66986e-23	1.60986e-21	Ast-Homeo	Ast
125	ADCY2	21.7087	2.30789	3.03621e-33	8.28055e-32	Ast-Homeo	Ast
126	ARHGAP24	21.6757	3.55654	5.73702e-30	1.36063e-28	Ast-Homeo	Ast
127	CHPT1	21.5345	2.16068	9.33151e-25	1.73754e-23	Ast-Homeo	Ast
128	ATP1A2	21.4868	3.94491	3.73938e-27	7.8756e-26	Ast-Homeo	Ast
129	MCC	21.3814	2.37824	8.46835e-28	1.83626e-26	Ast-Homeo	Ast
130	LGR4	21.3807	2.75667	5.90431e-23	9.90456e-22	Ast-Homeo	Ast
131	TPCN1	21.3526	2.42594	8.17188e-24	1.43884e-22	Ast-Homeo	Ast
132	SOX5	21.1929	2.28633	6.33865e-29	1.44418e-27	Ast-Homeo	Ast
133	GABRG1	21.1925	3.32077	5.20259e-23	8.76752e-22	Ast-Homeo	Ast
134	TEAD1	21.1412	1.71111	2.20586e-27	4.70433e-26	Ast-Homeo	Ast
135	PDLIM5	21.1227	2.63632	9.38587e-27	1.93059e-25	Ast-Homeo	Ast
136	GRIN2C	21.0417	4.62384	1.17058e-21	1.84024e-20	Ast-Homeo	Ast
137	PSD2	20.9331	3.66551	3.29044e-22	5.32886e-21	Ast-Homeo	Ast
138	ITSN1	20.9248	1.4371	1.37185e-26	2.79824e-25	Ast-Homeo	Ast
139	HEPACAM	20.8908	3.3649	1.05106e-23	1.84326e-22	Ast-Homeo	Ast
140	APCDD1	20.8236	2.70042	6.97102e-26	1.38221e-24	Ast-Homeo	Ast
141	WWOX	20.6765	1.46584	9.43031e-30	2.2127e-28	Ast-Homeo	Ast
143	LRP4	20.6456	3.17958	1.66594e-24	3.05803e-23	Ast-Homeo	Ast
144	PON2	20.6244	3.15122	7.60199e-24	1.34172e-22	Ast-Homeo	Ast
145	ECHDC2	20.5922	2.32547	1.7606e-23	3.06075e-22	Ast-Homeo	Ast
146	TP53BP2	20.3187	2.7578	6.52773e-23	1.09337e-21	Ast-Homeo	Ast
147	SLC39A12	20.2033	4.83099	2.93337e-21	4.50527e-20	Ast-Homeo	Ast
148	CPE	20.0949	2.74311	7.57945e-25	1.4173e-23	Ast-Homeo	Ast
149	ASPH	20.0915	2.12051	1.92914e-23	3.34056e-22	Ast-Homeo	Ast
150	NCAN	20.0184	3.37227	2.01709e-21	3.13296e-20	Ast-Homeo	Ast
151	ZNF423	19.905	2.40816	1.73484e-24	3.18185e-23	Ast-Homeo	Ast
152	ITPKB	19.857	2.83757	4.9588e-24	8.89471e-23	Ast-Homeo	Ast
153	GLUL	19.8477	3.91792	4.01835e-22	6.44606e-21	Ast-Homeo	Ast
154	MYO10	19.8237	2.83593	1.53085e-24	2.8171e-23	Ast-Homeo	Ast
155	ARHGAP31	19.7574	2.18471	9.53123e-32	2.45636e-30	Ast-Homeo	Ast
156	AQP4	19.4058	4.92421	2.57449e-21	3.9707e-20	Ast-Homeo	Ast
157	PDE7B	19.3604	2.09992	5.00772e-31	1.25244e-29	Ast-Homeo	Ast
158	DOCK1	19.3267	2.05514	2.11079e-38	7.04952e-37	Ast-Homeo	Ast
159	FOXO1	19.3071	2.38022	6.77903e-25	1.27303e-23	Ast-Homeo	Ast
160	LHX2	19.1708	3.00023	2.64827e-21	4.07878e-20	Ast-Homeo	Ast
161	BCAR3	19.0962	2.24535	7.44808e-24	1.31782e-22	Ast-Homeo	Ast
162	PHLPP1	19.0745	1.89808	1.28962e-34	3.76436e-33	Ast-Homeo	Ast
163	ADHFE1	19.0051	2.66078	4.12219e-21	6.28292e-20	Ast-Homeo	Ast
164	TTYH1	18.9015	3.4034	8.20243e-21	1.22891e-19	Ast-Homeo	Ast
165	FAM171B	18.8966	2.1024	1.66322e-22	2.74407e-21	Ast-Homeo	Ast
166	CHKA	18.7935	1.51078	4.6562e-24	8.36557e-23	Ast-Homeo	Ast
167	EFR3B	18.737	1.50086	6.58475e-26	1.3068e-24	Ast-Homeo	Ast
168	SDC2	18.635	3.42792	1.71633e-20	2.51328e-19	Ast-Homeo	Ast
170	OLFM2	18.577	2.43402	1.13244e-21	1.78155e-20	Ast-Homeo	Ast
171	FAM184A	18.5358	2.72994	1.5135e-20	2.23262e-19	Ast-Homeo	Ast
172	BBS2	18.4176	2.04365	3.86854e-21	5.90858e-20	Ast-Homeo	Ast
173	FGD6	18.4159	2.82529	6.00764e-21	9.0812e-20	Ast-Homeo	Ast
174	IQCK	18.403	2.16687	6.87761e-21	1.03465e-19	Ast-Homeo	Ast
175	CDH4	18.2875	2.16556	2.3003e-22	3.75852e-21	Ast-Homeo	Ast
176	TNS3	18.2792	2.35434	4.19988e-26	8.39556e-25	Ast-Homeo	Ast
177	RHOBTB3	18.2344	2.4996	2.57685e-21	3.97156e-20	Ast-Homeo	Ast
178	CGNL1	18.0135	2.60098	3.42907e-26	6.8797e-25	Ast-Homeo	Ast
179	SALL3	17.9791	3.374	4.13663e-20	5.92728e-19	Ast-Homeo	Ast
180	ERBB4	17.9768	2.40714	8.9859e-45	3.80883e-43	Ast-Homeo	Ast
181	ID4	17.8945	3.99422	6.56817e-20	9.31435e-19	Ast-Homeo	Ast
182	BCKDHB	17.8251	1.86185	7.17423e-21	1.07633e-19	Ast-Homeo	Ast
183	MED12L	17.7254	2.03949	2.13039e-22	3.49127e-21	Ast-Homeo	Ast
184	RGMA	17.7175	3.49821	1.00357e-19	1.40596e-18	Ast-Homeo	Ast
185	SPARCL1	17.6694	2.5358	1.15622e-23	2.01961e-22	Ast-Homeo	Ast
186	WASF3	17.6423	1.79748	1.35712e-21	2.12137e-20	Ast-Homeo	Ast
187	OAF	17.61	3.9658	2.80971e-19	3.84093e-18	Ast-Homeo	Ast
188	DOCK4	17.5866	1.6311	4.74718e-32	1.24234e-30	Ast-Homeo	Ast
191	BAZ2B	17.4293	1.32816	1.88993e-25	3.65834e-24	Ast-Homeo	Ast
192	ASRGL1	17.4252	2.51848	2.63707e-19	3.62067e-18	Ast-Homeo	Ast
193	F3	17.4153	4.60979	4.70449e-19	6.36785e-18	Ast-Homeo	Ast
194	BBOX1	17.3909	4.34759	5.77409e-19	7.7489e-18	Ast-Homeo	Ast
196	SH3PXD2B	17.3126	2.49889	3.51445e-20	5.05883e-19	Ast-Homeo	Ast
197	EGFR	17.2708	2.36043	1.91292e-23	3.31552e-22	Ast-Homeo	Ast
198	BMP7	17.2429	2.97527	3.80288e-20	5.46329e-19	Ast-Homeo	Ast
199	ASAP2	17.2132	1.86758	1.55241e-20	2.28542e-19	Ast-Homeo	Ast
200	CEP85L	17.2062	1.6979	1.3742e-19	1.91422e-18	Ast-Homeo	Ast
201	GPM6B	17.1116	1.65239	6.23157e-28	1.35658e-26	Ast-Homeo	Ast
202	NFIB	17.0515	1.85512	2.05696e-26	4.15717e-25	Ast-Homeo	Ast
203	SLC39A11	16.9755	1.70494	2.06908e-23	3.57724e-22	Ast-Homeo	Ast
205	ACP6	16.8596	2.47688	6.178e-19	8.28085e-18	Ast-Homeo	Ast
206	BMP2K	16.8366	2.07106	4.61509e-23	7.80733e-22	Ast-Homeo	Ast
207	FAM107A	16.8198	3.328	4.44608e-19	6.02547e-18	Ast-Homeo	Ast
208	GJA1	16.7941	4.95903	1.47425e-18	1.93135e-17	Ast-Homeo	Ast
209	PPP2R2B	16.7323	1.69485	1.72534e-32	4.60837e-31	Ast-Homeo	Ast
210	MAPK10	16.7092	1.37226	1.03595e-27	2.23313e-26	Ast-Homeo	Ast
211	NPL	16.5664	2.85064	3.5438e-20	5.09775e-19	Ast-Homeo	Ast
212	PRKD1	16.5416	1.44763	3.91441e-23	6.65589e-22	Ast-Homeo	Ast
214	EPM2A	16.4633	1.51833	8.35858e-20	1.17926e-18	Ast-Homeo	Ast
215	DGKG	16.4622	2.37105	1.54883e-21	2.4176e-20	Ast-Homeo	Ast
216	PPFIA1	16.4558	1.33223	4.03327e-20	5.78672e-19	Ast-Homeo	Ast
217	BAALC	16.4509	1.66943	6.90385e-21	1.03789e-19	Ast-Homeo	Ast
218	KREMEN1	16.4167	2.9728	1.7575e-18	2.29287e-17	Ast-Homeo	Ast
220	FARP1	16.3965	1.34618	3.80378e-24	6.85084e-23	Ast-Homeo	Ast
221	EDNRB	16.3881	4.00663	3.03087e-18	3.89868e-17	Ast-Homeo	Ast
222	SLC25A33	16.3388	2.49261	2.50545e-18	3.23416e-17	Ast-Homeo	Ast
223	GAREM1	16.3289	1.81317	1.1138e-20	1.65969e-19	Ast-Homeo	Ast
224	ZBTB7C	16.3182	1.71623	1.15009e-22	1.91181e-21	Ast-Homeo	Ast
225	PLXNB1	16.3003	3.2475	1.84188e-18	2.39585e-17	Ast-Homeo	Ast
226	KIAA1958	16.298	1.50386	5.58363e-22	8.91153e-21	Ast-Homeo	Ast
227	MLC1	16.2276	4.58523	7.19575e-18	8.99837e-17	Ast-Homeo	Ast
228	PIK3C2A	16.1512	1.91927	2.69032e-18	3.46467e-17	Ast-Homeo	Ast
229	TMEM164	16.1448	2.21006	1.09969e-18	1.45626e-17	Ast-Homeo	Ast
230	TBL1X	16.0772	1.96362	2.03649e-20	2.97617e-19	Ast-Homeo	Ast
231	PTN	16.0083	2.87355	3.07367e-20	4.45055e-19	Ast-Homeo	Ast
232	IL33	15.9788	4.15483	1.02725e-17	1.27951e-16	Ast-Homeo	Ast
233	GPRC5B	15.9454	2.48533	4.74347e-20	6.77799e-19	Ast-Homeo	Ast
234	RNF182	15.898	4.1683	1.56907e-17	1.9401e-16	Ast-Homeo	Ast
236	FERMT2	15.8859	2.18809	2.16623e-19	2.99288e-18	Ast-Homeo	Ast
237	PTPN13	15.8733	1.87254	9.46569e-20	1.33033e-18	Ast-Homeo	Ast
240	SOX2	15.817	2.75909	8.7773e-19	1.16584e-17	Ast-Homeo	Ast
241	ATP1B2	15.8169	3.45543	6.31174e-18	7.92442e-17	Ast-Homeo	Ast
242	PDGFRB	15.8156	2.75811	1.33523e-21	2.08864e-20	Ast-Homeo	Ast
243	QKI	15.7826	1.58601	2.05176e-39	7.04482e-38	Ast-Homeo	Ast
245	SLC18B1	15.6377	2.37022	5.06806e-18	6.39215e-17	Ast-Homeo	Ast
246	ARAP2	15.4829	1.40847	1.89764e-26	3.83872e-25	Ast-Homeo	Ast
247	LMO3	15.4711	1.9203	2.16627e-20	3.15744e-19	Ast-Homeo	Ast
249	LPP	15.4036	1.47382	2.66556e-22	4.34243e-21	Ast-Homeo	Ast
250	AHCYL1	15.3848	2.88469	1.50042e-17	1.85834e-16	Ast-Homeo	Ast
251	ABCD2	15.3607	2.68064	2.43488e-17	2.96238e-16	Ast-Homeo	Ast
252	CD38	15.3549	3.5619	7.55973e-18	9.44279e-17	Ast-Homeo	Ast
253	SFMBT2	15.3146	1.47029	2.01043e-30	4.87308e-29	Ast-Homeo	Ast
254	JARID2	15.2803	1.39558	3.57796e-18	4.581e-17	Ast-Homeo	Ast
255	SOX9	15.268	3.97965	3.23498e-17	3.90343e-16	Ast-Homeo	Ast
257	GRM3	15.1995	2.17396	8.97145e-22	1.41848e-20	Ast-Homeo	Ast
258	BICC1	15.0704	1.96826	1.11146e-18	1.47096e-17	Ast-Homeo	Ast
261	ANOS1	15.0524	2.08433	1.53183e-19	2.12841e-18	Ast-Homeo	Ast
263	GOLIM4	14.9064	2.03309	1.08713e-18	1.4405e-17	Ast-Homeo	Ast
265	PLCG1	14.8796	2.47414	8.23469e-17	9.65569e-16	Ast-Homeo	Ast
266	ZSWIM6	14.8678	1.27636	1.91318e-23	3.31552e-22	Ast-Homeo	Ast
267	SRGAP1	14.8625	1.57369	2.36648e-21	3.66014e-20	Ast-Homeo	Ast
268	AFF1	14.8594	1.36264	1.93972e-22	3.18355e-21	Ast-Homeo	Ast
269	SERPINE2	14.8496	3.04548	1.70074e-17	2.09114e-16	Ast-Homeo	Ast
270	MT3	14.8086	3.47884	4.70375e-17	5.60503e-16	Ast-Homeo	Ast
271	CLYBL	14.7121	1.94374	3.25966e-17	3.9289e-16	Ast-Homeo	Ast
272	FAT1	14.6939	2.48845	2.63135e-17	3.19434e-16	Ast-Homeo	Ast
273	C1orf21	14.6381	1.54496	1.37621e-20	2.03555e-19	Ast-Homeo	Ast
275	SGCD	14.579	2.0104	8.56828e-19	1.13876e-17	Ast-Homeo	Ast
276	MYO6	14.5409	1.29573	4.7596e-19	6.43246e-18	Ast-Homeo	Ast
277	DPH6	14.5281	1.31363	3.35973e-18	4.30911e-17	Ast-Homeo	Ast
278	ADGRG1	14.5152	2.74307	3.03738e-17	3.67508e-16	Ast-Homeo	Ast
279	WLS	14.4935	2.02954	2.66643e-18	3.43592e-17	Ast-Homeo	Ast
281	PHYHD1	14.4767	3.56721	9.92075e-17	1.15527e-15	Ast-Homeo	Ast
282	TLR4	14.4099	3.09776	6.89442e-17	8.1144e-16	Ast-Homeo	Ast
283	ITGA7	14.3968	3.31449	2.1951e-16	2.49159e-15	Ast-Homeo	Ast
285	BRINP3	14.3277	1.54775	7.73588e-27	1.60168e-25	Ast-Homeo	Ast
286	CPQ	14.2803	1.72594	2.40828e-19	3.31481e-18	Ast-Homeo	Ast
287	TET1	14.275	1.71963	3.91055e-17	4.68777e-16	Ast-Homeo	Ast
288	MID1	14.2087	2.32916	1.18928e-16	1.37401e-15	Ast-Homeo	Ast
289	EMID1	14.2007	2.86818	1.41936e-16	1.62872e-15	Ast-Homeo	Ast
290	NEK6	14.1889	2.38468	1.12383e-16	1.30249e-15	Ast-Homeo	Ast
291	GPD2	14.1127	1.76929	9.44846e-17	1.10377e-15	Ast-Homeo	Ast
293	TGFB2	14.1017	2.78438	2.03965e-16	2.32233e-15	Ast-Homeo	Ast
294	CSRP1	14.0976	2.59809	3.44276e-17	4.13827e-16	Ast-Homeo	Ast
296	APOE	14.0372	4.51768	3.60015e-16	4.02825e-15	Ast-Homeo	Ast
297	SLC14A1	14.0045	4.59642	5.00952e-16	5.55158e-15	Ast-Homeo	Ast
298	ZFHX3	14.0019	1.59071	6.28254e-24	1.1178e-22	Ast-Homeo	Ast
299	PTGDS	13.9868	3.23419	4.25119e-17	5.07399e-16	Ast-Homeo	Ast
300	ALDH7A1	13.9796	2.12641	1.85361e-16	2.11708e-15	Ast-Homeo	Ast
301	EGLN3	13.9776	2.61001	3.76234e-16	4.20118e-15	Ast-Homeo	Ast
303	AMOT	13.9288	2.56194	2.10036e-16	2.38651e-15	Ast-Homeo	Ast
305	LGI4	13.9044	2.73	5.41012e-16	5.98348e-15	Ast-Homeo	Ast
306	AGT	13.9003	4.32123	7.51478e-16	8.24491e-15	Ast-Homeo	Ast
307	STK3	13.8891	1.36347	1.90976e-20	2.79467e-19	Ast-Homeo	Ast
308	TGFBR3	13.8828	2.65881	3.40464e-16	3.81725e-15	Ast-Homeo	Ast
309	HEPH	13.8239	3.49176	8.16207e-16	8.94616e-15	Ast-Homeo	Ast
310	KCNJ10	13.8182	2.88107	4.17564e-16	4.64974e-15	Ast-Homeo	Ast
311	CYP2J2	13.7941	2.25638	1.61201e-17	1.98984e-16	Ast-Homeo	Ast
312	GPR37L1	13.7542	3.64768	8.25255e-16	9.04084e-15	Ast-Homeo	Ast
313	WIF1	13.7089	4.43342	1.7916e-15	1.91786e-14	Ast-Homeo	Ast
314	RHPN2	13.7064	3.12612	1.00152e-15	1.09175e-14	Ast-Homeo	Ast
315	ASAP3	13.6023	2.50686	8.56237e-16	9.37092e-15	Ast-Homeo	Ast
316	DAPK1	13.5516	1.41207	1.3156e-20	1.95247e-19	Ast-Homeo	Ast
317	ENTPD1	13.5473	2.08445	4.79464e-20	6.8434e-19	Ast-Homeo	Ast
318	NADK2	13.5225	2.17581	1.0425e-15	1.13418e-14	Ast-Homeo	Ast
320	FAM167A	13.4839	3.59679	1.97618e-15	2.11032e-14	Ast-Homeo	Ast
322	RALGAPA2	13.4746	1.44109	3.3249e-16	3.73356e-15	Ast-Homeo	Ast
323	PALLD	13.4557	2.09374	1.24964e-16	1.44071e-15	Ast-Homeo	Ast
324	AK3	13.4323	1.4083	2.25808e-16	2.56175e-15	Ast-Homeo	Ast
325	PPP2R5A	13.4223	1.5195	6.3864e-17	7.52857e-16	Ast-Homeo	Ast
327	TULP3	13.3697	2.5198	1.43345e-15	1.54348e-14	Ast-Homeo	Ast
328	SH3RF1	13.2836	1.53057	4.23133e-17	5.05577e-16	Ast-Homeo	Ast
331	NRCAM	13.2475	1.33019	7.23398e-25	1.35616e-23	Ast-Homeo	Ast
332	AASS	13.2391	2.02891	1.47952e-16	1.69686e-15	Ast-Homeo	Ast
333	RIMKLB	13.1941	1.47185	6.49216e-17	7.64914e-16	Ast-Homeo	Ast
334	CHRDL1	13.1797	3.23581	3.90306e-15	4.0867e-14	Ast-Homeo	Ast
335	GABBR1	13.1765	1.80834	6.94074e-16	7.6265e-15	Ast-Homeo	Ast
336	PSAT1	13.1379	2.26653	5.92084e-16	6.52538e-15	Ast-Homeo	Ast
338	BOC	13.1036	2.7154	2.28337e-15	2.42659e-14	Ast-Homeo	Ast
339	CPT1A	13.0595	2.53152	1.73479e-15	1.85886e-14	Ast-Homeo	Ast
342	CAPN2	12.9278	2.04004	3.5548e-15	3.72915e-14	Ast-Homeo	Ast
343	NOTCH2	12.8873	2.60806	2.26451e-15	2.40771e-14	Ast-Homeo	Ast
344	PBXIP1	12.881	3.80431	9.9515e-15	1.01399e-13	Ast-Homeo	Ast
346	TTLL4	12.8706	2.22035	3.50657e-15	3.68031e-14	Ast-Homeo	Ast
347	ITGA6	12.8681	2.25631	3.9783e-17	4.76638e-16	Ast-Homeo	Ast
348	PLEKHG1	12.8634	2.02502	2.31837e-16	2.62745e-15	Ast-Homeo	Ast
350	GPAM	12.8022	3.26551	1.11955e-14	1.13811e-13	Ast-Homeo	Ast
353	KIAA1755	12.7663	2.44675	7.69852e-16	8.44229e-15	Ast-Homeo	Ast
355	SLC6A11	12.7572	2.78256	1.022e-14	1.04087e-13	Ast-Homeo	Ast
356	FXYD1	12.729	3.39392	9.8206e-15	1.00112e-13	Ast-Homeo	Ast
357	PRDX6	12.7275	2.40251	6.24119e-15	6.43384e-14	Ast-Homeo	Ast
359	NEO1	12.6906	1.66896	7.00819e-16	7.69677e-15	Ast-Homeo	Ast
360	OSBPL11	12.6727	1.68568	6.33756e-16	6.97765e-15	Ast-Homeo	Ast
361	CHDH	12.6602	2.32404	2.8391e-15	2.99692e-14	Ast-Homeo	Ast
362	C2orf72	12.6344	2.53851	1.152e-14	1.16894e-13	Ast-Homeo	Ast
363	KAT2B	12.6061	1.34749	1.99134e-19	2.75644e-18	Ast-Homeo	Ast
364	SDC4	12.5775	4.41496	1.78179e-14	1.77204e-13	Ast-Homeo	Ast
366	ZNF516	12.4918	1.90371	3.28595e-15	3.4537e-14	Ast-Homeo	Ast
369	TOX	12.3873	1.621	7.31484e-18	9.1421e-17	Ast-Homeo	Ast
370	PREX1	12.3677	1.50023	1.12008e-18	1.4797e-17	Ast-Homeo	Ast
371	PHKA1	12.3376	3.02518	2.907e-14	2.84863e-13	Ast-Homeo	Ast
372	C16orf89	12.3223	3.57209	2.88295e-14	2.82632e-13	Ast-Homeo	Ast
374	NTSR2	12.2765	3.77729	3.01748e-14	2.95032e-13	Ast-Homeo	Ast
376	MRO	12.1693	3.09372	2.93388e-14	2.87369e-13	Ast-Homeo	Ast
377	BCL6	12.165	2.3275	1.15376e-14	1.17019e-13	Ast-Homeo	Ast
379	PLOD2	12.1197	2.05926	1.13866e-14	1.15647e-13	Ast-Homeo	Ast
380	SLC1A4	12.1063	2.49826	5.2071e-14	5.01107e-13	Ast-Homeo	Ast
383	IGFBP7	12.0405	2.68802	1.17029e-15	1.26881e-14	Ast-Homeo	Ast
384	MFAP3L	12.0015	2.24208	2.76561e-14	2.71839e-13	Ast-Homeo	Ast
385	NAT8L	12.0008	2.44266	5.1153e-14	4.92487e-13	Ast-Homeo	Ast
386	AHNAK	11.9949	2.46443	5.30639e-15	5.49593e-14	Ast-Homeo	Ast
387	RAB31	11.9669	1.5504	5.76286e-18	7.25185e-17	Ast-Homeo	Ast
388	LCNL1	11.9015	3.33479	9.51533e-14	8.9497e-13	Ast-Homeo	Ast
389	SLC27A1	11.9006	1.78468	2.93535e-14	2.87385e-13	Ast-Homeo	Ast
394	DIO2	11.7999	3.28543	1.33319e-13	1.24331e-12	Ast-Homeo	Ast
395	CDC42EP4	11.7552	3.09429	6.75948e-14	6.44023e-13	Ast-Homeo	Ast
397	PRTFDC1	11.7248	1.62118	2.59602e-14	2.55413e-13	Ast-Homeo	Ast
399	METRN	11.6977	2.43019	6.35463e-14	6.07028e-13	Ast-Homeo	Ast
401	TBC1D10A	11.6806	2.73234	1.17705e-13	1.1005e-12	Ast-Homeo	Ast
402	OLMALINC	11.6693	1.74199	3.63435e-15	3.81079e-14	Ast-Homeo	Ast
403	MYOM1	11.6626	2.17694	5.06222e-14	4.8759e-13	Ast-Homeo	Ast
404	SEMA4B	11.6443	1.96077	9.35214e-14	8.8075e-13	Ast-Homeo	Ast
405	WWTR1	11.6082	1.53824	1.02567e-16	1.19313e-15	Ast-Homeo	Ast
406	CNTFR	11.5903	3.00074	1.86938e-13	1.7258e-12	Ast-Homeo	Ast
407	ATL2	11.5876	1.30977	5.69036e-14	5.46418e-13	Ast-Homeo	Ast
408	RASSF4	11.5824	1.74973	4.81813e-14	4.65097e-13	Ast-Homeo	Ast
409	FADS2	11.5683	2.28066	1.14215e-13	1.06968e-12	Ast-Homeo	Ast
411	CASP7	11.5428	2.80374	1.06023e-13	9.93807e-13	Ast-Homeo	Ast
413	ITGAV	11.5157	1.4444	5.24056e-15	5.43846e-14	Ast-Homeo	Ast
415	MOK	11.4512	1.59359	6.41136e-14	6.11915e-13	Ast-Homeo	Ast
417	TMPRSS5	11.4111	2.7231	1.904e-13	1.75703e-12	Ast-Homeo	Ast
418	FGGY	11.3762	1.85279	1.80918e-13	1.67304e-12	Ast-Homeo	Ast
420	GPC4	11.335	2.97419	2.16297e-13	1.98602e-12	Ast-Homeo	Ast
421	TRPM3	11.2974	2.49209	9.03966e-14	8.52051e-13	Ast-Homeo	Ast
422	PDE9A	11.2969	1.72172	3.64203e-14	3.54053e-13	Ast-Homeo	Ast
423	IGSF11	11.2946	1.32415	2.06833e-15	2.20338e-14	Ast-Homeo	Ast
424	SLC9A3R1	11.2833	3.11931	2.9183e-13	2.64861e-12	Ast-Homeo	Ast
425	HIP1R	11.2815	1.92978	2.48163e-14	2.44268e-13	Ast-Homeo	Ast
426	SMURF2	11.2729	1.30383	5.84867e-14	5.60886e-13	Ast-Homeo	Ast
427	SLC25A48	11.2567	3.41205	4.18448e-13	3.75443e-12	Ast-Homeo	Ast
428	DTX1	11.244	2.23622	3.13903e-13	2.83608e-12	Ast-Homeo	Ast
430	SNCAIP	11.2253	2.21397	2.13401e-13	1.96106e-12	Ast-Homeo	Ast
431	SLC6A1	11.2187	1.4167	2.10875e-17	2.57842e-16	Ast-Homeo	Ast
434	P2RY1	11.1517	3.61571	3.97445e-13	3.57327e-12	Ast-Homeo	Ast
438	LFNG	11.0759	3.40876	5.45115e-13	4.83183e-12	Ast-Homeo	Ast
439	LRRC1	11.0698	1.42269	3.69039e-15	3.86771e-14	Ast-Homeo	Ast
441	LRRC8A	11.0607	2.2155	4.93177e-13	4.38914e-12	Ast-Homeo	Ast
442	SLC7A10	11.0483	4.10582	8.24962e-13	7.20055e-12	Ast-Homeo	Ast
443	ZNF680	11.035	1.60609	3.99785e-13	3.59284e-12	Ast-Homeo	Ast
446	PLEKHA6	11.0248	1.29925	8.89509e-14	8.39503e-13	Ast-Homeo	Ast
447	CTSH	11.0232	2.56211	2.97143e-13	2.69128e-12	Ast-Homeo	Ast
450	FSTL1	10.936	2.27669	4.02337e-13	3.6143e-12	Ast-Homeo	Ast
452	HSDL2	10.9323	1.87152	4.83629e-13	4.30939e-12	Ast-Homeo	Ast
457	TRIL	10.8682	3.96402	1.26185e-12	1.0857e-11	Ast-Homeo	Ast
459	PDZRN3	10.8506	1.33843	2.90471e-15	3.06323e-14	Ast-Homeo	Ast
460	RCN1	10.8366	2.32576	7.0802e-13	6.20088e-12	Ast-Homeo	Ast
464	SLC25A29	10.7891	1.39089	2.89811e-13	2.63138e-12	Ast-Homeo	Ast
466	ANTXR1	10.7462	1.49481	1.74575e-13	1.61506e-12	Ast-Homeo	Ast
467	APC2	10.7381	2.04653	1.05158e-12	9.12265e-12	Ast-Homeo	Ast
468	ELMO2	10.7372	1.59323	6.98938e-13	6.12866e-12	Ast-Homeo	Ast
469	CMYA5	10.7323	1.68917	9.32742e-14	8.78798e-13	Ast-Homeo	Ast
470	SLC13A5	10.7143	4.25418	2.11909e-12	1.78762e-11	Ast-Homeo	Ast
474	ABCA1	10.6991	1.82618	3.31467e-13	2.98864e-12	Ast-Homeo	Ast
475	LYPD6	10.6959	2.00946	2.94376e-13	2.67062e-12	Ast-Homeo	Ast
476	ANO8	10.6868	2.41282	1.5785e-12	1.345e-11	Ast-Homeo	Ast
477	NRBP2	10.6824	1.81479	1.11975e-12	9.67583e-12	Ast-Homeo	Ast
479	PTCH1	10.6637	2.16018	1.37887e-12	1.17926e-11	Ast-Homeo	Ast
482	TIMP3	10.6476	2.36747	4.50831e-13	4.02856e-12	Ast-Homeo	Ast
484	ITGB5	10.6448	1.69903	6.83833e-14	6.51254e-13	Ast-Homeo	Ast
486	PNPLA7	10.6236	1.88164	1.44565e-12	1.23466e-11	Ast-Homeo	Ast
487	SMO	10.606	3.48678	2.33071e-12	1.95863e-11	Ast-Homeo	Ast
488	AK4	10.5685	1.98376	1.3973e-12	1.1943e-11	Ast-Homeo	Ast
489	DECR1	10.5558	1.54317	9.55974e-13	8.31622e-12	Ast-Homeo	Ast
491	CLDN10	10.4944	3.70595	2.96162e-12	2.46716e-11	Ast-Homeo	Ast
492	ITGB4	10.4821	3.18566	1.68652e-12	1.4337e-11	Ast-Homeo	Ast
493	ZNF334	10.4758	1.60634	1.35575e-12	1.16104e-11	Ast-Homeo	Ast
496	LTBP1	10.4432	1.74497	5.84392e-13	5.15713e-12	Ast-Homeo	Ast
497	PFKFB2	10.43	1.84209	2.65479e-13	2.41943e-12	Ast-Homeo	Ast
499	TSC22D4	10.4064	2.41025	1.30653e-12	1.12194e-11	Ast-Homeo	Ast
501	TMEM47	10.3891	2.39133	2.18447e-12	1.84066e-11	Ast-Homeo	Ast
503	COL4A5	10.3719	1.48394	4.75442e-18	6.00688e-17	Ast-Homeo	Ast
505	AGL	10.3393	1.36267	2.10961e-12	1.78031e-11	Ast-Homeo	Ast
506	GPR143	10.3346	3.70318	4.87602e-12	3.99391e-11	Ast-Homeo	Ast
507	NOTCH1	10.3268	2.0602	1.12933e-12	9.75102e-12	Ast-Homeo	Ast
508	ECE1	10.3163	1.25762	2.50647e-13	2.28995e-12	Ast-Homeo	Ast
509	HRH1	10.3019	1.70789	1.45304e-12	1.24002e-11	Ast-Homeo	Ast
510	LHFPL6	10.2978	1.37701	1.60173e-14	1.59658e-13	Ast-Homeo	Ast
512	GJB6	10.2635	4.81668	6.55815e-12	5.30461e-11	Ast-Homeo	Ast
515	AMZ2	10.2278	2.3136	4.7113e-12	3.8633e-11	Ast-Homeo	Ast
517	NRP1	10.1979	1.93004	1.45846e-12	1.24416e-11	Ast-Homeo	Ast
518	PRDM5	10.1842	1.61525	2.67232e-12	2.23461e-11	Ast-Homeo	Ast
519	AXL	10.1691	1.96785	5.1516e-13	4.57922e-12	Ast-Homeo	Ast
520	ACADVL	10.1654	1.98955	5.56712e-12	4.54139e-11	Ast-Homeo	Ast
522	CD109	10.1508	2.66194	3.68928e-12	3.04452e-11	Ast-Homeo	Ast
524	LINC01896	10.1324	3.23014	6.49275e-12	5.25751e-11	Ast-Homeo	Ast
525	PRR5	10.1149	2.50174	5.16145e-12	4.21828e-11	Ast-Homeo	Ast
528	MYBPC1	10.0515	2.6558	7.39969e-12	5.96338e-11	Ast-Homeo	Ast
530	HTRA1	9.98313	1.98755	2.22627e-12	1.87301e-11	Ast-Homeo	Ast
533	S100A13	9.96113	2.77442	8.057e-12	6.46941e-11	Ast-Homeo	Ast
534	GNG12	9.95488	1.74952	1.02892e-12	8.93317e-12	Ast-Homeo	Ast
536	SLC30A10	9.91329	1.96947	2.95989e-13	2.68304e-12	Ast-Homeo	Ast
538	RIN2	9.89552	1.26489	4.40077e-14	4.25931e-13	Ast-Homeo	Ast
539	IL17D	9.86369	2.16883	1.22664e-11	9.71819e-11	Ast-Homeo	Ast
540	BCAT2	9.85818	2.27899	1.50883e-11	1.18304e-10	Ast-Homeo	Ast
541	IDH2	9.83546	1.817	1.13793e-11	9.03163e-11	Ast-Homeo	Ast
542	LRP1	9.82918	1.35054	2.44684e-12	2.05309e-11	Ast-Homeo	Ast
545	ID2	9.82214	2.47498	7.57423e-12	6.09511e-11	Ast-Homeo	Ast
547	FIGN	9.81644	1.37576	1.35384e-12	1.15986e-11	Ast-Homeo	Ast
549	COL16A1	9.79007	2.08557	8.21069e-12	6.58801e-11	Ast-Homeo	Ast
550	BCR	9.77289	1.36321	8.57864e-12	6.87321e-11	Ast-Homeo	Ast
551	SELENBP1	9.76362	3.03383	1.53396e-11	1.20146e-10	Ast-Homeo	Ast
552	ZIC1	9.75912	1.92405	1.33717e-12	1.14647e-11	Ast-Homeo	Ast
554	BCL9	9.73193	1.51548	1.00135e-11	7.97636e-11	Ast-Homeo	Ast
555	B4GALNT4	9.69749	2.18114	2.10732e-11	1.63425e-10	Ast-Homeo	Ast
559	IL17RB	9.64589	2.89868	2.28292e-11	1.76174e-10	Ast-Homeo	Ast
560	SLC3A2	9.64346	1.92077	1.42584e-11	1.12196e-10	Ast-Homeo	Ast
561	FOXG1	9.58504	1.65192	1.3856e-11	1.09186e-10	Ast-Homeo	Ast
563	KLF15	9.56631	2.55004	2.53874e-11	1.95095e-10	Ast-Homeo	Ast
564	TRIM66	9.53989	1.47253	1.37605e-11	1.08511e-10	Ast-Homeo	Ast
566	CRY2	9.5108	1.47094	2.31881e-11	1.78818e-10	Ast-Homeo	Ast
568	POU3F2	9.46607	2.44257	3.17779e-11	2.41673e-10	Ast-Homeo	Ast
569	THSD1	9.46173	2.56658	3.33971e-11	2.53199e-10	Ast-Homeo	Ast
572	FKBP10	9.44773	3.09122	3.61611e-11	2.73307e-10	Ast-Homeo	Ast
573	PGM1	9.44209	1.66014	2.6417e-11	2.02622e-10	Ast-Homeo	Ast
575	DDR2	9.42977	1.76727	6.54408e-12	5.29517e-11	Ast-Homeo	Ast
576	SMOX	9.42564	2.646	4.30732e-11	3.22888e-10	Ast-Homeo	Ast
579	EAF2	9.39715	1.88182	3.65e-11	2.75679e-10	Ast-Homeo	Ast
580	DPP10	9.39436	2.4045	3.34017e-12	2.76993e-11	Ast-Homeo	Ast
582	PPP2R1B	9.37411	1.58315	2.8697e-11	2.19303e-10	Ast-Homeo	Ast
583	PRRX1	9.37089	1.96198	9.77453e-12	7.79448e-11	Ast-Homeo	Ast
584	NFATC4	9.36934	3.45135	5.07918e-11	3.78556e-10	Ast-Homeo	Ast
585	SIRPA	9.3642	1.27182	1.7101e-11	1.33419e-10	Ast-Homeo	Ast
588	SLC44A3	9.33745	2.85347	5.30278e-11	3.9442e-10	Ast-Homeo	Ast
589	CRB2	9.29914	2.86666	5.43394e-11	4.0363e-10	Ast-Homeo	Ast
591	C16orf74	9.29603	3.3765	6.97753e-11	5.14123e-10	Ast-Homeo	Ast
592	ZIC5	9.28171	2.96013	4.31532e-11	3.23377e-10	Ast-Homeo	Ast
594	EMX2	9.26725	3.88487	7.79517e-11	5.72643e-10	Ast-Homeo	Ast
597	FGF1	9.25776	1.49838	7.57347e-12	6.09511e-11	Ast-Homeo	Ast
598	NACC2	9.24347	1.64816	3.34268e-11	2.53337e-10	Ast-Homeo	Ast
600	PYGM	9.15182	3.25632	7.61653e-11	5.59707e-10	Ast-Homeo	Ast
602	DPY19L3	9.13681	1.36689	5.09224e-11	3.79401e-10	Ast-Homeo	Ast
605	SYT9	9.10022	1.41373	1.11361e-11	8.84497e-11	Ast-Homeo	Ast
606	ANGPTL4	9.09643	3.35611	9.45163e-11	6.911e-10	Ast-Homeo	Ast
607	MAT2A	9.08721	1.40293	5.64815e-11	4.18976e-10	Ast-Homeo	Ast
609	RIDA	9.04869	1.67575	6.73341e-11	4.96967e-10	Ast-Homeo	Ast
611	MT1E	9.034	2.7733	8.33737e-11	6.10843e-10	Ast-Homeo	Ast
612	PARP6	9.03399	1.25164	5.4224e-11	4.02909e-10	Ast-Homeo	Ast
614	PLTP	9.02392	2.97025	1.19185e-10	8.63441e-10	Ast-Homeo	Ast
615	RAVER2	9.01293	1.41872	6.5799e-11	4.86616e-10	Ast-Homeo	Ast
616	SPPL2B	9.00949	1.761	1.23108e-10	8.90692e-10	Ast-Homeo	Ast
618	PMP22	8.96824	2.07513	5.07313e-11	3.78234e-10	Ast-Homeo	Ast
619	CKB	8.94592	1.66532	3.92354e-11	2.95528e-10	Ast-Homeo	Ast
620	ENTPD2	8.92256	3.45434	1.50958e-10	1.08329e-09	Ast-Homeo	Ast
622	CAT	8.86687	2.10724	1.54113e-10	1.10485e-09	Ast-Homeo	Ast
625	ROBO3	8.85823	3.16302	2.41282e-10	1.69715e-09	Ast-Homeo	Ast
626	NT5E	8.82966	2.71685	1.96225e-10	1.38821e-09	Ast-Homeo	Ast
627	SEL1L3	8.82566	1.63454	8.07291e-11	5.92256e-10	Ast-Homeo	Ast
633	KCTD15	8.78693	2.35652	2.12302e-10	1.49905e-09	Ast-Homeo	Ast
635	GPR173	8.77526	1.52616	1.86124e-10	1.32057e-09	Ast-Homeo	Ast
636	GEMIN8	8.76023	1.29143	1.34906e-10	9.7126e-10	Ast-Homeo	Ast
638	PIPOX	8.74636	1.96535	1.93781e-10	1.37268e-09	Ast-Homeo	Ast
639	EHHADH	8.73855	2.60476	3.28981e-10	2.28552e-09	Ast-Homeo	Ast
643	MOXD1	8.7151	2.41897	2.56459e-10	1.79816e-09	Ast-Homeo	Ast
644	ATN1	8.70003	1.26734	1.94576e-10	1.37743e-09	Ast-Homeo	Ast
645	WFS1	8.69742	2.90373	3.51137e-10	2.43484e-09	Ast-Homeo	Ast
646	ZFYVE21	8.69666	1.69923	2.48857e-10	1.74931e-09	Ast-Homeo	Ast
647	PPARGC1A	8.68946	1.54416	1.47112e-10	1.05741e-09	Ast-Homeo	Ast
651	FBLN1	8.67291	2.98098	2.853e-10	1.99191e-09	Ast-Homeo	Ast
652	TPP1	8.65595	1.85826	3.24647e-10	2.25755e-09	Ast-Homeo	Ast
655	GAREM2	8.61984	3.75384	4.89002e-10	3.33822e-09	Ast-Homeo	Ast
657	ETV1	8.59389	1.25737	6.64181e-11	4.90865e-10	Ast-Homeo	Ast
658	BRINP2	8.58574	1.28168	1.37208e-10	9.87512e-10	Ast-Homeo	Ast
661	ITGB8	8.56364	1.495	1.18465e-10	8.58792e-10	Ast-Homeo	Ast
662	INPPL1	8.5636	2.25487	3.56063e-10	2.46744e-09	Ast-Homeo	Ast
664	FAXDC2	8.54672	1.45358	7.33359e-11	5.39455e-10	Ast-Homeo	Ast
666	MT1F	8.53255	2.93924	4.32718e-10	2.97337e-09	Ast-Homeo	Ast
667	SNX21	8.51371	2.07659	4.77023e-10	3.26204e-09	Ast-Homeo	Ast
669	IDH1	8.49028	1.73477	4.39889e-10	3.02091e-09	Ast-Homeo	Ast
670	BDH2	8.47541	2.41886	4.65618e-10	3.18848e-09	Ast-Homeo	Ast
674	TMEM132A	8.45096	1.81292	4.83916e-10	3.30659e-09	Ast-Homeo	Ast
679	NKAIN4	8.4083	2.59704	4.69494e-10	3.21302e-09	Ast-Homeo	Ast
680	PDLIM3	8.40325	2.66911	6.10923e-10	4.13082e-09	Ast-Homeo	Ast
681	EPHX1	8.39123	2.79979	8.22729e-10	5.49043e-09	Ast-Homeo	Ast
683	IZUMO4	8.36565	3.20129	9.35252e-10	6.20934e-09	Ast-Homeo	Ast
684	ARAP1	8.36382	1.38007	2.5917e-10	1.81542e-09	Ast-Homeo	Ast
687	BCAN	8.32884	2.18553	4.64796e-10	3.18384e-09	Ast-Homeo	Ast
689	PAQR8	8.32076	2.35584	8.31762e-10	5.54567e-09	Ast-Homeo	Ast
691	PIEZO1	8.29288	2.04909	6.69077e-10	4.50465e-09	Ast-Homeo	Ast
692	GCDH	8.28068	1.78166	8.37282e-10	5.5774e-09	Ast-Homeo	Ast
697	ACBD7	8.16853	3.83039	1.59164e-09	1.0361e-08	Ast-Homeo	Ast
698	CHST7	8.16805	2.67182	1.34829e-09	8.82385e-09	Ast-Homeo	Ast
700	TMEM184B	8.13841	1.25682	1.19963e-09	7.87666e-09	Ast-Homeo	Ast
704	INHBB	8.10803	3.38414	1.93214e-09	1.24596e-08	Ast-Homeo	Ast
706	GLDC	8.10763	1.43525	7.93733e-10	5.30819e-09	Ast-Homeo	Ast
707	S100A1	8.10158	3.0124	1.67376e-09	1.0857e-08	Ast-Homeo	Ast
708	ALDH2	8.09989	1.46161	1.14166e-09	7.50948e-09	Ast-Homeo	Ast
710	MLYCD	8.08535	1.3729	1.19752e-09	7.86516e-09	Ast-Homeo	Ast
712	ACKR3	8.04317	3.37243	2.1755e-09	1.39553e-08	Ast-Homeo	Ast
714	ENHO	8.02569	2.59433	2.16297e-09	1.3879e-08	Ast-Homeo	Ast
716	PTTG1IP	8.01769	1.43268	9.47389e-10	6.28234e-09	Ast-Homeo	Ast
717	CCS	8.00052	1.70428	2.17623e-09	1.39559e-08	Ast-Homeo	Ast
719	HSD17B6	7.98257	3.23517	2.81104e-09	1.785e-08	Ast-Homeo	Ast
720	S1PR1	7.97165	3.25489	2.47488e-09	1.57746e-08	Ast-Homeo	Ast
721	PCYT1B	7.95619	1.63031	1.75942e-09	1.13858e-08	Ast-Homeo	Ast
725	UBTD1	7.93207	1.83557	2.36033e-09	1.50794e-08	Ast-Homeo	Ast
726	CASKIN1	7.92988	1.66175	2.46413e-09	1.57152e-08	Ast-Homeo	Ast
727	LINC00467	7.92545	2.10663	2.46957e-09	1.57453e-08	Ast-Homeo	Ast
731	MT1M	7.89481	2.90403	2.77937e-09	1.76642e-08	Ast-Homeo	Ast
732	NSMF	7.88228	1.78423	2.85493e-09	1.81078e-08	Ast-Homeo	Ast
738	CHST10	7.81055	1.81907	4.01047e-09	2.49905e-08	Ast-Homeo	Ast
740	TMEM94	7.7871	1.50219	3.69896e-09	2.31609e-08	Ast-Homeo	Ast
743	SEMA3A	7.76176	1.57019	1.56414e-09	1.01879e-08	Ast-Homeo	Ast
745	MAOA	7.75546	1.9586	2.67097e-09	1.69998e-08	Ast-Homeo	Ast
747	HES5	7.74176	3.63238	5.35908e-09	3.29464e-08	Ast-Homeo	Ast
750	LRRC75A	7.71506	1.72261	4.72887e-09	2.92353e-08	Ast-Homeo	Ast
752	REST	7.69077	1.37851	1.70763e-09	1.10669e-08	Ast-Homeo	Ast
754	AGFG2	7.66411	1.78085	5.00089e-09	3.08218e-08	Ast-Homeo	Ast
759	MYORG	7.64207	3.08733	7.06206e-09	4.29243e-08	Ast-Homeo	Ast
760	ERLIN2	7.62477	1.75863	5.92027e-09	3.61968e-08	Ast-Homeo	Ast
762	C2orf76	7.61069	1.31775	4.92542e-09	3.03737e-08	Ast-Homeo	Ast
764	JAM2	7.58329	1.31947	2.99221e-09	1.89349e-08	Ast-Homeo	Ast
766	SHROOM2	7.56341	1.4755	3.60151e-09	2.25763e-08	Ast-Homeo	Ast
769	THBS4	7.55627	1.51501	4.76879e-09	2.94656e-08	Ast-Homeo	Ast
771	KNDC1	7.52821	1.71805	8.02422e-09	4.84381e-08	Ast-Homeo	Ast
773	SSPN	7.50962	1.80347	6.70698e-09	4.08225e-08	Ast-Homeo	Ast
774	TENM2	7.50908	1.29587	3.94165e-10	2.72023e-09	Ast-Homeo	Ast
775	PYGB	7.49454	1.25839	7.73982e-09	4.68369e-08	Ast-Homeo	Ast
778	FAM181B	7.4903	2.60092	9.39047e-09	5.62381e-08	Ast-Homeo	Ast
779	HEPN1	7.48067	3.02494	1.0244e-08	6.11666e-08	Ast-Homeo	Ast
780	PIR	7.46495	1.30405	8.37458e-09	5.04423e-08	Ast-Homeo	Ast
782	DISP3	7.43954	2.11745	1.0322e-08	6.1599e-08	Ast-Homeo	Ast
784	SPRY2	7.4324	1.73167	1.09851e-08	6.53791e-08	Ast-Homeo	Ast
785	HHIPL1	7.4294	2.00297	1.21849e-08	7.22459e-08	Ast-Homeo	Ast
786	KIAA1614	7.42773	1.74284	9.74603e-09	5.8304e-08	Ast-Homeo	Ast
787	ENKUR	7.42489	2.08782	1.14924e-08	6.82876e-08	Ast-Homeo	Ast
788	NFATC1	7.42156	1.81837	4.65469e-09	2.8801e-08	Ast-Homeo	Ast
790	PLCH1	7.38349	1.2701	1.63952e-09	1.06506e-08	Ast-Homeo	Ast
796	RLBP1	7.36886	4.35671	1.69858e-08	9.89781e-08	Ast-Homeo	Ast
797	SOX21	7.36843	2.79815	1.27521e-08	7.54665e-08	Ast-Homeo	Ast
799	ARHGEF10	7.36458	1.46618	7.89958e-09	4.77249e-08	Ast-Homeo	Ast
800	NR2E1	7.35523	2.63048	1.41009e-08	8.29582e-08	Ast-Homeo	Ast
803	SEMA3B	7.35034	1.65717	4.06239e-09	2.52782e-08	Ast-Homeo	Ast
805	SPX	7.34312	2.67252	1.3945e-08	8.20852e-08	Ast-Homeo	Ast
808	CYBRD1	7.31572	1.61148	8.8818e-09	5.3366e-08	Ast-Homeo	Ast
809	TSPOAP1	7.30765	1.65673	1.61621e-08	9.44033e-08	Ast-Homeo	Ast
810	NDP	7.30333	2.59148	1.84296e-08	1.06995e-07	Ast-Homeo	Ast
816	PC	7.26872	1.44254	1.64435e-08	9.59449e-08	Ast-Homeo	Ast
817	IMPA2	7.26789	2.4848	1.8686e-08	1.08398e-07	Ast-Homeo	Ast
819	GATD1	7.26098	1.4174	1.68042e-08	9.79977e-08	Ast-Homeo	Ast
821	PPP1R1B	7.24499	2.51181	2.08152e-08	1.19867e-07	Ast-Homeo	Ast
824	ALDOC	7.23241	1.67175	1.61249e-08	9.4211e-08	Ast-Homeo	Ast
825	MSI1	7.22391	2.83501	2.34165e-08	1.34212e-07	Ast-Homeo	Ast
826	LRP10	7.22234	2.128	1.58829e-08	9.28462e-08	Ast-Homeo	Ast
827	ELN	7.21244	1.52478	9.33004e-09	5.59218e-08	Ast-Homeo	Ast
830	ZNF844	7.19466	1.48082	1.54029e-08	9.0184e-08	Ast-Homeo	Ast
831	RASSF8	7.18961	1.26878	8.90243e-09	5.34753e-08	Ast-Homeo	Ast
832	CERS1	7.18683	2.07036	2.37392e-08	1.35955e-07	Ast-Homeo	Ast
834	SEC14L2	7.1738	1.94608	2.3835e-08	1.36453e-07	Ast-Homeo	Ast
837	RXRG	7.13316	2.31819	2.19921e-08	1.2641e-07	Ast-Homeo	Ast
841	MGME1	7.0543	1.63465	2.7971e-08	1.59032e-07	Ast-Homeo	Ast
852	FGFR1	6.99149	1.36845	1.792e-08	1.04201e-07	Ast-Homeo	Ast
854	RYR1	6.98014	1.27396	1.09365e-08	6.51246e-08	Ast-Homeo	Ast
857	PMP2	6.93052	1.95652	3.50166e-08	1.96602e-07	Ast-Homeo	Ast
858	C1orf198	6.92627	1.38221	2.3177e-08	1.32899e-07	Ast-Homeo	Ast
859	AMER2	6.92133	1.34134	2.21007e-08	1.26968e-07	Ast-Homeo	Ast
860	LYN	6.92026	1.57435	9.10828e-09	5.46671e-08	Ast-Homeo	Ast
862	LIX1	6.91514	2.61099	4.9366e-08	2.73746e-07	Ast-Homeo	Ast
876	ARSD	6.87016	1.70984	4.27733e-08	2.38631e-07	Ast-Homeo	Ast
886	DDR1	6.8023	1.68301	5.17945e-08	2.86634e-07	Ast-Homeo	Ast
890	IL17RD	6.76331	2.40938	8.39823e-08	4.51813e-07	Ast-Homeo	Ast
893	SLC25A43	6.73773	1.51282	7.92566e-08	4.28169e-07	Ast-Homeo	Ast
903	TRAF4	6.68335	2.00599	8.51591e-08	4.57473e-07	Ast-Homeo	Ast
907	MOV10	6.66301	1.7068	9.53735e-08	5.09732e-07	Ast-Homeo	Ast
908	SCML1	6.6607	1.27235	9.01069e-08	4.82639e-07	Ast-Homeo	Ast
909	ARHGEF40	6.66007	1.48599	7.43005e-08	4.0258e-07	Ast-Homeo	Ast
910	RGN	6.65528	1.68123	1.01977e-07	5.43179e-07	Ast-Homeo	Ast
923	PFKL	6.57378	1.29896	1.16976e-07	6.17637e-07	Ast-Homeo	Ast
926	AEBP1	6.54401	3.09221	1.63388e-07	8.46718e-07	Ast-Homeo	Ast
944	PLEKHB1	6.44901	1.5735	1.15332e-07	6.09592e-07	Ast-Homeo	Ast
946	SLC2A12	6.4258	1.78994	2.0873e-07	1.06885e-06	Ast-Homeo	Ast
950	MEIS1	6.41534	1.26402	1.00349e-07	5.34896e-07	Ast-Homeo	Ast
960	RGL2	6.348	1.86101	2.85796e-07	1.43741e-06	Ast-Homeo	Ast
962	GSTM2	6.33555	2.05332	2.68055e-07	1.3522e-06	Ast-Homeo	Ast
975	GALM	6.27947	1.45833	2.14642e-07	1.09657e-06	Ast-Homeo	Ast
983	TTYH2	6.24647	1.37236	1.61625e-07	8.38173e-07	Ast-Homeo	Ast
989	CKMT2	6.20968	1.34464	3.06881e-07	1.53713e-06	Ast-Homeo	Ast
995	FAM189A2	6.18473	3.74421	5.13475e-07	2.50245e-06	Ast-Homeo	Ast
996	MDFIC	6.18448	1.40038	2.93251e-07	1.47288e-06	Ast-Homeo	Ast
1000	SLC38A3	6.16473	1.84371	3.20211e-07	1.59844e-06	Ast-Homeo	Ast
1004	MASP1	6.1588	2.75224	5.08839e-07	2.4804e-06	Ast-Homeo	Ast
1007	CYP27A1	6.14955	1.35833	3.21368e-07	1.60349e-06	Ast-Homeo	Ast
1010	CSPG5	6.13139	1.546	4.70603e-07	2.30422e-06	Ast-Homeo	Ast
1020	SMTN	6.05712	1.62208	4.00942e-07	1.97855e-06	Ast-Homeo	Ast
1026	CXCL14	6.01616	1.76084	3.33771e-07	1.66236e-06	Ast-Homeo	Ast
1035	GPRC5C	5.9532	1.83565	6.12091e-07	2.95947e-06	Ast-Homeo	Ast
1041	MAL	5.91338	1.42805	3.99329e-07	1.97103e-06	Ast-Homeo	Ast
1043	VSIR	5.91081	1.52859	4.71046e-07	2.30537e-06	Ast-Homeo	Ast
1047	DBI	5.89062	1.49725	8.8401e-07	4.20129e-06	Ast-Homeo	Ast
1048	MXD4	5.88918	1.29509	1.06166e-06	4.99384e-06	Ast-Homeo	Ast
1057	FKBP9	5.84689	1.41508	1.11818e-06	5.24285e-06	Ast-Homeo	Ast
1064	LAMB2	5.83366	1.8639	8.9584e-07	4.252e-06	Ast-Homeo	Ast
1071	ACSS3	5.80177	3.14971	1.54953e-06	7.16462e-06	Ast-Homeo	Ast
1082	MMP28	5.76182	3.0767	1.83559e-06	8.41304e-06	Ast-Homeo	Ast
1098	CABLES1	5.68423	3.12724	2.32215e-06	1.05031e-05	Ast-Homeo	Ast
1101	RUBCNL	5.67995	1.3004	9.72188e-07	4.59259e-06	Ast-Homeo	Ast
1102	ACSF2	5.67203	2.69727	2.29937e-06	1.04065e-05	Ast-Homeo	Ast
1113	RGS3	5.63619	1.39176	1.77554e-06	8.15821e-06	Ast-Homeo	Ast
1119	HES1	5.61453	2.45513	2.57001e-06	1.15412e-05	Ast-Homeo	Ast
1122	LINC01114	5.59827	2.05061	2.85285e-06	1.27154e-05	Ast-Homeo	Ast
1123	MMD2	5.59596	3.13454	2.91871e-06	1.29905e-05	Ast-Homeo	Ast
1125	MFGE8	5.58619	2.87374	3.00768e-06	1.33541e-05	Ast-Homeo	Ast
1138	YAP1	5.53279	2.93935	3.42866e-06	1.51044e-05	Ast-Homeo	Ast
1140	NID1	5.52914	1.4402	1.80089e-06	8.26608e-06	Ast-Homeo	Ast
1149	LINC00472	5.49056	1.5849	2.79685e-06	1.2486e-05	Ast-Homeo	Ast
1153	METTL7A	5.47209	2.9956	4.2938e-06	1.868e-05	Ast-Homeo	Ast
1154	C1orf54	5.46773	1.56434	2.96476e-06	1.31821e-05	Ast-Homeo	Ast
1155	DPYSL3	5.46261	1.42476	3.44992e-06	1.51889e-05	Ast-Homeo	Ast
1169	SNX33	5.41434	1.75539	3.61322e-06	1.58634e-05	Ast-Homeo	Ast
1175	FIBIN	5.39634	2.5361	4.91598e-06	2.11775e-05	Ast-Homeo	Ast
1185	IGDCC3	5.36583	1.57725	5.50802e-06	2.35344e-05	Ast-Homeo	Ast
1187	SH3BP2	5.3501	2.91625	6.11007e-06	2.59007e-05	Ast-Homeo	Ast
1193	RAPGEF3	5.33371	2.93161	6.45537e-06	2.72699e-05	Ast-Homeo	Ast
1216	HGF	5.26324	2.2971	7.72384e-06	3.22386e-05	Ast-Homeo	Ast
1225	TNC	5.23921	2.3737	6.7823e-06	2.8536e-05	Ast-Homeo	Ast
1226	STOM	5.23676	1.33033	4.97362e-06	2.14006e-05	Ast-Homeo	Ast
1236	FGF11	5.19661	2.67262	9.27034e-06	3.83661e-05	Ast-Homeo	Ast
1241	WNT7B	5.16461	2.91704	1.08166e-05	4.4448e-05	Ast-Homeo	Ast
1258	VIM	5.08855	2.0105	1.08583e-05	4.46109e-05	Ast-Homeo	Ast
1273	MT2A	5.02284	2.72812	1.5674e-05	6.28475e-05	Ast-Homeo	Ast
1275	VANGL2	5.01747	1.54103	1.44342e-05	5.81623e-05	Ast-Homeo	Ast
1285	GFRA1	4.99403	1.33318	1.31801e-05	5.34415e-05	Ast-Homeo	Ast
1293	VEGFA	4.9779	2.38196	1.80408e-05	7.15683e-05	Ast-Homeo	Ast
1321	PREX2	4.89228	2.63061	2.33816e-05	9.13233e-05	Ast-Homeo	Ast
1323	KCNJ16	4.88753	1.6249	1.85161e-05	7.32554e-05	Ast-Homeo	Ast
1364	ADORA2B	4.73176	2.98525	3.86261e-05	0.000146181	Ast-Homeo	Ast
1367	LYPD1	4.72158	1.2766	3.04265e-05	0.000116808	Ast-Homeo	Ast
1370	ZNF521	4.71054	2.00157	4.00825e-05	0.000151317	Ast-Homeo	Ast
1385	SCRG1	4.68159	1.41149	3.90323e-05	0.00014758	Ast-Homeo	Ast
1386	S100A16	4.68045	1.8798	3.84282e-05	0.000145496	Ast-Homeo	Ast
1394	CYSTM1	4.6524	1.93318	4.76142e-05	0.000177707	Ast-Homeo	Ast
1405	PPARA	4.61568	1.97543	5.38143e-05	0.000199528	Ast-Homeo	Ast
1411	HEY2	4.59429	1.26666	4.01153e-05	0.000151414	Ast-Homeo	Ast
1423	HAP1	4.54741	1.4466	5.66633e-05	0.00020921	Ast-Homeo	Ast
1436	ZHX2	4.51054	2.08286	7.2133e-05	0.000261976	Ast-Homeo	Ast
1439	RAMP1	4.50806	2.06088	7.41319e-05	0.000268704	Ast-Homeo	Ast
1455	TSPAN6	4.46754	1.68556	7.37292e-05	0.000267376	Ast-Homeo	Ast
1464	MICA	4.44658	2.41071	8.82721e-05	0.000316156	Ast-Homeo	Ast
1469	C5orf63	4.43732	1.26353	8.08615e-05	0.000291417	Ast-Homeo	Ast
1478	SYT17	4.41576	1.77115	9.39946e-05	0.000335342	Ast-Homeo	Ast
1489	CTXND1	4.39352	1.90332	9.78113e-05	0.000347888	Ast-Homeo	Ast
1496	RHOB	4.36937	1.35564	0.000107426	0.000379876	Ast-Homeo	Ast
1499	ZNF211	4.35723	1.29471	0.000109335	0.000386129	Ast-Homeo	Ast
1511	ZNF703	4.33802	1.97868	0.000118991	0.000416685	Ast-Homeo	Ast
1513	BTBD17	4.33753	2.94387	0.000121816	0.00042536	Ast-Homeo	Ast
1540	ATOH8	4.28781	1.49972	0.00012554	0.000436909	Ast-Homeo	Ast
1547	DAAM2	4.27813	2.00751	0.000135756	0.000469716	Ast-Homeo	Ast
1551	ABCC9	4.26718	1.8207	0.000134093	0.000464691	Ast-Homeo	Ast
1555	SNTB1	4.26049	2.1339	0.000139254	0.00048106	Ast-Homeo	Ast
1568	CNN3	4.20645	1.72945	0.000176323	0.000598964	Ast-Homeo	Ast
1582	PARD3	4.17541	2.02514	0.000186264	0.000630109	Ast-Homeo	Ast
1586	HSPB1	4.16984	1.49009	0.000185345	0.000627288	Ast-Homeo	Ast
1594	OGFRL1	4.14606	1.67254	0.000208636	0.000701693	Ast-Homeo	Ast
1595	SLC2A10	4.14104	2.82182	0.000216279	0.000725733	Ast-Homeo	Ast
1598	LGALS3	4.13209	2.69692	0.000222136	0.000743008	Ast-Homeo	Ast
1599	SASH1	4.12966	1.92064	0.00021847	0.000732097	Ast-Homeo	Ast
1613	SIGIRR	4.10818	1.34408	0.000212858	0.000714907	Ast-Homeo	Ast
1625	COLEC12	4.08282	1.49047	0.00019927	0.000671938	Ast-Homeo	Ast
1628	FGD4	4.08144	1.71652	0.000249356	0.00082689	Ast-Homeo	Ast
1629	DHRS3	4.07772	1.88563	0.000247516	0.000821162	Ast-Homeo	Ast
1635	NCKAP5	4.05778	1.90684	0.000255923	0.00084701	Ast-Homeo	Ast
1650	DPF3	4.02504	1.59985	0.000290302	0.00095048	Ast-Homeo	Ast
1653	RARG	4.02214	2.11294	0.000303073	0.000989665	Ast-Homeo	Ast
1681	MTMR10	3.94774	1.48091	0.000363308	0.00117141	Ast-Homeo	Ast
1688	PALM	3.9385	1.76121	0.000389102	0.00124781	Ast-Homeo	Ast
1703	OSMR	3.91062	1.25435	0.000342328	0.0011088	Ast-Homeo	Ast
1735	MFHAS1	3.85678	1.51841	0.000481215	0.00151637	Ast-Homeo	Ast
1743	NINL	3.83585	1.3812	0.000501863	0.00157523	Ast-Homeo	Ast
1770	TNFRSF1A	3.78636	1.25386	0.000547893	0.00170821	Ast-Homeo	Ast
1833	PELI2	3.67529	1.43959	0.000793636	0.0024023	Ast-Homeo	Ast
1835	PFKFB3	3.66912	1.37782	0.000812935	0.00245565	Ast-Homeo	Ast
1839	PTAR1	3.66624	1.52099	0.000829204	0.00249965	Ast-Homeo	Ast
1844	SLITRK2	3.6612	1.63438	0.000839094	0.002526	Ast-Homeo	Ast
1845	USP3	3.66048	1.34058	0.000822505	0.00248116	Ast-Homeo	Ast
1853	KIAA1671	3.65237	1.46313	0.000851999	0.00256135	Ast-Homeo	Ast
1903	RASL12	3.53144	1.65282	0.00112753	0.00331811	Ast-Homeo	Ast
1919	ADCY8	3.50595	1.27412	0.00123439	0.00360984	Ast-Homeo	Ast
1921	IKZF2	3.50431	1.30753	0.00128315	0.00373951	Ast-Homeo	Ast
1929	MAP3K5	3.49059	1.47454	0.00132691	0.00385277	Ast-Homeo	Ast
1942	SUCLG2	3.47346	1.28226	0.00136029	0.00394136	Ast-Homeo	Ast
1971	CYP7B1	3.41787	1.28128	0.00161852	0.00462142	Ast-Homeo	Ast
2017	SLC2A4RG	3.33432	1.50815	0.00205792	0.00573906	Ast-Homeo	Ast
2032	SPATA6	3.31407	1.31016	0.00212222	0.00590194	Ast-Homeo	Ast
2036	CECR2	3.31015	1.36778	0.00214012	0.00594948	Ast-Homeo	Ast
2037	SAT1	3.30983	1.32386	0.00216344	0.00600821	Ast-Homeo	Ast
2048	TMEM176B	3.29679	1.44904	0.00217351	0.00603239	Ast-Homeo	Ast
2049	ZFP36L1	3.2951	1.47519	0.00220488	0.0061079	Ast-Homeo	Ast
2060	C3orf70	3.26823	1.30629	0.00242359	0.00665844	Ast-Homeo	Ast
2090	STRIP2	3.23019	1.88656	0.00276414	0.00750598	Ast-Homeo	Ast
2099	PLXNB2	3.21834	1.69487	0.00284428	0.00770647	Ast-Homeo	Ast
2127	GSDMD	3.15728	1.84836	0.00326684	0.00875333	Ast-Homeo	Ast
2142	ZFP36L2	3.13002	1.42795	0.00342368	0.00913356	Ast-Homeo	Ast
2146	MYLK	3.11985	1.33335	0.00361867	0.00961643	Ast-Homeo	Ast
2153	FABP7	3.11763	2.03748	0.00368958	0.00979423	Ast-Homeo	Ast
2168	CD81	3.09399	1.32182	0.0038959	0.0102886	Ast-Homeo	Ast
2195	ADA	3.0546	1.76287	0.0042682	0.0111845	Ast-Homeo	Ast
2211	CA8	3.01751	1.33204	0.00470868	0.0122324	Ast-Homeo	Ast
2224	NKX2-2	3.00334	1.6647	0.00491228	0.0127044	Ast-Homeo	Ast
2428	UBA7	2.74098	1.53065	0.00955521	0.0231227	Ast-Homeo	Ast
2527	ZIC2	2.62794	1.39943	0.0124742	0.0293632	Ast-Homeo	Ast
2559	RDH10	2.59096	1.60642	0.0138689	0.0322323	Ast-Homeo	Ast
0	ADGRV1	35.7224	5.52725	3.54539e-18	3.9231e-17	Ast-Other	Ast
1	GPC5	34.7777	4.89948	8.15284e-22	1.07382e-20	Ast-Other	Ast
2	SLC1A2	34.0548	5.25979	1.76811e-18	1.99664e-17	Ast-Other	Ast
3	PITPNC1	28.3268	3.25345	8.49599e-18	9.22033e-17	Ast-Other	Ast
4	NHSL1	27.6313	3.89073	4.05679e-15	3.72957e-14	Ast-Other	Ast
5	SLC1A3	25.6513	4.39764	3.24583e-15	3.00157e-14	Ast-Other	Ast
6	ZNRF3	24.7672	3.47392	9.14953e-13	7.34666e-12	Ast-Other	Ast
7	SLC4A4	24.4047	3.94038	1.08891e-12	8.69271e-12	Ast-Other	Ast
8	MERTK	23.9731	3.05263	1.78786e-15	1.68302e-14	Ast-Other	Ast
9	RORA	23.7806	2.19781	1.1594e-22	1.59482e-21	Ast-Other	Ast
10	MEIS2	20.7834	3.06624	2.30119e-12	1.79663e-11	Ast-Other	Ast
11	MSI2	20.4867	2.65482	9.33564e-12	6.99823e-11	Ast-Other	Ast
12	BMPR1B	20.2639	4.78297	1.8616e-10	1.27163e-09	Ast-Other	Ast
14	ATP1A2	18.3811	3.46146	6.39511e-12	4.84176e-11	Ast-Other	Ast
15	LSAMP	18.1153	2.13788	1.77144e-15	1.66827e-14	Ast-Other	Ast
16	C1orf61	18.0308	3.11156	1.85542e-10	1.26794e-09	Ast-Other	Ast
17	GLIS3	17.9756	3.57355	4.0843e-10	2.71575e-09	Ast-Other	Ast
18	AHCYL2	17.9205	2.71564	7.42565e-10	4.8424e-09	Ast-Other	Ast
19	LINC00461	17.8662	2.26286	7.14722e-11	5.01925e-10	Ast-Other	Ast
20	ZFHX4	17.7654	3.23872	2.29359e-10	1.56042e-09	Ast-Other	Ast
21	NPAS3	17.7125	2.91612	7.10602e-12	5.35971e-11	Ast-Other	Ast
22	ACSBG1	17.6578	3.61815	5.30831e-10	3.49897e-09	Ast-Other	Ast
23	FBXL7	17.5677	3.29898	4.13065e-11	2.95263e-10	Ast-Other	Ast
24	SFXN5	17.4015	3.08178	1.07431e-09	6.92712e-09	Ast-Other	Ast
25	GABRA2	17.0608	2.7771	6.52349e-10	4.26927e-09	Ast-Other	Ast
26	GAREM1	17.0585	2.10369	3.5739e-10	2.39519e-09	Ast-Other	Ast
28	GLI3	16.7641	4.21035	2.47473e-09	1.54296e-08	Ast-Other	Ast
29	GABRB1	16.5734	2.41332	6.21662e-11	4.39094e-10	Ast-Other	Ast
30	FGFR2	16.0598	2.65039	1.27304e-10	8.78868e-10	Ast-Other	Ast
31	PAMR1	15.994	4.34512	6.00702e-09	3.62413e-08	Ast-Other	Ast
32	MT3	15.5762	3.60449	5.79557e-09	3.50233e-08	Ast-Other	Ast
33	CSGALNACT1	15.4226	2.26674	3.57536e-10	2.39544e-09	Ast-Other	Ast
35	RYR3	15.3259	3.85337	5.23064e-09	3.16789e-08	Ast-Other	Ast
36	ZNF98	15.2312	4.61774	1.09346e-08	6.47111e-08	Ast-Other	Ast
37	CADM1	15.0407	2.24944	1.21896e-09	7.81479e-09	Ast-Other	Ast
38	CDH20	15.04	3.31649	2.21783e-09	1.39027e-08	Ast-Other	Ast
39	MACF1	14.9653	1.71465	5.80088e-09	3.50457e-08	Ast-Other	Ast
40	ABLIM1	14.9322	2.3518	1.64753e-09	1.04286e-08	Ast-Other	Ast
41	CTNNA2	14.8069	2.79066	3.36482e-10	2.25879e-09	Ast-Other	Ast
42	MIR99AHG	14.67	2.03782	3.05853e-09	1.893e-08	Ast-Other	Ast
43	FAM184A	14.4137	2.53786	1.41898e-08	8.31921e-08	Ast-Other	Ast
44	SLC7A11	14.1627	3.78204	1.78253e-08	1.0335e-07	Ast-Other	Ast
45	NEAT1	13.7878	2.50038	3.80604e-10	2.54071e-09	Ast-Other	Ast
46	GLUD1	13.7076	2.92087	3.4622e-08	1.95283e-07	Ast-Other	Ast
47	CHPT1	13.7066	2.35563	3.07675e-08	1.74571e-07	Ast-Other	Ast
48	RFX4	13.699	3.92767	2.86838e-08	1.63296e-07	Ast-Other	Ast
49	ARHGEF26	13.6886	3.71716	3.37613e-08	1.90624e-07	Ast-Other	Ast
50	ZBTB20	13.527	2.34694	7.0573e-10	4.60766e-09	Ast-Other	Ast
51	PLPP3	13.4897	3.37469	2.80756e-08	1.59916e-07	Ast-Other	Ast
52	ETNPPL	13.3743	4.74386	5.75794e-08	3.20502e-07	Ast-Other	Ast
53	NFIA	13.3424	2.39867	7.39999e-09	4.43294e-08	Ast-Other	Ast
54	GJA1	13.3039	4.81725	5.94223e-08	3.30259e-07	Ast-Other	Ast
55	RGS20	13.2847	4.38915	6.06169e-08	3.36559e-07	Ast-Other	Ast
56	NTRK2	13.2573	2.14638	3.48414e-09	2.14797e-08	Ast-Other	Ast
57	ITPR2	13.1808	2.20146	1.78032e-09	1.12304e-08	Ast-Other	Ast
58	PPP2R2B	13.16	1.82007	1.84031e-10	1.25865e-09	Ast-Other	Ast
59	FGFR3	12.9456	4.09862	6.27332e-08	3.47695e-07	Ast-Other	Ast
60	MGAT4C	12.7941	2.389	3.33186e-09	2.05736e-08	Ast-Other	Ast
61	TRPM3	12.782	2.998	4.3662e-08	2.45267e-07	Ast-Other	Ast
62	LRP4	12.7583	3.02637	4.59356e-08	2.57776e-07	Ast-Other	Ast
63	STK33	12.6777	3.44368	7.84243e-08	4.30756e-07	Ast-Other	Ast
64	KANK1	12.6458	2.60116	2.03214e-08	1.17235e-07	Ast-Other	Ast
65	PTGDS	12.6228	2.86644	1.71062e-08	9.94951e-08	Ast-Other	Ast
66	NPL	12.5865	2.96819	5.3874e-08	3.00561e-07	Ast-Other	Ast
67	EPHB1	12.5543	2.58971	7.21818e-08	3.97759e-07	Ast-Other	Ast
68	ACOT11	12.5207	2.85193	7.08679e-08	3.9091e-07	Ast-Other	Ast
69	HIF3A	12.369	3.23764	7.0843e-08	3.90871e-07	Ast-Other	Ast
70	SLC39A12	12.3315	4.42932	1.46578e-07	7.81313e-07	Ast-Other	Ast
71	ATP13A4	12.2924	3.64725	1.02304e-07	5.54037e-07	Ast-Other	Ast
72	SHROOM3	12.2087	3.33604	1.09256e-07	5.88932e-07	Ast-Other	Ast
73	CACNB2	12.1867	2.31322	3.20714e-08	1.81502e-07	Ast-Other	Ast
74	GLUL	12.1788	3.4434	9.42251e-08	5.11418e-07	Ast-Other	Ast
75	ERBB4	12.101	2.38277	1.90768e-10	1.3019e-09	Ast-Other	Ast
76	TPD52L1	11.974	4.18396	1.80318e-07	9.52394e-07	Ast-Other	Ast
77	TNIK	11.9066	2.71445	1.04385e-07	5.64506e-07	Ast-Other	Ast
78	NEO1	11.8195	2.20951	1.30035e-07	6.96505e-07	Ast-Other	Ast
79	NEBL	11.782	2.10085	3.98284e-08	2.24305e-07	Ast-Other	Ast
80	RERG	11.585	2.89096	1.76428e-07	9.33189e-07	Ast-Other	Ast
81	GRAMD2B	11.5552	3.12583	1.65636e-07	8.78217e-07	Ast-Other	Ast
82	PRDM16	11.418	3.8218	2.57819e-07	1.34082e-06	Ast-Other	Ast
83	OPHN1	11.3458	2.35816	1.57128e-07	8.34513e-07	Ast-Other	Ast
84	SPARCL1	11.254	2.35959	7.88432e-08	4.32949e-07	Ast-Other	Ast
85	ADGRA3	11.1973	3.18527	2.95878e-07	1.53043e-06	Ast-Other	Ast
86	SORBS1	11.1727	2.37466	1.59925e-07	8.49166e-07	Ast-Other	Ast
87	LIFR	11.1533	2.62135	2.2383e-07	1.1732e-06	Ast-Other	Ast
90	AHCYL1	11.0587	3.11307	4.11791e-07	2.0994e-06	Ast-Other	Ast
91	ID2	11.0467	2.36789	1.47551e-07	7.85967e-07	Ast-Other	Ast
92	PTPRZ1	11.0231	2.90978	8.32878e-08	4.5565e-07	Ast-Other	Ast
93	ARHGAP24	11.004	2.98545	9.73757e-08	5.28127e-07	Ast-Other	Ast
95	ADD3	10.9683	1.88102	2.11298e-07	1.11069e-06	Ast-Other	Ast
96	APOE	10.9593	4.316	3.87353e-07	1.97985e-06	Ast-Other	Ast
97	PDE7B	10.9476	1.97587	6.4356e-08	3.5642e-07	Ast-Other	Ast
99	ID4	10.7085	3.65702	5.29927e-07	2.67873e-06	Ast-Other	Ast
100	BCKDHB	10.6275	2.11375	5.60684e-07	2.829e-06	Ast-Other	Ast
101	RANBP3L	10.5734	4.44519	6.75837e-07	3.3798e-06	Ast-Other	Ast
102	SPON1	10.5314	3.673	6.02116e-07	3.02487e-06	Ast-Other	Ast
103	ASPH	10.5308	2.2049	5.61119e-07	2.83054e-06	Ast-Other	Ast
105	SOX6	10.3869	2.42063	7.93557e-08	4.35546e-07	Ast-Other	Ast
106	SORCS2	10.3592	2.12181	4.79231e-07	2.43252e-06	Ast-Other	Ast
107	TLR4	10.2629	2.91672	6.88149e-07	3.43746e-06	Ast-Other	Ast
109	ALDH1A1	10.208	4.15931	9.60041e-07	4.71642e-06	Ast-Other	Ast
110	PON2	10.1997	2.78643	6.49078e-07	3.25115e-06	Ast-Other	Ast
111	SOX5	10.1921	2.11526	4.15006e-07	2.11481e-06	Ast-Other	Ast
112	SOX2	10.1909	2.44589	5.51525e-07	2.78406e-06	Ast-Other	Ast
113	TNS3	10.1275	2.2925	3.59456e-07	1.84412e-06	Ast-Other	Ast
114	APCDD1	10.0964	2.38379	5.58271e-07	2.81747e-06	Ast-Other	Ast
115	GNA14	10.0955	3.89756	1.05682e-06	5.16303e-06	Ast-Other	Ast
117	TRPS1	10.0366	2.51932	9.14384e-07	4.50822e-06	Ast-Other	Ast
118	SDC2	10.0226	3.16165	1.07196e-06	5.23121e-06	Ast-Other	Ast
119	SLCO1C1	9.94868	3.99317	1.16093e-06	5.64659e-06	Ast-Other	Ast
120	F3	9.94387	4.02891	1.19645e-06	5.80783e-06	Ast-Other	Ast
121	ADCY2	9.92793	2.33537	5.74203e-07	2.89323e-06	Ast-Other	Ast
122	INTU	9.84461	2.18968	1.12174e-06	5.46084e-06	Ast-Other	Ast
123	HEPACAM	9.76334	3.12024	1.22989e-06	5.96359e-06	Ast-Other	Ast
124	ACACB	9.75331	2.8764	1.24694e-06	6.04357e-06	Ast-Other	Ast
125	LRRC3B	9.65432	3.0301	1.47521e-06	7.11236e-06	Ast-Other	Ast
126	CSRP1	9.60324	2.58906	1.19287e-06	5.79171e-06	Ast-Other	Ast
127	MAPK10	9.55711	1.32341	3.0414e-07	1.57205e-06	Ast-Other	Ast
129	FAM171B	9.43592	2.0502	1.5833e-06	7.61345e-06	Ast-Other	Ast
130	PAPLN	9.42943	4.09111	2.18178e-06	1.02934e-05	Ast-Other	Ast
131	CD38	9.38036	3.38218	1.91636e-06	9.10975e-06	Ast-Other	Ast
132	RHOBTB3	9.29927	2.54025	2.06377e-06	9.75969e-06	Ast-Other	Ast
133	SLC25A18	9.28954	3.5815	2.1974e-06	1.03604e-05	Ast-Other	Ast
134	DOCK7	9.25923	2.16103	2.16101e-06	1.01976e-05	Ast-Other	Ast
135	PRKG1	9.22126	2.63131	1.07418e-06	5.23971e-06	Ast-Other	Ast
136	FUT9	9.18515	1.72175	1.11425e-06	5.42915e-06	Ast-Other	Ast
138	CDHR3	9.1134	2.25827	1.96572e-06	9.32405e-06	Ast-Other	Ast
139	DOCK4	9.09372	1.30669	2.02808e-07	1.06734e-06	Ast-Other	Ast
140	BMP2K	9.00607	1.86369	1.28748e-06	6.23183e-06	Ast-Other	Ast
141	TCF7L2	8.97064	2.48782	2.74574e-06	1.2814e-05	Ast-Other	Ast
142	AQP4	8.95359	4.78474	3.45762e-06	1.59503e-05	Ast-Other	Ast
143	CLDN10	8.86014	3.4567	3.69762e-06	1.70075e-05	Ast-Other	Ast
144	ITPKB	8.8379	2.74346	3.11005e-06	1.44377e-05	Ast-Other	Ast
145	RFX2	8.77535	2.54571	3.76307e-06	1.72941e-05	Ast-Other	Ast
146	MYO10	8.74721	2.44625	2.76105e-06	1.288e-05	Ast-Other	Ast
147	PAX6	8.73237	3.69802	4.49997e-06	2.05306e-05	Ast-Other	Ast
148	CPE	8.6405	2.61606	3.65429e-06	1.68187e-05	Ast-Other	Ast
149	TBL1X	8.59982	1.81139	3.03895e-06	1.41255e-05	Ast-Other	Ast
150	ARHGEF4	8.56724	1.97337	3.34041e-06	1.54452e-05	Ast-Other	Ast
151	GABRG1	8.53251	2.8739	4.99903e-06	2.26993e-05	Ast-Other	Ast
152	BCL2	8.495	1.78244	3.58922e-06	1.65262e-05	Ast-Other	Ast
153	PTN	8.45135	2.47387	3.30307e-06	1.52821e-05	Ast-Other	Ast
154	TTYH1	8.35574	2.54369	5.27936e-06	2.3913e-05	Ast-Other	Ast
155	METRN	8.30488	2.53715	6.36549e-06	2.851e-05	Ast-Other	Ast
156	PLXNB1	8.29344	2.79131	6.32249e-06	2.83405e-05	Ast-Other	Ast
157	QKI	8.2875	1.37708	2.22538e-07	1.16671e-06	Ast-Other	Ast
158	RFTN2	8.20049	1.8437	2.6926e-06	1.25714e-05	Ast-Other	Ast
159	PHLPP1	8.18039	1.5646	1.9903e-06	9.43252e-06	Ast-Other	Ast
161	PRKD1	8.07366	1.48777	5.67192e-06	2.55911e-05	Ast-Other	Ast
162	GPAM	8.07272	2.97724	9.15634e-06	4.03044e-05	Ast-Other	Ast
163	MAML2	8.06212	2.26658	4.10666e-06	1.88103e-05	Ast-Other	Ast
164	COL5A3	8.05102	3.63903	8.84238e-06	3.90004e-05	Ast-Other	Ast
166	RHOJ	8.03957	2.9483	8.18345e-06	3.6232e-05	Ast-Other	Ast
167	EDNRB	7.9995	3.42497	9.55962e-06	4.19788e-05	Ast-Other	Ast
169	ASAP2	7.96887	1.73144	8.46551e-06	3.74131e-05	Ast-Other	Ast
170	CMYA5	7.96839	1.82534	6.31494e-06	2.83124e-05	Ast-Other	Ast
171	LMO3	7.96615	1.88861	6.73042e-06	3.00771e-05	Ast-Other	Ast
172	NFIB	7.94453	1.83607	5.34702e-06	2.41896e-05	Ast-Other	Ast
173	PRRX1	7.94126	2.11608	6.24928e-06	2.80523e-05	Ast-Other	Ast
174	SERPINE2	7.92376	2.71502	8.98067e-06	3.95707e-05	Ast-Other	Ast
175	RASSF8	7.89464	1.66433	6.02744e-06	2.71173e-05	Ast-Other	Ast
177	RORB	7.79336	2.88707	9.76461e-06	4.28362e-05	Ast-Other	Ast
178	DDAH1	7.7491	2.40492	1.18739e-05	5.16265e-05	Ast-Other	Ast
179	FGD6	7.63642	2.49577	1.37449e-05	5.9479e-05	Ast-Other	Ast
180	SLC15A2	7.55584	2.59695	1.49616e-05	6.44909e-05	Ast-Other	Ast
181	PTPN13	7.50496	1.75046	1.37888e-05	5.96456e-05	Ast-Other	Ast
182	SLC14A1	7.46726	4.81043	1.96127e-05	8.32829e-05	Ast-Other	Ast
184	NOTCH2	7.45438	2.52383	1.67795e-05	7.18484e-05	Ast-Other	Ast
185	EGFR	7.44619	2.29912	1.38356e-05	5.98367e-05	Ast-Other	Ast
187	DGKG	7.4361	2.08694	1.27627e-05	5.53706e-05	Ast-Other	Ast
188	BICC1	7.43528	2.09252	1.68883e-05	7.22859e-05	Ast-Other	Ast
189	NDRG2	7.42098	2.94216	1.80694e-05	7.70267e-05	Ast-Other	Ast
190	CACHD1	7.38253	2.83739	1.81561e-05	7.73812e-05	Ast-Other	Ast
191	AK4	7.29829	2.21571	2.2275e-05	9.39357e-05	Ast-Other	Ast
192	SLC39A11	7.26175	1.45046	1.42057e-05	6.13649e-05	Ast-Other	Ast
193	ABCA1	7.21915	1.89	1.98625e-05	8.42461e-05	Ast-Other	Ast
194	ITGB4	7.21598	3.3677	2.45875e-05	0.000103233	Ast-Other	Ast
195	SFMBT2	7.21538	1.4801	8.90576e-06	3.92642e-05	Ast-Other	Ast
196	ERBIN	7.20535	1.46452	1.48081e-05	6.38539e-05	Ast-Other	Ast
197	NADK2	7.17836	2.19563	2.60993e-05	0.000109185	Ast-Other	Ast
199	FOXO1	7.15442	1.73746	1.66105e-05	7.11801e-05	Ast-Other	Ast
200	KCNN3	7.14386	2.94638	2.60934e-05	0.000109181	Ast-Other	Ast
201	PDLIM5	7.12614	2.57235	2.49865e-05	0.000104788	Ast-Other	Ast
202	LHX2	7.12556	2.8385	2.80745e-05	0.000116959	Ast-Other	Ast
203	EFR3B	7.11066	1.25675	1.87107e-05	7.96064e-05	Ast-Other	Ast
207	DOCK1	6.99735	1.5943	1.12414e-05	4.90411e-05	Ast-Other	Ast
208	RFX3	6.96572	1.31515	2.95605e-05	0.000122616	Ast-Other	Ast
209	APC2	6.89597	2.22927	3.72537e-05	0.000152514	Ast-Other	Ast
211	CRB1	6.855	2.48678	3.55122e-05	0.000145792	Ast-Other	Ast
212	GPRC5B	6.84352	1.97882	2.83126e-05	0.000117906	Ast-Other	Ast
213	SOX9	6.82835	3.71232	4.16481e-05	0.000169527	Ast-Other	Ast
215	OTUD7B	6.81543	1.43632	2.76094e-05	0.00011513	Ast-Other	Ast
216	DDX58	6.81032	2.35919	4.1838e-05	0.000170237	Ast-Other	Ast
217	ARAP2	6.77203	1.39514	2.36747e-05	9.95737e-05	Ast-Other	Ast
219	GPM6B	6.7648	1.45535	2.43592e-05	0.000102313	Ast-Other	Ast
220	CEP85L	6.76316	1.44582	4.15359e-05	0.000169102	Ast-Other	Ast
221	GRAMD1C	6.75103	3.21841	4.54888e-05	0.000184546	Ast-Other	Ast
222	RPL23A	6.74324	1.82002	3.90635e-05	0.00015942	Ast-Other	Ast
223	RNF182	6.65455	3.12451	4.95354e-05	0.000200041	Ast-Other	Ast
224	SIRPA	6.64405	1.66776	4.77811e-05	0.000193347	Ast-Other	Ast
225	PRDX6	6.53247	2.55362	6.03431e-05	0.000240989	Ast-Other	Ast
227	GOLIM4	6.51342	2.06791	5.46789e-05	0.000219844	Ast-Other	Ast
228	MTUS1	6.50182	1.4247	3.22089e-05	0.0001329	Ast-Other	Ast
229	PLEKHA7	6.43034	2.79388	6.79454e-05	0.000269686	Ast-Other	Ast
230	BAZ2B	6.41113	1.31217	5.50469e-05	0.000221162	Ast-Other	Ast
231	SGCD	6.38978	1.52134	4.8321e-05	0.000195376	Ast-Other	Ast
232	ABCD2	6.38708	2.53063	7.33037e-05	0.000290274	Ast-Other	Ast
233	ZNF516	6.38222	1.92426	6.68334e-05	0.00026556	Ast-Other	Ast
236	AGT	6.28292	3.43602	8.06261e-05	0.000317499	Ast-Other	Ast
237	LGR4	6.2655	2.59093	8.64059e-05	0.000338743	Ast-Other	Ast
239	GRIN2C	6.23967	3.39551	8.75593e-05	0.000342946	Ast-Other	Ast
240	PIK3C2A	6.23054	1.74227	8.80945e-05	0.000344811	Ast-Other	Ast
241	PDGFRB	6.20312	2.36472	6.82424e-05	0.000270768	Ast-Other	Ast
242	BBOX1	6.19641	3.54044	9.40103e-05	0.000366597	Ast-Other	Ast
244	OLFM2	6.18672	1.59613	7.48608e-05	0.000295907	Ast-Other	Ast
246	SH3RF1	6.16767	1.57501	8.34538e-05	0.00032793	Ast-Other	Ast
247	ANTXR1	6.12785	1.50053	8.48748e-05	0.000333157	Ast-Other	Ast
248	ANKDD1A	6.12636	2.33902	9.99944e-05	0.000388726	Ast-Other	Ast
249	CRB2	6.12394	2.82016	0.000101228	0.000393085	Ast-Other	Ast
251	RAB31	6.1177	1.395	5.12584e-05	0.000206696	Ast-Other	Ast
252	NCAN	6.1142	2.43018	9.93506e-05	0.000386531	Ast-Other	Ast
253	WASF3	6.08629	1.42485	9.22707e-05	0.000360324	Ast-Other	Ast
255	FGF2	6.04605	2.96537	0.000114908	0.000442755	Ast-Other	Ast
256	CNTFR	6.04136	2.5427	0.000113544	0.000437803	Ast-Other	Ast
257	FNBP1	6.03991	1.40797	9.27914e-05	0.000362229	Ast-Other	Ast
258	MED12L	6.01639	1.80437	0.000105133	0.000407371	Ast-Other	Ast
259	PSD2	5.98561	2.92725	0.000123115	0.000470913	Ast-Other	Ast
260	NACC2	5.97682	1.86279	0.000117851	0.000453079	Ast-Other	Ast
261	OAF	5.9693	3.36814	0.000128106	0.000488731	Ast-Other	Ast
263	PLOD2	5.96245	2.1828	0.000123546	0.00047248	Ast-Other	Ast
264	RPS11	5.92627	1.4386	0.000106023	0.000410603	Ast-Other	Ast
268	RGMA	5.8988	2.78474	0.000135572	0.000515159	Ast-Other	Ast
271	GPR37L1	5.86626	2.86402	0.000140368	0.000531914	Ast-Other	Ast
272	SLC1A4	5.85336	2.37349	0.000151374	0.000570965	Ast-Other	Ast
273	ACP6	5.84398	2.56708	0.000155456	0.000585387	Ast-Other	Ast
274	BAALC	5.84197	1.51274	0.000134718	0.000512182	Ast-Other	Ast
276	NRCAM	5.82547	1.32466	8.1371e-05	0.000320146	Ast-Other	Ast
277	PPARGC1A	5.82152	1.36475	0.000121903	0.00046709	Ast-Other	Ast
278	TSC22D4	5.72168	2.70189	0.000174699	0.00065357	Ast-Other	Ast
281	FGGY	5.68804	1.96778	0.000187858	0.000699469	Ast-Other	Ast
282	PHKA1	5.68077	2.5004	0.000187155	0.000697087	Ast-Other	Ast
283	DPP10	5.65888	2.23411	0.000131936	0.000502296	Ast-Other	Ast
287	TOX	5.63894	1.32603	0.000120453	0.000461936	Ast-Other	Ast
289	ARHGAP31	5.6314	1.40415	0.000116602	0.000448731	Ast-Other	Ast
290	BCAR3	5.62696	1.88193	0.000185555	0.000691715	Ast-Other	Ast
291	SLC6A11	5.59209	2.37834	0.000213967	0.000790133	Ast-Other	Ast
296	C2orf72	5.52229	2.17358	0.000234303	0.000859175	Ast-Other	Ast
297	RALGAPA2	5.5099	1.37769	0.000232	0.000851581	Ast-Other	Ast
298	MT1E	5.49346	3.02555	0.000243418	0.000889342	Ast-Other	Ast
300	PLCG1	5.48034	1.93913	0.00024819	0.000905723	Ast-Other	Ast
302	SLC25A33	5.46325	1.8596	0.000249731	0.000910892	Ast-Other	Ast
304	WLS	5.44717	1.84556	0.000239774	0.000877192	Ast-Other	Ast
305	NTSR2	5.43925	3.51573	0.00027309	0.000991495	Ast-Other	Ast
307	PSAT1	5.42012	2.19454	0.000264197	0.000960793	Ast-Other	Ast
309	PLSCR4	5.37462	2.72154	0.000283507	0.00102526	Ast-Other	Ast
311	ALDH7A1	5.32326	2.13918	0.000316238	0.00113393	Ast-Other	Ast
312	DIO2	5.30699	2.53959	0.000322001	0.00115328	Ast-Other	Ast
313	ZFAND6	5.29113	1.43072	0.000298995	0.00107631	Ast-Other	Ast
314	MT1M	5.28097	3.22458	0.000339261	0.00120978	Ast-Other	Ast
315	MOXD1	5.26953	3.06272	0.000351026	0.00124891	Ast-Other	Ast
318	S100A1	5.23303	2.96762	0.000359461	0.00127685	Ast-Other	Ast
320	MEGF10	5.19689	2.2529	0.000346141	0.00123252	Ast-Other	Ast
322	RAVER2	5.1705	1.46964	0.000373433	0.00132371	Ast-Other	Ast
323	LPIN1	5.14977	1.51443	0.000392241	0.00138658	Ast-Other	Ast
324	ATP1B2	5.14176	2.86666	0.000410586	0.00144609	Ast-Other	Ast
325	ADGRG1	5.12303	2.23977	0.00040341	0.00142263	Ast-Other	Ast
326	PBXIP1	5.11629	3.21614	0.000435432	0.00152699	Ast-Other	Ast
327	DDR2	5.09786	1.83193	0.000393068	0.00138928	Ast-Other	Ast
329	BBS2	5.07353	1.87802	0.000455613	0.00159244	Ast-Other	Ast
332	PTPRF	5.00671	1.4349	0.000479862	0.001674	Ast-Other	Ast
334	HIP1R	4.9759	1.34541	0.000401006	0.00141483	Ast-Other	Ast
335	TGFB2	4.95369	2.43276	0.000542302	0.00187636	Ast-Other	Ast
336	ITGB8	4.93834	1.76449	0.000519798	0.00180303	Ast-Other	Ast
337	TMEM47	4.90767	2.42854	0.000584927	0.00201403	Ast-Other	Ast
339	SNCAIP	4.89769	2.37523	0.000598696	0.00205854	Ast-Other	Ast
340	PIR	4.87658	1.80076	0.000619034	0.00212382	Ast-Other	Ast
342	CDC42EP4	4.85009	2.99797	0.000642776	0.00219911	Ast-Other	Ast
344	EGLN3	4.84563	2.43739	0.000649638	0.00221982	Ast-Other	Ast
345	WIF1	4.84014	2.52301	0.000613983	0.00210715	Ast-Other	Ast
346	EPM2A	4.83369	1.40648	0.000644177	0.00220356	Ast-Other	Ast
348	IGFBP7	4.80784	2.37558	0.000605527	0.0020804	Ast-Other	Ast
350	PTCH1	4.78271	1.88129	0.000700442	0.00237645	Ast-Other	Ast
351	PYGM	4.77126	3.60451	0.000738299	0.00249489	Ast-Other	Ast
354	ITGA7	4.74983	2.28828	0.00072336	0.00244817	Ast-Other	Ast
355	AASS	4.73751	1.95633	0.000732342	0.00247628	Ast-Other	Ast
356	SRGAP1	4.72961	1.26811	0.000647389	0.00221317	Ast-Other	Ast
357	TP53BP2	4.72431	2.17969	0.000763757	0.00257381	Ast-Other	Ast
358	ADHFE1	4.72199	2.35061	0.000784496	0.00263925	Ast-Other	Ast
360	MFAP3L	4.71308	1.82729	0.000762046	0.00256843	Ast-Other	Ast
362	ZNF423	4.69743	1.93176	0.000773882	0.00260553	Ast-Other	Ast
363	IL17D	4.68574	2.25907	0.000834038	0.00279908	Ast-Other	Ast
364	CPQ	4.68328	1.57218	0.000755068	0.00254686	Ast-Other	Ast
365	AHNAK	4.67067	2.2682	0.000798201	0.00268371	Ast-Other	Ast
366	NAT8L	4.65422	2.05575	0.000860483	0.00288167	Ast-Other	Ast
367	BCL6	4.64799	2.30757	0.000865088	0.00289577	Ast-Other	Ast
368	TEAD1	4.64614	1.4888	0.000847359	0.00284032	Ast-Other	Ast
372	ITGA6	4.62493	1.92982	0.000802154	0.00269577	Ast-Other	Ast
373	S100A13	4.61312	2.96752	0.000933207	0.00310397	Ast-Other	Ast
375	NEK6	4.60364	1.80466	0.000900268	0.00300167	Ast-Other	Ast
376	SLC7A10	4.59718	3.35806	0.000955631	0.00317184	Ast-Other	Ast
378	EMID1	4.58243	2.35609	0.000952941	0.00316387	Ast-Other	Ast
379	ECHDC2	4.57914	1.61119	0.00093451	0.00310783	Ast-Other	Ast
380	IQCK	4.57819	1.42586	0.000930741	0.0030967	Ast-Other	Ast
381	WFS1	4.57505	2.67797	0.000985715	0.00326038	Ast-Other	Ast
385	MYBPC1	4.5229	2.62625	0.00107197	0.00352554	Ast-Other	Ast
389	MRO	4.49486	2.85429	0.00111782	0.00366595	Ast-Other	Ast
390	TRIM66	4.49004	1.95288	0.00112776	0.00369455	Ast-Other	Ast
391	MID1	4.48468	1.9214	0.00111036	0.00364473	Ast-Other	Ast
392	FSTL1	4.4797	2.38666	0.00113825	0.00372462	Ast-Other	Ast
393	SLC25A37	4.47453	1.58455	0.00111539	0.00365905	Ast-Other	Ast
394	TMEM164	4.47228	2.14354	0.00115777	0.003784	Ast-Other	Ast
395	VIM	4.46082	2.67568	0.00112559	0.00368978	Ast-Other	Ast
397	PTTG1IP	4.45182	1.71171	0.00115083	0.00376242	Ast-Other	Ast
398	RIMKLB	4.44935	1.27044	0.00111322	0.00365302	Ast-Other	Ast
399	CDH4	4.44565	1.63128	0.00114447	0.0037444	Ast-Other	Ast
402	EZR	4.42871	2.81056	0.00121741	0.00396126	Ast-Other	Ast
403	AMOT	4.41933	2.44052	0.00125394	0.00406928	Ast-Other	Ast
404	SLC18B1	4.40434	2.06396	0.00127867	0.00413918	Ast-Other	Ast
405	THBS4	4.40146	1.69272	0.0012423	0.00403511	Ast-Other	Ast
409	FIGN	4.38859	1.41504	0.00121669	0.00395951	Ast-Other	Ast
411	ZNF680	4.35977	1.58181	0.00137246	0.00441875	Ast-Other	Ast
412	TIMP3	4.35737	2.07	0.00131248	0.00423739	Ast-Other	Ast
413	STK3	4.3514	1.274	0.00125847	0.00408158	Ast-Other	Ast
414	CHRDL1	4.34468	2.48664	0.00140181	0.00450533	Ast-Other	Ast
417	TLE1	4.33179	1.75372	0.00139838	0.00449561	Ast-Other	Ast
420	RPS25	4.31744	1.28781	0.00138129	0.00444522	Ast-Other	Ast
421	FGFR1	4.311	1.44956	0.00133439	0.00430309	Ast-Other	Ast
423	GJB6	4.27462	3.57434	0.00158275	0.00504779	Ast-Other	Ast
424	MAOA	4.24351	2.33025	0.00163717	0.00520133	Ast-Other	Ast
426	LINC00511	4.22938	1.85319	0.00158245	0.00504756	Ast-Other	Ast
427	KREMEN1	4.2293	2.16066	0.00167125	0.00530238	Ast-Other	Ast
428	IFI44	4.22195	2.3578	0.00168156	0.00533276	Ast-Other	Ast
430	SDC4	4.21565	3.51269	0.00173944	0.00550522	Ast-Other	Ast
431	LRRC1	4.20349	1.69654	0.00169177	0.00536283	Ast-Other	Ast
432	FAM107A	4.19806	2.47901	0.00175766	0.0055589	Ast-Other	Ast
433	COL16A1	4.18831	1.70851	0.00172913	0.00547416	Ast-Other	Ast
435	ANOS1	4.17399	1.83636	0.00177662	0.0056124	Ast-Other	Ast
436	PPP2R5A	4.17093	1.5534	0.00182908	0.00576407	Ast-Other	Ast
437	ASRGL1	4.16939	1.91819	0.00186107	0.005859	Ast-Other	Ast
438	CHST7	4.14474	2.8743	0.00196003	0.00613894	Ast-Other	Ast
441	INPPL1	4.121	2.04271	0.00197784	0.00618681	Ast-Other	Ast
447	ATN1	4.05063	1.52017	0.00226027	0.00699077	Ast-Other	Ast
448	CAT	4.04553	2.09905	0.00227054	0.00702056	Ast-Other	Ast
449	POU3F2	4.04424	2.49976	0.002295	0.00708722	Ast-Other	Ast
450	CAMK2G	4.04402	1.54792	0.00220044	0.00682106	Ast-Other	Ast
451	AGFG2	4.02428	2.19046	0.00237716	0.00732245	Ast-Other	Ast
455	LINC01896	3.98489	2.39212	0.00247407	0.00759865	Ast-Other	Ast
456	TMEM132A	3.97775	1.93191	0.00254134	0.00778894	Ast-Other	Ast
459	DECR1	3.95676	1.56399	0.00261995	0.00801757	Ast-Other	Ast
461	FGF1	3.94066	1.61641	0.00258902	0.00792845	Ast-Other	Ast
462	PRDM5	3.94054	1.88086	0.0027155	0.00828006	Ast-Other	Ast
464	CAPN2	3.9348	1.35864	0.00264879	0.00809572	Ast-Other	Ast
466	HTRA1	3.92299	1.82149	0.00268106	0.0081841	Ast-Other	Ast
467	DBI	3.91483	2.01506	0.00278266	0.0084684	Ast-Other	Ast
468	NRP1	3.905	1.59187	0.00273646	0.00834049	Ast-Other	Ast
469	VAV3	3.90458	2.08572	0.002821	0.00857686	Ast-Other	Ast
472	MLC1	3.86824	3.202	0.00304842	0.00922111	Ast-Other	Ast
475	PPP1R1B	3.86239	2.35956	0.00307371	0.00928738	Ast-Other	Ast
477	ZIC1	3.85906	2.04287	0.00298002	0.00903779	Ast-Other	Ast
478	CLYBL	3.85825	1.45541	0.00305446	0.0092343	Ast-Other	Ast
479	ZBTB7C	3.85296	1.66284	0.00305276	0.00923041	Ast-Other	Ast
480	CKB	3.84706	1.53127	0.00298776	0.00905877	Ast-Other	Ast
481	FERMT2	3.84304	1.72676	0.00310685	0.00938108	Ast-Other	Ast
482	MOK	3.84219	1.44982	0.0031365	0.00946411	Ast-Other	Ast
484	KDM3A	3.83206	1.52212	0.00322417	0.00970073	Ast-Other	Ast
486	GPD2	3.79108	1.36521	0.00341188	0.010218	Ast-Other	Ast
487	LYN	3.77735	1.67131	0.00313467	0.00945988	Ast-Other	Ast
491	TPCN1	3.74565	1.91793	0.0037289	0.011086	Ast-Other	Ast
493	PMP2	3.742	1.71439	0.00355385	0.0105999	Ast-Other	Ast
494	AMER2	3.74134	1.75815	0.00366201	0.0108989	Ast-Other	Ast
496	NT5E	3.70828	2.30035	0.00393842	0.0116538	Ast-Other	Ast
497	RHPN2	3.7045	1.93016	0.00390285	0.0115547	Ast-Other	Ast
499	IGSF11	3.69859	1.2641	0.00382681	0.0113494	Ast-Other	Ast
505	LTBP1	3.6821	1.79251	0.00409619	0.0120848	Ast-Other	Ast
510	RHOB	3.66652	1.44276	0.00412938	0.0121779	Ast-Other	Ast
511	TTLL4	3.66408	1.76666	0.00424021	0.0124746	Ast-Other	Ast
512	FXYD1	3.66244	2.71823	0.00429324	0.0126222	Ast-Other	Ast
514	ENHO	3.64907	2.25129	0.00437168	0.0128254	Ast-Other	Ast
516	PLEKHG1	3.62036	1.41646	0.00434356	0.0127497	Ast-Other	Ast
521	ERLIN2	3.59817	1.92744	0.00478711	0.0139512	Ast-Other	Ast
522	BMP7	3.59533	2.10189	0.00471614	0.0137681	Ast-Other	Ast
523	BCAT2	3.59426	1.91921	0.00481875	0.014036	Ast-Other	Ast
526	C1orf21	3.56167	1.42117	0.0049238	0.0143117	Ast-Other	Ast
527	IL33	3.56112	3.29812	0.00511689	0.0148103	Ast-Other	Ast
528	ACKR3	3.55971	3.46164	0.00514713	0.0148939	Ast-Other	Ast
529	PFKFB2	3.55425	2.06674	0.00509068	0.0147422	Ast-Other	Ast
530	AGL	3.55342	1.44214	0.00515678	0.0149199	Ast-Other	Ast
534	KCNJ10	3.50831	2.13017	0.00551	0.0158669	Ast-Other	Ast
537	DDR1	3.48579	1.69953	0.00563842	0.016194	Ast-Other	Ast
539	CGNL1	3.45474	1.88412	0.00578924	0.0165797	Ast-Other	Ast
544	ENKUR	3.42917	2.29243	0.00638305	0.0181224	Ast-Other	Ast
546	IL17RB	3.42149	2.02028	0.00633547	0.0179989	Ast-Other	Ast
548	PLEKHB1	3.40984	2.06004	0.00647593	0.0183695	Ast-Other	Ast
551	LCNL1	3.37883	2.30577	0.00689309	0.0194425	Ast-Other	Ast
553	CRY2	3.37554	1.37063	0.00692956	0.0195379	Ast-Other	Ast
556	IFI44L	3.36723	2.66297	0.00697272	0.019652	Ast-Other	Ast
560	POU3F3	3.35575	1.26526	0.00700672	0.0197352	Ast-Other	Ast
561	PLEC	3.35559	1.28884	0.0071101	0.0199804	Ast-Other	Ast
562	SALL3	3.34645	2.39751	0.00727258	0.0204057	Ast-Other	Ast
569	AEBP1	3.32242	2.66745	0.00756384	0.021169	Ast-Other	Ast
570	HEPN1	3.31615	2.94274	0.00771804	0.0215621	Ast-Other	Ast
572	IDH1	3.30579	1.47265	0.00775048	0.0216473	Ast-Other	Ast
577	PCYT1B	3.28708	1.70612	0.00804808	0.0224244	Ast-Other	Ast
583	IZUMO4	3.26035	2.82696	0.00850236	0.023556	Ast-Other	Ast
585	SLC3A2	3.25442	1.7391	0.00850132	0.023556	Ast-Other	Ast
587	MCC	3.2367	1.61275	0.00863961	0.0238881	Ast-Other	Ast
588	ALDOC	3.23656	1.73463	0.00875106	0.0241628	Ast-Other	Ast
589	PALLD	3.2365	1.69035	0.00870193	0.0240362	Ast-Other	Ast
596	RIDA	3.20444	2.4452	0.00938034	0.0257518	Ast-Other	Ast
597	CTSH	3.20226	2.01187	0.00924197	0.0254067	Ast-Other	Ast
598	SCRG1	3.19898	1.79373	0.00926873	0.0254581	Ast-Other	Ast
604	LIX1	3.17052	2.83774	0.00989238	0.0270159	Ast-Other	Ast
606	P2RY1	3.14903	3.43236	0.0102908	0.027993	Ast-Other	Ast
607	RNF19A	3.14574	1.29839	0.0102326	0.0278553	Ast-Other	Ast
613	SELENBP1	3.11747	2.57769	0.0108008	0.0292465	Ast-Other	Ast
615	PARP6	3.1106	1.29702	0.0108757	0.0294347	Ast-Other	Ast
616	LYPD6	3.10691	2.06877	0.0109651	0.0296222	Ast-Other	Ast
617	ZFYVE21	3.09786	1.50624	0.0111263	0.0299987	Ast-Other	Ast
620	CD63	3.08402	1.5292	0.0112466	0.0302969	Ast-Other	Ast
621	SEMA4B	3.08285	1.63433	0.0114552	0.0307965	Ast-Other	Ast
622	SLC25A48	3.07933	2.54701	0.0115324	0.0309533	Ast-Other	Ast
629	BDH2	3.05882	2.50228	0.0119733	0.032004	Ast-Other	Ast
630	FADS2	3.0584	1.47523	0.0118099	0.031617	Ast-Other	Ast
631	ACADVL	3.05109	1.67855	0.0121118	0.032327	Ast-Other	Ast
632	NR2E1	3.04793	2.43946	0.0121655	0.0324546	Ast-Other	Ast
638	BCL9	3.02425	1.49679	0.0126624	0.0336376	Ast-Other	Ast
641	GATM	3.02287	1.51281	0.0124884	0.0332193	Ast-Other	Ast
646	HES1	3.00629	2.16596	0.0129372	0.0342766	Ast-Other	Ast
651	ALDH2	2.98477	1.6887	0.0135782	0.0357896	Ast-Other	Ast
653	NRBP2	2.97906	1.51145	0.0136825	0.0360341	Ast-Other	Ast
655	AMZ2	2.97687	1.98512	0.0137696	0.036242	Ast-Other	Ast
656	B4GALNT4	2.97244	1.85174	0.0138779	0.0365008	Ast-Other	Ast
657	TMPRSS5	2.97044	2.14622	0.0138839	0.036508	Ast-Other	Ast
660	TULP3	2.96322	1.75586	0.0140215	0.0368344	Ast-Other	Ast
663	RCN1	2.95303	1.84653	0.014282	0.0374383	Ast-Other	Ast
664	SLC13A5	2.95029	3.07842	0.0144385	0.0378233	Ast-Other	Ast
665	SH3PXD2B	2.94876	1.52516	0.0142596	0.037393	Ast-Other	Ast
673	SEMA3B	2.92925	1.44851	0.0143125	0.0375094	Ast-Other	Ast
674	LRRC75A	2.92569	1.9148	0.015071	0.0392866	Ast-Other	Ast
676	LRRC8A	2.92365	1.4327	0.0149479	0.0390028	Ast-Other	Ast
677	PIPOX	2.91514	2.21965	0.0153434	0.0398928	Ast-Other	Ast
678	GPC4	2.9148	2.26309	0.0152563	0.0396991	Ast-Other	Ast
680	PHYHD1	2.90693	2.55322	0.0154679	0.0401785	Ast-Other	Ast
681	S1PR1	2.89868	2.12568	0.0155158	0.0402934	Ast-Other	Ast
682	SEMA3A	2.89618	1.41866	0.0154454	0.0401366	Ast-Other	Ast
684	LGI4	2.89457	1.94046	0.0158246	0.0410083	Ast-Other	Ast
688	KIAA1755	2.88063	1.58556	0.0158596	0.0410844	Ast-Other	Ast
690	TGFBR3	2.87515	1.63978	0.016233	0.0419283	Ast-Other	Ast
695	RAB9A	2.85051	1.25871	0.0169556	0.043636	Ast-Other	Ast
697	KCTD15	2.84076	1.82905	0.0172984	0.0444249	Ast-Other	Ast
702	FAM181B	2.82706	2.19602	0.0177497	0.0454988	Ast-Other	Ast
703	TPP1	2.82688	1.61335	0.0177983	0.0456075	Ast-Other	Ast
705	COL4A5	2.81862	1.41451	0.0170752	0.0439028	Ast-Other	Ast
707	THSD1	2.80618	1.89838	0.0183639	0.046941	Ast-Other	Ast
711	WWTR1	2.80216	1.64747	0.0183662	0.046941	Ast-Other	Ast
720	SLC2A12	2.77613	1.77428	0.0193899	0.0492843	Ast-Other	Ast
722	MAT2A	2.76765	1.34331	0.0196699	0.0498979	Ast-Other	Ast
723	ANGPTL4	2.76478	1.99347	0.0194829	0.0494863	Ast-Other	Ast
724	ENTPD1	2.76418	1.50056	0.0191704	0.0488108	Ast-Other	Ast
0	ADGRV1	45.5694	6.03293	2.00286e-42	1.70197e-40	Ast-Reactive	Ast
1	BMPR1B	34.4571	4.84056	7.49009e-31	3.46322e-29	Ast-Reactive	Ast
2	NHSL1	33.1912	3.68771	1.09775e-40	8.41829e-39	Ast-Reactive	Ast
3	PITPNC1	32.8818	3.53357	5.34929e-37	3.27035e-35	Ast-Reactive	Ast
4	GPC5	31.51	4.33778	2.80174e-40	2.06925e-38	Ast-Reactive	Ast
5	MSI2	30.7058	2.96036	2.76971e-31	1.32231e-29	Ast-Reactive	Ast
8	GLIS3	30.2336	4.1983	1.10505e-26	4.04675e-25	Ast-Reactive	Ast
9	RFX4	30.187	4.84116	6.70136e-25	2.19807e-23	Ast-Reactive	Ast
10	SLC1A2	29.0705	4.707	1.65822e-30	7.50942e-29	Ast-Reactive	Ast
11	ARHGEF26	28.9273	3.97377	1.22833e-25	4.24401e-24	Ast-Reactive	Ast
12	GRAMD2B	28.4261	3.61816	3.18088e-27	1.19877e-25	Ast-Reactive	Ast
13	NPAS3	27.3725	3.02639	6.72409e-43	5.91962e-41	Ast-Reactive	Ast
14	NEAT1	26.9376	2.99417	2.0901e-48	2.45995e-46	Ast-Reactive	Ast
16	CDH20	25.3383	3.42944	3.74179e-29	1.56565e-27	Ast-Reactive	Ast
17	PAMR1	25.3211	4.06546	1.26113e-23	3.82845e-22	Ast-Reactive	Ast
18	PRKG1	25.2367	3.3626	4.59463e-31	2.16075e-29	Ast-Reactive	Ast
19	ITPKB	24.9566	3.52838	1.30729e-22	3.68875e-21	Ast-Reactive	Ast
20	ADGRA3	24.8795	3.97099	2.42075e-21	6.24598e-20	Ast-Reactive	Ast
21	ABLIM1	24.8754	2.61541	8.55407e-28	3.30873e-26	Ast-Reactive	Ast
22	TNIK	24.6993	2.85625	1.2753e-25	4.39938e-24	Ast-Reactive	Ast
23	FBXL7	24.5938	3.29103	2.63303e-31	1.25979e-29	Ast-Reactive	Ast
24	SFXN5	24.4149	2.79893	1.6341e-24	5.25036e-23	Ast-Reactive	Ast
25	MIR99AHG	24.2971	2.2661	5.92283e-26	2.09575e-24	Ast-Reactive	Ast
26	NEBL	24.2016	2.40106	5.5793e-31	2.60711e-29	Ast-Reactive	Ast
27	CRB1	23.9215	2.97792	1.36088e-23	4.10297e-22	Ast-Reactive	Ast
28	SORBS1	23.6995	2.83121	1.23113e-24	3.98471e-23	Ast-Reactive	Ast
29	ADD3	23.5595	2.37731	3.33073e-23	9.73518e-22	Ast-Reactive	Ast
30	SLC7A11	23.4338	3.93659	4.48925e-22	1.22585e-20	Ast-Reactive	Ast
31	FNBP1	23.3602	2.04321	1.77688e-25	6.03508e-24	Ast-Reactive	Ast
32	AQP4	23.2893	5.70193	6.60738e-20	1.51481e-18	Ast-Reactive	Ast
33	ARHGEF4	23.0187	3.33991	2.41056e-20	5.74799e-19	Ast-Reactive	Ast
34	DPP10	22.9802	4.50167	5.26075e-25	1.73329e-23	Ast-Reactive	Ast
35	ZNRF3	22.9322	3.64059	5.4793e-21	1.36883e-19	Ast-Reactive	Ast
36	SPON1	22.9077	4.24523	1.86533e-20	4.49169e-19	Ast-Reactive	Ast
37	CTNNA2	22.5747	2.8418	9.73749e-33	5.0073e-31	Ast-Reactive	Ast
38	LIFR	22.2731	2.68306	1.79106e-23	5.33416e-22	Ast-Reactive	Ast
39	MACF1	22.1239	1.87371	4.16029e-21	1.0502e-19	Ast-Reactive	Ast
40	CACHD1	22.0209	3.35603	2.6151e-21	6.71595e-20	Ast-Reactive	Ast
41	GLUD1	22.0051	2.90076	2.61011e-20	6.19029e-19	Ast-Reactive	Ast
43	ZBTB20	21.9766	2.37156	4.73779e-39	3.29981e-37	Ast-Reactive	Ast
44	NFIA	21.9262	2.54307	3.52544e-26	1.25756e-24	Ast-Reactive	Ast
45	RGS20	21.694	4.08817	3.55581e-20	8.27272e-19	Ast-Reactive	Ast
46	RYR3	21.6905	3.89004	5.25962e-21	1.31544e-19	Ast-Reactive	Ast
47	MEIS2	21.6798	2.97503	1.09118e-23	3.31709e-22	Ast-Reactive	Ast
48	SOX6	21.6531	2.7092	6.38278e-38	4.18091e-36	Ast-Reactive	Ast
49	KANK1	21.6262	3.2281	3.56114e-22	9.83402e-21	Ast-Reactive	Ast
50	ACOT11	21.5493	3.58217	2.92757e-19	6.41123e-18	Ast-Reactive	Ast
51	CSGALNACT1	21.5082	2.30034	7.97979e-27	2.93691e-25	Ast-Reactive	Ast
52	PTPRZ1	21.3946	3.09157	1.17367e-29	5.06496e-28	Ast-Reactive	Ast
53	PLPP3	21.3221	3.514	1.17983e-20	2.89485e-19	Ast-Reactive	Ast
54	SLC1A3	21.2764	3.82579	3.81744e-24	1.19174e-22	Ast-Reactive	Ast
55	TRPS1	21.1637	2.4505	3.07586e-21	7.86257e-20	Ast-Reactive	Ast
57	GLI3	20.7515	4.24089	2.05693e-19	4.55901e-18	Ast-Reactive	Ast
58	STK33	20.4883	3.3151	7.79632e-20	1.77445e-18	Ast-Reactive	Ast
59	LSAMP	20.4541	2.00422	8.97046e-39	6.1314e-37	Ast-Reactive	Ast
61	C1orf61	20.2585	3.1335	1.74346e-20	4.21669e-19	Ast-Reactive	Ast
62	ATP1A2	20.1818	3.52908	2.6711e-23	7.83842e-22	Ast-Reactive	Ast
63	ADCY2	20.1048	2.6626	4.38513e-22	1.2004e-20	Ast-Reactive	Ast
64	APCDD1	20.0807	2.56008	7.08662e-22	1.90207e-20	Ast-Reactive	Ast
65	PPP2R2B	20.07	2.14117	1.22605e-30	5.62167e-29	Ast-Reactive	Ast
66	DOCK7	19.8783	2.40039	7.9932e-19	1.69646e-17	Ast-Reactive	Ast
67	ITGB4	19.7803	4.78842	2.82577e-17	5.29748e-16	Ast-Reactive	Ast
68	RANBP3L	19.442	4.11659	1.30171e-18	2.72073e-17	Ast-Reactive	Ast
69	FARP1	19.3786	1.81624	4.50128e-21	1.13351e-19	Ast-Reactive	Ast
70	TNC	19.3341	6.80116	1.20293e-16	2.14722e-15	Ast-Reactive	Ast
71	MGAT4C	19.1052	2.56738	2.37137e-25	7.99258e-24	Ast-Reactive	Ast
72	LINC00461	19.0906	2.11924	3.80935e-21	9.65898e-20	Ast-Reactive	Ast
73	SLC25A18	18.8908	4.39664	2.82448e-17	5.29748e-16	Ast-Reactive	Ast
74	AHCYL1	18.8905	3.14821	1.37346e-17	2.64234e-16	Ast-Reactive	Ast
75	FGD6	18.8389	2.49078	2.39209e-19	5.27529e-18	Ast-Reactive	Ast
76	WWOX	18.7433	1.55538	4.16091e-21	1.0502e-19	Ast-Reactive	Ast
78	ALDH1A1	18.5412	4.43066	3.81457e-17	7.0669e-16	Ast-Reactive	Ast
79	PRDM16	18.5268	4.12071	1.61862e-17	3.09507e-16	Ast-Reactive	Ast
80	ATP13A4	18.3959	3.43114	2.03987e-18	4.18411e-17	Ast-Reactive	Ast
81	DPYSL3	18.2335	3.48338	1.53282e-16	2.69672e-15	Ast-Reactive	Ast
82	CAMK2G	18.0725	2.52018	8.56693e-18	1.676e-16	Ast-Reactive	Ast
83	AHCYL2	18.0393	2.72733	3.1722e-17	5.91669e-16	Ast-Reactive	Ast
84	NTRK2	17.9309	2.03757	1.38442e-23	4.16793e-22	Ast-Reactive	Ast
85	MAML2	17.799	2.50272	1.74571e-23	5.20615e-22	Ast-Reactive	Ast
86	SPARCL1	17.5057	2.59992	8.26312e-20	1.87488e-18	Ast-Reactive	Ast
87	OPHN1	17.4988	2.21312	3.60338e-19	7.83665e-18	Ast-Reactive	Ast
88	PLSCR4	17.4629	3.21791	2.21464e-17	4.18746e-16	Ast-Reactive	Ast
89	SLC4A4	17.4484	3.64021	2.67847e-17	5.04281e-16	Ast-Reactive	Ast
90	EZR	17.1451	4.02153	3.71489e-16	6.35284e-15	Ast-Reactive	Ast
91	BMP2K	17.0569	2.00338	9.02037e-21	2.22069e-19	Ast-Reactive	Ast
92	ACACB	16.8898	2.96281	9.28275e-17	1.67462e-15	Ast-Reactive	Ast
93	RFTN2	16.8584	2.22983	5.99552e-21	1.48766e-19	Ast-Reactive	Ast
94	SOX5	16.6012	1.89472	3.16557e-20	7.43554e-19	Ast-Reactive	Ast
95	PLEKHA7	16.4892	3.11756	7.11252e-16	1.18322e-14	Ast-Reactive	Ast
96	KCNN3	16.4794	4.16799	2.1396e-15	3.39758e-14	Ast-Reactive	Ast
97	TCF7L2	16.4399	2.43893	5.76978e-17	1.05383e-15	Ast-Reactive	Ast
98	HIF3A	16.3944	3.28454	1.13232e-16	2.02777e-15	Ast-Reactive	Ast
99	CPE	16.305	2.34862	4.45437e-18	8.89621e-17	Ast-Reactive	Ast
100	SHROOM3	16.2526	3.29488	3.6263e-16	6.20617e-15	Ast-Reactive	Ast
101	NAV1	16.1651	1.64566	5.21684e-18	1.03719e-16	Ast-Reactive	Ast
102	PSD2	16.1591	3.18923	7.5358e-16	1.2508e-14	Ast-Reactive	Ast
103	ID4	16.1313	4.32018	2.68482e-15	4.2298e-14	Ast-Reactive	Ast
104	MED12L	16.0683	2.00159	2.2922e-17	4.32668e-16	Ast-Reactive	Ast
105	PPFIA1	16.0215	1.871	1.96371e-15	3.13637e-14	Ast-Reactive	Ast
106	FGFR3	15.9563	4.11883	1.101e-15	1.80701e-14	Ast-Reactive	Ast
108	CDHR3	15.8911	2.53455	2.60864e-16	4.52432e-15	Ast-Reactive	Ast
109	PON2	15.8748	2.8871	2.78365e-16	4.80889e-15	Ast-Reactive	Ast
110	FGFR2	15.6668	2.61548	8.9982e-18	1.75724e-16	Ast-Reactive	Ast
111	RFX2	15.5532	2.94611	4.23239e-15	6.60175e-14	Ast-Reactive	Ast
112	LPIN1	15.5378	2.07059	2.50421e-15	3.95658e-14	Ast-Reactive	Ast
113	NAV3	15.5049	1.33717	1.49727e-28	6.0912e-27	Ast-Reactive	Ast
114	MOK	15.4531	1.88804	1.10773e-15	1.8167e-14	Ast-Reactive	Ast
115	RORA	15.4425	1.73646	1.57368e-21	4.15288e-20	Ast-Reactive	Ast
116	ITPR2	15.372	2.18164	3.70589e-19	8.04368e-18	Ast-Reactive	Ast
117	GPM6B	15.3509	1.92976	5.14197e-18	1.02416e-16	Ast-Reactive	Ast
119	GAREM1	15.2342	1.7556	9.87103e-17	1.77204e-15	Ast-Reactive	Ast
120	ARAP2	15.2153	1.67268	4.51364e-19	9.72022e-18	Ast-Reactive	Ast
121	PAX6	15.2062	3.92869	1.05276e-14	1.58051e-13	Ast-Reactive	Ast
122	CDH4	15.1822	2.31616	1.70434e-15	2.73802e-14	Ast-Reactive	Ast
123	BCKDHB	15.1496	2.10172	5.52096e-15	8.52707e-14	Ast-Reactive	Ast
124	DAPK1	15.0972	2.06102	1.54898e-16	2.72296e-15	Ast-Reactive	Ast
125	GJA1	15.0822	4.32377	5.87665e-15	9.04471e-14	Ast-Reactive	Ast
126	INTU	15.082	2.31743	4.83415e-15	7.48731e-14	Ast-Reactive	Ast
127	AHNAK	15.0145	3.2327	4.53243e-15	7.04478e-14	Ast-Reactive	Ast
128	IQCK	14.9458	2.39492	1.28244e-14	1.91228e-13	Ast-Reactive	Ast
129	RHOBTB3	14.9263	2.70131	7.19289e-15	1.0948e-13	Ast-Reactive	Ast
130	GABRB1	14.9137	2.05296	7.175e-18	1.40995e-16	Ast-Reactive	Ast
131	GOLIM4	14.8676	2.22105	1.30167e-15	2.12054e-14	Ast-Reactive	Ast
133	MAPK10	14.7538	1.30791	3.47829e-20	8.10092e-19	Ast-Reactive	Ast
134	QKI	14.7138	1.64068	1.31578e-27	5.0189e-26	Ast-Reactive	Ast
135	RASSF8	14.6778	1.54655	4.98317e-19	1.07e-17	Ast-Reactive	Ast
136	ANTXR1	14.6745	2.14377	6.05575e-15	9.30083e-14	Ast-Reactive	Ast
138	NAV2	14.4845	1.34897	1.32513e-16	2.3539e-15	Ast-Reactive	Ast
139	PRRX1	14.4207	2.81129	5.71326e-15	8.8179e-14	Ast-Reactive	Ast
141	ZFHX4	14.3103	2.76946	2.02707e-15	3.23289e-14	Ast-Reactive	Ast
143	SLCO1C1	14.1301	3.70287	2.23401e-14	3.26918e-13	Ast-Reactive	Ast
144	ETNPPL	14.0413	4.44588	5.75235e-14	8.1627e-13	Ast-Reactive	Ast
145	DOCK1	14.0352	1.82381	6.64325e-20	1.52145e-18	Ast-Reactive	Ast
146	GRAMD1C	14.0095	2.82197	2.00682e-14	2.95439e-13	Ast-Reactive	Ast
148	TJP2	13.9626	3.37996	1.16731e-13	1.6017e-12	Ast-Reactive	Ast
149	VCAN	13.9455	3.46033	6.46242e-15	9.8978e-14	Ast-Reactive	Ast
150	TLR4	13.9303	3.47431	8.15447e-14	1.13662e-12	Ast-Reactive	Ast
153	ITGA6	13.8196	2.75517	7.98235e-15	1.20994e-13	Ast-Reactive	Ast
154	FAT1	13.817	2.66272	6.20382e-14	8.76942e-13	Ast-Reactive	Ast
155	GPRC5B	13.7783	2.66977	1.79682e-14	2.65056e-13	Ast-Reactive	Ast
156	SLC39A12	13.7737	3.893	6.80204e-14	9.59655e-13	Ast-Reactive	Ast
157	FSTL1	13.7729	2.65622	6.63801e-14	9.37114e-13	Ast-Reactive	Ast
158	FUT9	13.6098	1.91676	4.76095e-15	7.37914e-14	Ast-Reactive	Ast
159	NPL	13.5948	3.07972	5.7765e-14	8.19169e-13	Ast-Reactive	Ast
160	LINC00511	13.568	2.4584	8.70466e-15	1.3158e-13	Ast-Reactive	Ast
161	KIAA1958	13.5438	1.58172	7.02417e-15	1.0706e-13	Ast-Reactive	Ast
162	SH3PXD2B	13.5128	2.62086	1.13125e-13	1.55903e-12	Ast-Reactive	Ast
163	ZNF423	13.5126	2.51496	6.61247e-14	9.34107e-13	Ast-Reactive	Ast
164	ECHDC2	13.4531	2.43027	1.55158e-13	2.10925e-12	Ast-Reactive	Ast
165	RGMA	13.4172	3.75227	2.87249e-13	3.79475e-12	Ast-Reactive	Ast
166	NFIB	13.3815	1.62629	2.96867e-17	5.54648e-16	Ast-Reactive	Ast
167	PAPLN	13.3481	3.87157	1.99581e-13	2.68167e-12	Ast-Reactive	Ast
168	LTBP1	13.3258	2.3494	9.86726e-14	1.36584e-12	Ast-Reactive	Ast
169	PHYHIPL	13.292	1.65671	1.05675e-14	1.58541e-13	Ast-Reactive	Ast
170	SNED1	13.2825	2.38763	5.93357e-14	8.40901e-13	Ast-Reactive	Ast
171	ERBB4	13.2168	1.98565	1.35074e-23	4.07799e-22	Ast-Reactive	Ast
172	OSBPL11	13.1682	2.42263	2.6752e-13	3.54476e-12	Ast-Reactive	Ast
173	SOX9	13.1067	3.76883	3.5777e-13	4.66479e-12	Ast-Reactive	Ast
176	AGT	12.8697	4.22822	6.55296e-13	8.28874e-12	Ast-Reactive	Ast
177	SLC15A2	12.8523	2.56172	1.77752e-13	2.406e-12	Ast-Reactive	Ast
179	PFKFB2	12.7028	4.21689	1.8022e-12	2.16392e-11	Ast-Reactive	Ast
180	CPQ	12.6544	1.66992	1.03685e-14	1.55769e-13	Ast-Reactive	Ast
182	PRTFDC1	12.5692	1.7635	3.04011e-13	3.99223e-12	Ast-Reactive	Ast
183	PDLIM5	12.5192	2.57267	3.22474e-13	4.21207e-12	Ast-Reactive	Ast
184	CSRP1	12.454	2.87191	6.7497e-13	8.52289e-12	Ast-Reactive	Ast
185	SLC14A1	12.4204	4.78034	1.7606e-12	2.11744e-11	Ast-Reactive	Ast
187	MEGF10	12.371	2.35164	7.70361e-14	1.07787e-12	Ast-Reactive	Ast
188	COL5A3	12.3403	2.97899	3.20588e-13	4.19241e-12	Ast-Reactive	Ast
189	ZBTB7C	12.3126	2.30982	9.47796e-13	1.17588e-11	Ast-Reactive	Ast
190	ANOS1	12.2914	2.41953	6.02471e-13	7.63812e-12	Ast-Reactive	Ast
191	DDAH1	12.278	2.15047	4.58882e-13	5.89582e-12	Ast-Reactive	Ast
192	TLE1	12.25	2.16024	8.07692e-13	1.00888e-11	Ast-Reactive	Ast
193	FOXO1	12.2443	2.24667	3.27347e-13	4.27318e-12	Ast-Reactive	Ast
194	ASPH	12.211	1.86058	7.33587e-13	9.22602e-12	Ast-Reactive	Ast
195	ID2	12.1979	3.64836	2.40933e-12	2.84327e-11	Ast-Reactive	Ast
196	EPHB1	12.162	2.09958	5.52432e-13	7.04147e-12	Ast-Reactive	Ast
197	CHPT1	12.1477	1.95789	1.16574e-12	1.42856e-11	Ast-Reactive	Ast
198	LRP4	12.1185	3.13261	1.40477e-12	1.71004e-11	Ast-Reactive	Ast
199	NDRG2	12.0895	2.68163	7.90476e-13	9.89722e-12	Ast-Reactive	Ast
200	BBOX1	12.0412	4.07576	3.6423e-12	4.21248e-11	Ast-Reactive	Ast
202	MYO10	12.0059	2.43809	4.83011e-13	6.19859e-12	Ast-Reactive	Ast
203	NOTCH2	11.9511	2.59265	1.63741e-12	1.98119e-11	Ast-Reactive	Ast
206	SORCS2	11.9327	2.16201	1.28768e-12	1.57447e-11	Ast-Reactive	Ast
207	MYOM1	11.7998	2.45178	3.34746e-12	3.88168e-11	Ast-Reactive	Ast
208	BCL6	11.7974	2.81837	4.10869e-12	4.72951e-11	Ast-Reactive	Ast
209	SDC2	11.7604	2.85139	3.08144e-12	3.58832e-11	Ast-Reactive	Ast
210	PTPN13	11.6982	1.8811	1.77397e-12	2.13234e-11	Ast-Reactive	Ast
211	SLC39A11	11.6493	1.78724	1.00897e-12	1.24545e-11	Ast-Reactive	Ast
212	TGFB2	11.6063	2.76251	5.43554e-12	6.18567e-11	Ast-Reactive	Ast
213	TTYH1	11.5891	2.77244	4.16462e-12	4.78887e-11	Ast-Reactive	Ast
214	MERTK	11.5859	2.08125	5.41894e-14	7.70946e-13	Ast-Reactive	Ast
215	C1orf198	11.5723	2.22609	2.80478e-12	3.28179e-11	Ast-Reactive	Ast
217	FGF2	11.4945	2.98527	7.37733e-12	8.26298e-11	Ast-Reactive	Ast
218	EFR3B	11.4581	1.46048	1.46301e-12	1.77701e-11	Ast-Reactive	Ast
219	CD38	11.4214	4.48285	1.49887e-11	1.61313e-10	Ast-Reactive	Ast
220	GRIN2C	11.4083	3.53165	8.42359e-12	9.35393e-11	Ast-Reactive	Ast
221	DYNC2H1	11.3073	1.37172	6.6986e-12	7.53345e-11	Ast-Reactive	Ast
222	GLUL	11.2996	2.89097	4.40574e-12	5.06349e-11	Ast-Reactive	Ast
223	BCAR3	11.2666	1.92409	2.64339e-12	3.1045e-11	Ast-Reactive	Ast
224	F3	11.179	3.94625	1.52924e-11	1.64422e-10	Ast-Reactive	Ast
225	SOX2	11.1332	2.92184	1.37948e-11	1.48979e-10	Ast-Reactive	Ast
226	EGLN3	11.1209	2.18499	9.71137e-12	1.07029e-10	Ast-Reactive	Ast
227	DST	11.113	1.52001	4.49208e-12	5.14928e-11	Ast-Reactive	Ast
229	PDE4DIP	11.0367	1.3303	8.20025e-12	9.13357e-11	Ast-Reactive	Ast
230	CD109	11.0295	3.32159	2.47285e-11	2.59909e-10	Ast-Reactive	Ast
231	NOTCH1	11.0215	2.47566	1.32197e-11	1.43538e-10	Ast-Reactive	Ast
232	GABRG1	11.0214	2.59922	1.21233e-11	1.3209e-10	Ast-Reactive	Ast
233	PRKD1	11.0008	1.49299	3.97035e-12	4.57984e-11	Ast-Reactive	Ast
234	ALDH7A1	10.9729	2.54777	2.86001e-11	2.97476e-10	Ast-Reactive	Ast
235	SERPINE2	10.9718	2.81808	1.37034e-11	1.48206e-10	Ast-Reactive	Ast
236	FAM184A	10.9252	2.04116	1.33008e-11	1.44348e-10	Ast-Reactive	Ast
237	WLS	10.9247	1.89067	5.38905e-12	6.13911e-11	Ast-Reactive	Ast
238	PDE7B	10.9038	1.87853	1.34876e-12	1.6455e-11	Ast-Reactive	Ast
239	KREMEN1	10.8801	3.2229	3.94835e-11	4.04747e-10	Ast-Reactive	Ast
240	BOC	10.8762	3.30505	4.0888e-11	4.18366e-10	Ast-Reactive	Ast
241	ACSBG1	10.8433	3.30168	1.8779e-11	1.99955e-10	Ast-Reactive	Ast
243	NADK2	10.8393	2.22127	3.19701e-11	3.30808e-10	Ast-Reactive	Ast
244	SLC25A33	10.8245	2.27515	3.13753e-11	3.24807e-10	Ast-Reactive	Ast
246	ANKDD1A	10.8079	2.3274	2.41733e-11	2.54438e-10	Ast-Reactive	Ast
247	LPP	10.7859	1.26972	7.11825e-13	8.96769e-12	Ast-Reactive	Ast
248	MID1	10.7795	2.16931	2.39084e-11	2.51771e-10	Ast-Reactive	Ast
249	CTSH	10.7771	3.15483	3.9886e-11	4.08493e-10	Ast-Reactive	Ast
250	APOE	10.7409	4.00876	3.0775e-11	3.18893e-10	Ast-Reactive	Ast
251	EDNRB	10.7292	3.43565	3.58082e-11	3.68612e-10	Ast-Reactive	Ast
252	PLOD2	10.6611	2.18501	2.8971e-11	3.00766e-10	Ast-Reactive	Ast
253	TGFBR3	10.6513	2.32163	2.77939e-11	2.89638e-10	Ast-Reactive	Ast
254	ZNF98	10.6469	3.14589	1.70571e-11	1.82503e-10	Ast-Reactive	Ast
255	CADM1	10.6452	1.63171	3.37604e-12	3.91276e-11	Ast-Reactive	Ast
256	PHYHD1	10.588	4.42863	8.35572e-11	8.22088e-10	Ast-Reactive	Ast
257	GNA14	10.5786	3.4448	4.81578e-11	4.89338e-10	Ast-Reactive	Ast
258	MCC	10.5402	2.03058	1.68636e-11	1.80521e-10	Ast-Reactive	Ast
259	KAT2B	10.5108	1.34664	4.93583e-13	6.31953e-12	Ast-Reactive	Ast
260	TPCN1	10.4697	2.06086	4.92837e-11	4.99395e-10	Ast-Reactive	Ast
261	FGGY	10.4262	1.78531	5.41804e-11	5.46247e-10	Ast-Reactive	Ast
262	CDC42EP4	10.4047	3.53725	9.236e-11	9.03445e-10	Ast-Reactive	Ast
264	GABRA2	10.3904	1.88437	1.45765e-11	1.57108e-10	Ast-Reactive	Ast
265	BCL2	10.3635	1.97087	4.2981e-11	4.38557e-10	Ast-Reactive	Ast
266	HEPACAM	10.3225	2.64771	4.56113e-11	4.64535e-10	Ast-Reactive	Ast
267	DOCK4	10.2622	1.30334	4.89551e-13	6.2752e-12	Ast-Reactive	Ast
268	RFX3	10.2306	1.34241	6.20735e-11	6.20425e-10	Ast-Reactive	Ast
269	OSGIN2	10.209	3.0498	1.78375e-10	1.68854e-09	Ast-Reactive	Ast
270	ABR	10.2035	1.57392	2.81536e-11	2.93109e-10	Ast-Reactive	Ast
271	ABCA1	10.1924	2.24852	8.77397e-11	8.61313e-10	Ast-Reactive	Ast
272	MAT2A	10.1847	1.86349	1.08356e-10	1.0515e-09	Ast-Reactive	Ast
275	ATP1B2	10.133	2.69452	8.9348e-11	8.75149e-10	Ast-Reactive	Ast
276	NCAN	10.1328	3.016	1.54779e-10	1.47661e-09	Ast-Reactive	Ast
277	TEAD1	10.1316	1.55278	6.34366e-11	6.33474e-10	Ast-Reactive	Ast
278	EPM2A	10.0981	1.39231	8.45809e-11	8.31788e-10	Ast-Reactive	Ast
279	FADS2	10.0878	2.5309	1.67614e-10	1.59421e-09	Ast-Reactive	Ast
280	ADHFE1	10.0534	2.35404	1.48314e-10	1.41985e-09	Ast-Reactive	Ast
281	FERMT2	9.97076	2.14733	1.23708e-10	1.19364e-09	Ast-Reactive	Ast
282	MT3	9.94573	3.10696	1.77074e-10	1.67695e-09	Ast-Reactive	Ast
283	RHOJ	9.92424	2.34734	6.63777e-11	6.60745e-10	Ast-Reactive	Ast
284	AFF1	9.91606	1.46595	3.7464e-11	3.84941e-10	Ast-Reactive	Ast
286	PTGDS	9.87027	3.0666	1.28102e-10	1.23387e-09	Ast-Reactive	Ast
287	CAPN2	9.8646	1.85292	1.8837e-10	1.77552e-09	Ast-Reactive	Ast
288	TMEM47	9.86361	2.45891	2.01476e-10	1.89338e-09	Ast-Reactive	Ast
289	COL16A1	9.82036	2.37909	2.16949e-10	2.03618e-09	Ast-Reactive	Ast
290	GPR37L1	9.81115	2.69977	1.49752e-10	1.43235e-09	Ast-Reactive	Ast
291	IL33	9.781	3.78873	3.55988e-10	3.25101e-09	Ast-Reactive	Ast
293	WDFY2	9.74021	1.31738	5.07502e-11	5.13074e-10	Ast-Reactive	Ast
294	FAM181B	9.71894	3.18207	3.86724e-10	3.49832e-09	Ast-Reactive	Ast
295	TP53BP2	9.70624	2.26552	2.42831e-10	2.26941e-09	Ast-Reactive	Ast
296	HADHB	9.68439	1.45171	3.0497e-10	2.80958e-09	Ast-Reactive	Ast
297	NEO1	9.68045	1.25808	4.2628e-11	4.3536e-10	Ast-Reactive	Ast
298	RNF182	9.61222	2.95715	3.19385e-10	2.93501e-09	Ast-Reactive	Ast
300	SRGAP1	9.60179	1.70876	1.33957e-10	1.28689e-09	Ast-Reactive	Ast
301	TBL1X	9.58875	1.87716	2.22757e-10	2.08891e-09	Ast-Reactive	Ast
302	TIMP3	9.56848	2.31401	2.0192e-10	1.89674e-09	Ast-Reactive	Ast
303	AASS	9.56547	1.78689	1.42034e-10	1.36211e-09	Ast-Reactive	Ast
304	PLEC	9.49415	2.08575	6.3101e-10	5.57523e-09	Ast-Reactive	Ast
305	TRPM3	9.47335	2.32151	2.76652e-10	2.56696e-09	Ast-Reactive	Ast
306	RNF19A	9.43978	1.97667	6.71756e-10	5.92098e-09	Ast-Reactive	Ast
307	FAM107A	9.41015	2.88699	5.84321e-10	5.17518e-09	Ast-Reactive	Ast
308	RASL12	9.38621	4.22199	9.11556e-10	7.93923e-09	Ast-Reactive	Ast
309	RASSF4	9.38207	1.68198	4.26718e-10	3.84745e-09	Ast-Reactive	Ast
310	SEMA4B	9.37055	1.84528	6.16698e-10	5.45535e-09	Ast-Reactive	Ast
311	PSAT1	9.36722	2.1492	4.56821e-10	4.1071e-09	Ast-Reactive	Ast
312	PALLD	9.36596	2.06141	4.35122e-10	3.91841e-09	Ast-Reactive	Ast
314	MLC1	9.32575	3.90126	9.0655e-10	7.89876e-09	Ast-Reactive	Ast
315	TPD52L1	9.31647	3.41823	7.57892e-10	6.6456e-09	Ast-Reactive	Ast
317	IGSF11	9.2287	1.38622	1.69477e-10	1.60916e-09	Ast-Reactive	Ast
318	PBXIP1	9.19489	3.15927	1.08933e-09	9.3543e-09	Ast-Reactive	Ast
319	DGKG	9.17374	1.85857	2.54881e-10	2.37699e-09	Ast-Reactive	Ast
320	ASAP3	9.16089	2.63209	1.35956e-09	1.15442e-08	Ast-Reactive	Ast
321	HEPH	9.15116	3.05252	1.18922e-09	1.01684e-08	Ast-Reactive	Ast
324	BMP7	9.12724	2.75883	1.08268e-09	9.30078e-09	Ast-Reactive	Ast
325	SMAD9	9.12143	3.06454	1.6023e-09	1.34702e-08	Ast-Reactive	Ast
327	LRRC8A	9.03662	2.39705	1.74155e-09	1.4563e-08	Ast-Reactive	Ast
328	KCNJ10	9.02626	2.00241	6.61018e-10	5.83334e-09	Ast-Reactive	Ast
329	COL4A5	9.01943	2.02042	1.24105e-10	1.19642e-09	Ast-Reactive	Ast
332	BRINP1	8.96978	1.29118	2.96577e-10	2.73684e-09	Ast-Reactive	Ast
333	METRN	8.93416	2.34881	1.66537e-09	1.39631e-08	Ast-Reactive	Ast
334	AEBP1	8.93367	4.43995	2.66388e-09	2.18359e-08	Ast-Reactive	Ast
335	PREX1	8.91901	1.37565	9.29887e-11	9.09191e-10	Ast-Reactive	Ast
336	ZNF516	8.91111	1.61598	9.82955e-10	8.52398e-09	Ast-Reactive	Ast
337	LGR4	8.90553	1.92662	1.55958e-09	1.31261e-08	Ast-Reactive	Ast
338	ANGPTL4	8.90138	4.44341	2.81305e-09	2.2956e-08	Ast-Reactive	Ast
340	RIMKLB	8.84965	1.48074	1.2469e-09	1.06244e-08	Ast-Reactive	Ast
342	COL21A1	8.84106	2.79521	2.23573e-09	1.85336e-08	Ast-Reactive	Ast
343	EMID1	8.81796	2.61149	2.28809e-09	1.89247e-08	Ast-Reactive	Ast
346	ADGRG1	8.78361	2.33828	1.86611e-09	1.55691e-08	Ast-Reactive	Ast
348	GNG12	8.75745	2.45627	2.50171e-09	2.05755e-08	Ast-Reactive	Ast
350	ELN	8.70062	3.47533	4.47137e-09	3.55914e-08	Ast-Reactive	Ast
351	ADAMTS9	8.69896	3.61137	4.27052e-09	3.41037e-08	Ast-Reactive	Ast
352	LIX1	8.69756	4.00096	4.49639e-09	3.57518e-08	Ast-Reactive	Ast
353	STK3	8.67271	1.41161	1.04105e-09	8.98881e-09	Ast-Reactive	Ast
354	BBS2	8.67161	1.60622	2.65399e-09	2.17629e-08	Ast-Reactive	Ast
356	SMOX	8.59996	2.89848	4.9194e-09	3.89184e-08	Ast-Reactive	Ast
358	ARHGAP24	8.57357	1.95243	2.37258e-10	2.21827e-09	Ast-Reactive	Ast
359	IGFBP5	8.57131	3.87966	5.98983e-09	4.69147e-08	Ast-Reactive	Ast
360	RORB	8.54639	2.21476	1.63725e-09	1.37588e-08	Ast-Reactive	Ast
366	TMEM164	8.41153	2.11025	6.54299e-09	5.10293e-08	Ast-Reactive	Ast
367	CD44	8.40599	5.14847	8.94044e-09	6.89213e-08	Ast-Reactive	Ast
368	SLC18B1	8.39859	2.00315	5.89826e-09	4.62633e-08	Ast-Reactive	Ast
369	RAVER2	8.38659	1.57488	5.2616e-09	4.14617e-08	Ast-Reactive	Ast
373	DISP3	8.35112	2.9038	9.01823e-09	6.94966e-08	Ast-Reactive	Ast
374	PLCH1	8.34395	1.78191	2.24492e-09	1.85956e-08	Ast-Reactive	Ast
376	CD99	8.33799	1.90964	2.84546e-09	2.32119e-08	Ast-Reactive	Ast
378	OFD1	8.32009	1.53729	8.03978e-09	6.22616e-08	Ast-Reactive	Ast
382	CMYA5	8.30448	1.45805	1.98263e-09	1.6485e-08	Ast-Reactive	Ast
383	JUN	8.28844	2.79852	9.76127e-09	7.48296e-08	Ast-Reactive	Ast
384	SEMA3A	8.27112	2.03724	5.63506e-09	4.42936e-08	Ast-Reactive	Ast
387	MT1E	8.19661	3.19503	1.078e-08	8.2096e-08	Ast-Reactive	Ast
390	PDE9A	8.15106	1.8638	8.88156e-09	6.85154e-08	Ast-Reactive	Ast
391	SEMA6A	8.14918	1.63025	5.07241e-09	4.00691e-08	Ast-Reactive	Ast
392	AMZ2	8.13397	2.43945	1.39013e-08	1.0435e-07	Ast-Reactive	Ast
398	SSPN	8.01121	1.77683	9.97477e-09	7.63334e-08	Ast-Reactive	Ast
399	LHX2	8.00446	2.57469	1.69822e-08	1.25931e-07	Ast-Reactive	Ast
400	IGFBP7	7.99231	2.57222	8.58781e-09	6.6319e-08	Ast-Reactive	Ast
401	DPY19L3	7.9621	1.33197	1.32483e-08	9.97883e-08	Ast-Reactive	Ast
402	LGI4	7.95792	2.17847	1.71678e-08	1.27221e-07	Ast-Reactive	Ast
403	C2orf72	7.93317	2.17574	1.98608e-08	1.46144e-07	Ast-Reactive	Ast
405	ANO8	7.9185	2.5619	2.43393e-08	1.7732e-07	Ast-Reactive	Ast
406	PLCG1	7.89942	1.52855	1.4652e-08	1.09536e-07	Ast-Reactive	Ast
408	DDR2	7.84639	2.09741	1.77118e-08	1.30988e-07	Ast-Reactive	Ast
412	SDC4	7.73589	3.67215	3.35816e-08	2.40044e-07	Ast-Reactive	Ast
414	MFAP3L	7.71824	1.87674	2.70595e-08	1.96487e-07	Ast-Reactive	Ast
415	BCAT2	7.7148	1.89003	3.25387e-08	2.33348e-07	Ast-Reactive	Ast
416	PLXNB1	7.71226	2.38794	2.82736e-08	2.0483e-07	Ast-Reactive	Ast
417	SNCAIP	7.69914	2.2548	3.51431e-08	2.50312e-07	Ast-Reactive	Ast
418	CGNL1	7.69799	1.94616	1.0071e-08	7.69895e-08	Ast-Reactive	Ast
419	ALDH2	7.65759	1.78872	3.77224e-08	2.6799e-07	Ast-Reactive	Ast
423	WWTR1	7.62014	1.98787	2.85443e-08	2.06723e-07	Ast-Reactive	Ast
424	EGFR	7.60384	1.38849	6.62666e-09	5.16635e-08	Ast-Reactive	Ast
425	LRRC1	7.59818	1.85043	3.30306e-08	2.36567e-07	Ast-Reactive	Ast
426	TSC22D4	7.57795	2.16664	3.46353e-08	2.47255e-07	Ast-Reactive	Ast
427	PARP6	7.55555	1.51754	4.61612e-08	3.249e-07	Ast-Reactive	Ast
428	DBI	7.54672	2.52006	5.2395e-08	3.65618e-07	Ast-Reactive	Ast
432	PTN	7.46091	1.93923	2.74349e-08	1.99082e-07	Ast-Reactive	Ast
433	FXYD1	7.45894	3.02307	6.68215e-08	4.59155e-07	Ast-Reactive	Ast
434	IL17RB	7.44581	2.56121	6.21321e-08	4.28673e-07	Ast-Reactive	Ast
437	SLC27A1	7.42467	1.6519	6.22678e-08	4.29474e-07	Ast-Reactive	Ast
438	LYPD6	7.41939	1.8385	4.53358e-08	3.19602e-07	Ast-Reactive	Ast
439	HIP1R	7.41113	1.7159	3.88172e-08	2.75145e-07	Ast-Reactive	Ast
442	APC2	7.4077	1.92551	7.13164e-08	4.88364e-07	Ast-Reactive	Ast
448	EMX2	7.35669	3.72819	9.15304e-08	6.15112e-07	Ast-Reactive	Ast
450	THBS4	7.33043	1.92405	7.85317e-08	5.35275e-07	Ast-Reactive	Ast
453	TRIM66	7.3043	1.81871	9.41194e-08	6.31932e-07	Ast-Reactive	Ast
455	KDM3A	7.29251	1.44136	8.45517e-08	5.71949e-07	Ast-Reactive	Ast
458	ARHGAP31	7.26169	1.57692	3.4506e-08	2.46413e-07	Ast-Reactive	Ast
459	ECE1	7.26115	1.55613	8.3794e-08	5.67628e-07	Ast-Reactive	Ast
461	AMOT	7.23954	2.42388	1.09738e-07	7.27918e-07	Ast-Reactive	Ast
462	CERS1	7.23375	2.55082	1.24188e-07	8.18581e-07	Ast-Reactive	Ast
463	RHBDD1	7.22937	1.30079	8.85408e-08	5.97027e-07	Ast-Reactive	Ast
464	GALNT15	7.20657	2.49171	1.0492e-07	6.99755e-07	Ast-Reactive	Ast
465	CRB2	7.19882	3.1161	1.32929e-07	8.73586e-07	Ast-Reactive	Ast
467	IL17D	7.18442	2.1189	1.30088e-07	8.56447e-07	Ast-Reactive	Ast
471	NTSR2	7.16242	3.33629	1.38822e-07	9.08516e-07	Ast-Reactive	Ast
472	GSN	7.14916	1.44075	5.02204e-08	3.51783e-07	Ast-Reactive	Ast
473	KCTD15	7.14821	2.59135	1.45742e-07	9.50972e-07	Ast-Reactive	Ast
475	TNS3	7.13402	1.71307	6.207e-08	4.28448e-07	Ast-Reactive	Ast
476	CLDN10	7.13003	3.0545	1.43512e-07	9.37198e-07	Ast-Reactive	Ast
479	ZNF680	7.11884	1.40158	1.34411e-07	8.82531e-07	Ast-Reactive	Ast
480	RNF213	7.08953	1.26106	7.80118e-08	5.32061e-07	Ast-Reactive	Ast
481	RCN1	7.0889	2.2575	1.58839e-07	1.02941e-06	Ast-Reactive	Ast
482	NACC2	7.07264	1.67676	1.39695e-07	9.13683e-07	Ast-Reactive	Ast
484	GPC4	7.05604	3.34211	1.95458e-07	1.24799e-06	Ast-Reactive	Ast
485	PRDM5	7.03241	1.62514	1.6805e-07	1.08464e-06	Ast-Reactive	Ast
488	WASF3	7.01028	1.30269	1.38259e-07	9.05125e-07	Ast-Reactive	Ast
489	POU3F2	6.99302	2.38626	2.00774e-07	1.28008e-06	Ast-Reactive	Ast
491	NKAIN4	6.9822	2.79546	1.94685e-07	1.24342e-06	Ast-Reactive	Ast
493	S100A13	6.96968	2.36985	1.8989e-07	1.21491e-06	Ast-Reactive	Ast
494	TULP3	6.96331	2.2078	2.18145e-07	1.38362e-06	Ast-Reactive	Ast
501	P2RY1	6.88264	3.48652	2.8253e-07	1.76253e-06	Ast-Reactive	Ast
502	ZFHX3	6.86225	1.31534	6.8314e-08	4.68971e-07	Ast-Reactive	Ast
503	ENKUR	6.84879	2.47091	3.15264e-07	1.954e-06	Ast-Reactive	Ast
504	SLC25A43	6.84612	1.4967	2.38824e-07	1.50653e-06	Ast-Reactive	Ast
508	FGFR1	6.83572	1.62604	1.92529e-07	1.23036e-06	Ast-Reactive	Ast
510	FAM167A	6.80851	3.28042	3.5087e-07	2.15586e-06	Ast-Reactive	Ast
513	SLC44A3	6.78889	3.31415	3.83823e-07	2.34264e-06	Ast-Reactive	Ast
514	KCNN2	6.77815	1.87536	3.23479e-07	1.99984e-06	Ast-Reactive	Ast
515	TET1	6.77776	1.77771	3.54348e-07	2.1748e-06	Ast-Reactive	Ast
516	BCR	6.76911	1.28719	3.09953e-07	1.92379e-06	Ast-Reactive	Ast
517	AGFG2	6.76522	2.38267	3.93827e-07	2.39971e-06	Ast-Reactive	Ast
518	PDGFRB	6.76434	2.00561	1.62927e-07	1.05374e-06	Ast-Reactive	Ast
520	FOS	6.72741	3.41528	4.23234e-07	2.57248e-06	Ast-Reactive	Ast
521	ACSF2	6.72545	3.07176	4.19847e-07	2.55331e-06	Ast-Reactive	Ast
523	DTX1	6.71321	2.21393	4.34525e-07	2.63602e-06	Ast-Reactive	Ast
524	SLC38A1	6.7006	2.02384	4.23915e-07	2.57591e-06	Ast-Reactive	Ast
526	ID3	6.68754	3.73521	4.64815e-07	2.80739e-06	Ast-Reactive	Ast
528	MASP1	6.66225	3.72211	5.24077e-07	3.15234e-06	Ast-Reactive	Ast
529	S100A1	6.66132	2.82457	4.57673e-07	2.76729e-06	Ast-Reactive	Ast
531	GPR173	6.63832	1.36481	4.25758e-07	2.58639e-06	Ast-Reactive	Ast
532	NAT8L	6.62931	1.57369	4.08698e-07	2.48619e-06	Ast-Reactive	Ast
533	MSI1	6.61753	3.08559	5.74066e-07	3.43519e-06	Ast-Reactive	Ast
534	ASRGL1	6.58416	1.73085	5.29039e-07	3.18132e-06	Ast-Reactive	Ast
538	CNTFR	6.56808	2.23073	5.63716e-07	3.37784e-06	Ast-Reactive	Ast
539	PRDX6	6.56362	2.30159	6.2313e-07	3.71063e-06	Ast-Reactive	Ast
541	FGF1	6.55581	1.84618	5.1093e-07	3.07746e-06	Ast-Reactive	Ast
542	PC	6.54588	1.80735	6.5323e-07	3.87728e-06	Ast-Reactive	Ast
543	MT1M	6.54415	3.10636	6.45913e-07	3.83695e-06	Ast-Reactive	Ast
550	KNDC1	6.49833	1.56058	6.27429e-07	3.73319e-06	Ast-Reactive	Ast
551	PLEKHG1	6.49787	1.32181	3.27127e-07	2.01956e-06	Ast-Reactive	Ast
552	PPP2R1B	6.48005	1.39354	6.25044e-07	3.72101e-06	Ast-Reactive	Ast
554	RYR1	6.46069	1.51518	4.37397e-07	2.6527e-06	Ast-Reactive	Ast
555	PMP2	6.45087	1.9301	5.83566e-07	3.49108e-06	Ast-Reactive	Ast
556	WFS1	6.44309	2.56777	8.26862e-07	4.83872e-06	Ast-Reactive	Ast
557	ITGB8	6.43574	1.5788	6.13167e-07	3.65822e-06	Ast-Reactive	Ast
558	CLYBL	6.42985	1.54389	7.89161e-07	4.63659e-06	Ast-Reactive	Ast
563	ABCC4	6.3964	1.76237	4.30937e-07	2.61497e-06	Ast-Reactive	Ast
565	HES1	6.38735	2.87679	9.29978e-07	5.41049e-06	Ast-Reactive	Ast
566	OAF	6.38291	2.8717	9.36894e-07	5.44497e-06	Ast-Reactive	Ast
569	GJB6	6.33216	2.83409	9.02266e-07	5.2576e-06	Ast-Reactive	Ast
574	SEMA3B	6.28879	1.96863	8.63509e-07	5.04244e-06	Ast-Reactive	Ast
575	ENHO	6.28008	1.92974	1.04961e-06	6.05687e-06	Ast-Reactive	Ast
577	ZIC1	6.27738	2.13199	1.00161e-06	5.79202e-06	Ast-Reactive	Ast
578	GATM	6.25557	1.7191	1.06125e-06	6.11122e-06	Ast-Reactive	Ast
580	MT1F	6.25218	2.75174	1.27924e-06	7.27139e-06	Ast-Reactive	Ast
586	FOXG1	6.18917	1.43418	1.32673e-06	7.52191e-06	Ast-Reactive	Ast
588	MYBPC1	6.17599	2.455	1.64579e-06	9.22623e-06	Ast-Reactive	Ast
589	LINC01896	6.17316	2.69839	1.60022e-06	8.97993e-06	Ast-Reactive	Ast
590	PHKA1	6.1577	2.13028	1.58804e-06	8.9161e-06	Ast-Reactive	Ast
591	SHISA6	6.14305	1.3575	1.0538e-06	6.07141e-06	Ast-Reactive	Ast
597	PIPOX	6.08597	2.14022	2.05795e-06	1.13574e-05	Ast-Reactive	Ast
600	BCAN	6.05501	1.84409	1.61985e-06	9.08778e-06	Ast-Reactive	Ast
601	PLTP	6.03442	2.81293	2.35771e-06	1.28793e-05	Ast-Reactive	Ast
602	GABBR1	6.03376	1.62631	2.23816e-06	1.22781e-05	Ast-Reactive	Ast
608	NSMF	5.97232	1.86356	2.75455e-06	1.49102e-05	Ast-Reactive	Ast
614	AK4	5.94607	1.66665	2.76754e-06	1.49768e-05	Ast-Reactive	Ast
617	BICC1	5.93591	1.42473	2.41305e-06	1.31588e-05	Ast-Reactive	Ast
618	ITGB5	5.915	1.4185	2.04243e-06	1.12803e-05	Ast-Reactive	Ast
619	CPT1A	5.89484	1.69472	2.71982e-06	1.47295e-05	Ast-Reactive	Ast
620	ENTPD2	5.8922	3.99319	3.64179e-06	1.93224e-05	Ast-Reactive	Ast
621	GPC6	5.89128	1.30069	1.75658e-06	9.79495e-06	Ast-Reactive	Ast
622	C16orf89	5.88132	2.95494	3.53582e-06	1.88062e-05	Ast-Reactive	Ast
624	ACP6	5.87977	1.59254	3.14818e-06	1.68831e-05	Ast-Reactive	Ast
625	ATOH8	5.87028	2.69898	3.64449e-06	1.93281e-05	Ast-Reactive	Ast
626	MDFIC	5.85801	1.75486	3.14003e-06	1.68476e-05	Ast-Reactive	Ast
628	ARHGEF17	5.85208	1.92162	3.6658e-06	1.94318e-05	Ast-Reactive	Ast
631	CKB	5.84342	1.25328	2.32095e-06	1.26943e-05	Ast-Reactive	Ast
632	MOXD1	5.83986	2.26744	3.78918e-06	2.0049e-05	Ast-Reactive	Ast
633	ITGA7	5.83394	2.29635	3.73519e-06	1.97853e-05	Ast-Reactive	Ast
635	DDR1	5.81524	2.22538	4.06895e-06	2.14346e-05	Ast-Reactive	Ast
638	COTL1	5.77815	1.44976	3.47025e-06	1.84842e-05	Ast-Reactive	Ast
641	RHPN2	5.73737	2.38078	4.9866e-06	2.59518e-05	Ast-Reactive	Ast
643	TMPRSS5	5.72315	2.65997	5.45095e-06	2.81884e-05	Ast-Reactive	Ast
644	SMO	5.71282	3.26245	5.71957e-06	2.94599e-05	Ast-Reactive	Ast
645	VAV3	5.71189	1.45481	3.71554e-06	1.96859e-05	Ast-Reactive	Ast
647	SLC9A3R1	5.70113	2.72315	5.6017e-06	2.89001e-05	Ast-Reactive	Ast
648	MOV10	5.7006	1.82743	5.25947e-06	2.72815e-05	Ast-Reactive	Ast
649	GPAM	5.69832	1.88824	4.90066e-06	2.55468e-05	Ast-Reactive	Ast
653	EFHD1	5.67098	1.30672	3.31203e-06	1.76971e-05	Ast-Reactive	Ast
655	ATN1	5.66364	1.32711	5.94997e-06	3.05465e-05	Ast-Reactive	Ast
657	SLC1A4	5.64895	1.33381	5.33561e-06	2.76309e-05	Ast-Reactive	Ast
658	S1PR1	5.64211	2.4663	5.80273e-06	2.98742e-05	Ast-Reactive	Ast
661	RHOB	5.621	1.36819	5.6199e-06	2.89736e-05	Ast-Reactive	Ast
662	SALL3	5.62081	2.06353	5.91121e-06	3.03617e-05	Ast-Reactive	Ast
663	NRBP2	5.6144	1.5719	6.85055e-06	3.47565e-05	Ast-Reactive	Ast
665	ROBO3	5.60345	2.53169	7.18453e-06	3.63254e-05	Ast-Reactive	Ast
668	CRYAB	5.57454	2.07814	6.41567e-06	3.27161e-05	Ast-Reactive	Ast
671	NEK6	5.56533	1.79621	7.43778e-06	3.7511e-05	Ast-Reactive	Ast
675	SLC8B1	5.54136	1.46715	7.73869e-06	3.89216e-05	Ast-Reactive	Ast
676	FKBP10	5.51702	2.96093	9.17249e-06	4.5715e-05	Ast-Reactive	Ast
677	TRIL	5.51563	2.69752	8.6463e-06	4.32689e-05	Ast-Reactive	Ast
679	PYGB	5.50924	1.2519	8.70472e-06	4.35513e-05	Ast-Reactive	Ast
680	SEC14L2	5.49264	1.92329	9.48797e-06	4.71911e-05	Ast-Reactive	Ast
682	SLC25A48	5.47971	2.59098	9.80966e-06	4.86482e-05	Ast-Reactive	Ast
686	HSDL2	5.44818	1.62677	1.05097e-05	5.19327e-05	Ast-Reactive	Ast
689	GCDH	5.44445	1.58463	1.03265e-05	5.10731e-05	Ast-Reactive	Ast
691	MRO	5.43536	2.67408	1.12287e-05	5.52747e-05	Ast-Reactive	Ast
693	PLEKHB1	5.43308	1.66301	8.74961e-06	4.3766e-05	Ast-Reactive	Ast
694	LCNL1	5.42964	2.39522	1.11687e-05	5.50163e-05	Ast-Reactive	Ast
698	PAQR8	5.40994	1.73286	1.06093e-05	5.2413e-05	Ast-Reactive	Ast
702	LINC00467	5.37747	1.69707	1.17784e-05	5.77225e-05	Ast-Reactive	Ast
704	OLMALINC	5.37407	1.59155	1.1262e-05	5.54138e-05	Ast-Reactive	Ast
707	LRRC3B	5.36422	1.96175	1.22804e-05	6.00355e-05	Ast-Reactive	Ast
709	ARRDC4	5.3458	2.66963	1.47977e-05	7.15313e-05	Ast-Reactive	Ast
712	IZUMO4	5.32752	2.47625	1.45886e-05	7.06447e-05	Ast-Reactive	Ast
714	IFITM3	5.30506	2.23038	1.28659e-05	6.27166e-05	Ast-Reactive	Ast
715	ARHGEF10	5.29666	1.63649	1.49282e-05	7.20988e-05	Ast-Reactive	Ast
716	FBLN1	5.2865	2.36356	1.51409e-05	7.30141e-05	Ast-Reactive	Ast
719	GSTM2	5.24848	2.38886	1.82157e-05	8.66084e-05	Ast-Reactive	Ast
728	CHRDL1	5.20615	1.87565	1.82417e-05	8.66942e-05	Ast-Reactive	Ast
729	PTTG1IP	5.2027	1.50654	1.88527e-05	8.94627e-05	Ast-Reactive	Ast
732	TPP1	5.18386	1.48115	2.06154e-05	9.73241e-05	Ast-Reactive	Ast
733	PPP1R1B	5.18067	2.27636	2.16149e-05	0.000101715	Ast-Reactive	Ast
743	LFNG	5.13294	2.78044	2.46233e-05	0.000114768	Ast-Reactive	Ast
745	LIMK2	5.12862	1.48502	2.28472e-05	0.000106988	Ast-Reactive	Ast
757	CASP7	5.08844	2.45132	2.75741e-05	0.000127469	Ast-Reactive	Ast
764	SPPL2B	5.0541	1.45534	2.97968e-05	0.000137082	Ast-Reactive	Ast
765	SNX21	5.05279	1.99816	3.06562e-05	0.000140565	Ast-Reactive	Ast
766	SLC3A2	5.04519	1.58165	2.93703e-05	0.000135261	Ast-Reactive	Ast
767	CHDH	5.04328	1.78637	2.90355e-05	0.000133859	Ast-Reactive	Ast
772	HSPB1	5.00162	1.98519	3.26058e-05	0.000148955	Ast-Reactive	Ast
773	B4GALNT4	4.99559	1.60836	3.45275e-05	0.000156943	Ast-Reactive	Ast
774	LRP10	4.97893	2.25856	3.60535e-05	0.000163171	Ast-Reactive	Ast
780	RIDA	4.94357	1.52504	3.88745e-05	0.000174896	Ast-Reactive	Ast
783	BDH2	4.93407	2.46505	4.19319e-05	0.000187387	Ast-Reactive	Ast
790	PDLIM3	4.88366	2.52573	4.73765e-05	0.000210139	Ast-Reactive	Ast
794	TTN	4.86011	1.98395	5.00833e-05	0.00022112	Ast-Reactive	Ast
801	ACKR3	4.832	3.0537	5.53743e-05	0.000242727	Ast-Reactive	Ast
804	SPAG1	4.80979	1.52624	5.76013e-05	0.000251503	Ast-Reactive	Ast
807	VIM	4.77652	2.36176	5.83194e-05	0.00025432	Ast-Reactive	Ast
809	SELENBP1	4.77078	2.36788	6.23095e-05	0.000270274	Ast-Reactive	Ast
810	ERLIN2	4.76075	1.41843	6.22483e-05	0.000270061	Ast-Reactive	Ast
814	STOM	4.75226	1.54887	5.37067e-05	0.000236076	Ast-Reactive	Ast
817	LAMB2	4.7407	2.16058	6.35104e-05	0.000275157	Ast-Reactive	Ast
830	PGM1	4.6921	1.34101	7.55731e-05	0.000323534	Ast-Reactive	Ast
838	ID1	4.64634	2.60625	8.40568e-05	0.000357213	Ast-Reactive	Ast
839	PMP22	4.64122	1.50168	7.55601e-05	0.000323534	Ast-Reactive	Ast
840	KIAA1755	4.64033	1.66573	7.96205e-05	0.00033954	Ast-Reactive	Ast
843	UBTD1	4.62925	1.69312	9.178e-05	0.00038749	Ast-Reactive	Ast
854	INPPL1	4.58559	1.72567	9.82554e-05	0.000412062	Ast-Reactive	Ast
869	ADIRF	4.51254	1.62811	9.57426e-05	0.000402598	Ast-Reactive	Ast
870	TMEM94	4.5111	1.25906	0.000123644	0.000506189	Ast-Reactive	Ast
872	ABCD2	4.50643	1.33972	0.00011912	0.000490133	Ast-Reactive	Ast
877	TNFRSF1A	4.48585	1.74842	0.000126505	0.000517038	Ast-Reactive	Ast
878	CLTCL1	4.47487	1.29069	0.000134255	0.000545875	Ast-Reactive	Ast
882	MYORG	4.44852	2.26261	0.000146511	0.000592531	Ast-Reactive	Ast
886	HHIPL1	4.42825	1.61346	0.000155527	0.000625775	Ast-Reactive	Ast
888	ALDOC	4.417	1.30565	0.000150068	0.000605473	Ast-Reactive	Ast
892	NFATC4	4.37699	2.37236	0.000173978	0.000694051	Ast-Reactive	Ast
898	LINC01411	4.34026	2.49839	0.000200061	0.000788671	Ast-Reactive	Ast
900	FAM189A2	4.33141	3.84674	0.000207698	0.000816873	Ast-Reactive	Ast
907	NID1	4.30123	1.53406	0.000184326	0.000732545	Ast-Reactive	Ast
920	FIBIN	4.25145	3.06467	0.000253401	0.000979643	Ast-Reactive	Ast
923	VANGL2	4.24043	1.75856	0.000250648	0.00097002	Ast-Reactive	Ast
935	PADI2	4.20985	1.34281	0.000231277	0.000901004	Ast-Reactive	Ast
939	SPX	4.18921	3.16783	0.000301202	0.00114454	Ast-Reactive	Ast
943	CKMT2	4.17804	1.68972	0.000299416	0.00113854	Ast-Reactive	Ast
945	PYGM	4.17351	2.80461	0.000306251	0.00116272	Ast-Reactive	Ast
952	CCS	4.15688	1.4205	0.000318828	0.0012032	Ast-Reactive	Ast
955	TTLL4	4.14623	1.64729	0.000325779	0.00122733	Ast-Reactive	Ast
956	SPARC	4.13449	1.58433	0.000305713	0.00116088	Ast-Reactive	Ast
963	RIN3	4.10353	1.25997	0.000297013	0.00112979	Ast-Reactive	Ast
967	GAREM2	4.08997	2.63084	0.000381152	0.00141678	Ast-Reactive	Ast
984	ARHGEF40	4.02856	1.30689	0.000417876	0.00153822	Ast-Reactive	Ast
995	ACADVL	3.99807	1.27404	0.000474061	0.00172371	Ast-Reactive	Ast
1001	MAOA	3.97762	1.4042	0.000466481	0.00169839	Ast-Reactive	Ast
1002	HEY2	3.97499	1.72652	0.000482261	0.00174775	Ast-Reactive	Ast
1004	TBC1D10A	3.97286	1.79278	0.000508594	0.00183683	Ast-Reactive	Ast
1006	ZNF334	3.9719	1.30128	0.000512613	0.00184877	Ast-Reactive	Ast
1009	DIO2	3.9628	1.64498	0.000510507	0.00184241	Ast-Reactive	Ast
1018	IMPA2	3.93927	1.99078	0.000556946	0.0019912	Ast-Reactive	Ast
1028	INSIG1	3.89847	1.53336	0.000622172	0.00220399	Ast-Reactive	Ast
1033	BCL9	3.8911	1.2918	0.000633111	0.00223877	Ast-Reactive	Ast
1035	CRISPLD1	3.88511	2.12762	0.000653131	0.00230291	Ast-Reactive	Ast
1041	NR2E1	3.87715	1.94493	0.000645122	0.00227722	Ast-Reactive	Ast
1043	NUPR1	3.86768	2.40138	0.000679535	0.00238379	Ast-Reactive	Ast
1047	CYBRD1	3.84905	1.29817	0.000665753	0.00234141	Ast-Reactive	Ast
1048	CTSO	3.84673	1.39726	0.00067885	0.00238226	Ast-Reactive	Ast
1054	KIAA1614	3.83409	1.50432	0.000729052	0.00253808	Ast-Reactive	Ast
1058	RAB29	3.82671	1.60301	0.000748434	0.00259856	Ast-Reactive	Ast
1065	SP110	3.81376	1.29787	0.000720238	0.00251136	Ast-Reactive	Ast
1095	B3GAT2	3.72614	2.90235	0.000989342	0.00334066	Ast-Reactive	Ast
1103	ACSS3	3.70676	2.54121	0.00101644	0.0034201	Ast-Reactive	Ast
1116	RADIL	3.65568	1.56825	0.00114753	0.0038174	Ast-Reactive	Ast
1117	KLF15	3.65177	1.77151	0.00116397	0.00386508	Ast-Reactive	Ast
1122	ZIC5	3.64321	2.18695	0.00118172	0.00391895	Ast-Reactive	Ast
1127	SLC6A11	3.62478	1.32669	0.00122383	0.00404556	Ast-Reactive	Ast
1128	C16orf74	3.61471	2.56356	0.00130259	0.0042738	Ast-Reactive	Ast
1130	ERMAP	3.61414	1.39724	0.0012488	0.0041219	Ast-Reactive	Ast
1136	KY	3.59589	1.54472	0.00136019	0.00444821	Ast-Reactive	Ast
1145	FRMPD3	3.58061	1.81464	0.00141272	0.0045995	Ast-Reactive	Ast
1152	EAF2	3.56522	1.29498	0.00145231	0.00471512	Ast-Reactive	Ast
1161	MMD2	3.54623	2.53282	0.00153809	0.00495853	Ast-Reactive	Ast
1177	GPR143	3.51348	2.30774	0.00166667	0.00532391	Ast-Reactive	Ast
1178	EPHX1	3.51288	1.61248	0.00164919	0.0052719	Ast-Reactive	Ast
1186	SCRG1	3.49686	1.48132	0.00170261	0.00542925	Ast-Reactive	Ast
1188	HVCN1	3.48612	1.58743	0.00175238	0.00557817	Ast-Reactive	Ast
1189	SNTB1	3.4812	2.30745	0.00177116	0.00563235	Ast-Reactive	Ast
1191	C1orf54	3.47589	1.62287	0.00178436	0.0056694	Ast-Reactive	Ast
1212	C5orf63	3.42269	1.90993	0.00211389	0.00658707	Ast-Reactive	Ast
1219	MT2A	3.40692	2.52799	0.00218277	0.00677582	Ast-Reactive	Ast
1220	SLC30A10	3.40544	1.2889	0.00198867	0.00624109	Ast-Reactive	Ast
1221	SLC22A5	3.4021	1.41273	0.00218911	0.00679456	Ast-Reactive	Ast
1225	TEP1	3.393	1.29337	0.00219761	0.00681804	Ast-Reactive	Ast
1228	RLBP1	3.38897	2.87985	0.00229634	0.00709933	Ast-Reactive	Ast
1245	GPRC5C	3.34655	1.94625	0.00250398	0.00766804	Ast-Reactive	Ast
1246	DAAM2	3.34509	2.20741	0.00252521	0.00772659	Ast-Reactive	Ast
1252	FGF11	3.32689	2.57388	0.00267838	0.00814317	Ast-Reactive	Ast
1254	OSMR	3.32497	1.85541	0.00262856	0.00800747	Ast-Reactive	Ast
1260	LMO2	3.30899	1.56697	0.00267935	0.00814499	Ast-Reactive	Ast
1282	CHST6	3.25628	1.78468	0.00318036	0.00951039	Ast-Reactive	Ast
1315	RAPGEF3	3.20245	2.10579	0.00362005	0.0106844	Ast-Reactive	Ast
1316	THSD1	3.19706	1.58431	0.00364918	0.0107602	Ast-Reactive	Ast
1353	IER2	3.1265	1.66025	0.00436195	0.012607	Ast-Reactive	Ast
1354	ZFP36L1	3.12212	2.00714	0.00438375	0.0126667	Ast-Reactive	Ast
1355	TSPAN6	3.12087	2.19656	0.00445133	0.0128468	Ast-Reactive	Ast
1359	CYSTM1	3.11196	1.85903	0.00454916	0.0131067	Ast-Reactive	Ast
1375	PLSCR1	3.06532	1.2612	0.00497503	0.0142128	Ast-Reactive	Ast
1376	YAP1	3.0649	1.85608	0.00500033	0.0142795	Ast-Reactive	Ast
1383	MMP28	3.05663	2.01185	0.00518588	0.0147401	Ast-Reactive	Ast
1385	OGFRL1	3.05282	1.83967	0.0052563	0.0149195	Ast-Reactive	Ast
1403	PIEZO1	3.02279	1.25533	0.00552848	0.0156216	Ast-Reactive	Ast
1437	TCEA3	2.97195	1.51125	0.00634363	0.0175862	Ast-Reactive	Ast
1454	LGALS3	2.95302	2.03698	0.00660263	0.0182125	Ast-Reactive	Ast
1474	RXRG	2.91146	1.80059	0.00733083	0.0199832	Ast-Reactive	Ast
1475	GALM	2.90943	1.50553	0.00737483	0.0200981	Ast-Reactive	Ast
1478	ADCY8	2.90413	1.6896	0.00747166	0.0203293	Ast-Reactive	Ast
1495	C1RL	2.87596	1.81292	0.00804093	0.0217331	Ast-Reactive	Ast
1507	LINC00472	2.85667	1.29886	0.0081929	0.0220923	Ast-Reactive	Ast
1509	EHD2	2.85281	1.31425	0.00818487	0.0220761	Ast-Reactive	Ast
1529	RAMP1	2.81883	1.60812	0.00917297	0.0244308	Ast-Reactive	Ast
1530	BMP1	2.81866	1.74609	0.00922373	0.0245501	Ast-Reactive	Ast
1544	EFS	2.7994	1.34059	0.00949192	0.0251878	Ast-Reactive	Ast
1572	SLC13A5	2.7289	1.69635	0.0111872	0.0291211	Ast-Reactive	Ast
1583	SLC2A4RG	2.71624	1.42314	0.011625	0.0301359	Ast-Reactive	Ast
1591	TMEM176B	2.70187	1.8412	0.0120209	0.0310343	Ast-Reactive	Ast
1592	NDP	2.70004	1.55516	0.0121222	0.0312482	Ast-Reactive	Ast
1606	HSD17B6	2.6803	1.59588	0.0126373	0.0324014	Ast-Reactive	Ast
1653	PLCE1	2.61096	1.44013	0.0146978	0.0369407	Ast-Reactive	Ast
1676	S100A16	2.58056	1.39168	0.0156423	0.0389359	Ast-Reactive	Ast
1681	SLC38A3	2.57607	1.2795	0.0158128	0.0392951	Ast-Reactive	Ast
1691	BTBD17	2.56863	3.11335	0.0165272	0.0407376	Ast-Reactive	Ast
1724	INHBB	2.52244	1.48873	0.0180548	0.0440052	Ast-Reactive	Ast
1729	MFHAS1	2.51604	1.35778	0.018497	0.044924	Ast-Reactive	Ast
1731	ZFP36L2	2.51393	1.68283	0.0184654	0.0448669	Ast-Reactive	Ast
1743	SLC7A10	2.49514	2.0478	0.0193999	0.0468634	Ast-Reactive	Ast
1749	METTL7A	2.48879	1.73269	0.0196372	0.0473691	Ast-Reactive	Ast
1769	PREX2	2.46086	1.47588	0.0208078	0.049777	Ast-Reactive	Ast
0	GPC5	39.2209	5.0571	2.05954e-28	7.12713e-27	Ast-Stress	Ast
1	ADGRV1	35.3127	5.42334	1.376e-19	2.91196e-18	Ast-Stress	Ast
2	SLC1A2	32.2025	5.7248	9.37176e-17	1.60641e-15	Ast-Stress	Ast
3	RYR3	31.2919	3.55208	5.9671e-22	1.45922e-20	Ast-Stress	Ast
4	NHSL1	30.4709	3.92405	3.50052e-18	6.72277e-17	Ast-Stress	Ast
5	FBXL7	28.2806	3.01597	6.42817e-32	2.61995e-30	Ast-Stress	Ast
6	SFXN5	27.5864	3.30875	1.85211e-14	2.67474e-13	Ast-Stress	Ast
7	PITPNC1	27.3405	3.17144	1.59667e-18	3.14603e-17	Ast-Stress	Ast
8	SLC1A3	25.9453	4.55172	6.51222e-16	1.0531e-14	Ast-Stress	Ast
10	ARHGEF26	24.7233	3.81473	3.76051e-13	4.90606e-12	Ast-Stress	Ast
11	MEIS2	24.4842	2.93777	6.94013e-17	1.20314e-15	Ast-Stress	Ast
12	C1orf61	24.2428	3.54259	1.62949e-13	2.20427e-12	Ast-Stress	Ast
13	NPAS3	23.6643	2.71867	1.96839e-22	4.95677e-21	Ast-Stress	Ast
14	PLPP3	22.6353	3.92838	3.46255e-12	4.13721e-11	Ast-Stress	Ast
15	TPD52L1	21.7865	4.19654	1.04399e-11	1.19362e-10	Ast-Stress	Ast
16	AHCYL2	21.7171	2.59231	2.42564e-12	2.94624e-11	Ast-Stress	Ast
17	RANBP3L	21.4585	4.52617	1.65376e-11	1.85702e-10	Ast-Stress	Ast
18	ZNF98	21.3229	4.7877	2.19773e-11	2.43555e-10	Ast-Stress	Ast
19	GLIS3	21.0963	3.48755	2.09262e-12	2.55443e-11	Ast-Stress	Ast
20	PRDM16	21.0196	4.24395	2.44907e-11	2.69643e-10	Ast-Stress	Ast
21	ZNRF3	20.8737	3.45235	8.66235e-12	9.9556e-11	Ast-Stress	Ast
22	SLC4A4	20.8389	4.28782	1.93919e-11	2.15772e-10	Ast-Stress	Ast
23	TNIK	20.5627	2.71697	7.97913e-13	1.01393e-11	Ast-Stress	Ast
24	GLI3	20.5037	4.62888	4.87789e-11	5.22849e-10	Ast-Stress	Ast
25	CTNNA2	20.257	2.7311	4.61099e-17	8.12517e-16	Ast-Stress	Ast
26	ABLIM1	19.9863	2.16605	1.14967e-14	1.68575e-13	Ast-Stress	Ast
27	RFX4	19.7805	3.90108	1.96629e-11	2.18566e-10	Ast-Stress	Ast
28	PAMR1	19.5933	4.40046	8.36644e-11	8.7393e-10	Ast-Stress	Ast
29	RORA	19.5831	2.25449	1.98122e-15	3.07291e-14	Ast-Stress	Ast
30	ARHGAP24	19.2276	3.51634	4.37528e-13	5.67112e-12	Ast-Stress	Ast
32	MEGF10	18.4389	2.70119	2.06379e-12	2.52484e-11	Ast-Stress	Ast
33	ADGRA3	18.4212	3.22552	7.36599e-11	7.73464e-10	Ast-Stress	Ast
34	CRB1	18.3821	2.7352	2.21834e-11	2.45468e-10	Ast-Stress	Ast
36	ADCY2	18.0539	1.99131	4.40215e-15	6.67725e-14	Ast-Stress	Ast
37	MSI2	17.9242	2.72715	5.81228e-11	6.16791e-10	Ast-Stress	Ast
38	ATP13A4	17.8747	3.68911	1.38151e-10	1.40963e-09	Ast-Stress	Ast
39	FGFR2	17.8454	2.69989	1.67926e-12	2.07052e-11	Ast-Stress	Ast
40	FAM184A	17.7312	2.78303	2.90983e-10	2.87573e-09	Ast-Stress	Ast
41	TRPS1	17.7217	2.53939	9.60962e-11	9.98575e-10	Ast-Stress	Ast
42	KANK1	17.6044	2.39733	4.0141e-13	5.22759e-12	Ast-Stress	Ast
43	NEBL	17.5402	2.20847	1.45203e-12	1.80044e-11	Ast-Stress	Ast
44	GABRB1	17.3742	2.24375	6.9579e-13	8.88262e-12	Ast-Stress	Ast
45	FGFR3	17.1235	4.79959	9.13405e-10	8.57642e-09	Ast-Stress	Ast
46	LINC00461	16.9706	2.17154	3.33134e-11	3.63327e-10	Ast-Stress	Ast
47	CACHD1	16.8918	3.07424	1.67956e-10	1.69988e-09	Ast-Stress	Ast
48	LSAMP	16.8774	2.08752	8.17815e-15	1.21617e-13	Ast-Stress	Ast
49	COL5A3	16.6017	4.25089	1.00183e-09	9.37846e-09	Ast-Stress	Ast
50	ANKDD1A	16.3695	3.08784	1.47704e-09	1.35282e-08	Ast-Stress	Ast
51	GLUD1	16.3554	2.66811	6.1456e-10	5.85535e-09	Ast-Stress	Ast
52	GAREM1	16.2483	1.62024	9.23917e-12	1.05964e-10	Ast-Stress	Ast
53	CDH20	16.1512	3.04449	5.65096e-11	6.01121e-10	Ast-Stress	Ast
54	RNF182	16.0445	4.0935	2.56327e-09	2.28216e-08	Ast-Stress	Ast
55	ACSBG1	16.0311	3.80431	9.95275e-10	9.32922e-09	Ast-Stress	Ast
56	ATP1A2	15.8802	3.97576	3.4689e-10	3.3932e-09	Ast-Stress	Ast
57	RGS20	15.794	4.13163	1.77499e-09	1.60764e-08	Ast-Stress	Ast
58	PDLIM5	15.7684	2.62103	3.12568e-10	3.07249e-09	Ast-Stress	Ast
59	GLUL	15.7498	4.47281	2.33488e-09	2.08811e-08	Ast-Stress	Ast
60	GABRA2	15.6782	2.96624	1.1193e-09	1.04119e-08	Ast-Stress	Ast
61	ZFHX4	15.5573	3.10275	5.12774e-10	4.91321e-09	Ast-Stress	Ast
62	ARHGEF4	15.4151	1.95212	7.90891e-11	8.29286e-10	Ast-Stress	Ast
63	NFIA	15.3726	2.30365	6.47551e-11	6.83875e-10	Ast-Stress	Ast
64	NDRG2	15.2875	3.57483	2.67931e-09	2.38066e-08	Ast-Stress	Ast
65	ALDH1A1	15.11	3.67853	2.01792e-09	1.81646e-08	Ast-Stress	Ast
66	TTYH1	15.0328	3.43438	3.72395e-09	3.24853e-08	Ast-Stress	Ast
67	SLC7A10	14.9651	3.95329	5.33977e-09	4.58001e-08	Ast-Stress	Ast
68	INTU	14.8826	2.36241	2.84781e-09	2.52325e-08	Ast-Stress	Ast
69	OLFM2	14.8804	2.21988	1.12365e-09	1.0448e-08	Ast-Stress	Ast
70	NEAT1	14.7924	2.56567	1.72362e-11	1.92957e-10	Ast-Stress	Ast
71	PRKG1	14.6666	2.43059	1.60275e-11	1.80343e-10	Ast-Stress	Ast
72	PLSCR4	14.4599	3.04351	2.57901e-09	2.29432e-08	Ast-Stress	Ast
73	MERTK	14.353	3.10971	1.73645e-09	1.57403e-08	Ast-Stress	Ast
74	SHROOM3	14.3501	3.5507	5.72242e-09	4.89106e-08	Ast-Stress	Ast
75	MT3	14.2769	3.75555	6.8165e-09	5.77684e-08	Ast-Stress	Ast
76	APCDD1	14.1845	2.74668	3.10724e-09	2.73768e-08	Ast-Stress	Ast
77	DOCK4	14.1743	1.44457	1.25294e-13	1.71385e-12	Ast-Stress	Ast
78	PTPRZ1	14.1459	3.11805	3.85737e-10	3.74656e-09	Ast-Stress	Ast
79	MAML2	14.0108	2.12316	6.8472e-12	7.93994e-11	Ast-Stress	Ast
80	MACF1	13.9586	1.58552	3.76178e-09	3.28023e-08	Ast-Stress	Ast
81	SORBS1	13.8675	1.98492	4.10619e-10	3.97595e-09	Ast-Stress	Ast
82	CACNB2	13.7321	2.46657	1.95795e-09	1.76464e-08	Ast-Stress	Ast
83	FAM107A	13.6214	3.16603	1.00879e-08	8.38146e-08	Ast-Stress	Ast
84	MGAT4C	13.6013	2.25759	9.37945e-11	9.75578e-10	Ast-Stress	Ast
85	MIR99AHG	13.3743	1.92953	3.51908e-09	3.07835e-08	Ast-Stress	Ast
86	SOX5	13.3136	2.11705	2.26939e-09	2.0345e-08	Ast-Stress	Ast
87	SLCO1C1	13.2924	4.38473	2.08766e-08	1.66597e-07	Ast-Stress	Ast
88	LIFR	13.2893	2.58578	6.85439e-09	5.80224e-08	Ast-Stress	Ast
90	CPE	13.2262	2.76349	7.65079e-09	6.44911e-08	Ast-Stress	Ast
91	AQP4	13.2079	4.55399	1.71782e-08	1.38794e-07	Ast-Stress	Ast
92	MAPK10	13.1533	1.41099	1.87882e-10	1.89076e-09	Ast-Stress	Ast
93	LINC00511	13.1386	2.31266	2.22733e-09	2.00005e-08	Ast-Stress	Ast
95	ITPR2	12.9092	1.95394	1.81754e-10	1.8316e-09	Ast-Stress	Ast
96	PTGDS	12.8621	3.34013	1.0191e-08	8.45752e-08	Ast-Stress	Ast
97	GABRG1	12.8265	3.31801	3.02338e-08	2.37212e-07	Ast-Stress	Ast
98	ACOT11	12.7481	2.95639	2.28536e-08	1.81452e-07	Ast-Stress	Ast
99	NTRK2	12.7472	2.03347	1.57591e-09	1.43561e-08	Ast-Stress	Ast
100	GRIN2C	12.7224	3.55719	2.73072e-08	2.15028e-07	Ast-Stress	Ast
101	NFIB	12.6509	1.81989	9.01931e-10	8.47364e-09	Ast-Stress	Ast
102	HIF3A	12.6268	3.65791	2.90801e-08	2.28498e-07	Ast-Stress	Ast
105	NADK2	12.5962	2.23968	3.09073e-08	2.41906e-07	Ast-Stress	Ast
106	SLC15A2	12.5663	2.98401	3.05042e-08	2.39091e-07	Ast-Stress	Ast
107	CAMK2G	12.5402	2.31187	2.08756e-08	1.66597e-07	Ast-Stress	Ast
108	SPON1	12.4686	3.67347	3.29363e-08	2.56328e-07	Ast-Stress	Ast
109	ERBB4	12.374	2.34924	1.59068e-11	1.79076e-10	Ast-Stress	Ast
110	FNBP1	12.3495	1.40202	2.404e-09	2.14703e-08	Ast-Stress	Ast
111	DOCK7	12.2721	2.03191	2.89975e-08	2.27931e-07	Ast-Stress	Ast
112	ITSN1	12.2214	1.36508	1.82566e-08	1.46914e-07	Ast-Stress	Ast
113	SLC7A11	12.1888	3.58202	3.76796e-08	2.91593e-07	Ast-Stress	Ast
114	RORB	12.1725	2.87947	1.58192e-08	1.28285e-07	Ast-Stress	Ast
115	GRM3	12.1675	2.11586	2.32e-09	2.07564e-08	Ast-Stress	Ast
116	SERPINE2	12.1468	3.1145	3.88082e-08	2.998e-07	Ast-Stress	Ast
117	ZBTB20	12.1378	2.34044	2.88359e-09	2.55289e-08	Ast-Stress	Ast
118	ACACB	12.1055	3.03368	4.69886e-08	3.60339e-07	Ast-Stress	Ast
120	KIAA1958	12.0527	1.61749	1.55698e-08	1.26355e-07	Ast-Stress	Ast
121	CADM1	11.9637	2.22271	2.0899e-08	1.66715e-07	Ast-Stress	Ast
122	SLC14A1	11.9384	4.23514	6.34458e-08	4.78212e-07	Ast-Stress	Ast
123	RGMA	11.9009	3.16528	5.9419e-08	4.50018e-07	Ast-Stress	Ast
124	ASPH	11.8768	2.03466	4.54345e-08	3.48664e-07	Ast-Stress	Ast
125	CSGALNACT1	11.8217	1.95231	7.9759e-09	6.71287e-08	Ast-Stress	Ast
126	PTPN13	11.8004	2.03154	4.12268e-08	3.17703e-07	Ast-Stress	Ast
127	APOE	11.6882	4.98309	9.51706e-08	6.98436e-07	Ast-Stress	Ast
128	CDC42EP4	11.669	3.59955	9.78408e-08	7.16837e-07	Ast-Stress	Ast
129	FGF2	11.6608	3.24633	9.30907e-08	6.83856e-07	Ast-Stress	Ast
130	PTN	11.6318	2.88907	3.41619e-08	2.65397e-07	Ast-Stress	Ast
131	SLC9A3R1	11.5273	3.81375	1.34818e-07	9.69357e-07	Ast-Stress	Ast
132	SGCD	11.5036	2.04488	2.80071e-08	2.20382e-07	Ast-Stress	Ast
133	MCC	11.3652	2.08449	3.70288e-08	2.86657e-07	Ast-Stress	Ast
134	RHOBTB3	11.2762	2.52756	1.01408e-07	7.41242e-07	Ast-Stress	Ast
135	GRAMD2B	11.2529	2.85044	7.1554e-08	5.35475e-07	Ast-Stress	Ast
136	SLC39A12	11.2512	4.08207	1.40121e-07	1.00453e-06	Ast-Stress	Ast
137	PON2	11.2358	2.84144	8.79492e-08	6.48685e-07	Ast-Stress	Ast
138	GNA14	11.235	3.78263	1.36626e-07	9.81401e-07	Ast-Stress	Ast
139	C16orf89	11.1976	3.75719	1.77196e-07	1.25358e-06	Ast-Stress	Ast
140	PAPLN	11.1683	3.55972	1.24639e-07	8.99405e-07	Ast-Stress	Ast
141	EZR	11.1661	3.61364	1.44648e-07	1.03564e-06	Ast-Stress	Ast
143	ADD3	11.1249	1.91345	7.47916e-08	5.57618e-07	Ast-Stress	Ast
144	BCAR3	11.0773	1.78915	3.52628e-08	2.73274e-07	Ast-Stress	Ast
145	BMPR1B	11.0446	4.45855	1.63765e-07	1.16429e-06	Ast-Stress	Ast
146	FUT9	11.0051	1.92706	5.6022e-08	4.26197e-07	Ast-Stress	Ast
147	GOLIM4	10.9948	2.10143	8.45679e-08	6.25842e-07	Ast-Stress	Ast
148	PLXNA2	10.9382	1.25091	2.18734e-08	1.74046e-07	Ast-Stress	Ast
149	QKI	10.8889	1.45578	2.4027e-11	2.64803e-10	Ast-Stress	Ast
150	NRCAM	10.8826	1.42016	6.47317e-10	6.15678e-09	Ast-Stress	Ast
151	ETNPPL	10.7616	4.64679	2.492e-07	1.72908e-06	Ast-Stress	Ast
152	ATP1B2	10.715	3.69428	2.57603e-07	1.78177e-06	Ast-Stress	Ast
153	PPP2R2B	10.6541	1.47311	1.55672e-09	1.42047e-08	Ast-Stress	Ast
154	EGFR	10.6293	2.2657	7.91155e-08	5.8846e-07	Ast-Stress	Ast
155	NOTCH2	10.5969	2.68245	2.04966e-07	1.43849e-06	Ast-Stress	Ast
157	LMO3	10.5663	2.05342	1.19779e-07	8.66605e-07	Ast-Stress	Ast
158	PALLD	10.5453	2.29181	1.78302e-07	1.2606e-06	Ast-Stress	Ast
159	PDZRN3	10.519	1.46388	1.55694e-08	1.26355e-07	Ast-Stress	Ast
160	TRPM3	10.4963	2.69709	1.74028e-07	1.23276e-06	Ast-Stress	Ast
161	RFTN2	10.3693	1.77008	1.92128e-08	1.54045e-07	Ast-Stress	Ast
162	LRP1	10.3064	1.52204	1.23654e-07	8.92884e-07	Ast-Stress	Ast
163	FOXO1	10.2207	2.20975	1.92568e-07	1.3558e-06	Ast-Stress	Ast
164	ITPKB	10.1343	2.43746	2.34879e-07	1.63642e-06	Ast-Stress	Ast
165	METRN	10.1278	2.89111	4.50688e-07	3.0223e-06	Ast-Stress	Ast
166	F3	10.0717	4.33317	5.20852e-07	3.46851e-06	Ast-Stress	Ast
167	POU3F3	10.0109	2.02056	3.91976e-07	2.64876e-06	Ast-Stress	Ast
168	PHLPP1	10.0073	1.64547	3.96806e-08	3.06324e-07	Ast-Stress	Ast
169	ECHDC2	9.98807	1.9663	3.56955e-07	2.42177e-06	Ast-Stress	Ast
170	BCKDHB	9.9753	1.75856	3.93698e-07	2.65884e-06	Ast-Stress	Ast
171	NCAN	9.97429	2.73591	4.60511e-07	3.08535e-06	Ast-Stress	Ast
172	PAX6	9.92006	3.51776	5.60177e-07	3.7169e-06	Ast-Stress	Ast
173	GJA1	9.88428	4.94997	6.56075e-07	4.30774e-06	Ast-Stress	Ast
174	KAT2B	9.8763	1.43072	4.79016e-08	3.66957e-07	Ast-Stress	Ast
175	CAPN2	9.79082	1.85907	4.8858e-07	3.26745e-06	Ast-Stress	Ast
176	SLC25A18	9.76913	3.66802	6.31939e-07	4.15919e-06	Ast-Stress	Ast
177	RHOJ	9.75596	2.39943	2.95642e-07	2.03147e-06	Ast-Stress	Ast
178	PIK3C2A	9.74551	1.80787	6.25145e-07	4.11818e-06	Ast-Stress	Ast
179	SPARCL1	9.7318	2.62927	3.70732e-07	2.51137e-06	Ast-Stress	Ast
180	LPIN1	9.70759	1.9844	6.47329e-07	4.25159e-06	Ast-Stress	Ast
181	TP53BP2	9.65868	2.62705	6.83451e-07	4.47838e-06	Ast-Stress	Ast
182	S100A13	9.63962	3.52551	8.65466e-07	5.58266e-06	Ast-Stress	Ast
183	C1orf21	9.60808	1.48367	1.88302e-07	1.32747e-06	Ast-Stress	Ast
184	OPHN1	9.59821	2.0883	4.32409e-07	2.90859e-06	Ast-Stress	Ast
185	BBS2	9.56364	1.93878	7.09617e-07	4.63992e-06	Ast-Stress	Ast
186	KCNN3	9.56321	2.78388	6.43351e-07	4.22798e-06	Ast-Stress	Ast
[truncated: 12,212 more rows]
