# Supplementary material for: Uncovering the signatures of aging and senescence in the human dorsolateral prefrontal cortex
Source: Cell Genom. 2026 Jan 22;6(2):101127. doi: 10.1016/j.xgen.2025.101127 (PMC12903411; doi:10.1016/j.xgen.2025.101127)
Supplement: Table S7. snRNA-seq DEG analysis, related to Figure 4 — snRNA-seq DEG analysis at the broad class level and subcluster level. [file mmc8.xlsx]

## Sheet: BC Old vs Young
gene	logFC	AveExpr	t	P.Value	adj.P.Val	B	cluster
LINC01135	1.08247	3.59635	15.4936	1.5136e-13	1.74306e-09	19.8506	Exc
ANKS1B	1.33155	8.55083	11.8852	1.063e-11	9.82528e-08	16.6685	Ast
SCRG1	-2.09466	4.53368	-11.6549	2.5692e-11	2.17406e-07	15.8236	Oli
PLP1	-1.28059	5.4017	-10.5415	9.91814e-11	4.5559e-07	14.1703	Opc
UNC5C	0.70879	9.14211	10.6199	8.5048e-11	4.5559e-07	14.8127	Opc
MIR34AHG	1.2429	5.00459	9.78806	4.51634e-10	1.03729e-06	12.3721	Opc
PIP5K1B	0.882404	7.00365	9.89811	3.60343e-10	1.03729e-06	13.3272	Opc
ARF5	-1.98153	4.65869	-10.6419	2.7611e-10	1.0599e-06	13.6303	Exc
EMC3	-0.51606	5.82095	-10.697	2.50256e-10	1.0599e-06	13.7977	Exc
RFX2	0.93968	4.96499	10.288	5.23773e-10	1.50794e-06	13.0685	Exc
PLXNC1	2.60661	4.72917	9.56628	7.51502e-10	1.85621e-06	11.9385	Mic
THRB	3.08895	4.81026	9.65711	6.22518e-10	1.85621e-06	12.0934	Mic
ARHGAP24	3.62737	4.47776	9.83521	7.45708e-10	3.15509e-06	12.6284	Oli
RHBDL3	1.31237	2.43103	9.7683	1.37761e-09	3.17292e-06	11.9135	Exc
CCDC73	-1.79268	5.4531	-9.11644	1.93973e-09	3.19409e-06	11.2016	Mic
DUSP1	-3.66071	3.88462	-9.12697	2.22237e-09	4.10828e-06	11.1921	Ast
FOS	-2.48046	6.11658	-9.19591	1.92248e-09	4.10828e-06	11.6963	Ast
IER2	-1.84487	5.51576	-9.21524	1.84612e-09	4.10828e-06	11.6758	Ast
LRRC8B	1.91361	4.96489	9.49115	1.04058e-09	4.10828e-06	12.0714	Ast
VKORC1	-1.35981	2.84425	-9.41632	2.70228e-09	5.18657e-06	11.046	Exc
MRPS7	-1.28376	3.65436	-9.27458	3.56007e-09	5.85683e-06	10.9957	Exc
NDN	-1.02575	4.92096	-9.52598	1.0762e-09	6.08486e-06	11.9829	Inh
UCHL1	-0.839188	7.43325	-9.57336	9.77283e-10	6.08486e-06	12.4364	Inh
NRGN	-1.15711	9.46679	-9.11861	4.83611e-09	6.96158e-06	10.8984	Exc
AKIRIN2	-0.469046	5.01341	-9.01548	5.93204e-09	7.59038e-06	10.6994	Exc
PRKAR2B	2.07283	4.22908	8.75131	4.95013e-09	7.62568e-06	10.5046	Ast
CENPX	-1.61902	2.74506	-8.95594	6.67875e-09	7.69125e-06	10.1618	Exc
BAD	-0.806741	4.2473	-8.41509	2.00254e-08	1.22741e-05	9.51473	Exc
CEP170B	-0.553562	4.73787	-8.44424	1.88561e-08	1.22741e-05	9.5718	Exc
CISD3	-1.09341	3.58485	-8.66552	1.19864e-08	1.22741e-05	9.82161	Exc
DDX54	-0.894175	3.85843	-8.36827	2.20623e-08	1.22741e-05	9.39076	Exc
EIF4A3	-0.914364	3.13962	-8.40377	2.04991e-08	1.22741e-05	9.39134	Exc
HILPDA	-0.813994	2.05553	-8.43824	1.90908e-08	1.22741e-05	9.04706	Exc
HSBP1	-0.952773	5.22207	-8.49629	1.69402e-08	1.22741e-05	9.6906	Exc
LMO4	-0.676487	9.16944	-8.52019	1.61287e-08	1.22741e-05	9.6918	Exc
NPM3	-1.44277	2.16988	-8.37959	2.1551e-08	1.22741e-05	8.85177	Exc
PPM1D	0.524494	5.09607	8.36132	2.23824e-08	1.22741e-05	9.41571	Exc
TMEM147	-1.95582	3.39979	-8.3832	2.13902e-08	1.22741e-05	9.33464	Exc
CIT	0.449744	8.11072	8.28424	2.62703e-08	1.37513e-05	9.19577	Exc
FGF14	1.59473	7.07808	8.37236	1.13148e-08	1.49404e-05	10.0041	Ast
EIF4G2	-0.797854	6.6476	-8.11768	3.72362e-08	1.5817e-05	8.86899	Exc
MRPS28	-1.65717	2.01666	-8.1372	3.57373e-08	1.5817e-05	8.56865	Exc
NUDT15	-1.05231	2.9996	-8.1305	3.62451e-08	1.5817e-05	8.73658	Exc
SPRN	-0.710576	3.98775	-8.12685	3.65245e-08	1.5817e-05	8.89441	Exc
SSU72	-0.743028	5.46615	-8.10236	3.84575e-08	1.5817e-05	8.88726	Exc
TTC9B	-1.81359	5.81817	-8.17216	3.32074e-08	1.5817e-05	9.0195	Exc
TMEM203	-1.89165	3.11315	-8.07963	4.03457e-08	1.60214e-05	8.64838	Exc
C4orf19	0.744226	6.94637	8.4093	8.73081e-09	1.6042e-05	10.2642	Opc
CALB1	-1.31965	4.37171	-8.84138	4.47724e-09	1.68762e-05	10.7286	Inh
ANAPC15	-1.49181	3.24918	-7.85917	6.4458e-08	1.82747e-05	8.2659	Exc
ATF3	-1.30592	1.05379	-7.91372	5.73679e-08	1.82747e-05	8.12469	Exc
CALR	-1.03452	4.31383	-7.84793	6.6028e-08	1.82747e-05	8.36776	Exc
CCDC47	-0.571102	5.65279	-7.85622	6.48659e-08	1.82747e-05	8.37415	Exc
CMAS	-0.904271	6.40706	-7.86698	6.33903e-08	1.82747e-05	8.33518	Exc
GABARAPL2	-1.49833	5.74963	-8.00103	4.7645e-08	1.82747e-05	8.66276	Exc
KBTBD7	-0.834624	4.09329	-7.91347	5.73983e-08	1.82747e-05	8.49408	Exc
MSL3	-0.72833	4.36888	-7.82893	6.87712e-08	1.82747e-05	8.32906	Exc
NAP1L5	-1.09238	6.25233	-7.86018	6.4319e-08	1.82747e-05	8.35156	Exc
PGK1	-1.23251	6.41792	-7.91011	5.7811e-08	1.82747e-05	8.44485	Exc
PLK2	-0.635538	6.22887	-7.84479	6.64733e-08	1.82747e-05	8.33189	Exc
POLR3GL	-1.36131	2.3634	-7.93633	5.46692e-08	1.82747e-05	8.26016	Exc
RGS4	-1.28516	7.84337	-7.82185	6.98236e-08	1.82747e-05	8.21856	Exc
TNS3	1.51794	1.88455	7.82323	6.96165e-08	1.82747e-05	7.88152	Exc
UBE2V2	-0.558951	6.99348	-7.9474	5.33948e-08	1.82747e-05	8.49563	Exc
2025-09-07	-0.592911	8.97535	-7.72451	8.60889e-08	1.85898e-05	8.01987	Exc
ATP9B	0.334069	7.99999	7.67316	9.61949e-08	1.85898e-05	7.88178	Exc
BEND5	-0.844489	4.01905	-7.7446	8.244e-08	1.85898e-05	8.10145	Exc
CKB	-1.8052	8.15057	-7.64545	1.02147e-07	1.85898e-05	7.84616	Exc
CORO1A	-1.04821	4.84216	-7.68126	9.45231e-08	1.85898e-05	8.02039	Exc
FERMT2	0.457902	4.72222	7.73066	8.49552e-08	1.85898e-05	8.12324	Exc
JAM3	0.511269	6.80593	7.6697	9.69191e-08	1.85898e-05	7.93846	Exc
LINC01695	1.27742	3.36578	7.70783	8.92469e-08	1.85898e-05	8.05991	Exc
MCRIP1	-1.01348	4.59394	-7.70351	9.00837e-08	1.85898e-05	8.06701	Exc
NDUFS2	-1.231	5.04177	-7.63307	1.04927e-07	1.85898e-05	7.90849	Exc
NOV	-1.28795	3.44294	-7.63655	1.04138e-07	1.85898e-05	7.89629	Exc
NR3C2	0.596981	8.52587	7.77177	7.77546e-08	1.85898e-05	8.08496	Exc
PDZD2	1.00355	9.16928	7.6533	1.00424e-07	1.85898e-05	7.85169	Exc
RAB3A	-1.25568	6.51545	-7.69869	9.10265e-08	1.85898e-05	7.97666	Exc
SEZ6L2	-0.874369	7.53754	-7.63396	1.04726e-07	1.85898e-05	7.81301	Exc
SF3B6	-1.07451	3.94545	-7.66429	9.8061e-08	1.85898e-05	7.98426	Exc
TMED2	-0.83001	5.12993	-7.71869	8.71772e-08	1.85898e-05	8.08871	Exc
TSTD1	-1.66411	3.05803	-7.73938	8.33724e-08	1.85898e-05	8.04699	Exc
UBE2N	-0.516623	6.55562	-7.63388	1.04744e-07	1.85898e-05	7.82696	Exc
VGF	-1.26522	5.87142	-7.77388	7.74029e-08	1.85898e-05	8.20654	Exc
WDPCP	0.498651	8.65815	7.6702	9.68142e-08	1.85898e-05	7.86239	Exc
BZW1	-0.577866	5.86153	-7.59826	1.1317e-07	1.97465e-05	7.78555	Exc
DAPK1	0.665094	7.7831	7.57245	1.1971e-07	1.99794e-05	7.65737	Exc
DMAC1	-0.948614	4.52699	-7.57261	1.19668e-07	1.99794e-05	7.79248	Exc
LINC01197	0.910523	6.29227	7.58571	1.16303e-07	1.99794e-05	7.71627	Exc
RPL22	-0.751755	6.26669	-7.56123	1.22674e-07	2.01817e-05	7.72617	Exc
UFC1	-1.30377	3.95718	-7.55274	1.24966e-07	2.02691e-05	7.74158	Exc
CTNNA2	2.31814	7.59566	8.50758	1.12434e-08	2.04342e-05	10.0211	Oli
MIR34AHG	2.86385	2.37519	8.63284	8.61928e-09	2.04342e-05	9.71384	Oli
RANBP17	-2.16679	6.73005	-8.47416	1.20741e-08	2.04342e-05	9.9655	Oli
LINC00463	1.88927	3.55857	8.3856	1.4594e-08	2.05824e-05	9.77486	Oli
CDC42	-0.596226	6.96393	-7.48474	1.44986e-07	2.25629e-05	7.50891	Exc
PWRN1	0.629282	5.00975	7.49333	1.42285e-07	2.25629e-05	7.6197	Exc
RPS6KC1	0.628685	8.65914	7.48882	1.43696e-07	2.25629e-05	7.49511	Exc
C1orf216	-1.12223	4.97395	-7.46197	1.52405e-07	2.27935e-05	7.5451	Exc
GALNT18	0.659771	8.00621	7.46486	1.51443e-07	2.27935e-05	7.44858	Exc
POLR3H	-0.812469	4.36303	-7.47159	1.49226e-07	2.27935e-05	7.57782	Exc
C1QTNF4	-1.86824	5.26248	-7.44836	1.57025e-07	2.31833e-05	7.51808	Exc
CCDC51	-0.97411	1.61485	-7.43856	1.60439e-07	2.33875e-05	7.05003	Exc
CHGB	-1.32897	6.27754	-7.42522	1.65213e-07	2.34887e-05	7.4045	Exc
TSEN2	0.377129	6.15655	7.42605	1.64909e-07	2.34887e-05	7.43677	Exc
DUSP28	-1.2507	2.39792	-7.40466	1.72853e-07	2.36973e-05	7.19839	Exc
FEM1B	-0.500371	6.73807	-7.41389	1.69379e-07	2.36973e-05	7.35872	Exc
MANBAL	-0.858548	4.24233	-7.40971	1.70943e-07	2.36973e-05	7.44721	Exc
MFSD5	-1.35727	1.83494	-7.37329	1.8522e-07	2.5094e-05	6.92399	Exc
FNDC5	-0.939403	4.16552	-7.36563	1.88372e-07	2.52243e-05	7.35364	Exc
HLCS	0.519368	7.19624	7.34812	1.95794e-07	2.59169e-05	7.19832	Exc
FMO5	-1.08	4.42855	-8.16473	2.35221e-08	2.60583e-05	9.32975	Oli
JPH1	-4.19094	2.54491	-8.08843	2.77806e-08	2.60583e-05	8.6496	Oli
LINC01445	-1.28591	4.54293	-8.04138	3.07945e-08	2.60583e-05	9.07501	Oli
TCEA3	1.70366	2.11789	8.12446	2.56785e-08	2.60583e-05	8.93362	Oli
BLOC1S6	-0.588309	5.72868	-7.33878	1.99875e-07	2.61564e-05	7.24905	Exc
LINC01616	-0.781803	2.94083	-7.33302	2.02438e-07	2.61941e-05	7.13243	Exc
ALAS1	-0.841255	3.6381	-7.31776	2.09384e-07	2.67918e-05	7.24897	Exc
ARPP19	-1.04361	8.49229	-7.31154	2.12285e-07	2.68645e-05	7.13384	Exc
TTC28	0.531568	7.93958	7.30493	2.15416e-07	2.69644e-05	7.05852	Exc
JTB	-1.47822	4.44537	-7.29978	2.17882e-07	2.69799e-05	7.21205	Exc
RAN	-0.992245	5.36842	-8.40674	1.14267e-08	2.72414e-05	9.97342	Inh
TRBC2	-1.87784	3.41493	-8.38262	1.20452e-08	2.72414e-05	9.41807	Inh
RAB1A	-0.394321	7.11863	-7.28572	2.24779e-07	2.7248e-05	7.05827	Exc
SERPINF1	-1.35159	4.65783	-7.28944	2.22932e-07	2.7248e-05	7.18489	Exc
CCSER1	2.64128	4.93375	8.04253	2.35987e-08	2.72653e-05	8.9732	Ast
BMI1	-0.581112	4.68259	-7.27456	2.3041e-07	2.73547e-05	7.15262	Exc
VDAC2	-1.24136	5.44926	-7.27871	2.28297e-07	2.73547e-05	7.12399	Exc
ENO2	-1.22551	7.62371	-7.26079	2.37558e-07	2.79155e-05	6.99128	Exc
CLEC2B	3.01503	4.61416	7.94763	2.5806e-08	2.86772e-05	8.85382	Mic
KIF13A	1.45613	6.98344	7.89641	2.90255e-08	2.86772e-05	9.02242	Mic
PDCD2	-0.80976	4.08073	-7.23789	2.49955e-07	2.90025e-05	7.08085	Exc
SUCLA2	-0.49581	6.38506	-7.2345	2.51845e-07	2.90025e-05	6.99509	Exc
PDCL3	-1.0005	3.05686	-7.22987	2.54451e-07	2.90124e-05	7.01325	Exc
SYN3	0.925383	9.14891	7.22238	2.58725e-07	2.92105e-05	6.88326	Exc
SSRP1	-0.528424	4.30063	-7.21616	2.62327e-07	2.93297e-05	7.03413	Exc
ATP5F1	-0.889616	5.6106	-7.20512	2.68858e-07	2.93441e-05	6.94609	Exc
KAT2B	0.542787	5.24282	7.19659	2.74014e-07	2.93441e-05	6.94887	Exc
MYL6B	-0.975607	5.27878	-7.20056	2.71604e-07	2.93441e-05	6.96627	Exc
NDN	-1.60168	4.09533	-7.1927	2.764e-07	2.93441e-05	6.98348	Exc
NHP2	-1.41121	4.33323	-7.19052	2.77745e-07	2.93441e-05	6.9708	Exc
TMEM38B	0.526586	4.19688	7.20309	2.70073e-07	2.93441e-05	7.00153	Exc
CTSL	-0.974703	4.21174	-7.17908	2.84921e-07	2.98286e-05	6.95446	Exc
EFHD2	-0.588651	5.8579	-7.16588	2.93439e-07	3.04437e-05	6.85242	Exc
BCAN	-0.73517	8.68162	-8.04533	1.98957e-08	3.04636e-05	9.47976	Opc
ISCA1	-0.725768	5.65255	-7.16024	2.97158e-07	3.05542e-05	6.86355	Exc
PNMA8C	-0.8837	4.92074	-7.14746	3.0576e-07	3.11605e-05	6.87297	Exc
APBA1	0.404722	7.6833	7.1276	3.19641e-07	3.18881e-05	6.67073	Exc
DDT	-2.08745	4.05011	-7.12254	3.23284e-07	3.18881e-05	6.83223	Exc
DHRSX	0.477684	6.23997	7.12281	3.23086e-07	3.18881e-05	6.72656	Exc
TFDP2	0.360629	8.03071	7.11778	3.26745e-07	3.18881e-05	6.66058	Exc
TUBA1A	-1.78531	6.86015	-7.12033	3.24888e-07	3.18881e-05	6.70817	Exc
NDUFV1	-1.04825	5.61243	-7.11061	3.32031e-07	3.21317e-05	6.7439	Exc
LAMTOR5	-1.55198	4.72689	-7.10203	3.38476e-07	3.24825e-05	6.77935	Exc
STMN1	-1.28139	8.40254	-7.09332	3.45145e-07	3.28487e-05	6.61897	Exc
DNAJB6	-0.631362	7.27999	-7.08476	3.51831e-07	3.29406e-05	6.62663	Exc
VPS45	0.410431	6.97158	7.08709	3.50002e-07	3.29406e-05	6.59699	Exc
HLA-DPA1	-2.22715	-1.1556	-7.04899	3.81251e-07	3.49074e-05	4.94664	Exc
THY1	-1.28814	7.77082	-7.0515	3.79105e-07	3.49074e-05	6.51321	Exc
WDR63	1.19779	1.89439	7.0482	3.81932e-07	3.49074e-05	6.48553	Exc
ATP5G3	-1.87035	5.76747	-7.04021	3.8885e-07	3.52599e-05	6.58065	Exc
NOLC1	-0.723147	4.40197	-7.03345	3.94809e-07	3.55205e-05	6.63505	Exc
KIF3A	-0.325487	8.20836	-8.17593	1.89855e-08	3.57814e-05	9.49419	Inh
ARL8B	-0.500153	7.04524	-7.02425	4.03065e-07	3.59822e-05	6.46196	Exc
EHBP1L1	-0.579592	3.14722	-7.01676	4.09924e-07	3.61481e-05	6.56178	Exc
TOMM20	-1.01659	7.68702	-7.01537	4.11202e-07	3.61481e-05	6.45932	Exc
ITPR2	-0.667453	12.3311	-7.64701	5.17035e-08	3.64879e-05	8.31294	Mic
RC3H2	1.53847	6.66039	7.67045	4.89557e-08	3.64879e-05	8.50944	Mic
FAM173A	-1.49621	4.87833	-6.99361	4.31869e-07	3.7394e-05	6.53397	Exc
RASL10A	-1.18952	4.80126	-6.99473	4.30783e-07	3.7394e-05	6.53615	Exc
ZBTB20	0.828642	6.3032	6.98803	4.37336e-07	3.75848e-05	6.39899	Exc
INPP4B	0.526421	8.58957	6.98236	4.42968e-07	3.75948e-05	6.35489	Exc
OLFM1	-0.889973	8.89205	-6.98134	4.43982e-07	3.75948e-05	6.37832	Exc
CCDC30	0.500752	7.43823	6.95666	4.69428e-07	3.83399e-05	6.29237	Exc
CYC1	-1.70653	3.93246	-6.96408	4.61628e-07	3.83399e-05	6.48995	Exc
LDHA	-1.42746	5.9901	-6.96403	4.61682e-07	3.83399e-05	6.40153	Exc
SH3BGRL3	-1.93445	4.15509	-6.95745	4.68589e-07	3.83399e-05	6.47581	Exc
ZNF235	0.405323	5.87713	6.96082	4.65042e-07	3.83399e-05	6.37932	Exc
RPRM	-1.61961	3.10106	-6.9484	4.78273e-07	3.87873e-05	6.42888	Exc
RDH14	-1.06922	3.44571	-6.93516	4.92811e-07	3.96868e-05	6.40761	Exc
CPQ	1.31384	6.25256	7.86158	3.03557e-08	3.98398e-05	9.03906	Opc
MAP1LC3A	-1.40502	5.79145	-6.92425	5.0512e-07	4.03956e-05	6.31001	Exc
ILF2	-0.96011	3.96246	-6.91873	5.11473e-07	4.06215e-05	6.39028	Exc
GALNT6	2.51335	4.95792	7.5365	6.695e-08	4.13416e-05	8.02291	Mic
TAF10	-1.21108	3.95541	-6.90792	5.24154e-07	4.13436e-05	6.36814	Exc
KIF3A	-0.378562	8.26644	-6.90489	5.27767e-07	4.13454e-05	6.20017	Exc
YIPF3	-1.12643	3.86352	-6.8913	5.44278e-07	4.23507e-05	6.3314	Exc
FAM163A	1.45824	4.1735	6.87653	5.62829e-07	4.28298e-05	6.2861	Exc
PGPEP1L	0.910111	3.20048	6.87481	5.6502e-07	4.28298e-05	6.2902	Exc
QKI	0.731205	6.16369	6.87405	5.66002e-07	4.28298e-05	6.15785	Exc
RAB14	-0.801122	6.70948	-6.8717	5.69031e-07	4.28298e-05	6.12356	Exc
VPS28	-1.19584	4.41964	-6.87505	5.64723e-07	4.28298e-05	6.29264	Exc
ISCU	-1.06594	5.92079	-7.96161	3.06155e-08	4.3275e-05	9.07763	Inh
MED11	-1.24793	2.75575	-8.01019	2.74581e-08	4.3275e-05	8.18751	Inh
ANLN	-0.648366	9.4565	-7.65985	7.1767e-08	4.56685e-05	8.02873	Oli
BANF1	-1.08963	4.59836	-7.68601	6.76799e-08	4.56685e-05	8.30207	Oli
DHCR24	-1.91557	5.78405	-7.63693	7.55564e-08	4.56685e-05	8.16419	Oli
LINC01080	-1.58215	2.44818	-7.69676	6.60711e-08	4.56685e-05	8.16018	Oli
TXLNG	0.394118	5.81404	6.83796	6.14377e-07	4.59426e-05	6.0815	Exc
C19orf53	-1.67466	4.52137	-6.82459	6.3335e-07	4.67542e-05	6.17207	Exc
C8orf46	-0.537619	6.42087	-6.82543	6.32144e-07	4.67542e-05	6.12022	Exc
PRELID1	-1.72001	4.40368	-6.82114	6.38344e-07	4.68227e-05	6.1653	Exc
CTSF	-1.08713	4.30723	-6.79927	6.7095e-07	4.82916e-05	6.11239	Exc
MED10	-0.925441	5.31189	-6.80325	6.64895e-07	4.82916e-05	6.05473	Exc
STK16	-1.15299	2.05608	-6.80152	6.67512e-07	4.82916e-05	5.97708	Exc
BCAN	1.29827	2.61439	7.57873	8.61259e-08	4.84911e-05	7.92059	Oli
MTHFD1L	-2.08009	5.39982	-7.55099	9.16873e-08	4.84911e-05	8.0238	Oli
ALDOA	-1.26609	6.4036	-7.83734	4.05023e-08	4.85252e-05	8.80486	Inh
OTUB1	-0.629866	5.02937	-7.81178	4.29123e-08	4.85252e-05	8.67656	Inh
ATP6AP2	-1.27429	6.80334	-6.78793	6.88528e-07	4.9249e-05	5.9624	Exc
PTPRO	0.537861	8.32867	6.76715	7.21972e-07	5.13224e-05	5.85846	Exc
SYPL1	-1.03832	6.33724	-7.49575	1.03886e-07	5.17109e-05	7.83074	Oli
C9orf153	1.00467	2.59678	6.75939	7.34881e-07	5.19196e-05	5.9784	Exc
BRK1	-1.18604	6.03565	-6.74692	7.5612e-07	5.24547e-05	5.89118	Exc
NDUFB2	-1.45751	5.85464	-6.75211	7.47201e-07	5.24547e-05	5.93445	Exc
NDUFB5	-0.855908	5.54461	-6.74896	7.52605e-07	5.24547e-05	5.94854	Exc
MAP3K1	0.944052	4.6642	7.46404	1.11627e-07	5.24769e-05	7.81935	Oli
KANK1	0.914452	3.44918	6.73248	7.81516e-07	5.28436e-05	5.97488	Exc
LRFN5	0.336422	10.4528	6.73393	7.78923e-07	5.28436e-05	5.84743	Exc
LSM7	-1.05126	4.38232	-6.73329	7.80058e-07	5.28436e-05	5.9664	Exc
MESP1	-1.53395	2.79224	-6.73492	7.77153e-07	5.28436e-05	5.97039	Exc
STRAP	-0.629635	5.70957	-6.72929	7.87227e-07	5.28436e-05	5.89749	Exc
UQCRH	-1.46123	6.91276	-6.72817	7.89258e-07	5.28436e-05	5.82053	Exc
RPL7A	-1.54549	6.50327	-6.72541	7.94252e-07	5.28706e-05	5.87716	Exc
TRAPPC2L	-1.15509	3.55757	-6.7156	8.123e-07	5.37612e-05	5.94567	Exc
MPC2	-0.837334	5.67838	-6.70654	8.29323e-07	5.45742e-05	5.82482	Exc
LINC02223	0.934134	4.53233	7.70948	5.41316e-08	5.56473e-05	8.50937	Inh
ETS2	-0.58728	6.34489	-6.69071	8.59969e-07	5.62694e-05	5.78119	Exc
LINC00402	-0.780529	0.598501	-6.68677	8.67768e-07	5.64565e-05	5.6128	Exc
MAGEH1	-1.77675	4.73013	-6.67947	8.82439e-07	5.64565e-05	5.83452	Exc
MRPL12	-1.71919	2.8144	-6.68423	8.7284e-07	5.64565e-05	5.82695	Exc
PYCR2	-0.880347	3.40022	-6.68013	8.81096e-07	5.64565e-05	5.84399	Exc
RFX7	0.31141	7.73494	6.66497	9.12289e-07	5.77908e-05	5.70243	Exc
RGS2	-1.05927	3.02019	-6.66448	9.13331e-07	5.77908e-05	5.82823	Exc
PLA2G16	0.782768	3.35307	6.6592	9.24458e-07	5.81752e-05	5.81784	Exc
ASMTL	-0.485851	4.44766	-6.65436	9.34808e-07	5.81905e-05	5.79571	Exc
PGAM1	-1.38962	6.46647	-6.65612	9.31034e-07	5.81905e-05	5.67843	Exc
ABCF3	-0.701423	3.36394	-6.64218	9.61354e-07	5.85765e-05	5.78104	Exc
CLDN16	0.788146	4.21004	6.6435	9.58432e-07	5.85765e-05	5.76686	Exc
CMYA5	0.637703	5.4513	6.64864	9.47183e-07	5.85765e-05	5.69675	Exc
ERH	-0.885161	5.41106	-6.64496	9.55229e-07	5.85765e-05	5.73308	Exc
ABCA1	0.697552	2.49691	6.62121	1.00886e-06	5.99365e-05	5.66323	Exc
BTBD9	0.548923	9.08018	6.62085	1.0097e-06	5.99365e-05	5.54264	Exc
NPAS4	-3.02132	1.0696	-6.6268	9.95973e-07	5.99365e-05	5.63162	Exc
ROGDI	-0.894179	4.62401	-6.62939	9.90039e-07	5.99365e-05	5.74466	Exc
TMEM183A	-0.619299	5.03582	-6.62316	1.00434e-06	5.99365e-05	5.70795	Exc
EID1	-1.04032	6.87787	-7.62031	6.63533e-08	6.08589e-05	8.30897	Inh
NAXE	-1.06859	3.11112	-7.59717	6.99652e-08	6.08589e-05	7.7403	Inh
ZFPM1	-0.605379	3.72953	-6.61148	1.03173e-06	6.093e-05	5.7184	Exc
CCDC92	0.353103	7.57935	6.60797	1.04009e-06	6.11108e-05	5.46134	Exc
RBM43	1.75936	2.44791	7.34741	1.45573e-07	6.15921e-05	7.4776	Oli
SCRN1	-1.10734	5.56022	-7.35981	1.41508e-07	6.15921e-05	7.58344	Oli
CADM1	3.29868	5.03697	7.31296	1.13471e-07	6.22831e-05	7.63508	Mic
OCIAD1	-0.419622	7.70599	-7.52058	8.3423e-08	6.2748e-05	8.05645	Inh
SKP1	-0.699939	7.05593	-7.49354	8.87838e-08	6.2748e-05	8.01929	Inh
TMEM155	-0.95195	3.36064	-7.50347	8.67762e-08	6.2748e-05	7.58025	Inh
C4orf3	-0.861663	5.16351	-6.59154	1.08022e-06	6.31462e-05	5.59722	Exc
2025-09-08	-0.485169	6.08329	-6.5893	1.08581e-06	6.31523e-05	5.5123	Exc
CLCN4	-0.465848	6.41842	-6.58681	1.09206e-06	6.31969e-05	5.48073	Exc
BCAP31	-1.03827	5.31711	-6.58374	1.09982e-06	6.33275e-05	5.56533	Exc
TCAIM	0.328535	6.30603	6.5811	1.10656e-06	6.33986e-05	5.4759	Exc
STMN2	-1.05678	8.70636	-6.57775	1.11514e-06	6.35738e-05	5.41426	Exc
ROBO1	0.676576	8.79372	6.57095	1.13278e-06	6.42613e-05	5.43106	Exc
PCP4	-1.19547	4.93636	-7.45646	9.67169e-08	6.43338e-05	7.95852	Inh
GNA12	0.422801	6.06904	6.56534	1.14754e-06	6.47796e-05	5.49059	Exc
RYR1	0.796586	4.11804	6.55255	1.18192e-06	6.53678e-05	5.57916	Exc
SLC10A7	0.385786	5.61366	6.5554	1.17419e-06	6.53678e-05	5.45228	Exc
SLC25A3	-0.987873	6.54738	-6.55083	1.18665e-06	6.53678e-05	5.43319	Exc
TAMM41	0.535414	6.10476	6.55129	1.18538e-06	6.53678e-05	5.40196	Exc
TIAM2	0.312646	8.04806	6.54887	1.19202e-06	6.53678e-05	5.37684	Exc
TMEM205	-1.43338	4.89166	-6.55807	1.16695e-06	6.53678e-05	5.55733	Exc
FNTA	-0.400467	4.31786	-6.54364	1.20652e-06	6.5539e-05	5.54534	Exc
JAK2	0.511363	7.09947	6.54541	1.20159e-06	6.5539e-05	5.35441	Exc
FAM3C	-0.74019	7.34474	-6.53863	1.22058e-06	6.55567e-05	5.34934	Exc
MOB4	-0.815926	5.02348	-6.53745	1.22392e-06	6.55567e-05	5.48458	Exc
RAN	-1.29993	5.87397	-6.53967	1.21766e-06	6.55567e-05	5.43207	Exc
LYSMD2	-0.717052	5.43896	-6.53457	1.2321e-06	6.56894e-05	5.45138	Exc
PLEKHA6	0.317794	7.55861	6.5288	1.24864e-06	6.62644e-05	5.32858	Exc
DCTN5	-0.243131	6.51092	-6.52584	1.25722e-06	6.64136e-05	5.36046	Exc
MAML2	1.41248	5.02449	6.5096	1.30536e-06	6.86419e-05	5.4238	Exc
RAB26	-0.440229	4.58736	-6.50747	1.31182e-06	6.86679e-05	5.45238	Exc
COL25A1	0.772839	4.58514	6.5017	1.32949e-06	6.9278e-05	5.40855	Exc
TMEM59L	-1.18969	7.33165	-6.49928	1.33694e-06	6.93525e-05	5.27017	Exc
C1orf52	-0.49645	5.70934	-6.49235	1.35858e-06	6.9443e-05	5.3518	Exc
ENC1	-0.87128	8.93343	-6.48721	1.37487e-06	6.9443e-05	5.25395	Exc
GPC5	1.17348	7.40518	6.49023	1.3653e-06	6.9443e-05	5.20776	Exc
KCNF1	-1.32971	4.6519	-6.4909	1.36318e-06	6.9443e-05	5.42166	Exc
SHANK3	0.45762	6.01081	6.48826	1.37153e-06	6.9443e-05	5.29865	Exc
TMEM132A	-0.824746	5.13392	-6.49142	1.36153e-06	6.9443e-05	5.39309	Exc
GRINA	-1.30832	5.49458	-6.48247	1.39008e-06	6.96832e-05	5.33292	Exc
SNHG15	-1.29984	2.13865	-6.48196	1.39173e-06	6.96832e-05	5.33056	Exc
DACH2	1.77974	2.54949	7.24166	1.8548e-07	7.04574e-05	7.22357	Oli
PYGL	1.56868	2.78545	7.23224	1.8954e-07	7.04574e-05	7.28791	Oli
SYT14	-0.964326	7.52026	-7.22776	1.91506e-07	7.04574e-05	7.24881	Oli
ARL4D	-1.05001	3.75265	-6.47284	1.42149e-06	7.08652e-05	5.39472	Exc
FIS1	-1.16498	5.29295	-6.47008	1.43061e-06	7.09335e-05	5.31463	Exc
RTN4	-0.857209	9.76923	-6.46871	1.43518e-06	7.09335e-05	5.1894	Exc
CACNA1C	1.19044	7.37923	7.57098	6.92129e-08	7.10817e-05	8.28202	Ast
PHPT1	-1.65415	4.0635	-6.46125	1.46021e-06	7.18624e-05	5.37695	Exc
PAQR4	-0.774209	3.49865	-6.45923	1.4671e-06	7.1894e-05	5.36853	Exc
BEX2	-1.53124	6.80838	-6.45286	1.48894e-06	7.2481e-05	5.20528	Exc
CRIP2	-0.930168	4.83169	-6.45208	1.49166e-06	7.2481e-05	5.31491	Exc
ZNF516	0.765076	4.61415	6.44973	1.49982e-06	7.25711e-05	5.30309	Exc
MICU2	0.290027	7.3725	6.44704	1.50922e-06	7.27202e-05	5.13404	Exc
METTL22	0.431464	3.967	6.43376	1.55651e-06	7.46863e-05	5.31115	Exc
JKAMP	-0.490098	5.22234	-6.43107	1.56627e-06	7.48429e-05	5.26055	Exc
PCDHB2	-0.972908	1.74111	-6.42803	1.57739e-06	7.50629e-05	5.11068	Exc
RPS2	-1.20894	5.89604	-6.4237	1.59335e-06	7.55105e-05	5.19186	Exc
NUDT10	-0.640331	3.04534	-6.42025	1.6062e-06	7.55854e-05	5.29092	Exc
PARD6A	-1.44448	3.61873	-6.41975	1.60806e-06	7.55854e-05	5.2932	Exc
HINT1	-1.78855	6.74063	-6.41778	1.61544e-06	7.56237e-05	5.1085	Exc
LAMTOR1	-1.25086	4.14631	-6.40854	1.65058e-06	7.66453e-05	5.23734	Exc
NDUFB3	-1.33424	4.45521	-6.40887	1.64929e-06	7.66453e-05	5.25181	Exc
TRAPPC1	-1.5767	4.26267	-6.40512	1.66375e-06	7.69466e-05	5.23958	Exc
CFL2	-0.765063	4.18526	-6.40012	1.68324e-06	7.75366e-05	5.21157	Exc
TYW1	0.371043	6.64012	6.39781	1.69231e-06	7.76439e-05	5.03027	Exc
TMX2	-1.00925	4.14992	-6.38937	1.72594e-06	7.88725e-05	5.21136	Exc
EBP	-1.01517	3.73374	-6.3867	1.73668e-06	7.89844e-05	5.21979	Exc
FAM32A	-1.00121	3.52026	-6.38368	1.74896e-06	7.89844e-05	5.21275	Exc
RPL8	-1.54204	5.97127	-6.38513	1.74308e-06	7.89844e-05	5.09834	Exc
TSPYL5	-0.490973	4.4263	-6.37795	1.7725e-06	7.97347e-05	5.18507	Exc
SMS	-0.393281	6.32226	-6.37107	1.80115e-06	8.07085e-05	5.0047	Exc
JAGN1	-1.12591	2.29997	-6.3692	1.80901e-06	8.07463e-05	5.12498	Exc
RPAIN	-0.580958	5.76342	-6.36728	1.81714e-06	8.07962e-05	5.02052	Exc
LRPAP1	-0.637785	5.02799	-7.33173	1.2915e-07	8.11351e-05	7.67876	Inh
ASAP1	1.50878	8.12257	7.15644	1.64807e-07	8.14147e-05	7.42642	Mic
PCDH10	-0.470762	7.31357	-6.3611	1.84353e-06	8.16542e-05	4.91777	Exc
TAF7	-0.845719	5.35295	-6.35424	1.87329e-06	8.26545e-05	5.02438	Exc
VDAC3	-0.984119	6.41271	-6.35167	1.88454e-06	8.28336e-05	4.9861	Exc
CNTNAP3	-1.4598	3.99591	-7.12109	2.44925e-07	8.29022e-05	7.07851	Oli
RTL8A	-1.25285	3.8871	-7.13787	2.35605e-07	8.29022e-05	7.11008	Oli
EIF1B	-0.99708	6.16333	-6.34802	1.90069e-06	8.3053e-05	4.99735	Exc
KRAS	-0.713563	6.44905	-6.34628	1.90843e-06	8.3053e-05	4.93216	Exc
RGS5	0.682582	4.80126	6.34405	1.91838e-06	8.3053e-05	5.0279	Exc
WDR83OS	-1.55489	4.13769	-6.34434	1.91709e-06	8.3053e-05	5.09972	Exc
B4GALT6	1.46568	4.52345	7.45389	9.08225e-08	8.39473e-05	7.89343	Ast
TUSC1	-1.37847	2.98672	-6.33572	1.95606e-06	8.4367e-05	5.05063	Exc
DNAJA1	-1.15777	6.27405	-6.33025	1.98125e-06	8.51346e-05	4.9268	Exc
ANKDD1A	0.422054	5.75397	6.32848	1.98945e-06	8.51692e-05	4.93158	Exc
RASSF3	1.46139	3.84769	7.09067	2.628e-07	8.55314e-05	7.01018	Oli
PDZD2	0.907021	7.78014	7.07314	2.73698e-07	8.5779e-05	6.86049	Oli
TXNDC17	-1.46052	2.9267	-6.323	2.01511e-06	8.59481e-05	5.04627	Exc
2025-09-05	-0.736483	4.03989	-6.32087	2.02516e-06	8.60582e-05	5.04441	Exc
NFE2L2	0.363672	6.62143	6.31895	2.03426e-06	8.61271e-05	4.87033	Exc
PRTN3	-1.23807	0.868534	-6.30843	2.08497e-06	8.79505e-05	4.66438	Exc
FXYD6	-1.13804	6.80894	-6.30176	2.11775e-06	8.86835e-05	4.82561	Exc
PTPRN2	0.55882	9.66886	6.30324	2.11045e-06	8.86835e-05	4.80436	Exc
PLAT	-1.55474	5.73521	-7.0783	1.98793e-07	8.88716e-05	7.17939	Mic
ZNF804A	3.76373	5.42988	7.04403	2.15882e-07	8.88716e-05	7.08582	Mic
NDUFS7	-1.16243	4.72643	-6.29811	2.13591e-06	8.912e-05	4.95558	Exc
BAG1	-1.20964	3.80494	-6.29281	2.1626e-06	8.95846e-05	5.00064	Exc
PHKG2	-0.465276	3.90348	-6.29405	2.1563e-06	8.95846e-05	5.01391	Exc
ATP6AP2	-0.90422	6.47795	-7.25205	1.55517e-07	8.97991e-05	7.47948	Inh
BRK1	-0.931881	4.95903	-7.1868	1.81182e-07	8.97991e-05	7.353	Inh
GATS	0.463576	6.85116	7.20748	1.72614e-07	8.97991e-05	7.36258	Inh
NCBP2	-0.629198	4.61507	-7.20909	1.71962e-07	8.97991e-05	7.38412	Inh
TUBB2A	-0.913966	6.36164	-7.18337	1.82648e-07	8.97991e-05	7.32646	Inh
EFNB3	-0.737936	4.05726	-6.28665	2.19403e-06	9.05607e-05	4.97658	Exc
ATP6AP1	-1.25319	5.9473	-6.27064	2.27788e-06	9.36861e-05	4.80679	Exc
KIF21A	-0.36252	8.49011	-6.25805	2.34615e-06	9.58095e-05	4.68096	Exc
RELL2	-0.845505	3.4973	-6.259	2.34092e-06	9.58095e-05	4.9356	Exc
CACNB2	0.484473	9.58746	6.25494	2.36332e-06	9.61698e-05	4.70448	Exc
JTB	-1.14052	4.35882	-7.10741	2.18351e-07	9.87644e-05	7.09086	Inh
SEC61G	-0.9397	4.99884	-7.12265	2.10655e-07	9.87644e-05	7.21159	Inh
SUB1	-0.635575	6.93445	-7.08463	2.30393e-07	0.000100203	7.065	Inh
CDH12	0.4303	10.2289	6.23445	2.47972e-06	0.000100551	4.68491	Exc
CRYM	-0.68287	6.62864	-6.23173	2.49564e-06	0.000100842	4.66527	Exc
CALM2	-1.27435	9.22726	-6.22201	2.55328e-06	0.000101743	4.64001	Exc
LMF1	0.622318	6.06769	6.22306	2.54697e-06	0.000101743	4.69369	Exc
NREP	-0.672851	7.81577	-6.2243	2.53955e-06	0.000101743	4.63911	Exc
YWHAH	-1.07157	8.57231	-6.22383	2.54235e-06	0.000101743	4.63248	Exc
RNF130	0.445253	7.7499	6.21957	2.56792e-06	0.000101973	4.6184	Exc
EP300	0.350283	7.04154	6.21642	2.58706e-06	0.000102236	4.57715	Exc
NRN1	-1.13328	7.08358	-6.21455	2.59844e-06	0.000102236	4.59239	Exc
RSRC2	-0.404902	6.02939	-6.2141	2.60118e-06	0.000102236	4.7044	Exc
SYT14	0.27834	8.59309	6.21232	2.61208e-06	0.000102315	4.59887	Exc
ELOC	-0.899293	6.07612	-6.20664	2.64722e-06	0.00010334	4.63803	Exc
GNG3	-1.83539	5.73595	-6.20212	2.67547e-06	0.00010409	4.6669	Exc
GTF3A	-0.662448	5.61174	-6.1932	2.73219e-06	0.000105939	4.6469	Exc
SARAF	-1.07555	7.70604	-6.18761	2.76839e-06	0.000106625	4.53532	Exc
TMEM64	0.478768	6.04083	6.18795	2.76621e-06	0.000106625	4.57975	Exc
GARS	-0.383679	6.17996	-6.18247	2.80211e-06	0.000107515	4.57438	Exc
LINC02347	0.82931	3.63178	6.17991	2.81907e-06	0.000107515	4.75751	Exc
MYDGF	-1.02189	3.68169	-6.17984	2.81952e-06	0.000107515	4.74757	Exc
TMBIM4	-0.685721	3.48217	-6.17731	2.83635e-06	0.0001078	4.71041	Exc
RNF168	0.252795	5.68817	6.17427	2.85671e-06	0.000108217	4.58551	Exc
MCPH1	0.360351	7.2106	6.17116	2.87772e-06	0.000108655	4.48781	Exc
HSP90AA1	-1.35337	9.21927	-6.16621	2.91146e-06	0.00010957	4.46061	Exc
FAM193B	0.363216	5.76039	6.16373	2.92854e-06	0.000109818	4.57287	Exc
LINC02054	0.652086	2.36615	6.16111	2.94667e-06	0.000109818	4.56582	Exc
PSMA4	-0.937786	4.93778	-6.16118	2.94618e-06	0.000109818	4.60782	Exc
HAPLN3	-1.22546	0.225479	-6.15813	2.96749e-06	0.000110237	4.16603	Exc
ERP29	-1.19187	4.48856	-6.15195	3.01101e-06	0.00011133	4.65741	Exc
TMEM251	-1.22897	1.71338	-6.15121	3.01624e-06	0.00011133	4.43446	Exc
HSDL1	-0.460465	4.73429	-6.14702	3.04619e-06	0.000112076	4.6216	Exc
BEX1	-1.86353	7.61951	-6.14202	3.08234e-06	0.000113045	4.44347	Exc
IVNS1ABP	-0.414309	5.30685	-7.01701	2.70303e-07	0.000113207	6.96802	Inh
IGFBP2	-1.36478	3.64319	-6.13849	3.1081e-06	0.000113498	4.65708	Exc
NOC2L	-0.471336	4.49485	-6.13763	3.11439e-06	0.000113498	4.61891	Exc
CHURC1	-0.922942	4.47593	-6.13365	3.14385e-06	0.000113626	4.57734	Exc
NUDT14	-1.42163	3.75792	-6.13315	3.14751e-06	0.000113626	4.65247	Exc
VAPB	-0.333683	6.10202	-6.13394	3.14168e-06	0.000113626	4.49951	Exc
LINC02346	0.6357	3.82313	6.13182	3.15742e-06	0.000113628	4.63383	Exc
PRR13	-1.07537	3.81921	-6.12935	3.17585e-06	0.000113935	4.6342	Exc
HNRNPA1	-0.856731	5.81295	-6.12669	3.19589e-06	0.000113944	4.48302	Exc
RPL32	-1.26169	6.84979	-6.12721	3.19195e-06	0.000113944	4.45541	Exc
MTMR8	0.572906	3.61338	6.12044	3.24338e-06	0.00011528	4.62427	Exc
TSR3	-1.74541	3.1825	-6.11317	3.29958e-06	0.000116917	4.60782	Exc
RPL7L1	-0.662595	6.1918	-6.11178	3.3104e-06	0.00011694	4.38912	Exc
CNDP2	-0.590426	4.3849	-6.10297	3.38007e-06	0.000118115	4.52358	Exc
LONP2	0.255713	7.67148	6.10239	3.38467e-06	0.000118115	4.34159	Exc
PAXX	-0.996235	3.65772	-6.10449	3.36789e-06	0.000118115	4.586	Exc
TIMM10	-1.56324	2.90344	-6.10599	3.35602e-06	0.000118115	4.57564	Exc
DDA1	-0.792137	4.59612	-6.09148	3.47311e-06	0.000120188	4.4979	Exc
MDP1	-1.61511	0.656127	-6.09029	3.48289e-06	0.000120188	4.19222	Exc
TTYH1	-0.418872	5.59201	-6.09229	3.46641e-06	0.000120188	4.38933	Exc
UBE2B	-0.310117	7.6601	-6.08993	3.48583e-06	0.000120188	4.34096	Exc
CEP126	0.335755	7.53326	6.08744	3.50644e-06	0.000120522	4.27704	Exc
NECAP1	-0.66642	5.53524	-6.08498	3.52692e-06	0.000120522	4.39109	Exc
ST3GAL3	0.479436	7.12275	6.08532	3.52408e-06	0.000120522	4.30884	Exc
GGCT	-1.29247	3.94128	-6.08224	3.54983e-06	0.000120568	4.51721	Exc
KLC1	-0.962453	7.63328	-6.07891	3.57788e-06	0.000120568	4.28754	Exc
LINC00632	0.447857	8.70368	6.07859	3.5806e-06	0.000120568	4.23223	Exc
SLC25A12	0.265326	8.44078	6.07935	3.5742e-06	0.000120568	4.28908	Exc
TNRC6A	0.492317	9.72361	6.07963	3.57178e-06	0.000120568	4.28461	Exc
BBS7	-0.419341	6.60565	-6.07646	3.59872e-06	0.000120608	4.27862	Exc
ZYG11B	-0.273948	7.43816	-6.07599	3.60273e-06	0.000120608	4.26676	Exc
POMP	-0.845186	5.71661	-6.0733	3.62566e-06	0.000120674	4.38497	Exc
SNAPC5	-0.956141	3.7994	-6.07397	3.61992e-06	0.000120674	4.50539	Exc
ITM2C	-1.4725	6.19286	-6.06313	3.71408e-06	0.00012326	4.30296	Exc
TSNAX	-0.755689	4.71922	-6.0553	3.7835e-06	0.000125204	4.38103	Exc
RPS19BP1	-1.71675	4.12563	-6.05223	3.81114e-06	0.000125757	4.45282	Exc
PSMA7	-1.41054	5.749	-6.04962	3.83483e-06	0.000126177	4.29473	Exc
MRPS23	-0.609242	4.6333	-6.04568	3.87075e-06	0.000126996	4.38227	Exc
C9orf40	-0.707669	3.2843	-6.04217	3.90306e-06	0.000127692	4.44894	Exc
LANCL1	-0.432814	6.98779	-6.03915	3.93117e-06	0.000128247	4.17791	Exc
AP3M2	-0.660709	5.18277	-6.03479	3.97198e-06	0.000129213	4.32435	Exc
NT5C	-1.04997	1.77242	-6.03172	4.00094e-06	0.000129788	4.11328	Exc
AK1	-0.925753	4.44328	-6.02429	4.07213e-06	0.000129878	4.34993	Exc
C2orf40	-0.826218	1.81269	-6.02742	4.04202e-06	0.000129878	4.25668	Exc
CACNG2	0.445723	7.02212	6.02901	4.02673e-06	0.000129878	4.22593	Exc
DHPS	-1.14404	4.22665	-6.02653	4.05057e-06	0.000129878	4.37073	Exc
ENY2	-0.857021	5.15463	-6.02778	4.03849e-06	0.000129878	4.29738	Exc
MAT2B	-0.88003	5.56234	-6.0232	4.08264e-06	0.000129878	4.26831	Exc
SERINC3	-0.74287	7.27849	-6.02345	4.0802e-06	0.000129878	4.16316	Exc
GANC	0.402363	4.85352	6.02073	4.10662e-06	0.000129946	4.2964	Exc
SPEF1	-1.39959	3.14968	-6.02065	4.10737e-06	0.000129946	4.40087	Exc
ZNF804A	0.867265	7.84854	6.01798	4.13355e-06	0.000130416	4.10631	Exc
EYA2	0.925131	6.92108	7.29796	1.14037e-07	0.000130957	7.78936	Opc
P2RX7	0.613816	6.61938	6.01395	4.17318e-06	0.000131307	4.12723	Exc
ASIC2	0.51496	9.69291	6.92175	3.38851e-07	0.000132129	6.61045	Inh
SLC16A12	1.46625	1.1007	6.92741	3.34324e-07	0.000132129	5.41588	Inh
TMEM9B	-0.867204	4.87297	-6.00092	4.3043e-06	0.000135064	4.25151	Exc
NDUFA11	-0.932494	4.57068	-6.87487	3.78876e-07	0.000135524	6.6123	Inh
NDUFV1	-0.681774	5.65835	-6.89073	3.64824e-07	0.000135524	6.67526	Inh
TAMM41	0.505027	6.29826	6.86977	3.83513e-07	0.000135524	6.57403	Inh
RASGRP1	-0.699067	6.63464	-5.99614	4.3534e-06	0.000135864	4.16261	Exc
TRAPPC12	0.282998	6.6536	5.99681	4.34658e-06	0.000135864	4.09004	Exc
CDKN2D	-1.04805	5.48164	-5.99005	4.41688e-06	0.000137472	4.20691	Exc
FAAP20	-0.655344	3.33034	-5.98868	4.43124e-06	0.000137547	4.32886	Exc
MDM4	0.292747	6.37729	5.98424	4.4783e-06	0.000138635	4.12458	Exc
ADRB1	-0.501921	4.48923	-5.98037	4.51969e-06	0.000139064	4.25924	Exc
LMBRD2	-0.302632	7.49769	-5.97769	4.54848e-06	0.000139064	4.08839	Exc
NIFK	-0.620429	4.10062	-5.98092	4.51378e-06	0.000139064	4.26149	Exc
PGRMC1	-0.911669	6.52481	-5.97732	4.55255e-06	0.000139064	4.1075	Exc
PRELID2	0.915783	6.38907	5.97828	4.54218e-06	0.000139064	4.03517	Exc
ACTR6	-0.569484	5.50498	-5.96959	4.63693e-06	0.000140894	4.17839	Exc
SERF2	-1.28136	5.7105	-5.97009	4.63141e-06	0.000140894	4.12291	Exc
FKBP1B	-1.36842	3.56368	-5.96589	4.67799e-06	0.000141629	4.26875	Exc
KPNA2	-0.818695	4.30643	-5.96409	4.698e-06	0.000141629	4.22949	Exc
LRRC59	-0.625608	3.19281	-5.96411	4.69778e-06	0.000141629	4.27339	Exc
NDUFA6	-1.44821	3.95278	-5.96274	4.71307e-06	0.000141712	4.24433	Exc
CHPT1	2.27236	4.3805	6.84113	4.70418e-07	0.000142167	6.43902	Oli
BCL2	0.67909	7.01382	5.95483	4.80266e-06	0.000143695	3.97145	Exc
DEGS1	-0.643251	4.9409	-5.95393	4.81299e-06	0.000143695	4.15813	Exc
SEPHS2	-1.35156	3.3847	-5.95362	4.81647e-06	0.000143695	4.24497	Exc
KCNA2	-0.533606	6.2545	-5.9501	4.85704e-06	0.000144532	4.03931	Exc
ASAP3	1.03322	3.80742	6.81013	5.05976e-07	0.00014764	6.37667	Oli
ALDOA	-1.65999	7.03118	-5.93726	5.00779e-06	0.000148251	3.96561	Exc
DNAJC19	-0.878094	4.88931	-5.93794	4.99967e-06	0.000148251	4.10368	Exc
POLR2K	-1.30007	4.49635	-5.93532	5.03097e-06	0.000148556	4.1478	Exc
AP1S1	-1.02914	3.84175	-6.81239	4.39842e-07	0.000150719	6.3706	Inh
DDRGK1	-0.764077	5.29299	-5.92707	5.13081e-06	0.000150731	4.06057	Exc
EAF1	-0.4338	4.561	-5.92707	5.13075e-06	0.000150731	4.13039	Exc
CCNG1	-0.49648	3.27902	-5.9236	5.17337e-06	0.000151594	4.17459	Exc
ASNS	-0.380722	5.77719	-5.91744	5.24986e-06	0.000153057	3.98081	Exc
USP46	-0.475581	6.3422	-5.91789	5.24424e-06	0.000153057	3.92144	Exc
SNX10	-0.4479	7.67397	-5.91568	5.2719e-06	0.000153311	3.86756	Exc
F12	-1.39702	2.0293	-5.91191	5.31948e-06	0.000153532	4.05561	Exc
NFX1	0.295703	6.85196	5.9136	5.29819e-06	0.000153532	3.945	Exc
TRIAP1	-1.07199	2.26412	-5.91272	5.30925e-06	0.000153532	4.06372	Exc
CCT3	-0.649812	5.48735	-5.91052	5.33716e-06	0.000153657	3.99688	Exc
EMC6	-1.97918	2.9281	-5.90739	5.37714e-06	0.000154422	4.14368	Exc
MRPL47	-0.79376	3.87335	-5.9061	5.39379e-06	0.000154474	4.11958	Exc
TMEM101	-0.669671	2.88939	-5.90516	5.40577e-06	0.000154474	4.14034	Exc
ACTR1B	-0.653876	5.2553	-5.90004	5.47221e-06	0.0001556	4.0059	Exc
COX20	-0.591949	4.83349	-5.90037	5.46799e-06	0.0001556	4.05117	Exc
BNIP3	-0.938365	6.52879	-5.89521	5.5357e-06	0.000157017	3.86801	Exc
EPS15L1	0.344329	6.4997	5.89086	5.59336e-06	0.000158263	3.94373	Exc
CFAP70	0.458006	5.14169	5.888	5.63166e-06	0.000158956	3.97421	Exc
SNX29	0.405715	6.8636	5.88574	5.66216e-06	0.000159426	3.85818	Exc
BICRAL	0.463692	7.58115	5.88244	5.70696e-06	0.000160296	3.79146	Exc
PHPT1	-1.01909	4.28886	-6.7713	4.85323e-07	0.000161413	6.32168	Inh
NFATC1	1.31839	2.67811	6.74155	5.9475e-07	0.000162748	6.19939	Oli
TRIM36	-2.10874	4.56236	-6.7405	5.96218e-07	0.000162748	6.21723	Oli
PCP4	-1.57836	6.14354	-5.87436	5.81815e-06	0.000163021	3.84792	Exc
MEGF9	1.67252	5.81266	6.75909	4.30939e-07	0.000163757	6.42162	Mic
C8orf59	-0.814063	4.32516	-5.8631	5.97675e-06	0.000165851	3.98077	Exc
MATN2	0.653109	3.51728	5.86398	5.96412e-06	0.000165851	4.04089	Exc
NEDD1	0.581688	2.81431	5.86316	5.9758e-06	0.000165851	4.04542	Exc
SLC2A3	-0.686879	5.36663	-5.86355	5.97028e-06	0.000165851	3.92997	Exc
C19orf24	-1.68406	2.78143	-5.85841	6.04405e-06	0.000166333	4.01414	Exc
H2AFZ	-1.4703	5.27666	-5.85787	6.05188e-06	0.000166333	3.90628	Exc
PTH2R	0.81225	6.55835	5.85993	6.02216e-06	0.000166333	3.75073	Exc
RAB3B	-0.890956	3.75077	-5.8584	6.04412e-06	0.000166333	3.99157	Exc
PHAX	-0.599035	5.44545	-5.85672	6.06851e-06	0.000166393	3.88482	Exc
EBNA1BP2	-1.06076	4.31176	-5.85359	6.11398e-06	0.000166935	3.95199	Exc
MAP2K5	0.359685	8.25015	5.85296	6.12323e-06	0.000166935	3.76785	Exc
ZC4H2	0.312581	6.1464	5.85238	6.13176e-06	0.000166935	3.87262	Exc
RPL10A	-1.70119	5.46177	-5.84705	6.21034e-06	0.000168675	3.86256	Exc
FAM122A	-0.850158	3.29455	-5.8428	6.27378e-06	0.000169997	3.99455	Exc
YWHAQ	-0.532628	7.12793	-5.8411	6.29931e-06	0.000170288	3.69489	Exc
NDST3	0.610193	8.60333	5.83319	6.41968e-06	0.000173046	3.67599	Exc
RTN4R	-0.7735	5.46536	-5.83243	6.43138e-06	0.000173046	3.80405	Exc
EBLN3P	-0.483865	5.16037	-5.82887	6.48636e-06	0.000174119	3.8069	Exc
SLC2A13	2.52326	3.50451	6.69747	6.60055e-07	0.000174543	6.07432	Oli
MAP1LC3B	-0.860673	6.26969	-5.82383	6.56509e-06	0.000175822	3.73273	Exc
YWHAG	-0.685085	8.79764	-5.82008	6.62428e-06	0.000176996	3.66573	Exc
ATP5G2	-0.918611	5.62769	-5.81819	6.65428e-06	0.000177044	3.76983	Exc
HCCS	-0.839892	3.07692	-5.81803	6.65685e-06	0.000177044	3.94222	Exc
BEX3	-1.7434	7.68881	-5.81704	6.67258e-06	0.000177054	3.66617	Exc
SPCS2	-0.607398	6.07822	-5.81509	6.70386e-06	0.000177475	3.75436	Exc
CCT6A	-0.774676	5.22625	-5.81326	6.73324e-06	0.00017756	3.79041	Exc
METTL23	-0.605514	2.88197	-5.81202	6.75332e-06	0.00017756	3.91777	Exc
SSH1	0.280508	6.12045	5.81244	6.74644e-06	0.00017756	3.69664	Exc
MZT1	-0.42888	5.26859	-5.8089	6.80384e-06	0.000178259	3.86172	Exc
PSMD8	-1.45136	4.81629	-5.80752	6.82636e-06	0.000178259	3.79917	Exc
VDAC1	-0.949731	6.6253	-5.80796	6.81927e-06	0.000178259	3.65293	Exc
LGR6	-2.06681	3.53056	-7.09005	2.1369e-07	0.000179558	6.98875	Ast
KLHDC3	-0.824725	6.05435	-5.80329	6.8959e-06	0.000179668	3.6879	Exc
MTCL1	-1.67834	4.91592	-6.67032	7.03899e-07	0.000179948	6.03232	Oli
SALL3	-2.06238	2.93553	-6.65901	7.23026e-07	0.000179948	5.99153	Oli
CALM3	-1.07584	8.4228	-5.79932	6.96179e-06	0.000180975	3.60798	Exc
ADCY9	0.545603	7.56083	5.79776	6.9879e-06	0.000181187	3.59244	Exc
ALS2CR12	0.498713	5.50916	5.79695	7.00139e-06	0.000181187	3.74502	Exc
H2AFZ	-1.35186	4.96559	-6.71075	5.61255e-07	0.000181334	6.26962	Inh
PFDN4	-0.568211	5.01243	-5.79412	7.04913e-06	0.000181419	3.7802	Exc
PSMC1	-0.657903	5.41324	-5.79362	7.05762e-06	0.000181419	3.73721	Exc
YIF1A	-1.40875	2.11399	-5.79429	7.04625e-06	0.000181419	3.84688	Exc
ZNHIT3	-0.769291	4.24763	-5.79072	7.10668e-06	0.000182273	3.81657	Exc
PNRC2	-0.657056	4.16208	-5.78743	7.16308e-06	0.000183311	3.80274	Exc
LYRM9	-0.81839	4.15077	-6.68212	6.01279e-07	0.000183764	6.13004	Inh
SCN7A	0.591555	4.95002	6.68615	5.95475e-07	0.000183764	6.18294	Inh
EID1	-1.27623	7.04666	-5.77737	7.33786e-06	0.000187368	3.57925	Exc
TRAPPC2B	-1.00744	2.43437	-6.66156	6.31814e-07	0.000188015	5.74998	Inh
ADARB2	0.717416	11.5337	6.63643	6.71294e-07	0.000189775	5.9175	Inh
NOP10	-1.34929	3.1393	-6.64118	6.63642e-07	0.000189775	5.74683	Inh
GRM7	3.38983	5.30049	7.00632	2.60814e-07	0.000191429	6.97474	Ast
PER1	-0.944257	5.82074	-6.99299	2.69239e-07	0.000191429	6.97136	Ast
NDUFC2	-1.70311	5.47944	-5.76546	7.55038e-06	0.000192368	3.64971	Exc
ARL6IP4	-0.740685	5.27475	-6.61832	7.0129e-07	0.000193419	6.04779	Inh
EVA1C	0.507767	5.49898	5.76207	7.61212e-06	0.000193513	3.64015	Exc
SEZ6L	0.384064	8.23276	5.75997	7.6506e-06	0.000194062	3.54958	Exc
TCAF1	-0.337008	7.17426	-5.7585	7.67768e-06	0.000194321	3.49391	Exc
WDR18	-0.970081	3.01097	-5.75044	7.82758e-06	0.000197681	3.78976	Exc
HGF	0.824751	5.78236	6.91777	3.22307e-07	0.000198606	6.79788	Ast
IDI1	-1.61675	7.02499	-6.94166	3.04382e-07	0.000198606	6.84347	Ast
ATP6V0B	-1.48862	5.805	-5.74601	7.91131e-06	0.000198943	3.57938	Exc
HSPA1B	-0.969187	4.18921	-5.74596	7.91212e-06	0.000198943	3.70379	Exc
COLEC12	1.54963	6.62967	6.88994	3.44552e-07	0.000199044	6.73327	Ast
TBCCD1	0.483048	3.35582	5.74432	7.94338e-06	0.000199294	3.74498	Exc
CCT7	-0.917909	4.70838	-6.57499	7.78756e-07	0.000200331	5.95511	Inh
DDT	-1.39687	4.06636	-6.55624	8.14928e-07	0.000200331	5.89294	Inh
NDUFS7	-0.736198	4.71937	-6.58926	7.52329e-07	0.000200331	5.98891	Inh
SLCO3A1	0.491325	7.94202	6.56338	8.00959e-07	0.000200331	5.7825	Inh
SSB	-0.541897	6.10162	-6.55688	8.13665e-07	0.000200331	5.85594	Inh
LINC01470	0.856326	2.97872	5.74074	8.01197e-06	0.000200578	3.76787	Exc
C4orf48	-0.902745	5.24114	-6.54159	8.44373e-07	0.000201628	5.87966	Inh
CCDC92	0.267728	7.40682	6.52651	8.75834e-07	0.000201628	5.67864	Inh
COA4	-0.753328	3.42614	-6.51919	8.91526e-07	0.000201628	5.72687	Inh
LRRC63	0.805617	3.51329	6.52444	8.80237e-07	0.000201628	5.79521	Inh
ATP5D	-0.888703	5.95233	-6.50532	9.22046e-07	0.000202396	5.74758	Inh
PGK1	-0.949486	6.26442	-6.49903	9.36253e-07	0.000202396	5.71039	Inh
TMEM160	-0.932584	5.43756	-6.49363	9.48618e-07	0.000202396	5.75014	Inh
EXOSC3	-0.509861	2.91547	-5.73331	8.15617e-06	0.000203745	3.7449	Exc
IRGQ	-0.462939	4.68686	-5.72947	8.23187e-06	0.000204062	3.62107	Exc
PDCD5	-0.926345	5.58232	-5.72941	8.23298e-06	0.000204062	3.53321	Exc
SP4	0.34971	5.81814	5.72972	8.22689e-06	0.000204062	3.50565	Exc
ZPR1	-0.512269	3.63477	-5.72907	8.23975e-06	0.000204062	3.72203	Exc
HS3ST3B1	-0.511669	3.25933	-5.72704	8.27992e-06	0.000204617	3.71441	Exc
ARCN1	-0.428622	5.11752	-5.72281	8.36463e-06	0.000205827	3.59217	Exc
CSTB	-1.00914	4.82396	-5.72312	8.35838e-06	0.000205827	3.63787	Exc
ZNF576	-0.986913	3.11153	-5.72079	8.40521e-06	0.000206385	3.71802	Exc
OVCH1	0.715848	3.45398	5.71849	8.45195e-06	0.000206651	3.69774	Exc
STARD9	0.397165	5.85721	5.719	8.44161e-06	0.000206651	3.48608	Exc
GMPR2	-0.86865	3.28707	-5.71676	8.48704e-06	0.000207069	3.70111	Exc
ISCA2	-1.08281	2.55486	-5.709	8.64692e-06	0.000210413	3.69266	Exc
MRPL57	-1.15869	4.5745	-5.70834	8.66064e-06	0.000210413	3.58523	Exc
GCSH	-0.842848	3.87272	-5.70727	8.68291e-06	0.000210472	3.65199	Exc
SRSF8	-0.632338	4.80457	-5.70647	8.6996e-06	0.000210472	3.59302	Exc
RSL1D1	-0.593985	4.82458	-5.70353	8.7615e-06	0.000211525	3.55892	Exc
DCTN3	-1.64704	4.44026	-5.7014	8.80634e-06	0.000211982	3.58804	Exc
MANF	-1.3153	2.67397	-5.69965	8.84357e-06	0.000211982	3.67216	Exc
NUDT22	-0.900817	3.1522	-5.69916	8.85404e-06	0.000211982	3.67363	Exc
THAP11	-1.06657	2.51674	-5.69954	8.84591e-06	0.000211982	3.6743	Exc
COX7C	-1.44948	6.55989	-5.69293	8.98765e-06	0.000214734	3.41673	Exc
SUMO1	-0.474532	6.14579	-5.69175	9.01325e-06	0.0002149	3.42296	Exc
CD63	-1.50346	5.08009	-5.68941	9.06403e-06	0.000215207	3.52918	Exc
MCRIP2	-0.835456	3.45414	-5.68773	9.10087e-06	0.000215207	3.64063	Exc
PTPRE	0.383381	7.33986	5.68773	9.10075e-06	0.000215207	3.36891	Exc
SMARCAL1	0.273062	5.36997	5.68941	9.06411e-06	0.000215207	3.50773	Exc
IFT140	0.517854	4.70263	5.68635	9.1312e-06	0.000215481	3.53889	Exc
ARL6IP5	-0.94732	6.94798	-5.68536	9.15285e-06	0.000215551	3.38111	Exc
EIF1	-1.00389	6.6283	-6.45442	1.04352e-06	0.000218521	5.58921	Inh
KIF13A	0.68898	7.10485	5.67584	9.36516e-06	0.000219652	3.28286	Exc
PAXIP1	0.270103	5.08912	5.67591	9.36348e-06	0.000219652	3.53493	Exc
EDF1	-0.826501	5.24629	-6.44415	1.06994e-06	0.000219981	5.64539	Inh
MRPL46	-0.970575	2.93256	-5.6716	9.4611e-06	0.000221451	3.60895	Exc
ATP6V0E2	-1.19558	5.63398	-5.66969	9.50476e-06	0.000221809	3.41323	Exc
TULP4	0.282337	8.23437	5.66925	9.51489e-06	0.000221809	3.30969	Exc
TMEM126A	-1.13495	3.8337	-5.66644	9.57945e-06	0.000222863	3.54828	Exc
FAM66A	1.20271	5.20729	5.66515	9.60921e-06	0.000222979	3.45532	Exc
MAGI2	0.611366	11.6224	5.66432	9.62837e-06	0.000222979	3.34038	Exc
RRBP1	0.476644	3.13368	5.66371	9.64252e-06	0.000222979	3.58151	Exc
RFK	-0.831633	5.65176	-5.66215	9.67905e-06	0.000223375	3.40002	Exc
RDH11	-0.599765	5.65308	-5.65836	9.76772e-06	0.00022497	3.39743	Exc
AHSA1	-1.13286	4.90387	-5.65576	9.82905e-06	0.000225481	3.42786	Exc
MLH3	0.401095	6.01911	5.65634	9.81539e-06	0.000225481	3.32513	Exc
UXT	-0.92034	3.20223	-5.65272	9.90146e-06	0.00022669	3.56353	Exc
CDKN2AIPNL	-0.718039	3.87183	-5.64851	1.00023e-05	0.000227742	3.52578	Exc
LRPAP1	-0.886913	5.45667	-5.64832	1.0007e-05	0.000227742	3.3661	Exc
NACA	-1.02785	6.43783	-5.64803	1.00139e-05	0.000227742	3.31468	Exc
ZKSCAN8	0.519955	4.37995	5.64751	1.00265e-05	0.000227742	3.41608	Exc
FKBP3	-0.390119	6.47754	-5.64593	1.00647e-05	0.00022816	3.31076	Exc
PPA1	-0.788171	6.24713	-5.64455	1.00982e-05	0.000228469	3.30706	Exc
MRPL41	-0.806838	5.54601	-5.64343	1.01256e-05	0.00022864	3.39293	Exc
SERTM1	-0.654188	4.56047	-5.63686	1.02873e-05	0.000231837	3.35702	Exc
PINK1	-0.931792	5.77024	-5.63464	1.03425e-05	0.000232172	3.30701	Exc
TBC1D1	0.276079	7.3746	5.63529	1.03263e-05	0.000232172	3.28582	Exc
POLR2I	-1.62556	4.65186	-5.63341	1.03733e-05	0.00023241	3.43329	Exc
MTX1	-1.3095	2.30374	-5.63198	1.04089e-05	0.000232756	3.51042	Exc
RNF187	-1.20219	5.44146	-5.631	1.04337e-05	0.000232857	3.3453	Exc
HACD3	-0.439232	6.90974	-5.62846	1.04978e-05	0.000233836	3.22435	Exc
MOK	1.33939	2.89619	6.52251	1.00047e-06	0.000237069	5.62904	Oli
P3H2	-1.875	3.70579	-6.51914	1.00856e-06	0.000237069	5.68851	Oli
ABCF1	-0.547196	4.459	-5.62158	1.06734e-05	0.000237288	3.38106	Exc
CAMKV	-0.725644	5.86749	-5.62018	1.07096e-05	0.000237634	3.27385	Exc
RRAGA	-1.37331	5.27641	-5.61721	1.07866e-05	0.000238881	3.32863	Exc
ADRA1B	0.662875	5.51508	6.40287	1.18325e-06	0.000238931	5.50698	Inh
JHY	0.586357	4.41927	5.61613	1.08146e-05	0.000239043	3.40056	Exc
MRPL21	-1.28165	3.90682	-5.6137	1.08784e-05	0.000239991	3.42574	Exc
OCIAD1	-0.729892	7.85168	-5.61116	1.09452e-05	0.000240395	3.14908	Exc
PTPRZ1	-0.480223	5.26511	-5.61063	1.09593e-05	0.000240395	3.26126	Exc
SYP	-0.546153	7.68636	-5.61129	1.09417e-05	0.000240395	3.14567	Exc
CCDC138	0.398513	6.52473	5.60902	1.1002e-05	0.000240817	3.17494	Exc
COL11A1	-0.603038	7.10568	-5.60792	1.10313e-05	0.000240817	3.12168	Exc
CREG2	-0.725207	8.18411	-5.60673	1.1063e-05	0.000240817	3.16089	Exc
DOC2A	-0.427496	5.76197	-5.60441	1.11249e-05	0.000240817	3.2791	Exc
LRRC37B	0.368846	6.15314	5.60678	1.10615e-05	0.000240817	3.20922	Exc
NIT1	-0.607039	3.26261	-5.60444	1.11243e-05	0.000240817	3.44972	Exc
TOMM5	-0.933204	2.50414	-5.60587	1.10858e-05	0.000240817	3.46183	Exc
GCSH	-0.800477	4.07301	-6.37797	1.25742e-06	0.0002412	5.45719	Inh
PIN1	-0.71348	5.5311	-6.37762	1.25847e-06	0.0002412	5.46078	Inh
PRDX2	-1.26366	5.7774	-6.38226	1.2443e-06	0.0002412	5.48508	Inh
CISD1	-0.742503	6.46302	-5.59212	1.14602e-05	0.000244886	3.15682	Exc
COA4	-0.790169	2.7616	-5.59206	1.14617e-05	0.000244886	3.42944	Exc
CTPS2	0.525269	3.93245	5.59212	1.14601e-05	0.000244886	3.3803	Exc
LSM3	-1.01909	4.46024	-5.59274	1.14429e-05	0.000244886	3.35285	Exc
RASL11B	-1.08102	3.28226	-5.59401	1.14079e-05	0.000244886	3.4242	Exc
SLC25A4	-1.28458	6.05728	-5.59465	1.13903e-05	0.000244886	3.19105	Exc
VPS35	-0.79273	6.87033	-5.59516	1.13763e-05	0.000244886	3.13422	Exc
PCDH8	-0.569124	5.45851	-6.36328	1.30337e-06	0.000245642	5.44142	Inh
EPHB6	-0.734336	6.7243	-5.58261	1.17266e-05	0.000249618	3.12527	Exc
TRAPPC4	-0.905756	3.43522	-5.5832	1.17096e-05	0.000249618	3.4018	Exc
LINC02254	0.730179	5.31154	5.58082	1.17774e-05	0.000249705	3.18587	Exc
PRAF2	-1.41046	3.30028	-5.58017	1.17957e-05	0.000249705	3.40294	Exc
SGTB	-0.497491	7.03708	-5.5814	1.17608e-05	0.000249705	3.07578	Exc
BABAM1	-0.778823	4.75276	-5.57929	1.1821e-05	0.000249781	3.30906	Exc
PPP1CC	-0.541808	4.56099	-5.57573	1.1923e-05	0.000251014	3.30828	Exc
VTI1B	-0.64925	4.95636	-5.57595	1.19167e-05	0.000251014	3.25162	Exc
BEX3	-1.326	7.43953	-6.34083	1.37693e-06	0.000251135	5.26759	Inh
GNG3	-1.33904	5.15632	-6.34253	1.37121e-06	0.000251135	5.41644	Inh
DDX41	-0.618212	3.28451	-5.57372	1.19811e-05	0.000251777	3.37964	Exc
GLIS3	0.465082	5.83121	6.33231	1.40595e-06	0.000252357	5.27564	Inh
CCT2	-0.757724	5.25933	-5.57147	1.20464e-05	0.00025269	3.23065	Exc
TBCK	0.221901	8.38853	5.57002	1.20888e-05	0.000253119	3.07007	Exc
HRAS	-1.11247	4.18927	-5.56665	1.21878e-05	0.000254726	3.32822	Exc
MTCH1	-0.95771	6.55351	-5.5577	1.24544e-05	0.000259827	3.05053	Exc
LRRC2	0.804824	4.99421	5.5532	1.25907e-05	0.000262196	3.17887	Exc
DCXR	-0.931469	3.54976	-6.30914	1.48806e-06	0.000262922	5.26858	Inh
DNAJC6	1.93095	6.17695	6.74792	4.85057e-07	0.000263728	6.40401	Ast
TTC9B	-1.04995	4.69983	-6.29818	1.52857e-06	0.000265924	5.30698	Inh
CHMP5	-0.750264	5.09977	-6.29143	1.55408e-06	0.000266265	5.29084	Inh
CCDC136	-0.412075	6.55855	-6.27894	1.60241e-06	0.000268454	5.13098	Inh
NDUFS8	-0.701117	5.08368	-6.27592	1.61433e-06	0.000268454	5.2593	Inh
SELENOH	-1.37153	5.2214	-5.54087	1.2972e-05	0.000269542	3.12662	Exc
TGFBR3L	-1.43192	4.10662	-5.54028	1.29903e-05	0.000269542	3.25773	Exc
MRPS36	-0.525078	4.85157	-5.53591	1.31286e-05	0.000271736	3.179	Exc
RANBP6	-0.841183	4.92072	-5.53545	1.31432e-05	0.000271736	3.14452	Exc
PUF60	-1.24769	4.20562	-5.53403	1.31883e-05	0.000272181	3.21809	Exc
DNAJB9	-1.03132	4.57968	-5.52875	1.33582e-05	0.000275193	3.19717	Exc
MGST3	-0.708248	7.0891	-5.52666	1.34259e-05	0.000276094	2.96491	Exc
CAPZA2	-0.376946	6.94331	-5.52585	1.34522e-05	0.000276142	3.01644	Exc
DNAJB4	-0.516061	4.50196	-5.52341	1.35319e-05	0.000277284	3.19417	Exc
PTPRU	-1.79538	3.07755	-6.44171	1.21384e-06	0.000277608	5.53091	Oli
EGR1	-2.01906	1.95929	-6.25591	1.69565e-06	0.000277891	4.8852	Inh
C12orf57	-1.66386	4.40072	-5.52047	1.36285e-05	0.000278767	3.20195	Exc
LSM4	-1.16285	4.6658	-5.51861	1.369e-05	0.000279033	3.13712	Exc
SELENOM	-1.69728	3.91521	-5.51894	1.36791e-05	0.000279033	3.20992	Exc
PEX5L	1.80466	6.45	6.69549	5.50676e-07	0.000282772	6.27529	Ast
EXOC6B	0.391189	9.09582	5.51147	1.39289e-05	0.000283402	2.92952	Exc
ACP1	-0.590767	5.10653	-5.50784	1.40521e-05	0.000284901	3.09734	Exc
N4BP1	0.28832	6.40667	5.50789	1.40503e-05	0.000284901	2.93919	Exc
TOX3	-1.35313	6.1667	-6.41768	1.28583e-06	0.000286333	5.33137	Oli
ALK	0.474523	9.59747	6.91433	2.87317e-07	0.000286823	6.77397	Opc
ATP2B2	0.710396	6.88141	6.88021	3.12205e-07	0.000286823	6.81962	Opc
SLC25A5	-2.02162	4.5428	-5.50206	1.42501e-05	0.000288407	3.12254	Exc
PPCS	-0.585329	3.39998	-5.49936	1.43436e-05	0.000289792	3.20658	Exc
SDF2	-0.633734	3.66858	-5.49858	1.43708e-05	0.000289832	3.1993	Exc
RBMX2	-0.392742	4.28085	-5.49454	1.45123e-05	0.000292175	3.15324	Exc
MCF2L2	0.48221	8.20962	5.49259	1.45811e-05	0.000293047	2.88694	Exc
LAPTM4A	-0.882382	4.51218	-5.48972	1.46827e-05	0.000294575	3.10143	Exc
UHMK1	-0.497224	6.53496	-5.48613	1.48111e-05	0.000296634	2.90015	Exc
DDOST	-0.681458	4.5046	-5.48456	1.48677e-05	0.000296883	3.08044	Exc
PFN2	-1.07481	7.20809	-5.48436	1.48751e-05	0.000296883	2.85063	Exc
CTR9	1.45902	5.49753	6.48545	8.44596e-07	0.000298022	5.75709	Mic
AGFG1	-1.7214	8.19646	-7.74799	1.52482e-07	0.000298124	7.41553	Peri
RPL12	-2.27484	7.3151	-7.60065	2.05458e-07	0.000298124	7.21809	Peri
RPL37A	-1.75714	8.49074	-7.54469	2.30271e-07	0.000298124	7.11006	Peri
BEX2	-1.28779	6.40239	-6.21879	1.85766e-06	0.000298981	5.02707	Inh
PARK7	-0.92505	5.73308	-6.21453	1.87723e-06	0.000298981	5.05607	Inh
HSPA9	-0.388204	6.36176	-5.47604	1.51782e-05	0.000302182	2.89401	Exc
PRKAR1A	-0.682378	7.73408	-5.47563	1.51931e-05	0.000302182	2.80805	Exc
APBB1	-0.268674	6.2076	-5.47432	1.52415e-05	0.000302623	2.92665	Exc
SERPINE2	-0.789332	6.61264	-5.47044	1.53858e-05	0.000304962	2.87313	Exc
CCAR2	-0.414353	4.49472	-5.46815	1.54716e-05	0.000305376	3.06329	Exc
CCDC184	-1.11119	3.88829	-5.46705	1.55128e-05	0.000305376	3.1187	Exc
SOX4	-1.07067	3.55531	-5.46712	1.551e-05	0.000305376	3.12502	Exc
YPEL5	-0.488588	5.79223	-5.46718	1.55077e-05	0.000305376	2.93464	Exc
TMEM108	0.751644	9.19033	5.46466	1.56031e-05	0.00030663	2.78851	Exc
CHCHD2	-1.79563	5.67927	-5.46297	1.56672e-05	0.000306648	2.9045	Exc
MRPS33	-0.838877	4.11721	-5.46253	1.56839e-05	0.000306648	3.05955	Exc
RHEB	-0.524519	7.20462	-5.46269	1.56778e-05	0.000306648	2.8483	Exc
GFOD1	0.268603	8.20455	5.45931	1.5807e-05	0.000308532	2.78291	Exc
CDK6	0.456607	6.97287	5.45666	1.5909e-05	0.000308821	2.78532	Exc
GABRA1	-0.455784	8.65819	-5.45669	1.59079e-05	0.000308821	2.77131	Exc
IDH3B	-1.11972	4.09931	-5.45614	1.59291e-05	0.000308821	3.05206	Exc
RPL29	-1.40351	5.66293	-5.45676	1.5905e-05	0.000308821	2.91221	Exc
COMMD10	0.395711	7.08567	5.44864	1.62218e-05	0.000312032	2.78615	Exc
DYNLL1	-1.64649	7.61263	-5.45069	1.61412e-05	0.000312032	2.7641	Exc
FNBP4	0.272885	6.92894	5.44948	1.61886e-05	0.000312032	2.80817	Exc
FRMPD2	-1.1937	4.25791	-5.44983	1.61749e-05	0.000312032	3.0352	Exc
SPAG7	-1.11095	4.15226	-5.44842	1.62302e-05	0.000312032	3.01958	Exc
DCTN1	-0.83446	6.4482	-5.44679	1.62946e-05	0.000312748	2.80746	Exc
HTATSF1	-0.740466	5.06744	-5.44525	1.63556e-05	0.000313047	2.94938	Exc
LINC00276	0.686568	5.97361	5.44503	1.63646e-05	0.000313047	2.81065	Exc
PTTG1	-1.13649	1.62304	-5.44169	1.6498e-05	0.000315076	3.02748	Exc
ATP6AP1	-0.733596	5.44176	-6.17967	2.04553e-06	0.000316861	5.01874	Inh
CHGB	-0.866882	5.6612	-6.18418	2.02291e-06	0.000316861	5.00564	Inh
SNRNP25	-1.77379	4.03799	-5.43664	1.67016e-05	0.00031791	3.01884	Exc
SPIN2B	-1.0682	1.57775	-5.43731	1.66742e-05	0.00031791	3.03135	Exc
POLR2E	-0.686299	4.3437	-5.43262	1.68654e-05	0.000320499	2.959	Exc
TACO1	-0.803491	2.37656	-5.43031	1.69603e-05	0.000321771	3.05241	Exc
MRPL47	-0.618821	4.05187	-6.16593	2.11597e-06	0.000323343	4.99463	Inh
INHBA	-1.12762	2.54714	-5.42696	1.70988e-05	0.000323447	3.05253	Exc
SAPCD2	-1.60568	0.676188	-5.42681	1.71048e-05	0.000323447	2.92053	Exc
FUBP3	0.243643	6.55279	5.42478	1.71895e-05	0.000323455	2.72638	Exc
MFSD3	-1.20573	2.61221	-5.42529	1.71683e-05	0.000323455	3.04319	Exc
SPCS3	-0.510484	6.40337	-5.42526	1.71696e-05	0.000323455	2.78176	Exc
ATP1B1	-1.02707	9.2489	-5.42329	1.72518e-05	0.000324097	2.70003	Exc
HPCA	-0.937577	4.11619	-6.15784	2.15866e-06	0.000325468	4.98284	Inh
CAMLG	-0.649542	6.11785	-5.41897	1.74341e-05	0.000326543	2.74946	Exc
TMEM208	-1.65043	3.44086	-5.41886	1.74387e-05	0.000326543	3.01598	Exc
TBC1D2B	0.354506	5.36726	5.41619	1.75522e-05	0.000328134	2.82688	Exc
CSMD1	0.446886	12.7823	5.41364	1.76613e-05	0.000329639	2.83808	Exc
PSMC5	-1.30998	5.08316	-5.41281	1.7697e-05	0.000329771	2.88042	Exc
TMEM132E	0.652794	3.47352	5.41149	1.7754e-05	0.000330298	2.99504	Exc
DDIT3	-1.24636	5.13813	-6.60918	6.79069e-07	0.000330349	6.07557	Ast
FNBP1	0.371033	7.07664	5.40853	1.78822e-05	0.000331079	2.7193	Exc
IL16	0.782756	2.75645	5.40985	1.78247e-05	0.000331079	3.01315	Exc
WIPI2	-0.390961	5.92803	-5.40878	1.78712e-05	0.000331079	2.7815	Exc
PSMB2	-0.348622	5.74151	-5.40727	1.79369e-05	0.000331559	2.73333	Exc
RABAC1	-1.78006	5.29916	-5.40305	1.81219e-05	0.000334442	2.81421	Exc
ABCA5	2.59026	4.08716	6.57507	7.37888e-07	0.000335212	5.89369	Ast
GPC6	-1.06777	7.44985	-6.5621	7.61597e-07	0.000335212	5.95348	Ast
JUNB	-1.02305	3.75657	-5.40005	1.82546e-05	0.000335278	2.94381	Exc
P4HTM	-0.504579	6.01332	-5.40098	1.82137e-05	0.000335278	2.74459	Exc
SSNA1	-1.29616	3.53134	-5.4001	1.82523e-05	0.000335278	2.95847	Exc
FOS	-2.65592	1.18984	-6.13369	2.29119e-06	0.000336478	4.4054	Inh
INPP4A	0.299693	7.88455	6.13882	2.26236e-06	0.000336478	4.77234	Inh
NAPB	-0.542962	8.01245	-5.39696	1.83923e-05	0.000337271	2.65139	Exc
CTIF	0.401926	7.54576	5.39493	1.84837e-05	0.000337869	2.59675	Exc
STAT4	0.658244	7.08001	5.3953	1.84668e-05	0.000337869	2.60708	Exc
PSMA4	-0.681681	4.16722	-6.32677	1.60006e-06	0.000338492	5.26944	Oli
SORL1	-1.5654	6.46356	-6.32959	1.58923e-06	0.000338492	5.10155	Oli
MRE11	0.312495	5.48529	5.39328	1.85579e-05	0.00033869	2.7591	Exc
C12orf10	-1.10875	3.63448	-5.38864	1.87684e-05	0.00034091	2.92248	Exc
PLEKHG5	0.340768	5.1552	5.3889	1.87566e-05	0.00034091	2.87077	Exc
UROD	-1.19514	3.91937	-5.38969	1.87206e-05	0.00034091	2.92814	Exc
ATP6V1A	-0.462587	8.07686	-5.38753	1.88193e-05	0.000341295	2.58322	Exc
DLGAP3	0.387366	6.41353	5.38228	1.90612e-05	0.000344827	2.68303	Exc
SLC38A9	0.24622	6.33675	5.38201	1.90739e-05	0.000344827	2.68541	Exc
LINC02074	0.868157	1.97211	5.38068	1.91355e-05	0.000345399	2.93759	Exc
COPS7A	-1.19262	4.82997	-5.37971	1.9181e-05	0.000345471	2.79864	Exc
H3F3A	-0.964298	6.25751	-5.37931	1.91995e-05	0.000345471	2.69187	Exc
MAN1C1	0.543121	7.18412	5.37809	1.92567e-05	0.000345959	2.56652	Exc
CNTNAP1	-0.700841	5.77063	-5.37689	1.93128e-05	0.000346428	2.67691	Exc
PHF21A	0.365903	7.88277	5.3756	1.93737e-05	0.000346513	2.60864	Exc
TUFM	-1.26604	4.46113	-5.37551	1.93778e-05	0.000346513	2.82792	Exc
SLC1A6	-0.759026	3.83522	-5.37447	1.94268e-05	0.000346852	2.87329	Exc
KIF7	0.717798	2.21393	5.37086	1.95982e-05	0.000348916	2.92129	Exc
TMEM17	-1.12078	2.2847	-5.37076	1.9603e-05	0.000348916	2.92018	Exc
COL4A4	-1.72207	6.62304	-7.04561	2.39993e-07	0.00034999	6.93905	Endo
RPS11	-1.20877	9.44982	-7.05029	2.37337e-07	0.00034999	7.01369	Endo
TM2D1	-1.51465	7.00989	-7.3441	1.18703e-07	0.00034999	7.54703	Endo
CALCR	1.76108	-1.5746	5.36584	1.98396e-05	0.000351732	1.8652	Exc
IMPACT	-0.364564	3.95586	-5.36574	1.98443e-05	0.000351732	2.82109	Exc
ZNF133	0.41172	6.42443	5.36556	1.98529e-05	0.000351732	2.66852	Exc
DNAJC30	-0.85768	3.45332	-5.36457	1.99006e-05	0.000352036	2.89485	Exc
AFF4	0.233898	7.84796	5.36344	1.99555e-05	0.000352466	2.56185	Exc
ARMC5	-0.651383	2.49461	-5.36097	2.00762e-05	0.000354054	2.8949	Exc
PSMD13	-0.328004	5.08916	-5.3579	2.02266e-05	0.000355617	2.74742	Exc
UBL4A	-0.949738	3.6311	-5.35816	2.02139e-05	0.000355617	2.85338	Exc
FAM160A1	1.22522	1.45608	6.10587	2.45421e-06	0.000355798	4.25568	Inh
AKTIP	-0.422714	5.03353	-5.35004	2.06175e-05	0.000360673	2.72121	Exc
ATXN7L3B	-0.881184	6.24013	-5.35008	2.06154e-05	0.000360673	2.60435	Exc
CIB1	-1.23381	2.53648	-5.34961	2.06394e-05	0.000360673	2.87809	Exc
SYNGR3	-0.964131	5.24932	-5.35096	2.05715e-05	0.000360673	2.69645	Exc
PPP3CB	-0.372008	8.21927	-5.34883	2.06785e-05	0.000360809	2.49763	Exc
EIF3G	-1.11895	3.43177	-5.34512	2.08664e-05	0.000362882	2.84391	Exc
RHOBTB1	0.420615	6.4834	5.34526	2.08591e-05	0.000362882	2.5759	Exc
SELENOT	-0.524356	6.24416	-5.34462	2.08919e-05	0.000362882	2.56519	Exc
PTPRE	-1.1847	7.04567	-6.26647	1.85073e-06	0.000364206	4.94554	Oli
RNF212	-1.85158	2.29402	-6.26789	1.84442e-06	0.000364206	5.03962	Oli
THRB	-2.54711	3.17272	-6.28158	1.78442e-06	0.000364206	4.98741	Oli
RPS7	-1.33367	6.20656	-5.34055	2.11001e-05	0.000365591	2.59222	Exc
VAC14	0.394415	4.80637	5.34033	2.11113e-05	0.000365591	2.71566	Exc
LPGAT1	-0.218601	7.21785	-5.33927	2.11656e-05	0.000365981	2.56011	Exc
CCT7	-1.32923	4.98129	-5.3378	2.12418e-05	0.000366748	2.67954	Exc
EIF6	-1.03845	3.21446	-5.33676	2.12958e-05	0.000367129	2.83385	Exc
DENND4C	0.329878	6.79175	5.3351	2.1382e-05	0.000368065	2.52993	Exc
PSMB5	-1.1652	5.28569	-5.33276	2.15041e-05	0.000369614	2.62609	Exc
SNCA	-0.338754	8.821	-5.33212	2.15381e-05	0.000369647	2.46702	Exc
FAM89A	-1.00625	3.55518	-6.07854	2.6259e-06	0.000372125	4.77722	Inh
TSTD1	-1.03132	2.08168	-6.0775	2.63265e-06	0.000372125	4.48298	Inh
AP1S1	-1.3381	5.47522	-5.32714	2.18008e-05	0.000373599	2.60057	Exc
C6orf120	-0.974987	3.01315	-5.32612	2.18552e-05	0.000373974	2.80871	Exc
SRP14	-0.86406	6.5599	-6.06966	2.68428e-06	0.000374739	4.69544	Inh
FSTL5	-3.21943	4.65679	-6.24513	1.94875e-06	0.00037478	5.07775	Oli
FAM96B	-1.39677	4.64561	-5.32238	2.20557e-05	0.000376845	2.67531	Exc
TCP1	-0.954762	5.49982	-5.32018	2.21739e-05	0.000378304	2.57218	Exc
C18orf21	-0.495727	3.08395	-5.316	2.24014e-05	0.000381055	2.8003	Exc
MCOLN1	-0.88917	3.71876	-5.31629	2.23856e-05	0.000381055	2.75616	Exc
SCN1B	-0.956655	5.87532	-5.31442	2.24878e-05	0.000381961	2.6048	Exc
NPDC1	-0.680214	6.33082	-5.31137	2.26557e-05	0.00038368	2.46698	Exc
TLK2	0.293701	6.82226	5.31188	2.26275e-05	0.00038368	2.45452	Exc
ASIC2	0.630298	9.93896	5.31026	2.27169e-05	0.000384153	2.47852	Exc
IDH3A	-0.672216	6.04561	-5.3095	2.2759e-05	0.000384301	2.4979	Exc
MRPS26	-1.02193	4.51141	-5.30887	2.27941e-05	0.000384329	2.66778	Exc
AP3S1	-0.307115	7.23474	-5.30562	2.29759e-05	0.000385139	2.45583	Exc
MDH1	-1.05906	7.61772	-5.30588	2.2961e-05	0.000385139	2.40475	Exc
SMDT1	-1.31203	4.42885	-5.30704	2.2896e-05	0.000385139	2.65812	Exc
SUMO2	-0.813314	6.71876	-5.30615	2.29459e-05	0.000385139	2.45593	Exc
CNIH2	-0.880457	4.96648	-5.3029	2.31285e-05	0.000387035	2.62608	Exc
SIMC1	0.41763	6.29948	5.30241	2.31563e-05	0.000387035	2.47324	Exc
AP2S1	-1.18131	5.47373	-5.30116	2.32269e-05	0.000387092	2.52322	Exc
C9orf78	-0.826775	4.85596	-5.3014	2.32136e-05	0.000387092	2.61089	Exc
DIAPH2	0.461227	8.20439	5.29994	2.32965e-05	0.000387691	2.3815	Exc
GABRA3	0.456201	6.34441	5.29785	2.34155e-05	0.0003886	2.45163	Exc
PRR7	-0.927993	4.05588	-5.29779	2.34186e-05	0.0003886	2.66342	Exc
SUSD4	0.425452	7.41941	6.04906	2.82478e-06	0.000389544	4.50327	Inh
GLIS1	0.431518	6.42672	5.29608	2.35165e-05	0.000389664	2.39674	Exc
NPM1	-0.652023	5.93573	-5.29425	2.36222e-05	0.000390852	2.49012	Exc
LIN7B	-1.0014	3.90019	-5.29311	2.36874e-05	0.00039137	2.68898	Exc
C14orf119	-1.07366	2.19826	-5.28965	2.38885e-05	0.000392771	2.73266	Exc
CDK12	0.334283	6.72344	5.29021	2.38557e-05	0.000392771	2.4112	Exc
DYNLT3	-0.85037	5.76371	-5.28931	2.39087e-05	0.000392771	2.48146	Exc
NDUFAF8	-1.34171	4.6755	-5.28997	2.38698e-05	0.000392771	2.60838	Exc
LINC01949	1.14202	0.643191	5.28652	2.40718e-05	0.000394888	2.49341	Exc
FOXP1	1.77236	8.1916	6.34282	1.20344e-06	0.000396332	5.46836	Mic
WNT2B	0.391374	3.69779	5.28396	2.42227e-05	0.000396798	2.6443	Exc
CAMKMT	0.522161	7.11166	6.00405	3.15839e-06	0.000396834	4.43977	Inh
CLTA	-0.434033	6.47629	-6.00716	3.13407e-06	0.000396834	4.51097	Inh
EPC2	0.346417	7.28843	6.03634	2.91526e-06	0.000396834	4.48037	Inh
NDUFS6	-0.999531	4.99236	-6.01335	3.0863e-06	0.000396834	4.62891	Inh
NPM1	-0.400882	6.00597	-6.02272	3.01542e-06	0.000396834	4.62854	Inh
NSG1	-0.669191	5.62016	-6.0192	3.04185e-06	0.000396834	4.59807	Inh
TCEAL7	-1.10925	5.41133	-6.026	2.99098e-06	0.000396834	4.62999	Inh
ZBTB26	0.451783	4.10776	6.00644	3.13968e-06	0.000396834	4.62685	Inh
COPS8	-0.74055	5.18149	-5.28227	2.43231e-05	0.000396891	2.50645	Exc
HSD11B1L	-0.654352	4.552	-5.28138	2.43758e-05	0.000396891	2.60272	Exc
NHLRC2	0.276139	6.45532	5.28238	2.43162e-05	0.000396891	2.38693	Exc
RLF	0.340489	7.16524	5.28104	2.4396e-05	0.000396891	2.38883	Exc
RPL10	-1.43132	6.23235	-5.28096	2.44007e-05	0.000396891	2.45426	Exc
C1QBP	-1.00543	4.53596	-5.28001	2.44575e-05	0.000397252	2.59769	Exc
KCTD1	0.447492	8.76686	5.27899	2.45182e-05	0.000397679	2.35074	Exc
TPI1	-1.50336	6.70725	-5.27789	2.45841e-05	0.000398186	2.39092	Exc
ATP6V1G1	-1.00804	6.254	-5.2756	2.47224e-05	0.000398762	2.39842	Exc
MPP1	-0.534057	4.60724	-5.27633	2.4678e-05	0.000398762	2.55862	Exc
RANBP1	-1.04187	4.65659	-5.27558	2.47235e-05	0.000398762	2.56051	Exc
GABBR1	-0.421083	7.07686	-5.27025	2.50472e-05	0.000402663	2.32876	Exc
NEDD8	-1.68056	5.48449	-5.26987	2.50703e-05	0.000402663	2.46577	Exc
TMEM59	-0.480721	6.54009	-5.27006	2.50588e-05	0.000402663	2.41368	Exc
ZSCAN23	0.510751	3.77244	5.26925	2.51083e-05	0.000402712	2.59877	Exc
POU3F1	-0.640571	2.28325	-5.26714	2.52383e-05	0.000404235	2.68985	Exc
AK6	-0.510916	4.33053	-5.26433	2.54119e-05	0.000405885	2.5935	Exc
NUTF2	-0.622567	4.59696	-5.26454	2.53993e-05	0.000405885	2.55125	Exc
SYN3	0.613303	8.33791	5.99003	3.27033e-06	0.000406383	4.34042	Inh
EHBP1L1	1.72523	5.49923	6.86165	3.72444e-07	0.000407361	6.48095	Endo
CHN1	-0.375566	10.3868	-5.26166	2.55785e-05	0.000407639	2.34613	Exc
UCHL1	-1.19878	8.31347	-5.26143	2.55925e-05	0.000407639	2.29308	Exc
CFAP44	0.43995	5.88056	5.26029	2.56642e-05	0.000407962	2.39218	Exc
COPS9	-1.29513	5.21085	-5.25998	2.56836e-05	0.000407962	2.50154	Exc
DDX60L	1.54716	2.3562	6.18923	2.23133e-06	0.000410469	4.9616	Oli
LINC01695	-1.26159	4.72358	-6.19566	2.19681e-06	0.000410469	4.90507	Oli
C2CD2	0.499636	5.15805	5.25583	2.59454e-05	0.000411553	2.44172	Exc
SPACA9	-0.875449	2.71832	-5.25339	2.61003e-05	0.00041344	2.6563	Exc
DMRT2	-1.84244	-2.30611	-5.2522	2.61765e-05	0.00041351	1.25979	Exc
SNRPD1	-0.503165	5.08925	-5.25234	2.61674e-05	0.00041351	2.49082	Exc
ALK	0.732251	4.00871	5.25078	2.6267e-05	0.000414371	2.55454	Exc
TMEM155	-1.087	4.8788	-5.25022	2.63033e-05	0.000414376	2.46584	Exc
BASP1	-0.349527	9.24931	-5.24362	2.67307e-05	0.000420533	2.25057	Exc
ARL6IP4	-1.01277	5.40799	-5.24274	2.67885e-05	0.000420869	2.41854	Exc
MTRNR2L8	0.969902	6.72705	5.96985	3.43844e-06	0.000422629	4.39664	Inh
HES4	-1.17131	3.8451	-5.23841	2.70737e-05	0.00042477	2.6003	Exc
TOMM7	-0.940802	5.45987	-5.96315	3.49619e-06	0.000425106	4.47293	Inh
VPS25	-0.845071	2.07951	-5.23722	2.71527e-05	0.000425429	2.6198	Exc
IL1R1	1.23759	3.64601	6.42646	1.06132e-06	0.000426514	5.63966	Ast
JUNB	-2.11221	6.37821	-6.43015	1.05177e-06	0.000426514	5.63727	Ast
LRP6	0.76061	8.01071	6.16417	2.37126e-06	0.000426928	4.63553	Oli
ACD	-0.811991	2.6214	-5.22873	2.77218e-05	0.000433503	2.60188	Exc
SSH2	0.376766	8.66297	5.22841	2.77433e-05	0.000433503	2.29014	Exc
TTPAL	-0.548815	4.19408	-5.22659	2.78675e-05	0.000434854	2.49435	Exc
TRIR	-0.71882	4.9162	-5.94954	3.61662e-06	0.000435071	4.49375	Inh
CCDC106	-0.846381	3.66833	-5.22418	2.80318e-05	0.000435988	2.55057	Exc
EIF5	-0.861484	6.34193	-5.22454	2.80071e-05	0.000435988	2.25761	Exc
RNF167	-0.798249	4.02099	-5.22386	2.80538e-05	0.000435988	2.54447	Exc
MRFAP1L1	-0.769231	4.90288	-5.22134	2.82273e-05	0.000438094	2.39647	Exc
ARL6IP5	-0.811441	6.84366	-5.93826	3.71956e-06	0.000438134	4.33453	Inh
UFC1	-1.11902	3.68591	-5.94156	3.68916e-06	0.000438134	4.42016	Inh
RUNX1	1.0877	4.30337	5.21943	2.83594e-05	0.000439552	2.45674	Exc
CHGA	-0.65704	6.36275	-5.2185	2.84244e-05	0.000439967	2.27748	Exc
COPRS	-1.39174	5.4432	-5.21643	2.85683e-05	0.000441438	2.32775	Exc
COPS6	-0.907804	4.90971	-5.21603	2.85961e-05	0.000441438	2.37529	Exc
CNRIP1	-0.352432	6.60818	-5.21332	2.87866e-05	0.000443784	2.20012	Exc
DGKG	0.852514	7.18111	5.2122	2.88655e-05	0.000444405	2.18162	Exc
KRTCAP2	-1.02201	2.44525	-5.21078	2.89657e-05	0.000445353	2.56099	Exc
RPL23	-0.971643	5.50544	-6.6608	5.34387e-07	0.00044631	6.26015	Opc
ARHGEF26	0.870997	3.15998	5.20519	2.9365e-05	0.000446505	2.51756	Exc
CCNQ	-1.13147	3.163	-5.2017	2.9617e-05	0.000446505	2.53159	Exc
DNAJC8	-0.410375	5.47847	-5.20402	2.94489e-05	0.000446505	2.33488	Exc
FAM217B	-0.512829	6.44093	-5.2067	2.92564e-05	0.000446505	2.24065	Exc
HCG17	0.337668	8.16644	5.20353	2.94846e-05	0.000446505	2.17625	Exc
HDAC8	0.298371	8.1192	5.20167	2.96187e-05	0.000446505	2.23634	Exc
KCNV1	-0.712197	6.20731	-5.20705	2.92318e-05	0.000446505	2.20241	Exc
KDM2A	0.371978	7.44689	5.20308	2.9517e-05	0.000446505	2.18832	Exc
KLHL20	0.28368	5.56967	5.20198	2.95964e-05	0.000446505	2.26777	Exc
MBTD1	0.326135	6.8231	5.20155	2.96273e-05	0.000446505	2.19151	Exc
MRPL20	-1.02748	4.91842	-5.20714	2.92252e-05	0.000446505	2.36095	Exc
NAXE	-1.1757	3.37748	-5.20437	2.94235e-05	0.000446505	2.51511	Exc
NF2	0.297719	5.45985	5.20178	2.9611e-05	0.000446505	2.34001	Exc
SRSF2	-0.695799	5.83424	-5.20109	2.9661e-05	0.000446505	2.27603	Exc
ST6GALNAC5	0.64172	9.60739	5.20647	2.92731e-05	0.000446505	2.19878	Exc
TCEAL1	-0.668487	5.21065	-5.2023	2.95735e-05	0.000446505	2.3565	Exc
ATP5G3	-1.47825	5.47478	-5.92623	3.83263e-06	0.000446797	4.37435	Inh
MRPS26	-0.834028	4.52079	-5.92133	3.8797e-06	0.00044767	4.42292	Inh
HSPA5	-1.37725	5.14364	-5.19936	2.97869e-05	0.000447815	2.32003	Exc
NR4A1	-2.65349	3.85146	-6.38811	1.16618e-06	0.000449124	5.4381	Ast
HIST1H2AC	-0.609681	1.3813	-5.19661	2.99879e-05	0.000450249	2.50592	Exc
LIMK2	0.502589	3.31377	5.19541	3.00759e-05	0.000450982	2.48261	Exc
ABCA6	-2.43485	4.64775	-6.12035	2.63775e-06	0.000452353	4.80209	Oli
ZNF518B	-1.76918	2.59998	-6.11637	2.6634e-06	0.000452353	4.73757	Oli
ZNF675	-0.689015	5.15074	-6.11492	2.67285e-06	0.000452353	4.75451	Oli
MMD	-0.664291	5.73479	-5.19067	3.04271e-05	0.000455654	2.2582	Exc
SELENOW	-1.8457	7.16176	-5.19007	3.04718e-05	0.000455732	2.15241	Exc
GNL1	-0.398356	5.56966	-5.18739	3.06724e-05	0.000458137	2.24376	Exc
DNAAF4	0.477517	5.5164	5.18674	3.07215e-05	0.000458168	2.24343	Exc
NMD3	0.505946	7.10177	5.1863	3.0754e-05	0.000458168	2.09362	Exc
TMEM30A	-0.543406	7.43737	-5.18434	3.09021e-05	0.000459778	2.1517	Exc
NDFIP1	-0.486024	8.55838	-5.18257	3.10362e-05	0.000459915	2.11529	Exc
NOP10	-1.73661	3.3093	-5.18328	3.09829e-05	0.000459915	2.45699	Exc
PPID	-0.54156	5.07706	-5.18212	3.1071e-05	0.000459915	2.31465	Exc
ZNF511	-1.00658	2.98169	-5.1831	3.09966e-05	0.000459915	2.49722	Exc
WDR86	-2.12959	3.70471	-6.36135	1.24552e-06	0.000460493	5.33212	Ast
ARMC9	0.386434	7.59952	5.18098	3.11572e-05	0.000460598	2.09194	Exc
EXT2	0.297067	6.82747	5.18033	3.12069e-05	0.000460741	2.15163	Exc
PIH1D1	-0.945871	4.09475	-5.17957	3.12653e-05	0.000461014	2.40573	Exc
KCTD16	1.76354	5.83994	6.34492	1.29695e-06	0.000461066	5.46194	Ast
RTN3	-0.456804	10.0619	-5.178	3.13859e-05	0.0004622	2.11638	Exc
BUD23	-0.540137	4.79214	-5.17711	3.14546e-05	0.000462619	2.33318	Exc
PTHLH	-0.89025	4.98162	-5.89874	4.10425e-06	0.000464109	4.33222	Inh
VDAC3	-0.715153	6.49635	-5.90088	4.08251e-06	0.000464109	4.26896	Inh
ARF3	-0.768467	6.55847	-5.17438	3.16649e-05	0.000465118	2.15808	Exc
SF3B2	-0.51306	5.13697	-5.89227	4.17108e-06	0.000466996	4.33209	Inh
MAML3	-1.61344	8.50589	-6.71136	5.34958e-07	0.000468088	6.2328	Endo
SLC22A15	0.419432	6.42148	5.16811	3.21555e-05	0.000471723	2.13372	Exc
TRIM23	-0.366362	6.87178	-5.16682	3.22569e-05	0.000472609	2.16259	Exc
CFAP54	0.603645	5.25324	5.16433	3.24541e-05	0.000472724	2.21349	Exc
CNNM2	0.354771	7.68416	5.16486	3.24118e-05	0.000472724	2.08922	Exc
EIF3F	-0.441017	5.30027	-5.16476	3.24201e-05	0.000472724	2.24156	Exc
FAU	-1.73149	6.01726	-5.16422	3.24634e-05	0.000472724	2.17415	Exc
TANGO6	0.474984	6.52437	5.16413	3.247e-05	0.000472724	2.1749	Exc
ERLEC1	-0.569017	6.14223	-5.1606	3.2752e-05	0.000476228	2.13885	Exc
HES5	-1.5133	6.10606	-6.31386	1.40012e-06	0.000479308	5.38236	Ast
CCNG2	-0.452754	5.37694	-5.15743	3.30075e-05	0.000479337	2.22282	Exc
C1GALT1C1	-0.616957	2.46792	-5.15663	3.30727e-05	0.000479649	2.43708	Exc
PATJ	0.358994	7.7112	5.15614	3.31123e-05	0.000479649	2.09131	Exc
PIGH	-0.433926	3.61316	-5.15497	3.32068e-05	0.000480414	2.38518	Exc
C19orf70	-1.13382	4.55294	-5.87682	4.33489e-06	0.000480578	4.32234	Inh
YBX1	-0.758124	5.99714	-6.59528	6.28123e-07	0.000480881	6.14921	Opc
SIPA1L2	-1.00654	9.33513	-6.239	1.55938e-06	0.000481458	5.12785	Mic
PRUNE2	1.82544	5.75326	6.29539	1.46543e-06	0.000483749	5.34757	Ast
POMP	-0.705327	5.43633	-5.87008	4.40837e-06	0.000483979	4.25544	Inh
TRIM14	1.16198	5.97016	6.18976	1.76399e-06	0.000484118	5.15507	Mic
USP53	-1.00195	10.0607	-6.20092	1.71537e-06	0.000484118	4.96981	Mic
CCDC125	-0.747687	4.56004	-6.05895	3.06331e-06	0.00048464	4.59983	Oli
CNTNAP2	1.41533	9.82235	6.06958	2.98497e-06	0.00048464	4.27617	Oli
FAM95C	-1.49468	6.4021	-6.0507	3.12562e-06	0.00048464	4.45406	Oli
GLI3	2.12093	1.95454	6.06034	3.05294e-06	0.00048464	4.50812	Oli
PPP2R2B	0.568906	12.7709	6.04752	3.14999e-06	0.00048464	3.88357	Oli
SETBP1	-1.29383	5.50013	-6.0397	3.21067e-06	0.000485155	4.52431	Oli
EPC2	0.307456	7.3255	5.14892	3.37027e-05	0.000486733	2.0191	Exc
RNH1	-0.892665	3.96824	-5.14862	3.37281e-05	0.000486733	2.33562	Exc
PPP1R11	-0.830566	3.78762	-5.14666	3.389e-05	0.000488457	2.32993	Exc
KCNIP4-IT1	0.644872	7.41982	5.14318	3.41805e-05	0.000492029	1.97767	Exc
MYL6	-1.14981	5.59861	-5.85553	4.57147e-06	0.000492326	4.20473	Inh
PPA1	-0.63233	6.30615	-5.85894	4.53273e-06	0.000492326	4.14806	Inh
UBE2A	-0.52618	4.15863	-5.14143	3.43271e-05	0.000493522	2.27113	Exc
SCOC	-0.880938	6.51498	-5.13937	3.4501e-05	0.000495403	2.04319	Exc
KLRG1	0.480794	3.8218	5.13875	3.45533e-05	0.000495537	2.27124	Exc
MEA1	-1.38485	3.52774	-5.13798	3.46188e-05	0.000495858	2.35665	Exc
SLC22A17	-0.80954	6.98307	-5.13664	3.47328e-05	0.000496873	2.04333	Exc
STMN2	-0.688242	7.94739	-5.84701	4.66972e-06	0.000498162	4.00383	Inh
TNS3	0.756533	3.91079	5.84147	4.73483e-06	0.000500388	4.23882	Inh
HIGD1A	-1.13779	5.7621	-5.13234	3.51005e-05	0.00050151	2.10525	Exc
RIC3	-0.80115	5.44539	-6.01881	3.37875e-06	0.000501596	4.48253	Oli
ICK	0.412824	4.16413	5.13084	3.52303e-05	0.000502741	2.219	Exc
C12orf57	-1.14709	4.7882	-5.83465	4.81619e-06	0.000504273	4.21872	Inh
ITPR2	1.62279	6.72903	6.0093	3.45814e-06	0.00050453	4.3731	Oli
SP100	1.5242	0.273123	5.12827	3.5453e-05	0.000504668	2.17149	Exc
YWHAB	-0.969138	8.41239	-5.12873	3.5413e-05	0.000504668	1.98369	Exc
BANF1	-1.10669	4.81048	-5.82229	4.96733e-06	0.000506041	4.1773	Inh
CETN2	-0.803127	2.85463	-5.82386	4.94786e-06	0.000506041	4.05569	Inh
ESR1	0.797316	3.54671	5.82579	4.92399e-06	0.000506041	4.20057	Inh
DOCK10	0.410799	8.47427	5.8171	5.03213e-06	0.000508066	3.93869	Inh
KIF1BP	-0.421362	5.68544	-5.12368	3.58544e-05	0.000509752	2.13057	Exc
NOC4L	-1.15205	1.86817	-5.12167	3.60313e-05	0.000511635	2.30106	Exc
CYR61	-1.2828	1.80708	-5.12068	3.61186e-05	0.000512243	2.35046	Exc
C20orf24	-1.74091	2.65294	-5.12016	3.61653e-05	0.000512275	2.35031	Exc
ALMS1	0.356857	6.78733	5.11346	3.67642e-05	0.000517451	2.00791	Exc
DUSP3	-0.58154	5.51022	-5.11534	3.65952e-05	0.000517451	2.0698	Exc
EIF4E3	0.226537	6.54822	5.11306	3.68003e-05	0.000517451	2.02918	Exc
SLC25A11	-1.05212	3.69437	-5.11395	3.67204e-05	0.000517451	2.26951	Exc
SZT2	0.469207	5.08287	5.11339	3.67709e-05	0.000517451	2.1256	Exc
TCEAL7	-1.32853	5.20206	-5.11432	3.66868e-05	0.000517451	2.1002	Exc
CASQ1	-1.25236	2.09553	-5.11051	3.70314e-05	0.000520066	2.31673	Exc
MCCC1	0.256717	6.81485	5.10945	3.71276e-05	0.000520147	1.9878	Exc
NPIPB5	0.702138	5.80261	5.10958	3.7116e-05	0.000520147	2.05609	Exc
SLITRK4	-0.392445	6.72936	-5.10881	3.71865e-05	0.000520339	2.00791	Exc
CCDC85B	-1.63522	6.21479	-5.10684	3.73664e-05	0.000522222	2.01764	Exc
SEC61G	-1.22335	4.55435	-5.10196	3.78161e-05	0.000527867	2.14476	Exc
CFL1	-1.22647	7.25393	-5.10144	3.78648e-05	0.000527907	1.94291	Exc
TWISTNB	-0.5635	4.42701	-5.09888	3.81035e-05	0.000530592	2.18451	Exc
HHIPL1	0.614398	3.66879	5.09667	3.83099e-05	0.000532822	2.22961	Exc
FARSA	-0.74486	4.59146	-5.0912	3.88281e-05	0.000538728	2.13811	Exc
NSG1	-1.01056	5.02307	-5.09133	3.88156e-05	0.000538728	2.07338	Exc
MDH1	-0.791766	7.3808	-5.78046	5.51524e-06	0.000539603	3.88146	Inh
NEDD8	-1.23529	4.98569	-5.78312	5.47861e-06	0.000539603	4.07806	Inh
POLR2I	-0.995021	4.52036	-5.7744	5.59958e-06	0.000539603	4.0802	Inh
PTMS	-0.594005	5.1497	-5.7829	5.48165e-06	0.000539603	4.0514	Inh
SUMO2	-0.654505	6.3381	-5.77218	5.6308e-06	0.000539603	3.93005	Inh
TUBA1A	-1.2988	6.11912	-5.77599	5.57736e-06	0.000539603	3.9753	Inh
KIAA1211L	0.299675	8.50946	5.08837	3.90988e-05	0.000541541	1.90099	Exc
MAST2	0.304898	6.24049	5.0881	3.91249e-05	0.000541541	2.0148	Exc
GPNMB	2.91972	4.84224	6.1199	2.10206e-06	0.000546535	4.92885	Mic
MRPS18B	-0.578045	3.47796	-5.08235	3.96806e-05	0.000548573	2.22092	Exc
ARHGAP26	0.445145	9.73465	5.08114	3.97987e-05	0.000549546	1.88416	Exc
GREB1L	0.685329	5.02811	5.07985	3.99255e-05	0.00055011	2.06218	Exc
NEBL	0.398229	9.11504	5.07975	3.99351e-05	0.00055011	1.89784	Exc
PRKD3	0.682405	4.91373	5.96039	3.89786e-06	0.000550253	4.3418	Oli
SLC7A11	-2.10859	3.4274	-5.96	3.90158e-06	0.000550253	4.42459	Oli
ZNF782	0.345731	6.07237	5.07876	4.00316e-05	0.000550781	1.95908	Exc
SAP18	-1.17822	5.5763	-5.07827	4.00799e-05	0.000550788	2.00408	Exc
PPT1	-0.453352	5.22562	-5.0742	4.04824e-05	0.000555656	2.04685	Exc
LINC02511	-1.82093	5.60152	-5.94849	4.01317e-06	0.000556712	4.31414	Oli
UQCRC1	-0.658893	5.48142	-5.75295	5.90863e-06	0.000557447	3.98831	Inh
VTI1B	-0.67442	4.8405	-5.75248	5.9156e-06	0.000557447	4.01292	Inh
ASNA1	-0.969405	3.54868	-5.74765	5.98759e-06	0.000559567	3.97139	Inh
JAKMIP3	0.417904	5.52983	5.06982	4.092e-05	0.000560994	1.93646	Exc
CDON	0.406336	6.59445	5.06754	4.11503e-05	0.000562811	1.86164	Exc
WARS	-0.361689	5.20396	-5.06759	4.11449e-05	0.000562811	1.98592	Exc
SDR39U1	-0.86659	3.53493	-5.0667	4.12354e-05	0.000563306	2.18515	Exc
TIMM10	-1.37522	2.70856	-5.74155	6.07988e-06	0.000563535	3.81993	Inh
ASIC2	0.518161	8.126	6.46593	8.65378e-07	0.000567874	5.83215	Opc
COL9A3	-1.09495	5.88403	-6.46951	8.57731e-07	0.000567874	5.82613	Opc
PHLDA2	-1.96663	1.82505	-5.0621	4.17036e-05	0.000569027	2.17502	Exc
CASP8AP2	0.301272	6.07878	5.06078	4.18389e-05	0.000570198	1.87424	Exc
BTF3	-1.01841	5.05792	-5.71762	6.45601e-06	0.000570348	3.90712	Inh
GPX1	-1.15648	4.56365	-5.72382	6.35629e-06	0.000570348	3.95756	Inh
KIAA0556	0.409997	5.90628	5.73044	6.25168e-06	0.000570348	3.88494	Inh
LAMTOR5	-0.955814	4.74972	-5.72997	6.25908e-06	0.000570348	3.95984	Inh
MRPL57	-0.790981	5.07158	-5.72526	6.33338e-06	0.000570348	3.92155	Inh
NDUFB2	-0.944099	5.87069	-5.72025	6.41356e-06	0.000570348	3.84619	Inh
RRM2B	-0.340576	5.11939	-5.05872	4.20511e-05	0.000572412	2.03618	Exc
DENR	-0.291735	5.88076	-5.0571	4.22194e-05	0.000574024	1.95299	Exc
NOP56	-0.579379	5.45038	-5.05637	4.22946e-05	0.000574368	1.93842	Exc
NNAT	-0.954823	5.25885	-5.05531	4.24046e-05	0.000575184	1.95433	Exc
SAC3D1	-1.23617	2.80141	-5.05163	4.27899e-05	0.000579728	2.18633	Exc
C14orf2	-1.33894	6.37973	-5.05051	4.29078e-05	0.000580642	1.84678	Exc
TMEM158	-0.832719	4.22075	-5.04792	4.31817e-05	0.000583662	2.06776	Exc
CACNA1C	0.492325	9.94335	5.04689	4.32909e-05	0.000584453	1.79475	Exc
SYN3	0.938447	7.68289	6.42617	9.55338e-07	0.000585113	5.71963	Opc
MRPL4	-0.876093	4.23338	-5.04478	4.35161e-05	0.000586395	2.04703	Exc
MTMR1	0.270782	6.58855	5.04459	4.35366e-05	0.000586395	1.82462	Exc
LKAAEAR1	-1.19973	1.88098	-5.04407	4.35922e-05	0.000586458	2.15484	Exc
PLXDC2	0.646152	8.4096	5.0427	4.37393e-05	0.000587751	1.76339	Exc
PSMG1	-0.468687	3.98418	-5.04168	4.38492e-05	0.00058854	2.0601	Exc
RORA	0.53445	10.0815	5.04046	4.39811e-05	0.000589623	1.80258	Exc
CD164	-0.691928	6.73302	-5.91753	4.32966e-06	0.000590929	4.08781	Oli
ZMPSTE24	-0.273859	4.91087	-5.03872	4.4169e-05	0.000591454	1.99105	Exc
ZNF830	-0.813287	2.88541	-5.03705	4.43511e-05	0.000593203	2.13795	Exc
AK6	2.08341	4.59676	6.06655	2.40405e-06	0.0005938	4.76955	Mic
APOPT1	-0.863449	3.64044	-5.03484	4.4592e-05	0.000594561	2.09367	Exc
C20orf196	0.410033	5.06222	5.03555	4.45147e-05	0.000594561	1.93878	Exc
C4orf22	0.559431	6.38684	5.03466	4.46118e-05	0.000594561	1.80458	Exc
RHBDL1	-0.668442	4.05414	-5.03423	4.46592e-05	0.000594561	2.06648	Exc
BABAM2	0.347858	8.24062	5.03147	4.49633e-05	0.000597229	1.75158	Exc
PPP1R1A	-1.0913	3.7824	-5.03157	4.49527e-05	0.000597229	2.05552	Exc
MAGEF1	-1.10126	4.29193	-5.0308	4.50372e-05	0.000597521	2.00219	Exc
COX5A	-1.02054	5.85179	-5.69531	6.82781e-06	0.000598518	3.78723	Inh
MT1E	1.66983	3.00677	5.90529	4.4617e-06	0.000599285	4.29378	Oli
CLEC4G	-1.36562	0.596045	-5.02886	4.52521e-05	0.000599682	2.03102	Exc
RPS11	-1.17218	6.15903	-5.02821	4.53245e-05	0.00059995	1.86522	Exc
SLC22A8	-0.797682	2.1124	-5.02668	4.54957e-05	0.000601525	2.12414	Exc
AKR1A1	-0.399771	3.66668	-5.02473	4.5714e-05	0.000602631	2.09351	Exc
NADSYN1	0.501645	4.23372	5.02497	4.56869e-05	0.000602631	2.02307	Exc
SCN2B	-0.745347	5.56386	-5.02453	4.57364e-05	0.000602631	1.90557	Exc
CA13	0.432887	4.36306	5.0228	4.59323e-05	0.000604335	1.96361	Exc
TMEM63C	0.466705	4.15343	5.02246	4.59706e-05	0.000604335	1.9859	Exc
FAM174A	-0.352862	5.60389	-5.02045	4.61979e-05	0.000606631	1.88586	Exc
ARFIP2	-0.7747	3.60351	-5.01948	4.63078e-05	0.000607381	2.06312	Exc
CDC26	-0.673955	3.2984	-5.01699	4.65922e-05	0.000610417	2.06849	Exc
FAM241B	-1.04976	3.97331	-5.01473	4.6852e-05	0.000613122	2.00116	Exc
ACER3	0.812246	8.10017	5.99266	2.89657e-06	0.000613262	4.63685	Mic
PAQR5	-1.52904	5.8788	-5.98149	2.97941e-06	0.000613262	4.66221	Mic
PPP1R10	-1.27143	6.9417	-6.02242	2.68693e-06	0.000613262	4.75507	Mic
RUFY3	1.27797	7.33498	5.99453	2.88288e-06	0.000613262	4.68154	Mic
ADGRF5	0.468065	3.91278	5.0137	4.69714e-05	0.000613291	1.97247	Exc
B4GAT1	-1.26086	5.71189	-5.01379	4.69602e-05	0.000613291	1.82652	Exc
RPL23	-1.28823	6.47657	-5.01259	4.70989e-05	0.000614259	1.78991	Exc
CTGF	-1.67268	1.38194	-5.00905	4.75111e-05	0.000616914	2.05625	Exc
IDH3G	-1.16703	4.07776	-5.00923	4.74901e-05	0.000616914	1.9892	Exc
RHOB	-0.957951	5.31565	-5.00973	4.74314e-05	0.000616914	1.82425	Exc
RNF216	0.389229	6.95384	5.00854	4.75703e-05	0.000616914	1.67463	Exc
TIMM17A	-0.827305	4.95936	-5.0087	4.75524e-05	0.000616914	1.87974	Exc
BLM	1.88835	2.69517	5.87138	4.84933e-06	0.000621743	4.22535	Oli
KLHL13	1.28013	4.85384	5.876	4.79462e-06	0.000621743	4.13759	Oli
PARD6G	1.63212	3.05597	5.8797	4.75115e-06	0.000621743	4.24292	Oli
HACL1	0.292293	6.4632	5.00379	4.81299e-05	0.000623469	1.72684	Exc
ST3GAL6	1.50774	6.99991	5.86363	4.94265e-06	0.000624249	4.01316	Oli
CISD2	-0.634431	4.96819	-5.00225	4.83125e-05	0.000625131	1.87843	Exc
IWS1	0.443843	5.85258	5.00029	4.85464e-05	0.000627452	1.72261	Exc
EXTL2	-0.474223	5.71577	-4.9986	4.87479e-05	0.00062935	1.78512	Exc
TSPYL1	-0.471677	8.26023	-4.99761	4.88667e-05	0.000630178	1.74529	Exc
DUSP6	-1.78658	3.56986	-6.16909	2.00329e-06	0.000632681	5.01628	Ast
GNAI1	1.3292	4.73302	6.15103	2.09513e-06	0.000632681	5.00831	Ast
SAMD12	1.74555	5.92191	6.14592	2.12194e-06	0.000632681	4.99448	Ast
CHCHD2	-1.24961	5.80147	-5.66955	7.28416e-06	0.00063361	3.74415	Inh
TMEM208	-1.28592	3.33289	-5.66618	7.34627e-06	0.000634135	3.75597	Inh
CDV3	-0.370724	4.84311	-4.99437	4.9258e-05	0.000634248	1.86108	Exc
SLC12A1	0.58703	3.1586	4.99409	4.92925e-05	0.000634248	1.98917	Exc
CCNA1	-0.582377	2.25387	-4.99294	4.9432e-05	0.000635334	2.04345	Exc
OCIAD2	-0.823272	4.16357	-4.9923	4.95091e-05	0.000635615	1.96092	Exc
ATF4	-1.01851	5.33388	-4.99128	4.96333e-05	0.0006365	1.81872	Exc
FUNDC1	-0.824711	3.81542	-4.98908	4.99037e-05	0.000638546	1.96268	Exc
RPS8	-1.12026	6.73022	-4.98948	4.98542e-05	0.000638546	1.69311	Exc
LGALS1	-2.13133	4.52016	-5.84195	5.21336e-06	0.000639355	4.11194	Oli
SMAD9	-0.983094	5.22022	-5.84279	5.20265e-06	0.000639355	4.04415	Oli
CCNI	-0.725038	7.4659	-4.98684	5.01784e-05	0.000641348	1.63717	Exc
UQCRFS1	-1.39602	4.58982	-4.98563	5.03288e-05	0.000642557	1.85393	Exc
KSR2	0.393977	8.98081	4.98489	5.04201e-05	0.00064301	1.60809	Exc
ARFIP1	0.296191	6.50045	4.9815	5.08431e-05	0.000646258	1.64153	Exc
PLPP6	-0.665915	1.95084	-4.98182	5.08028e-05	0.000646258	2.0382	Exc
RUBCNL	0.792165	2.98207	4.9822	5.07549e-05	0.000646258	1.99934	Exc
SRSF7	-0.702424	6.12147	-5.65455	7.56415e-06	0.000647995	3.6801	Inh
CACNA2D3	0.504743	10.2205	4.97802	5.12796e-05	0.000649988	1.63481	Exc
CYTH2	-1.13129	3.65731	-4.97781	5.13059e-05	0.000649988	1.94098	Exc
EIF1AX	-0.722501	7.07324	-4.97821	5.12562e-05	0.000649988	1.64439	Exc
ANOS1	2.31685	1.37387	5.82896	5.38274e-06	0.000650696	3.89048	Oli
ANKRD34C	-0.911186	2.17839	-4.97599	5.15371e-05	0.000650769	2.02508	Exc
MDH2	-1.11466	5.15687	-4.97665	5.14533e-05	0.000650769	1.75751	Exc
PNMA1	-1.05542	5.76578	-4.9762	5.15095e-05	0.000650769	1.72157	Exc
CDC42EP4	-0.754304	7.70815	-6.06262	2.61071e-06	0.000650912	4.72635	Ast
CTH	-0.737924	5.61738	-6.07455	2.53421e-06	0.000650912	4.80064	Ast
DISP3	-1.14982	6.26571	-6.0913	2.43065e-06	0.000650912	4.83566	Ast
FBLN1	-0.963048	6.30437	-6.04699	2.71445e-06	0.000650912	4.75813	Ast
KLF15	-0.622821	5.74	-6.11653	2.28276e-06	0.000650912	4.91112	Ast
LINC00836	-2.77007	3.92768	-6.02836	2.84363e-06	0.000650912	4.68623	Ast
MYOZ2	-1.28766	2.97731	-6.04265	2.74401e-06	0.000650912	4.65956	Ast
NRARP	-1.84157	3.94715	-6.09686	2.39728e-06	0.000650912	4.87052	Ast
SFRP2	-2.10254	3.31848	-6.01261	2.95773e-06	0.000650912	4.57162	Ast
THAP11	-1.44764	3.14482	-6.01946	2.90755e-06	0.000650912	4.63498	Ast
TVP23A	0.994303	4.73484	6.01782	2.91947e-06	0.000650912	4.69216	Ast
CYCS	-1.13352	6.07974	-4.97259	5.19702e-05	0.000655519	1.68468	Exc
SIDT1	0.449552	7.23659	4.97178	5.20738e-05	0.000656107	1.6229	Exc
BEX1	-1.36435	6.94037	-5.6373	7.8996e-06	0.000666632	3.56655	Inh
ITM2B	-0.608257	8.0527	-5.63889	7.86806e-06	0.000666632	3.53425	Inh
MARCKS	-0.760667	7.36626	-4.96392	5.30905e-05	0.000668168	1.58935	Exc
RPL14	-1.06234	6.93914	-4.96349	5.31471e-05	0.000668168	1.62174	Exc
ISCU	-1.22383	6.01929	-4.96296	5.32165e-05	0.000668312	1.66074	Exc
COPRS	-1.0227	4.82605	-5.63327	7.97994e-06	0.000668424	3.71462	Inh
CSTB	-1.5197	7.26426	-7.01692	6.8902e-07	0.000669038	6.06228	Peri
BTG1	-1.29762	5.13998	-5.96383	3.34138e-06	0.000671399	4.54446	Ast
CD302	-0.956413	4.29449	-5.98656	3.1567e-06	0.000671399	4.61863	Ast
PRKACB	0.626364	8.02115	5.9676	3.31001e-06	0.000671399	4.48942	Ast
TMEM120A	-0.989344	5.05675	-5.96535	3.32867e-06	0.000671399	4.56626	Ast
ZDHHC19	0.93148	1.06542	4.9589	5.37514e-05	0.000674294	1.87279	Exc
FAM155A	0.377126	11.6872	5.61729	8.30755e-06	0.00067584	3.4899	Inh
KLF9	-0.608556	4.93734	-5.61884	8.2752e-06	0.00067584	3.64105	Inh
NDUFA12	-0.854507	5.81284	-5.62492	8.14953e-06	0.00067584	3.60815	Inh
TIMM8B	-0.992947	3.5902	-5.61991	8.25291e-06	0.00067584	3.69481	Inh
RBP4	-1.39115	3.37505	-5.61429	8.37038e-06	0.000676088	3.6784	Inh
EIF4G2	-0.604304	6.60315	-5.61144	8.43069e-06	0.000676129	3.5133	Inh
TKT	-0.9443	5.44171	-4.95698	5.40056e-05	0.000676745	1.70686	Exc
MCM4	-0.547901	3.75047	-4.95515	5.42488e-05	0.000678317	1.92965	Exc
TCEA2	-0.89768	5.13577	-4.95515	5.42488e-05	0.000678317	1.73835	Exc
TMTC1	2.82054	2.60486	5.8037	5.72843e-06	0.000681065	4.02257	Oli
TSPAN8	-1.27668	4.01557	-5.79901	5.79493e-06	0.000681065	3.992	Oli
VWF	0.856407	10.2319	6.48158	9.35395e-07	0.000682059	5.77806	Endo
SAMD9	-1.22652	-1.01176	-4.95221	5.4643e-05	0.000682504	1.43905	Exc
MLLT3	0.34834	8.77695	4.95168	5.47148e-05	0.000682661	1.59684	Exc
CHMP2A	-1.09704	4.07326	-5.79166	5.90091e-06	0.00068402	4.03094	Oli
LY6E	-1.28561	5.26044	-4.94932	5.50343e-05	0.000685224	1.71488	Exc
SEC22A	0.425877	6.20481	4.94928	5.50393e-05	0.000685224	1.57704	Exc
CETN2	-0.8426	3.66181	-4.9485	5.51448e-05	0.000685797	1.88583	Exc
AMPH	1.83557	4.94879	5.94291	3.52098e-06	0.000685799	4.51447	Ast
SPP1	-1.67498	3.65997	-5.93835	3.56143e-06	0.000685799	4.48938	Ast
CRB1	0.539506	5.36658	4.94723	5.53178e-05	0.000686442	1.68614	Exc
NALCN	0.376992	8.77563	4.94631	5.54427e-05	0.000686442	1.56412	Exc
RPL27A	-1.30879	5.95777	-4.94593	5.54947e-05	0.000686442	1.6489	Exc
SLC39A3	-1.03998	3.5722	-4.94657	5.54073e-05	0.000686442	1.89458	Exc
TMEM60	-1.06055	2.66208	-4.9465	5.5417e-05	0.000686442	1.94205	Exc
SLC35B4	-0.528434	5.48892	-4.94548	5.55559e-05	0.000686461	1.65757	Exc
EIF1	-1.1276	6.96091	-4.9443	5.57176e-05	0.000686985	1.58515	Exc
VPS36	-0.315858	6.63211	-4.94458	5.56803e-05	0.000686985	1.56042	Exc
ARHGDIG	-0.936556	5.79511	-5.60211	8.63109e-06	0.000687326	3.57612	Inh
TMSB4X	-1.24014	7.55675	-5.59725	8.73742e-06	0.000690928	3.4066	Inh
GPR6	-1.36478	0.681768	-4.93967	5.63578e-05	0.000692284	1.88964	Exc
SERBP1	-0.591521	6.01543	-4.94066	5.62196e-05	0.000692284	1.60367	Exc
TUBB2A	-1.48503	6.98226	-4.93945	5.63878e-05	0.000692284	1.56167	Exc
ZNRF3	0.527767	6.65586	4.93958	5.63702e-05	0.000692284	1.51446	Exc
MAGI3	0.454313	7.60495	5.59217	8.84995e-06	0.000694967	3.39656	Inh
NDUFC1	-0.994875	5.21802	-4.93698	5.67314e-05	0.00069576	1.69767	Exc
RPL36AL	-0.886603	5.0531	-5.5888	8.92556e-06	0.000696071	3.61649	Inh
CACHD1	0.457748	5.41592	4.9355	5.6939e-05	0.000697563	1.6523	Exc
CDC42EP4	0.816102	1.43918	4.9346	5.70658e-05	0.000698373	1.90996	Exc
DCDC1	0.521576	5.19305	4.93378	5.71805e-05	0.000699034	1.63684	Exc
DEXI	-0.884951	3.71734	-4.93148	5.75062e-05	0.000702271	1.85756	Exc
FRYL	0.239897	7.40892	4.92931	5.78141e-05	0.000705283	1.5221	Exc
GNL3	-0.587928	4.56499	-4.9284	5.79436e-05	0.000705369	1.74346	Exc
TYRP1	-0.98194	1.68191	-4.92878	5.78893e-05	0.000705369	1.91105	Exc
TBC1D22A	0.294152	7.15917	4.92736	5.80926e-05	0.000706436	1.55642	Exc
RPP25L	-1.42402	1.42401	-4.92628	5.82476e-05	0.000707573	1.87354	Exc
FZD3	2.52603	3.24058	5.75036	6.53412e-06	0.000708868	3.8536	Oli
GUCY1A2	2.8077	4.19099	5.75491	6.461e-06	0.000708868	3.91048	Oli
PFDN2	-0.916761	5.35956	-5.75455	6.46678e-06	0.000708868	3.83236	Oli
SF3B6	-0.794671	3.94554	-5.76096	6.36532e-06	0.000708868	3.96808	Oli
TMEM178A	-2.7844	4.62672	-5.75367	6.48082e-06	0.000708868	3.90789	Oli
CTU2	-0.799003	2.56235	-4.92398	5.85776e-05	0.000709444	1.90603	Exc
GUK1	-1.35178	6.14908	-4.92443	5.85123e-05	0.000709444	1.56015	Exc
SH3BGRL	0.311196	6.72163	4.92392	5.85864e-05	0.000709444	1.48775	Exc
NEUROD6	-0.690248	5.7129	-4.92093	5.90195e-05	0.000713937	1.67422	Exc
ZNF609	0.45503	8.12649	4.91946	5.92346e-05	0.000715787	1.47126	Exc
RHBDD1	0.392599	5.34049	4.91753	5.95165e-05	0.00071844	1.58706	Exc
PRPS1	-0.846056	3.62593	-4.91507	5.98784e-05	0.000722052	1.81754	Exc
ZNF257	1.0107	2.34461	5.57127	9.32865e-06	0.000722523	3.46702	Inh
MPG	-0.860112	4.53233	-4.91436	5.99823e-05	0.000722549	1.6903	Exc
C19orf53	-1.07718	3.98559	-5.5671	9.42729e-06	0.000725196	3.58063	Inh
FEN1	-1.36454	2.46937	-4.91223	6.02983e-05	0.000725596	1.87694	Exc
TALDO1	-0.67254	4.99743	-4.91125	6.04444e-05	0.000726595	1.66135	Exc
USP47	0.236914	7.71947	4.91032	6.05825e-05	0.000727495	1.41361	Exc
ATP5D	-1.41684	6.01145	-4.90871	6.08234e-05	0.000728869	1.53744	Exc
CHPF	-0.663328	3.33333	-4.90902	6.07772e-05	0.000728869	1.83929	Exc
FJX1	-1.46646	3.10739	-4.90818	6.09028e-05	0.000729061	1.84344	Exc
H1F0	-0.722382	4.38258	-4.90695	6.10883e-05	0.000729764	1.72431	Exc
VTI1A	0.387147	8.45656	4.90713	6.10607e-05	0.000729764	1.44234	Exc
COPE	-0.758678	4.71644	-5.56091	9.57553e-06	0.000730771	3.56016	Inh
NDUFA2	-1.07529	4.45282	-5.5587	9.62902e-06	0.000730771	3.56784	Inh
ASPH	0.743233	6.53031	5.7301	6.86949e-06	0.000735818	3.71437	Oli
C4orf3	-0.663802	4.76346	-5.55304	9.76764e-06	0.00073635	3.50144	Inh
LINC01877	-0.746219	6.94189	-5.72447	6.96573e-06	0.0007368	3.68788	Oli
LINC00506	0.462461	5.18073	4.90097	6.19959e-05	0.00073984	1.5682	Exc
STX1A	-0.660697	6.50139	-4.89912	6.22791e-05	0.000742449	1.47417	Exc
HPCA	-0.914276	6.06374	-4.89845	6.23809e-05	0.000742893	1.55752	Exc
PSMG3	-1.04389	3.80231	-4.89532	6.2864e-05	0.0007474	1.7549	Exc
TMEM14A	-0.704694	6.2136	-4.89516	6.28891e-05	0.0007474	1.50162	Exc
TJP1	0.491769	8.9607	4.8947	6.29611e-05	0.000747484	1.37608	Exc
BCL6	1.06989	4.79833	5.71322	7.16211e-06	0.000748219	3.71365	Oli
COX5B	-1.03267	6.07518	-5.53616	1.01924e-05	0.000748412	3.40325	Inh
GABARAPL1	-0.65511	6.23409	-5.53783	1.01497e-05	0.000748412	3.34445	Inh
NDUFB4	-0.86579	5.01995	-5.53811	1.01424e-05	0.000748412	3.48458	Inh
SARS	-0.323153	5.9951	-5.53767	1.01536e-05	0.000748412	3.35149	Inh
IGSF8	-0.543824	5.29677	-5.53333	1.02655e-05	0.000748914	3.46003	Inh
IL1RAPL1	0.480161	10.8132	4.89276	6.32628e-05	0.000749056	1.42982	Exc
JPT1	-0.681933	5.24511	-4.89259	6.32886e-05	0.000749056	1.54168	Exc
TRAF3	0.460807	7.46761	4.89338	6.31659e-05	0.000749056	1.44471	Exc
MTIF3	-0.305743	5.17378	-4.89215	6.33576e-05	0.000749102	1.6639	Exc
PAM	0.364929	8.25203	4.89116	6.35127e-05	0.000749398	1.37977	Exc
PIN1	-0.84518	5.98779	-4.89151	6.34581e-05	0.000749398	1.47623	Exc
LRRC4C	0.571931	8.56668	5.70705	7.27232e-06	0.000750468	3.47422	Oli
DLC1	0.353257	7.78367	5.52896	1.03795e-05	0.000752377	3.2328	Inh
LSM5	-0.691577	4.35988	-4.88879	6.38843e-05	0.000753011	1.64171	Exc
PTMS	-0.928116	6.04025	-4.88577	6.43618e-05	0.000757864	1.45309	Exc
BAX	-0.807706	3.40585	-4.88474	6.45264e-05	0.00075836	1.76993	Exc
CDO1	-0.465283	4.51855	-4.88468	6.45356e-05	0.00075836	1.62133	Exc
NUDT8	-1.42518	-0.544177	-4.88353	6.47184e-05	0.000759732	1.41434	Exc
ZFYVE21	-0.439374	5.49894	-4.88272	6.48474e-05	0.000760471	1.50684	Exc
APP	-0.252521	9.94168	-4.88174	6.50054e-05	0.000761548	1.43473	Exc
PFN1	-1.74654	4.53793	-4.87906	6.54359e-05	0.000765812	1.61104	Exc
ADAMTS12	-2.31904	3.55256	-5.69235	7.54159e-06	0.000768879	3.80186	Oli
GPR150	-1.25249	0.998227	-4.87605	6.59229e-05	0.000770729	1.63803	Exc
NKRF	-0.326641	5.10108	-4.87472	6.614e-05	0.000772483	1.56656	Exc
MRPL15	-0.625192	3.90122	-4.87123	6.67115e-05	0.000778369	1.67512	Exc
ABHD14A	-1.3039	4.44796	-4.86969	6.69662e-05	0.000780188	1.60981	Exc
ZC3HAV1	0.876498	1.51719	4.86946	6.7003e-05	0.000780188	1.76633	Exc
CHMP5	-0.752459	5.3805	-4.86732	6.73585e-05	0.000783535	1.4958	Exc
SGCG	-0.7158	4.44201	-4.86656	6.74847e-05	0.000784212	1.52255	Exc
COX17	-1.07541	4.32278	-4.86471	6.77923e-05	0.000786199	1.59589	Exc
U2AF1L4	-1.18733	2.05945	-4.86476	6.77849e-05	0.000786199	1.76408	Exc
TCEAL9	-0.953144	3.4923	-4.86235	6.81886e-05	0.00079	1.66419	Exc
COL28A1	0.464502	4.94119	4.86053	6.84958e-05	0.000790869	1.54502	Exc
MRPL55	-1.27434	3.84029	-4.86028	6.85383e-05	0.000790869	1.68255	Exc
ODC1	-0.909017	3.37628	-4.86054	6.84936e-05	0.000790869	1.71821	Exc
TET2	0.393881	6.24732	4.86148	6.83354e-05	0.000790869	1.34568	Exc
LINC01607	0.738324	1.37367	4.85736	6.90329e-05	0.000794582	1.73771	Exc
NDUFB6	-0.544508	5.45582	-4.85716	6.90671e-05	0.000794582	1.47755	Exc
TIMM8B	-1.00436	3.39558	-4.85745	6.90184e-05	0.000794582	1.71227	Exc
PHC3	0.278075	7.65167	4.85636	6.92035e-05	0.000795357	1.28647	Exc
AMMECR1	0.363878	7.22746	4.8518	6.99872e-05	0.000799074	1.33793	Exc
KDM4B	0.426478	6.61119	4.85271	6.98303e-05	0.000799074	1.35423	Exc
NDUFA8	-1.04991	4.93035	-4.85237	6.98877e-05	0.000799074	1.49757	Exc
RPL22L1	-1.07781	1.99506	-4.85165	7.00126e-05	0.000799074	1.72422	Exc
RPL36AL	-1.35568	4.97011	-4.85247	6.98705e-05	0.000799074	1.58235	Exc
RPN2	-0.245071	5.22515	-4.85374	6.96528e-05	0.000799074	1.43735	Exc
UBL5	-1.42905	5.12642	-4.85176	6.99943e-05	0.000799074	1.48467	Exc
OAT	-0.631137	6.41371	-4.84906	7.04608e-05	0.000802005	1.37186	Exc
RTL8A	-1.10319	3.50091	-4.8497	7.03509e-05	0.000802005	1.65227	Exc
TAOK3	0.279476	7.52904	4.84896	7.04784e-05	0.000802005	1.29536	Exc
PSMB6	-1.93393	4.2604	-4.84787	7.06679e-05	0.000803368	1.59064	Exc
B4GALT6	-0.258596	7.07823	-4.84688	7.08409e-05	0.00080454	1.34176	Exc
STK19	-0.461526	3.18512	-4.84466	7.12303e-05	0.000808165	1.66613	Exc
CCDC180	0.495429	4.84431	4.84203	7.16949e-05	0.000809333	1.45866	Exc
DYNLRB1	-0.980269	6.60562	-4.84089	7.18954e-05	0.000809333	1.30218	Exc
HENMT1	-0.53173	3.40258	-4.84186	7.17243e-05	0.000809333	1.6461	Exc
LZTS1	0.549016	5.90834	4.84155	7.17795e-05	0.000809333	1.35591	Exc
RPL18	-1.19624	6.39127	-4.84187	7.17224e-05	0.000809333	1.35598	Exc
RTL6	-0.661037	3.59749	-4.84338	7.14558e-05	0.000809333	1.63085	Exc
SLC17A7	-0.693757	7.82659	-4.84248	7.16155e-05	0.000809333	1.26355	Exc
TF	0.783717	2.03653	4.84103	7.18719e-05	0.000809333	1.71542	Exc
AIF1L	-2.04562	4.1199	-5.85524	4.38708e-06	0.000810996	4.24387	Ast
NCOA7	1.16701	5.76665	5.85898	4.3461e-06	0.000810996	4.30216	Ast
BRF2	-0.679509	2.17858	-4.83898	7.22366e-05	0.000811587	1.71195	Exc
LINC01963	-0.574723	3.99392	-4.83935	7.21703e-05	0.000811587	1.64252	Exc
SUB1	-0.820671	7.28133	-4.83801	7.24092e-05	0.000812733	1.26564	Exc
CDH23	1.33333	2.17541	5.49485	1.13133e-05	0.000814847	3.14295	Inh
MCF2L2	-0.773643	6.62481	-5.66398	8.09047e-06	0.000815019	3.51654	Oli
TMCC1	0.275113	8.55209	4.83506	7.29373e-05	0.000817864	1.31818	Exc
C3orf80	-0.856289	4.81455	-4.8345	7.30385e-05	0.000818202	1.47451	Exc
C1orf123	-0.476969	4.0829	-5.48712	1.15363e-05	0.000820502	3.39814	Inh
HSPA5	-0.914578	5.41153	-5.48469	1.16076e-05	0.000820502	3.31788	Inh
POU2F1	0.244808	8.22785	5.48462	1.16095e-05	0.000820502	3.12357	Inh
BTBD6	-0.988223	3.71805	-4.83256	7.33899e-05	0.00082134	1.6083	Exc
MAPK9	-0.278749	7.14932	-4.82983	7.38848e-05	0.000826075	1.24967	Exc
FBXO16	0.325706	6.78137	4.8294	7.39634e-05	0.000826152	1.31468	Exc
MEF2C	-0.643189	11.9378	-5.84696	4.18909e-06	0.000827763	3.89895	Mic
ACCS	0.555405	2.39256	4.82807	7.42077e-05	0.000828077	1.66873	Exc
FIBP	-1.4017	4.25257	-4.82681	7.44377e-05	0.000828313	1.53538	Exc
OTUD7B	0.304522	4.89694	4.82677	7.44446e-05	0.000828313	1.45828	Exc
PSMB3	-1.05012	4.80807	-4.82691	7.44196e-05	0.000828313	1.44629	Exc
FBXO45	-0.554726	4.7766	-4.8262	7.45495e-05	0.00082868	1.44775	Exc
AK3	0.434357	5.22717	4.82478	7.48121e-05	0.000829997	1.35288	Exc
ZFX	0.224242	5.83132	4.82494	7.47819e-05	0.000829997	1.30605	Exc
CHRM3	0.468089	10.4382	4.82275	7.51874e-05	0.00083105	1.27523	Exc
FANK1	0.45777	4.24688	4.82193	7.53401e-05	0.00083105	1.49838	Exc
GABARAPL1	-0.804195	6.6554	-4.82253	7.52282e-05	0.00083105	1.25547	Exc
LINGO3	-1.17564	0.676495	-4.82376	7.50006e-05	0.00083105	1.5484	Exc
TMEM160	-1.33683	6.03664	-4.82264	7.52075e-05	0.00083105	1.33853	Exc
TSN	-0.360209	5.35046	-4.8223	7.52716e-05	0.00083105	1.44418	Exc
PDRG1	-0.613947	2.42841	-4.82143	7.54333e-05	0.000831282	1.66499	Exc
KIAA0586	0.288232	6.37276	4.82097	7.55181e-05	0.000831421	1.25564	Exc
MGST3	-0.502141	7.18315	-5.47156	1.19992e-05	0.000837898	3.10061	Inh
TBCB	-0.513102	5.23705	-5.47141	1.20038e-05	0.000837898	3.32055	Inh
AGPAT1	-0.737713	4.60508	-4.81556	7.65345e-05	0.000841003	1.45906	Exc
C17orf62	-0.664247	3.27995	-4.81593	7.6464e-05	0.000841003	1.5861	Exc
FXYD7	-0.537484	6.68138	-4.81458	7.67196e-05	0.000841431	1.30746	Exc
METTL26	-1.22126	5.02261	-4.81492	7.6656e-05	0.000841431	1.40564	Exc
FAM43A	-1.06798	3.0515	-5.46369	1.22405e-05	0.000843199	3.29917	Inh
MYL12B	-0.972279	4.98987	-5.46462	1.22116e-05	0.000843199	3.31263	Inh
SGTB	-0.257041	6.5841	-5.46166	1.23035e-05	0.000843199	3.13541	Inh
CDKN2A	1.55866	4.47811	5.64141	8.55586e-06	0.000851761	3.6086	Oli
SHROOM3	0.393907	6.74616	4.80922	7.77423e-05	0.000851836	1.22381	Exc
PRDM11	0.338365	4.81561	4.8084	7.78994e-05	0.000852746	1.38406	Exc
CHN1	0.726231	7.86027	5.81246	4.88539e-06	0.000854164	4.14635	Ast
TFCP2L1	-1.59808	4.2337	-5.81145	4.89784e-06	0.000854164	4.19974	Ast
TMEM170A	-0.789271	5.41501	-5.8262	4.71942e-06	0.000854164	4.21475	Ast
RAD52	0.439575	5.97487	4.8066	7.82465e-05	0.000855733	1.28247	Exc
LSM3	-0.755948	4.13905	-5.4528	1.25824e-05	0.00085712	3.3172	Inh
ATP5O	-1.11424	5.01174	-5.44989	1.26752e-05	0.000858272	3.27811	Inh
JAM2	-0.750151	5.17107	-4.80478	7.85976e-05	0.000858757	1.31382	Exc
INSIG1	-1.42862	6.84372	-5.79866	5.05803e-06	0.000865766	4.09902	Ast
THOC7	-0.373017	5.86241	-4.80096	7.93424e-05	0.000866074	1.29599	Exc
C6orf10	-1.15105	2.90555	-5.62969	8.80816e-06	0.000866682	3.64514	Oli
GPR162	-0.601007	5.35826	-4.7989	7.9747e-05	0.000868843	1.3585	Exc
UBE2S	-1.32375	4.24578	-4.79897	7.97339e-05	0.000868843	1.46357	Exc
NIF3L1	-0.593906	3.375	-4.79627	8.02665e-05	0.000872851	1.55008	Exc
TSSC4	-1.2382	2.85196	-4.7964	8.0242e-05	0.000872851	1.60573	Exc
IMMT	-0.389799	5.90757	-4.7956	8.04002e-05	0.00087348	1.23482	Exc
TUSC3	3.26432	4.26791	5.78761	5.20072e-06	0.000874004	4.05212	Ast
ACSL1	2.02687	6.39306	5.80679	4.63928e-06	0.000875229	4.248	Mic
NKAPD1	2.33351	4.5529	5.79474	4.78364e-06	0.000875229	4.16117	Mic
RPLP2	-1.28418	6.45913	-4.79371	8.0777e-05	0.000876576	1.24984	Exc
WDR54	-1.01349	3.25294	-4.7934	8.08375e-05	0.000876576	1.58386	Exc
ATP8A2	0.299222	9.65941	4.79203	8.11113e-05	0.000878718	1.18223	Exc
COPG1	-0.335184	4.78346	-4.79163	8.11924e-05	0.000878771	1.39125	Exc
AGK	0.278952	6.05529	4.79099	8.13202e-05	0.000879191	1.19574	Exc
ELP4	0.277925	7.1817	4.7903	8.14594e-05	0.000879191	1.22426	Exc
GMFB	-0.667601	5.84877	-4.7903	8.14603e-05	0.000879191	1.2376	Exc
DNAH9	0.41455	5.23022	4.78976	8.15685e-05	0.000879535	1.3307	Exc
HHAT	0.787247	5.81715	4.78788	8.19469e-05	0.000881963	1.2167	Exc
SERTAD4	-0.921697	3.63306	-4.78803	8.19183e-05	0.000881963	1.51574	Exc
ZNHIT3	-0.678822	4.38394	-5.43604	1.31275e-05	0.000883606	3.26702	Inh
SOX9	1.26955	3.96853	5.61375	9.16368e-06	0.000891299	3.52596	Oli
CALY	-0.938936	7.2614	-4.78148	8.32527e-05	0.00089518	1.13374	Exc
RNF6	-0.602959	5.04199	-4.78064	8.34255e-05	0.000895367	1.36092	Exc
RWDD1	-0.582353	5.21419	-4.78072	8.34096e-05	0.000895367	1.3035	Exc
SNN	-0.853898	5.681	-4.78006	8.35456e-05	0.000895821	1.23091	Exc
TMEM109	-0.681441	3.13508	-4.77961	8.3639e-05	0.000895988	1.52349	Exc
FAM120B	0.260064	7.29265	4.77862	8.38433e-05	0.000896508	1.2038	Exc
IFT22	-0.758755	3.94564	-4.7789	8.37854e-05	0.000896508	1.4603	Exc
APRT	-1.40856	2.389	-4.77754	8.40665e-05	0.000897279	1.56427	Exc
EXOSC6	-0.449299	6.18365	-4.77752	8.40712e-05	0.000897279	1.18434	Exc
AMY2B	0.310349	5.89459	4.77667	8.42488e-05	0.000898047	1.27224	Exc
RILP	-1.21161	1.91825	-4.77643	8.42992e-05	0.000898047	1.56914	Exc
CYP46A1	-0.338693	6.58362	-4.77574	8.44419e-05	0.000898528	1.14028	Exc
PPIF	-1.04028	2.61178	-4.77546	8.45003e-05	0.000898528	1.55397	Exc
HTR2C	-1.66004	5.42793	-6.22789	1.56821e-06	0.000898669	5.254	Opc
PDGFRA	-0.586192	8.97779	-6.18179	1.76075e-06	0.000898669	4.9665	Opc
ZMAT4	1.69703	2.95536	6.19903	1.68607e-06	0.000898669	4.49602	Opc
ACAP2	0.268305	7.83875	4.77484	8.46291e-05	0.000898875	1.13341	Exc
DCTN2	-0.605302	5.22552	-4.77381	8.48452e-05	0.000898875	1.2528	Exc
LAMA3	0.884372	2.90672	4.77421	8.47615e-05	0.000898875	1.52103	Exc
PPP1R13B	0.420245	7.34692	4.77392	8.48226e-05	0.000898875	1.09488	Exc
LINC00390	1.69535	-0.208367	5.42684	1.34367e-05	0.000899068	2.08545	Inh
CPE	-0.422261	8.80539	-4.77303	8.5009e-05	0.000899547	1.08895	Exc
SNRPA1	-0.349094	5.22523	-4.77276	8.50649e-05	0.000899547	1.26374	Exc
FAM126A	0.625449	7.98475	5.5997	9.48874e-06	0.000902177	3.26073	Oli
PDLIM5	0.82311	6.14249	5.6008	9.46294e-06	0.000902177	3.39458	Oli
FBXL6	-0.73205	2.21537	-4.76913	8.58318e-05	0.000906825	1.55191	Exc
ERGIC3	-0.612752	4.2674	-4.76844	8.59778e-05	0.000907535	1.38175	Exc
COX4I1	-1.58976	6.64973	-4.76647	8.63972e-05	0.000911126	1.14708	Exc
C19orf70	-1.66313	4.77451	-4.76456	8.68056e-05	0.000912093	1.35773	Exc
DTNB	0.419138	8.31076	4.76464	8.67884e-05	0.000912093	1.05832	Exc
MIS12	-0.46001	3.39107	-4.76517	8.66756e-05	0.000912093	1.51803	Exc
PDCD6	-0.523893	6.25462	-4.76497	8.67191e-05	0.000912093	1.13892	Exc
TM2D3	-0.744939	6.40582	-4.76354	8.70251e-05	0.000913011	1.15194	Exc
ZNF532	0.36512	7.54502	4.76342	8.70516e-05	0.000913011	1.04986	Exc
DSTN	-0.505788	7.01043	-4.76209	8.73372e-05	0.000915173	1.14822	Exc
RGS22	0.796473	5.66956	5.76214	5.54543e-06	0.000915292	4.05451	Ast
VPS29	-0.458608	5.7577	-4.75989	8.78142e-05	0.000919335	1.23461	Exc
SKP1	-0.909284	7.34149	-4.75892	8.80254e-05	0.000920709	1.0765	Exc
EID2	-0.834709	3.79058	-4.75727	8.83833e-05	0.000922776	1.40189	Exc
ZNF449	0.258046	4.04226	4.75742	8.83521e-05	0.000922776	1.36532	Exc
PSMD2	-0.968067	5.09982	-4.7569	8.8465e-05	0.000922792	1.2464	Exc
DRAP1	-1.51476	5.06065	-4.75248	8.94359e-05	0.000931234	1.25771	Exc
FAM182B	0.527717	5.01986	4.75282	8.93616e-05	0.000931234	1.23762	Exc
SOX1	-1.64049	3.62153	-5.74771	5.7509e-06	0.000932554	4.00528	Ast
TBC1D9	-0.291986	6.71688	-4.75154	8.9644e-05	0.000932557	1.07366	Exc
NDUFA9	-0.790439	4.609	-4.75014	8.99548e-05	0.000934945	1.27213	Exc
IDI1	-0.890425	5.59793	-4.74893	9.0224e-05	0.000936408	1.20506	Exc
PNMA2	-0.473928	7.7002	-4.74878	9.02582e-05	0.000936408	1.09016	Exc
COMMD6	-0.922561	4.60097	-4.74822	9.03837e-05	0.000936624	1.27275	Exc
LMAN2	-0.55747	4.13665	-4.74796	9.04416e-05	0.000936624	1.36283	Exc
PHB	-1.15234	3.75824	-4.7471	9.06344e-05	0.000937777	1.41736	Exc
ANKRD37	-1.80646	3.82274	-5.70422	6.41819e-06	0.000939402	3.92497	Ast
DTNB	0.605144	7.27507	5.67494	6.9111e-06	0.000939402	3.81405	Ast
FAM89B	-1.52012	3.31074	-5.71378	6.26511e-06	0.000939402	3.90746	Ast
ITPR1	1.39483	4.88711	5.731	5.99857e-06	0.000939402	4.00407	Ast
MGRN1	-0.638407	6.3955	-5.71707	6.21328e-06	0.000939402	3.9277	Ast
OSMR	1.11177	5.52997	5.70851	6.34899e-06	0.000939402	3.91552	Ast
PCED1B	1.02976	6.38956	5.7301	6.0123e-06	0.000939402	3.96817	Ast
RGS5	0.698862	6.91406	5.68444	6.74717e-06	0.000939402	3.82338	Ast
SRA1	-0.947021	4.88479	-5.6962	6.54962e-06	0.000939402	3.92639	Ast
TTLL7	2.50392	5.24854	5.692	6.61943e-06	0.000939402	3.90787	Ast
ZNF804B	1.85699	5.25356	5.67738	6.86856e-06	0.000939402	3.88284	Ast
MGAT4B	-0.568989	4.01188	-4.74508	9.10867e-05	0.00094161	1.37117	Exc
ADGRB2	-0.420525	6.25248	-4.7443	9.12623e-05	0.00094258	1.08837	Exc
RFPL1	-0.814726	1.6004	-4.74375	9.13873e-05	0.000943025	1.46966	Exc
GAS7	3.33168	6.41678	5.75069	5.35112e-06	0.00094409	4.11319	Mic
RPS19BP1	-1.20069	4.09301	-5.40474	1.42101e-05	0.000945221	3.20233	Inh
HSPB1	-1.86272	6.82491	-5.66476	7.09133e-06	0.00094993	3.76219	Ast
CASD1	-0.333333	6.82156	-4.74014	9.22046e-05	0.000950603	1.0969	Exc
CYP26B1	-1.08046	4.14116	-4.73978	9.22867e-05	0.000950603	1.32264	Exc
CLTA	-0.545587	6.58181	-4.73716	9.28878e-05	0.000955939	1.0566	Exc
FAM131A	-0.57863	5.91651	-4.7354	9.32913e-05	0.000959235	1.09576	Exc
GABARAPL2	-1.1406	5.7419	-5.39557	1.45441e-05	0.000961785	3.04711	Inh
CCDC124	-0.748432	4.29144	-4.7312	9.42657e-05	0.000968389	1.2868	Exc
ATP1A1	-0.523029	7.69794	-5.38798	1.48264e-05	0.000972051	2.86892	Inh
LIN7B	-0.787398	3.99514	-5.38679	1.48713e-05	0.000972051	3.14484	Inh
BSN	1.27168	4.56435	5.63817	7.58468e-06	0.000972629	3.79008	Ast
CNPPD1	-1.26515	3.84172	-5.63409	7.66345e-06	0.000972629	3.77628	Ast
GADD45B	-2.53777	4.20697	-5.63313	7.68219e-06	0.000972629	3.77737	Ast
JUN	-1.9847	6.80987	-5.63122	7.7193e-06	0.000972629	3.69043	Ast
MIDN	-0.759993	6.40608	-5.62778	7.78693e-06	0.000972629	3.69119	Ast
B3GALT1	-0.39403	3.62379	-4.72884	9.48177e-05	0.000973191	1.38768	Exc
DYNLL1	-1.1524	6.44709	-5.38355	1.49938e-05	0.000974424	2.95988	Inh
LINC00407	0.579592	5.34609	4.72623	9.54308e-05	0.000978612	1.19819	Exc
LINC02355	0.963268	3.48877	4.72483	9.57611e-05	0.000981125	1.34925	Exc
LPP	0.356497	9.52228	6.12403	2.03637e-06	0.000984636	4.83447	Opc
MAOB	0.930679	6.96488	5.61763	7.9896e-06	0.000984639	3.66918	Ast
TTLL5	-0.57085	7.97445	-5.55883	1.05029e-05	0.000987502	3.14367	Oli
LINC01344	0.981326	3.67602	5.55347	1.06438e-05	0.000988769	3.41551	Oli
RORB	2.96702	4.19751	5.54948	1.075e-05	0.000988769	3.47381	Oli
MRPL55	-0.899795	3.61024	-5.36937	1.5543e-05	0.000992993	3.10366	Inh
NME3	-0.641671	4.61087	-5.37134	1.54653e-05	0.000992993	3.11295	Inh
SLC15A5	1.82918	-0.496053	5.37022	1.55093e-05	0.000992993	1.92609	Inh
PLEKHA3	-0.31312	5.84747	-4.71946	9.70411e-05	0.000993355	1.13624	Exc
LINC00672	-0.690744	4.65467	-4.71796	9.74027e-05	0.000996172	1.22081	Exc
IMPAD1	-0.418697	6.29384	-4.71646	9.77624e-05	0.000997622	1.03292	Exc
NSG2	-0.48817	7.43542	-4.71629	9.78044e-05	0.000997622	0.994275	Exc
RBAK-RBAKDN	0.41066	5.81828	4.71676	9.769e-05	0.000997622	1.04283	Exc
STUB1	-1.275	5.17824	-4.71545	9.80079e-05	0.000998813	1.15666	Exc
PCGF5	0.257225	7.20614	4.71394	9.83734e-05	0.00100165	0.955526	Exc
UQCRB	-1.07715	6.79453	-4.71342	9.85022e-05	0.00100208	1.03386	Exc
LINC00470	2.82069	0.244823	5.36055	1.58942e-05	0.00100409	2.13949	Inh
MRPL51	-1.18472	4.17725	-5.36148	1.58568e-05	0.00100409	3.09967	Inh
NDUFC2	-1.26221	5.1048	-5.35742	1.6021e-05	0.00100648	3.04253	Inh
SLC38A2	-0.514199	6.20392	-4.71014	9.93027e-05	0.00100933	1.0423	Exc
ATP6V1E1	-0.687072	6.63569	-4.70911	9.95567e-05	0.00101095	0.978326	Exc
ENDOV	-0.390202	4.38697	-4.70878	9.96376e-05	0.00101095	1.23124	Exc
RASA2	0.215081	8.2484	4.7079	9.98558e-05	0.00101227	1.07183	Exc
CDC37	-0.573436	5.62491	-4.70456	0.000100682	0.00101811	1.0505	Exc
MSI2	0.318604	6.58517	4.7045	0.000100697	0.00101811	0.984521	Exc
ZNF569	0.360268	4.73714	4.7046	0.000100672	0.00101811	1.16815	Exc
CLPP	-0.798108	3.86431	-5.35006	1.63228e-05	0.00101977	3.07353	Inh
GHITM	-0.552413	5.91394	-5.34601	1.64914e-05	0.00101996	2.9508	Inh
TMTC2	0.428204	9.01079	5.34566	1.65062e-05	0.00101996	2.77361	Inh
RBMS1	0.402016	7.04478	4.70238	0.000101227	0.00102257	0.943316	Exc
METTL5	-0.481641	4.57843	-4.7011	0.000101548	0.00102491	1.20635	Exc
H1FX	1.03115	3.17925	5.52974	1.1291e-05	0.00102736	3.41923	Oli
SGSM1	0.517199	7.53603	4.69974	0.000101889	0.00102745	0.929366	Exc
MT1E	-1.73217	7.04743	-6.51854	2.00676e-06	0.0010276	5.09451	Peri
MYL12A	-1.70509	7.02806	-6.54743	1.88451e-06	0.0010276	5.13815	Peri
RAB8B	-1.43196	6.87834	-6.69576	1.36705e-06	0.0010276	5.42045	Peri
RPS25	-2.6062	8.65473	-6.49409	2.11658e-06	0.0010276	5.06194	Peri
ARAP2	1.93759	7.06063	5.70338	6.03701e-06	0.00102837	3.98834	Mic
COX5A	-1.43794	5.73537	-4.69738	0.000102485	0.00103256	1.03806	Exc
APLP2	-0.530675	7.78205	-4.69582	0.000102882	0.00103295	0.914413	Exc
MIF	-1.58405	3.67218	-4.6961	0.000102811	0.00103295	1.26589	Exc
RAB28	0.328585	7.47752	4.69641	0.000102732	0.00103295	0.909187	Exc
ROS1	1.22551	2.39908	4.69631	0.000102758	0.00103295	1.36757	Exc
DCDC2	0.656395	4.58465	4.69505	0.000103078	0.00103402	1.11652	Exc
FABP5	-1.00217	4.04455	-4.69383	0.00010339	0.00103624	1.21484	Exc
RPS8	-0.954534	6.47201	-5.58704	8.63369e-06	0.00103638	3.60697	Ast
TPRG1	0.870047	4.95322	5.59219	8.52161e-06	0.00103638	3.65758	Ast
PIBF1	0.283636	7.56771	4.69238	0.000103761	0.00103815	0.913647	Exc
UBE2I	-0.36719	5.37782	-4.6926	0.000103703	0.00103815	1.11971	Exc
C1orf123	-0.688085	3.70235	-4.6916	0.000103962	0.00103836	1.25538	Exc
CBX3	-0.378446	5.76427	-4.69182	0.000103905	0.00103836	1.03472	Exc
HDDC3	-1.03116	4.28257	-4.68983	0.000104418	0.0010402	1.23419	Exc
IGSF8	-0.687682	5.91039	-4.69027	0.000104304	0.0010402	0.995825	Exc
LINC00845	0.551309	2.54299	4.69009	0.000104351	0.0010402	1.33579	Exc
COX20	-0.540218	5.52616	-5.33287	1.70505e-05	0.00104259	2.92806	Inh
HINT1	-1.12832	6.09694	-5.3306	1.7149e-05	0.00104259	2.87347	Inh
PRKD1	0.340858	8.02892	5.33066	1.71465e-05	0.00104259	2.76098	Inh
DNAJB4	-1.11357	4.34161	-5.57404	8.92305e-06	0.001044	3.6363	Ast
SYTL2	1.66354	4.28227	5.57481	8.90563e-06	0.001044	3.63822	Ast
MRPL34	-1.18268	4.41103	-4.68691	0.000105174	0.00104593	1.15365	Exc
TRADD	-0.777318	0.907677	-4.68712	0.00010512	0.00104593	1.31968	Exc
B3GALT2	-0.827227	5.66891	-4.68627	0.000105342	0.00104669	1.01169	Exc
ACTG1	-0.955872	7.4281	-4.68528	0.000105598	0.00104743	0.933148	Exc
GPR61	-0.355398	3.41153	-4.68554	0.000105532	0.00104743	1.27537	Exc
EXOC3	-0.415437	4.78808	-4.68297	0.000106205	0.00105255	1.0915	Exc
RPLP2	-1.19017	5.83767	-6.07669	2.2947e-06	0.00105407	4.91106	Opc
GADD45A	-1.32331	2.81339	-4.68124	0.00010666	0.00105527	1.3135	Exc
PTGES2	-0.993415	4.19147	-4.68122	0.000106664	0.00105527	1.17207	Exc
AKR7A2	-0.810246	3.37934	-5.51022	1.18533e-05	0.00105582	3.38111	Oli
PIGP	-0.506712	4.87328	-5.51284	1.17764e-05	0.00105582	3.28807	Oli
MT1M	-1.15016	3.86331	-6.05633	2.41584e-06	0.00105687	4.70338	Opc
EMC10	-0.401984	4.05964	-4.68002	0.000106982	0.00105752	1.20612	Exc
PLSCR4	1.07177	1.81393	4.67932	0.000107167	0.00105782	1.34926	Exc
ZNF197	0.346182	5.37	4.67921	0.000107197	0.00105782	1.03954	Exc
USP14	-0.216831	7.04022	-4.67874	0.000107322	0.00105815	0.956939	Exc
RBM38	-1.10079	4.34835	-5.56356	9.16341e-06	0.00105872	3.61197	Ast
ATP1A1	-0.834998	8.1269	-4.67681	0.000107834	0.00106161	0.843411	Exc
PLEKHA5	0.29865	9.93467	4.67672	0.000107857	0.00106161	0.93454	Exc
MACROD2	-1.0195	8.27889	-5.50358	1.20511e-05	0.00106225	2.98374	Oli
GPX1	-1.59529	4.60312	-4.67505	0.000108306	0.0010641	1.12559	Exc
NCOR2	0.362037	6.81822	4.67474	0.000108388	0.0010641	0.898119	Exc
SORBS1	0.32174	9.30057	4.67489	0.000108348	0.0010641	0.88408	Exc
PDCD11	-0.340166	4.35554	-4.67397	0.000108595	0.00106523	1.10368	Exc
NT5C2	0.249175	7.17159	4.67289	0.000108885	0.00106574	0.933486	Exc
OAZ2	-0.621612	5.35781	-4.67319	0.000108803	0.00106574	1.01122	Exc
RPS25	-1.10031	6.79835	-4.67274	0.000108924	0.00106574	0.946672	Exc
MAOB	0.247505	6.37232	4.66558	0.000110872	0.00108388	0.898868	Exc
ADAM28	-0.493202	10.9641	-5.63129	7.25749e-06	0.00108642	3.47382	Mic
DMXL2	1.44623	7.41134	5.6446	7.01472e-06	0.00108642	3.84855	Mic
MEF2A	-0.443844	12.341	-5.64006	7.09651e-06	0.00108642	3.29775	Mic
SH3PXD2A	2.40739	4.71448	5.64394	7.02655e-06	0.00108642	3.8342	Mic
ANAPC13	-0.827962	3.88269	-4.66129	0.000112055	0.00109451	1.151	Exc
EMILIN2	1.19488	4.76054	6.00522	2.74928e-06	0.00110124	4.64513	Opc
GPR17	-0.694679	6.99053	-6.00411	2.757e-06	0.00110124	4.73593	Opc
TAC1	-1.38454	6.73329	-5.30545	1.828e-05	0.0011054	2.78047	Inh
LSM10	-1.04253	3.48891	-4.65644	0.000113407	0.00110678	1.23947	Exc
ATRAID	-0.823374	2.64335	-4.65586	0.000113571	0.00110744	1.27695	Exc
CALY	-0.730865	7.69887	-5.30128	1.84748e-05	0.00110903	2.68571	Inh
PSMB4	-0.726492	5.11013	-5.29997	1.85361e-05	0.00110903	2.93014	Inh
DGKB	0.342004	9.42321	5.29779	1.86391e-05	0.00110932	2.62375	Inh
EPS15	-0.380951	7.69588	-4.65422	0.00011403	0.00111004	0.791319	Exc
MRPS2	-0.761749	2.74183	-4.65456	0.000113937	0.00111004	1.26911	Exc
LRRTM4	0.535623	12.4461	4.65366	0.00011419	0.00111066	0.90813	Exc
P2RX7	0.392121	5.16576	5.29524	1.87602e-05	0.00111069	2.91294	Inh
NUAK1	-0.252457	8.18095	-4.65229	0.000114578	0.00111348	0.816528	Exc
PGRMC2	2.07881	5.00795	5.59859	7.89066e-06	0.00111371	3.71945	Mic
YWHAH	2.36923	6.00067	5.60398	7.78249e-06	0.00111371	3.75746	Mic
CHST1	-0.724367	6.33494	-5.52743	1.00434e-05	0.00111845	3.46101	Ast
HDAC9	1.30063	5.22109	5.52917	9.99925e-06	0.00111845	3.51167	Ast
IGFBP5	-1.77812	5.51814	-5.53007	9.97639e-06	0.00111845	3.50569	Ast
TTC28	0.423284	9.13996	5.28939	1.90408e-05	0.00112143	2.59912	Inh
VIM	-2.67861	7.82974	-6.39964	2.60211e-06	0.00112295	4.86083	Peri
LINC02424	1.11087	1.73532	4.64823	0.000115733	0.0011233	1.27659	Exc
PPM1G	-0.34489	5.44816	-4.64772	0.00011588	0.0011233	0.987673	Exc
ZNF780B	0.277741	6.37582	4.64787	0.000115836	0.0011233	0.864106	Exc
EMC4	-0.943106	4.72605	-4.64706	0.00011607	0.00112419	1.01935	Exc
C1orf216	-0.769796	4.47605	-5.28618	1.91971e-05	0.00112477	2.91443	Inh
BORCS7	-0.877945	4.1494	-4.64561	0.000116485	0.00112726	1.07753	Exc
TTLL11	1.00403	5.352	5.51953	1.02471e-05	0.00112755	3.4911	Ast
EQTN	-0.747471	3.03946	-5.47431	1.29629e-05	0.00113084	3.27218	Oli
CUTA	-1.73525	4.49967	-4.64286	0.000117283	0.00113213	1.06334	Exc
NUPR2	-1.06764	0.58546	-4.6434	0.000117125	0.00113213	1.20372	Exc
SKP2	0.250297	5.07533	4.64296	0.000117252	0.00113213	0.94857	Exc
ZNRD1	-0.947574	1.68738	-4.64179	0.000117592	0.00113416	1.2577	Exc
FGGY	0.437433	6.48322	5.46851	1.31516e-05	0.0011356	3.01715	Oli
COPZ1	-0.354159	4.73826	-4.63919	0.000118353	0.00114055	1.07958	Exc
NSF	-0.532706	7.96242	-4.63795	0.000118715	0.00114308	0.766627	Exc
HMGCS1	-1.19842	7.10918	-5.50413	1.06559e-05	0.00114527	3.3899	Ast
ID3	-1.67933	5.52187	-5.50624	1.05989e-05	0.00114527	3.45565	Ast
ZNF438	0.266524	6.43836	4.6354	0.000119466	0.00114935	0.842919	Exc
RGS20	0.589323	4.41628	5.27521	1.97396e-05	0.0011506	2.85092	Inh
KIFAP3	-0.260167	8.60762	-4.63346	0.000120043	0.00115297	0.785856	Exc
TUBB	-0.81935	6.50264	-4.63379	0.000119945	0.00115297	0.843312	Exc
CERS2	1.90521	4.48498	5.55511	8.81988e-06	0.00115707	3.59169	Mic
CTSD	2.11141	5.20102	5.54744	8.99506e-06	0.00115707	3.60164	Mic
ST6GALNAC3	-0.88035	11.862	-5.55295	8.86892e-06	0.00115707	3.16151	Mic
UTP23	2.11367	4.81075	5.54142	9.13479e-06	0.00115707	3.58412	Mic
RPL3	-1.39422	6.47692	-4.63166	0.000120577	0.00115714	0.819506	Exc
PLEKHA7	0.48738	4.90568	5.26998	2.00039e-05	0.00116002	2.82205	Inh
ASNA1	-1.25266	3.73129	-4.62983	0.000121124	0.00116016	1.11344	Exc
ATOH7	-0.815194	1.01931	-4.62996	0.000121087	0.00116016	1.14479	Exc
BCAS2	-0.699027	4.97895	-4.6296	0.000121194	0.00116016	0.972992	Exc
PDHA1	-0.721917	5.0199	-4.62833	0.000121576	0.00116285	0.953914	Exc
NR6A1	0.387344	7.30829	4.62566	0.000122381	0.00116958	0.761861	Exc
GAPDH	1.7557	5.15816	5.52558	9.5134e-06	0.00117491	3.56438	Mic
ATP11A	0.296119	6.26933	4.62241	0.00012337	0.00117708	0.797554	Exc
KIZ	0.318159	6.57811	4.62272	0.000123276	0.00117708	0.746144	Exc
ATP5G3	-1.11959	5.11051	-5.4883	1.10934e-05	0.00117858	3.43226	Ast
PACRGL	0.184411	6.28825	4.62021	0.000124044	0.00118154	0.754244	Exc
RAB27A	0.558286	5.00565	4.62036	0.000123997	0.00118154	0.923109	Exc
HIST1H1C	-1.2142	0.737075	-5.26005	2.05151e-05	0.0011836	2.5428	Inh
REX1BD	-1.13376	5.3444	-4.61908	0.000124389	0.00118385	0.900825	Exc
CTNNBIP1	0.447805	5.0961	5.25641	2.0706e-05	0.00118398	2.75962	Inh
NLRP1	-0.817318	5.35439	-5.25593	2.07312e-05	0.00118398	2.77395	Inh
ARPC5L	-1.05266	5.5826	-4.61866	0.00012452	0.00118412	0.867474	Exc
YIPF7	0.552947	4.04329	5.25336	2.08672e-05	0.00118576	2.8291	Inh
CYHR1	-0.447876	5.00817	-4.61686	0.000125077	0.00118759	0.991953	Exc
PRDX5	-1.79638	5.15445	-4.61681	0.000125091	0.00118759	0.933784	Exc
NOP58	0.23389	6.24118	4.61561	0.000125462	0.00119013	0.757226	Exc
SFXN5	0.272124	7.1378	4.61496	0.000125664	0.00119107	0.747494	Exc
GNPDA1	-0.495817	4.66249	-4.61199	0.000126592	0.00119887	0.997443	Exc
NAP1L2	-0.904232	7.17022	-4.61061	0.000127024	0.00120198	0.759567	Exc
USP11	-0.511042	7.25654	-4.6099	0.000127248	0.00120311	0.743378	Exc
MICU1	0.272216	8.16835	4.60918	0.000127475	0.00120427	0.706365	Exc
KCNS2	-0.534523	4.02501	-4.60611	0.000128448	0.00121247	0.967524	Exc
MYL12B	-1.14004	5.42066	-4.60526	0.000128718	0.00121402	0.829819	Exc
ANAPC7	-0.25545	5.80704	-4.60378	0.000129192	0.00121736	0.825853	Exc
TSPAN7	-0.92341	8.38473	-4.60349	0.000129284	0.00121736	0.735966	Exc
MYH15	0.660602	2.03896	4.60245	0.000129616	0.00121849	1.16864	Exc
NRSN1	-0.412542	7.13309	-4.60265	0.000129554	0.00121849	0.705705	Exc
ARL16	-0.843457	3.43075	-4.60177	0.000129834	0.00121955	1.06407	Exc
TRIM22	-0.622698	7.91767	-5.50063	1.01423e-05	0.00122202	3.43162	Mic
SLITRK5	1.75132	3.09962	5.43478	1.4306e-05	0.0012228	3.2014	Oli
NAA38	-0.675262	5.12401	-4.60033	0.000130298	0.00122291	0.867343	Exc
EHMT1	0.380562	7.25115	4.59947	0.000130577	0.00122453	0.666882	Exc
CTSB	-0.492404	6.37812	-4.59863	0.000130848	0.00122607	0.722303	Exc
BTF3	-1.32645	5.25762	-4.59696	0.000131391	0.00122916	0.840959	Exc
SELENOK	-0.956296	4.4003	-4.59704	0.000131364	0.00122916	0.947441	Exc
GUCY1B3	-0.26235	7.38377	-4.59631	0.000131603	0.00123015	0.73488	Exc
ADAM23	1.10987	6.1502	5.46665	1.17214e-05	0.00123085	3.33244	Ast
ZNF93	-1.22314	3.22371	-5.4623	1.18517e-05	0.00123085	3.306	Ast
ATP5E	-1.26897	5.81463	-4.59486	0.000132074	0.00123355	0.779769	Exc
HMGN3	-1.297	6.74384	-6.17826	1.97386e-06	0.00123366	4.9475	Endo
MLF2	-0.688001	5.43282	-5.23567	2.18276e-05	0.00123413	2.69589	Inh
MICAL3	0.459557	8.6574	4.59372	0.000132449	0.00123604	0.63639	Exc
DLGAP1	0.466653	11.8189	4.59212	0.000132974	0.00123775	0.763426	Exc
ERCC8	0.279081	5.94001	4.59236	0.000132896	0.00123775	0.804492	Exc
GABRB1	0.55049	9.42701	4.59205	0.000132997	0.00123775	0.652848	Exc
ROPN1L	0.580245	2.60437	4.59185	0.000133062	0.00123775	1.11856	Exc
SYCP2L	0.346187	5.20759	4.58988	0.000133712	0.0012428	0.914843	Exc
ATG16L2	0.545077	3.77651	5.42397	1.46975e-05	0.0012437	3.12122	Oli
PPP1R16B	0.366226	7.60892	4.58838	0.00013421	0.00124642	0.651983	Exc
NME1	-1.27181	4.61258	-4.58733	0.000134561	0.00124833	0.92215	Exc
ZBTB45	-0.574989	2.35054	-4.58711	0.000134632	0.00124833	1.13069	Exc
KRT17	-1.49557	2.45586	-4.58518	0.000135279	0.00125231	1.11181	Exc
SIPA1L3	0.496692	6.57082	4.58538	0.000135212	0.00125231	0.736541	Exc
ATP6V1B2	-0.73505	7.42036	-4.58401	0.00013567	0.0012524	0.647844	Exc
ITM2B	-0.717166	8.14015	-4.58468	0.000135446	0.0012524	0.654359	Exc
PVT1	0.566912	6.72709	4.58443	0.000135531	0.0012524	0.657912	Exc
RUNDC3A	-0.553089	6.40962	-4.58385	0.000135724	0.0012524	0.697151	Exc
COX5B	-1.01842	6.37473	-5.4442	1.24107e-05	0.00126057	3.32262	Ast
SLC38A1	-1.70764	6.45726	-5.44698	1.23231e-05	0.00126057	3.26161	Ast
KIAA0825	0.404668	8.30869	4.58057	0.000136832	0.00126161	0.60845	Exc
ADRA2A	-0.996529	1.96133	-4.57888	0.000137404	0.00126587	1.11628	Exc
CDV3	-0.461567	4.64407	-5.22167	2.26187e-05	0.0012662	2.70645	Inh
PSEN1	0.300916	6.3842	5.22241	2.25761e-05	0.0012662	2.544	Inh
GTF2E2	0.253056	5.92423	4.57829	0.000137605	0.00126671	0.756274	Exc
LINC01771	0.357867	3.79976	4.57771	0.000137804	0.00126753	0.997588	Exc
CNPY2	-0.53776	4.935	-4.57708	0.000138018	0.00126817	0.85918	Exc
EFR3B	0.392148	6.92015	4.57685	0.000138096	0.00126817	0.675233	Exc
LINC01923	0.551175	4.64051	4.57654	0.000138203	0.00126817	0.825527	Exc
SRSF2	-0.580935	5.8041	-5.21885	2.27819e-05	0.00126905	2.63152	Inh
DCTN6	-0.676526	4.51183	-4.57461	0.000138864	0.00127321	0.922827	Exc
DLG2	0.479781	12.2114	4.57235	0.000139644	0.00127935	0.733639	Exc
RSL24D1	-0.955401	4.90976	-4.57123	0.000140032	0.00128188	0.810144	Exc
HILPDA	-1.61078	4.49288	-5.4306	1.28478e-05	0.00129079	3.28866	Ast
ATP6V1G2	-1.02806	5.99838	-4.56762	0.00014129	0.00129237	0.717514	Exc
SEMA6D	-1.08268	6.49544	-5.9237	3.38063e-06	0.00129408	4.49944	Opc
KAZN	0.79295	8.59147	5.40265	1.55012e-05	0.00129873	2.84198	Oli
CWC15	1.92767	4.93489	5.46713	1.10532e-05	0.00130007	3.40757	Mic
OARD1	-0.404815	3.54973	-4.5635	0.000142738	0.00130348	0.986404	Exc
PHF23	-0.844358	2.55474	-4.5632	0.000142844	0.00130348	1.07658	Exc
XXYLT1	0.356999	5.58864	4.56338	0.000142778	0.00130348	0.755893	Exc
RPH3AL	0.703148	3.44739	4.56264	0.000143041	0.00130424	0.995866	Exc
BCKDHB	0.249598	6.80082	4.56046	0.000143816	0.00131027	0.592219	Exc
RPL13A	-1.43958	6.86772	-4.55986	0.000144029	0.00131118	0.63513	Exc
FOSL2	-0.50854	4.50117	-4.55939	0.000144198	0.00131168	0.839319	Exc
TMEM151B	-0.495578	5.40516	-4.55851	0.000144511	0.00131349	0.72767	Exc
EIF1AD	-0.674359	2.4789	-4.55754	0.000144859	0.00131561	1.06923	Exc
FHOD3	0.393524	7.60427	4.55689	0.000145092	0.00131669	0.57896	Exc
MRPL52	-0.9039	3.62114	-4.55559	0.00014556	0.0013199	0.963284	Exc
APLP1	-0.6855	7.17238	-4.5545	0.000145955	0.001322	0.628238	Exc
PSENEN	-1.55121	2.62932	-4.55431	0.000146021	0.001322	1.03924	Exc
RAD9A	0.596132	7.14155	4.55342	0.000146346	0.0013239	0.567719	Exc
ACTR10	-0.298995	6.6873	-4.55046	0.000147422	0.00133258	0.630445	Exc
TMEM144	0.848581	7.24075	5.41375	1.34111e-05	0.00133289	3.15232	Ast
MBIP	-0.345177	5.02797	-4.54881	0.000148023	0.00133481	0.745984	Exc
SLC4A3	-0.545242	4.20617	-4.54919	0.000147886	0.00133481	0.904553	Exc
TSFM	-0.439902	4.36801	-4.5489	0.000147991	0.00133481	0.816113	Exc
UBE2T	-0.982159	3.30019	-4.54852	0.000148132	0.00133481	0.950671	Exc
COPS6	-0.724522	4.63094	-5.19665	2.4106e-05	0.00133623	2.66552	Inh
SUPT16H	-0.346481	5.90686	-4.5458	0.000149133	0.00134278	0.671101	Exc
PIGL	0.323166	6.68813	4.54475	0.000149519	0.0013452	0.673656	Exc
TPGS1	-0.807584	3.30624	-4.54343	0.00015001	0.00134857	0.970637	Exc
PIH1D1	-0.907457	3.55132	-5.19104	2.44529e-05	0.00134885	2.67173	Inh
ARMCX4	0.318254	6.11505	4.54218	0.000150474	0.00135168	0.584798	Exc
CTIF	0.997058	6.38144	5.44281	1.17659e-05	0.00135171	3.37061	Mic
ADGRA3	0.288327	4.31981	4.54055	0.000151082	0.00135609	0.812698	Exc
ALYREF	-1.17432	2.06301	-4.53889	0.000151705	0.00135745	1.02951	Exc
CYP20A1	0.420025	4.61939	4.53975	0.000151384	0.00135745	0.80093	Exc
HAP1	0.957531	0.463674	4.53913	0.000151615	0.00135745	0.939599	Exc
ZNF608	0.864602	4.39561	4.53947	0.00015149	0.00135745	0.831344	Exc
2025-03-01	1.88017	4.85471	5.40073	1.38635e-05	0.00135919	3.21659	Ast
RPL8	-1.07875	6.0179	-5.39773	1.39699e-05	0.00135919	3.18626	Ast
KYAT1	0.526806	5.9916	4.53743	0.000152256	0.00136132	0.62483	Exc
TENM2	0.588701	10.9209	4.53691	0.000152452	0.00136201	0.563947	Exc
FABP3	-1.03518	4.30752	-4.53567	0.00015292	0.00136496	0.788376	Exc
MAATS1	0.675818	5.03226	4.53541	0.000153019	0.00136496	0.65911	Exc
HSPE1	-1.60546	4.71283	-4.53505	0.000153157	0.00136513	0.760516	Exc
MAP3K13	-0.604599	6.60861	-5.37606	1.65664e-05	0.00136588	2.80725	Oli
ZFHX3	0.789711	5.65693	5.37464	1.66255e-05	0.00136588	2.85649	Oli
LRRC24	-1.09469	2.93203	-4.53445	0.000153383	0.00136609	0.982635	Exc
CCDC127	-0.529361	3.68784	-4.53369	0.000153672	0.00136761	0.91012	Exc
LINC00632	0.253652	8.58759	5.18256	2.49865e-05	0.00137159	2.38893	Inh
TNRC6C	0.324031	8.52127	4.53169	0.000154435	0.00137333	0.504386	Exc
APOC1	2.14884	5.61421	5.42658	1.2267e-05	0.00137725	3.33209	Mic
ADAMTS9	-0.741863	4.34977	-5.17665	2.5366e-05	0.00138569	2.62348	Inh
UBAC2	-0.815394	9.21275	-5.41485	1.26427e-05	0.00138789	3.04871	Mic
PTGES2	-0.589808	4.11468	-5.16988	2.58072e-05	0.00139631	2.63866	Inh
WDR54	-0.915763	2.90524	-5.17064	2.57567e-05	0.00139631	2.57042	Inh
DMGDH	0.444923	5.60079	4.52369	0.000157524	0.00139973	0.64684	Exc
GPAA1	-1.22232	3.76543	-4.52228	0.000158076	0.00140355	0.871565	Exc
MAPK10	0.299097	10.5475	4.52181	0.000158259	0.00140409	0.551966	Exc
ACACB	0.558014	3.87996	5.16391	2.62022e-05	0.00140424	2.63119	Inh
SNU13	-0.843349	5.92445	-5.16428	2.61777e-05	0.00140424	2.46163	Inh
TUBA1B	-1.16275	8.48527	-4.52107	0.000158551	0.0014056	0.522445	Exc
CA11	-0.488099	6.53224	-4.52013	0.000158919	0.00140713	0.529187	Exc
TUBG1	-1.01253	3.1131	-4.52001	0.000158968	0.00140713	0.941565	Exc
CDC42	-0.410574	6.95172	-5.15561	2.67626e-05	0.00140759	2.39017	Inh
HES4	-0.904079	4.57018	-5.15688	2.6676e-05	0.00140759	2.60746	Inh
MOCOS	0.936754	1.69763	5.15866	2.65553e-05	0.00140759	2.37362	Inh
RNF130	0.384265	8.09184	5.15579	2.67503e-05	0.00140759	2.25746	Inh
VPS13D	0.284553	7.95111	4.51847	0.000159573	0.0014114	0.480621	Exc
RAB4A	-0.455971	5.53488	-4.51777	0.000159852	0.00141278	0.616462	Exc
DUSP7	-0.752133	3.91685	-4.51562	0.000160704	0.00141846	0.786394	Exc
VWF	1.36984	0.836611	4.51553	0.00016074	0.00141846	0.907362	Exc
ST7	0.25269	8.48766	4.5146	0.000161109	0.00142062	0.538782	Exc
LINGO2	0.45691	10.5124	4.51371	0.000161466	0.00142268	0.494219	Exc
MIR7-3HG	-0.601642	4.05604	-4.51307	0.000161721	0.00142384	0.81987	Exc
SPATA18	0.850641	1.00355	4.51253	0.000161939	0.00142421	0.887751	Exc
TMEM106C	-0.485152	3.81914	-4.51235	0.000162011	0.00142421	0.821852	Exc
MINOS1	-1.15909	5.30144	-4.51154	0.000162337	0.00142599	0.669211	Exc
NARS	-0.683692	6.36262	-4.51041	0.000162793	0.00142891	0.505766	Exc
NAP1L3	-0.68172	7.1019	-4.50979	0.000163042	0.00143	0.510121	Exc
TSNARE1	0.504715	5.60046	4.50908	0.000163329	0.00143143	0.561444	Exc
INO80C	-0.560163	2.56961	-4.50845	0.000163582	0.00143256	0.960754	Exc
CHFR	0.333845	6.34747	4.50773	0.000163876	0.00143404	0.529761	Exc
TMEM126B	-0.625733	4.67562	-4.50729	0.000164054	0.00143451	0.664678	Exc
HCG17	0.370577	8.30512	5.14327	2.76177e-05	0.00144	2.19737	Inh
PSMA7	-0.993652	5.45192	-5.14304	2.76335e-05	0.00144	2.451	Inh
ATP6V1A	-0.333545	7.82702	-5.1411	2.77707e-05	0.00144051	2.24494	Inh
CPS1	0.507909	3.876	4.50371	0.000165515	0.0014452	0.723791	Exc
TXN2	-0.54243	3.99222	-4.50368	0.000165528	0.0014452	0.773151	Exc
MBLAC1	-1.17369	1.80582	-4.50291	0.000165845	0.00144523	0.94996	Exc
PIK3CA	0.198147	7.64401	4.50288	0.000165855	0.00144523	0.487598	Exc
TP53BP2	0.584203	2.20361	4.50275	0.000165908	0.00144523	0.927634	Exc
DLL3	-1.28805	2.1936	-4.50174	0.000166324	0.00144776	0.931525	Exc
CTSF	-0.658877	4.50797	-5.13676	2.80792e-05	0.00144986	2.52186	Inh
CCT4	-0.456652	5.74684	-4.49943	0.000167279	0.00145498	0.588076	Exc
PPHLN1	0.226446	7.78319	4.4977	0.000167998	0.00146013	0.424209	Exc
AATF	0.377817	5.57735	5.13155	2.84549e-05	0.00146258	2.42642	Inh
TMC6	-0.61626	6.52063	-5.3429	1.79992e-05	0.00146451	2.72488	Oli
ACLY	-0.470022	4.95051	-4.49353	0.000169744	0.00147265	0.630998	Exc
KCNIP4	0.548571	13.7204	4.49334	0.000169822	0.00147265	0.548048	Exc
TMEM35A	-0.696309	5.10205	-4.49393	0.000169575	0.00147265	0.635347	Exc
NDUFA2	-1.29442	4.52921	-4.49272	0.000170083	0.00147368	0.692023	Exc
PSMC6	-0.389191	5.92712	-4.49245	0.000170197	0.00147368	0.539553	Exc
CCT8	-0.585728	5.74787	-4.49181	0.000170467	0.0014749	0.56593	Exc
CIRBP	-0.532727	6.77036	-4.489	0.000171656	0.00147857	0.449807	Exc
HERC3	0.186091	7.0758	4.48959	0.000171408	0.00147857	0.409351	Exc
MORF4L2	-0.49781	7.46845	-4.4894	0.000171486	0.00147857	0.426925	Exc
NDUFS6	-1.14062	5.15033	-4.48952	0.000171437	0.00147857	0.606954	Exc
NORAD	-0.844961	8.10286	-4.48981	0.000171315	0.00147857	0.424895	Exc
SNAPIN	-1.00443	2.4731	-4.48869	0.000171789	0.00147857	0.874653	Exc
TMBIM1	0.625617	1.2324	4.48871	0.000171782	0.00147857	0.914808	Exc
SS18L2	-0.840463	4.42841	-4.48834	0.000171939	0.00147876	0.683803	Exc
LINC00667	-0.539192	4.63313	-4.48743	0.000172328	0.00147881	0.584201	Exc
SDHB	-0.313737	5.59977	-4.48748	0.000172305	0.00147881	0.530776	Exc
TPK1	0.443086	7.28763	4.48742	0.000172331	0.00147881	0.406363	Exc
ABLIM1	0.250069	7.9585	4.48701	0.000172505	0.0014792	0.394837	Exc
CLCN3	-0.246491	7.37865	-4.48633	0.000172796	0.00148059	0.457478	Exc
TMED4	-0.391696	4.95443	-4.48551	0.000173148	0.00148251	0.687414	Exc
GSAP	1.09251	4.82257	5.33258	1.847e-05	0.0014885	2.84089	Oli
H3F3B	-0.819339	7.06172	-5.85233	4.05328e-06	0.0014895	4.36205	Opc
USP27X	-0.597964	2.81558	-4.48271	0.000174355	0.00149173	0.844151	Exc
HNRNPDL	-0.258893	7.51444	-4.48146	0.000174894	0.00149335	0.420414	Exc
PIK3C2G	0.581792	3.20589	4.48181	0.000174741	0.00149335	0.798775	Exc
SNU13	-1.1211	6.021	-4.48137	0.000174933	0.00149335	0.475382	Exc
MYL6B	-0.522451	5.50315	-5.1206	2.92606e-05	0.00149719	2.43165	Inh
FAM124A	0.407107	4.79927	4.47978	0.000175623	0.00149813	0.605351	Exc
FRMPD4	2.53402	5.14822	5.35433	1.56049e-05	0.00150246	3.11209	Ast
GAS2L1	-0.609607	3.76062	-4.47809	0.00017636	0.00150311	0.804727	Exc
TOLLIP	-0.463726	6.79088	-4.47784	0.000176468	0.00150311	0.398208	Exc
EIF5	-0.451375	6.02667	-5.11385	2.97687e-05	0.00151406	2.33422	Inh
EPHB6	-0.663454	6.0315	-5.10663	3.03215e-05	0.00151406	2.29531	Inh
JUNB	-1.3124	3.03094	-5.1057	3.03936e-05	0.00151406	2.48723	Inh
KCNF1	-0.797929	3.89633	-5.10928	3.01175e-05	0.00151406	2.50181	Inh
RFWD2	0.284673	8.33435	5.10826	3.01964e-05	0.00151406	2.21042	Inh
RPS26	-1.12629	5.40929	-5.10638	3.0341e-05	0.00151406	2.3881	Inh
MGLL	-0.420529	6.59195	-4.47457	0.000177903	0.00151421	0.427718	Exc
C1R	-0.992803	1.65367	-4.47298	0.000178607	0.00151461	0.882349	Exc
PTRH1	-0.566961	3.19521	-4.47356	0.000178349	0.00151461	0.785271	Exc
RTBDN	-0.84191	2.48014	-4.47353	0.000178361	0.00151461	0.86108	Exc
TTTY14	0.407267	5.09486	4.47337	0.000178433	0.00151461	0.546838	Exc
ZFPM2	0.447181	9.45301	4.4732	0.00017851	0.00151461	0.367666	Exc
MDK	-1.12765	1.2268	-5.10247	3.06449e-05	0.00151988	1.79373	Inh
CCDC171	0.455456	7.71651	4.47027	0.00017981	0.00152369	0.324665	Exc
ST20	-0.938	1.29361	-4.46996	0.000179949	0.00152375	0.865573	Exc
BCL9	0.291465	4.46467	4.46908	0.000180342	0.00152595	0.615637	Exc
ANO5	0.360501	7.88076	4.46835	0.000180665	0.00152689	0.337109	Exc
RHPN1	-0.35314	4.23285	-4.46824	0.000180718	0.00152689	0.67745	Exc
HNRNPA2B1	-0.767259	8.91523	-5.36719	1.42924e-05	0.00152808	2.98754	Mic
PDXK	1.39143	6.55965	5.34892	1.49809e-05	0.00152808	3.13635	Mic
RTRAF	1.95284	4.75898	5.34439	1.5157e-05	0.00152808	3.12018	Mic
VTA1	1.0666	6.65053	5.34977	1.49482e-05	0.00152808	3.13315	Mic
CRELD2	-0.662388	3.32438	-4.46674	0.000181389	0.00152825	0.785099	Exc
GRB10	0.334379	7.00197	4.46706	0.000181242	0.00152825	0.360241	Exc
MLLT11	-0.940499	6.57098	-4.46747	0.000181062	0.00152825	0.394919	Exc
PSMB4	-1.10833	5.07408	-4.46669	0.00018141	0.00152825	0.562749	Exc
CD9	-1.0961	6.00616	-5.79028	4.74773e-06	0.00152901	4.21575	Opc
ELAVL2	1.36236	2.22617	5.77055	4.99297e-06	0.00152901	3.34793	Opc
FKBP10	-1.27448	4.26509	-5.82482	4.34748e-06	0.00152901	4.04807	Opc
LINC02283	0.918111	7.20056	5.7799	4.87516e-06	0.00152901	4.1555	Opc
PTPRN2	0.576979	8.39184	5.79936	4.63899e-06	0.00152901	4.13791	Opc
DNPH1	-1.31856	3.40701	-4.46523	0.000182068	0.00153267	0.774299	Exc
IMPDH2	-1.00355	3.06988	-4.46363	0.000182792	0.00153764	0.789288	Exc
DALRD3	-0.706906	3.25134	-4.46283	0.000183155	0.00153779	0.760726	Exc
FAF1	0.34595	9.0254	4.46241	0.000183343	0.00153779	0.369949	Exc
GNAZ	-0.393233	5.17271	-4.46321	0.000182983	0.00153779	0.522631	Exc
IRF2	0.522763	5.02715	4.46264	0.000183241	0.00153779	0.503983	Exc
GSTO1	-0.97508	5.09691	-4.46203	0.000183518	0.00153813	0.511424	Exc
SNCAIP	-0.740759	5.89619	-5.75432	5.20419e-06	0.00154229	4.12812	Opc
RORB	0.905425	3.19582	5.0921	3.14667e-05	0.00154638	2.45933	Inh
SEM1	0.375179	7.00323	5.09057	3.15895e-05	0.00154638	2.13723	Inh
TEX264	-0.689504	3.59223	-5.09277	3.14126e-05	0.00154638	2.46159	Inh
GADD45G	-1.47008	1.37468	-4.45915	0.000184833	0.00154761	0.851114	Exc
PPP1CA	-0.620374	4.15086	-4.45896	0.000184917	0.00154761	0.645928	Exc
FBXL15	-0.966241	4.22677	-4.45719	0.00018573	0.00155328	0.662944	Exc
MARK3	0.273517	8.11642	4.45651	0.000186042	0.00155476	0.36114	Exc
FIBP	-0.975259	3.82865	-5.08672	3.19018e-05	0.00155494	2.44474	Inh
FAM122C	0.344699	3.57268	4.45594	0.000186307	0.00155585	0.722438	Exc
PCNA	-0.742011	2.54848	-4.4555	0.00018651	0.00155642	0.797383	Exc
KCTD8	-0.911803	9.45447	-5.31097	1.94971e-05	0.00155646	2.38588	Oli
VSX1	-1.39774	-1.32267	-4.45332	0.000187518	0.00156369	0.516419	Exc
INPP4A	0.220238	8.07539	4.45303	0.000187656	0.00156371	0.336222	Exc
PPM1E	-1.56496	4.59693	-5.30432	1.98248e-05	0.00156783	2.82844	Oli
IGSF1	-1.2521	3.35577	-5.33311	1.64733e-05	0.00156972	3.04839	Ast
ELOVL6	0.382879	7.10013	4.4504	0.000188883	0.00157279	0.312355	Exc
MED19	-0.729298	4.19003	-4.44931	0.000189391	0.00157407	0.604957	Exc
NLGN4Y	0.446865	4.7889	4.44972	0.000189201	0.00157407	0.557317	Exc
PCMTD2	-0.236938	5.98207	-4.44919	0.000189446	0.00157407	0.486249	Exc
RAD21	-0.436671	6.55864	-4.44821	0.000189907	0.00157676	0.380207	Exc
QPCT	-0.880157	3.69782	-4.4475	0.000190244	0.00157842	0.68392	Exc
RPL14	-0.698244	6.98642	-5.07664	3.27327e-05	0.00158859	2.17553	Inh
CUX1	0.476176	7.90973	4.44402	0.00019189	0.00159094	0.28127	Exc
SCCPDH	-1.14356	6.074	-5.29408	2.03401e-05	0.00159368	2.60191	Oli
DHFR	0.36323	3.99619	4.44177	0.000192964	0.00159869	0.593712	Exc
PPP2CA	-0.685565	6.60494	-4.44141	0.000193133	0.00159894	0.372108	Exc
IGFBP6	-1.3963	2.61077	-4.43986	0.000193879	0.00160395	0.781203	Exc
ARPC3	-0.787097	5.97976	-4.43573	0.00019587	0.00161926	0.355765	Exc
PDE3A	0.789384	2.08055	4.43491	0.000196271	0.00162135	0.774608	Exc
SYNCRIP	-0.241447	5.68253	-4.43463	0.000196404	0.00162135	0.427856	Exc
TRERF1	0.275509	7.27599	4.43402	0.000196703	0.00162266	0.292397	Exc
ZFP92	-0.776373	1.45415	-4.43254	0.000197426	0.00162745	0.777711	Exc
CDC42EP4	0.846201	2.04658	5.06499	3.3721e-05	0.00162956	2.33338	Inh
ZNF254	0.378366	6.85028	4.43122	0.000198073	0.00163162	0.257999	Exc
UQCRC1	-0.977304	5.37322	-4.43073	0.000198311	0.00163241	0.437337	Exc
ATG9A	-0.607045	4.53797	-4.43017	0.000198589	0.00163354	0.557645	Exc
MIEN1	-1.37848	3.80272	-4.42976	0.000198787	0.001634	0.639222	Exc
RAB4B	-0.92843	4.22004	-4.42892	0.000199204	0.00163509	0.576532	Exc
SLC52A2	-0.801109	1.76334	-4.42901	0.00019916	0.00163509	0.78204	Exc
B4GALNT3	0.502849	5.99134	4.42841	0.000199457	0.001636	0.417029	Exc
POLR2G	-0.85019	2.48759	-4.42709	0.00020011	0.00163902	0.753234	Exc
SEC11C	-0.902268	4.97092	-4.42733	0.000199989	0.00163902	0.4425	Exc
DPM2	-0.791659	3.15247	-4.42356	0.000201865	0.00165222	0.699149	Exc
HERC5	1.2695	3.43403	5.27552	2.13086e-05	0.00165425	2.76104	Oli
ARFIP1	0.268476	6.53977	5.05558	3.45405e-05	0.00165502	2.10864	Inh
NDUFB7	-1.10699	5.05278	-5.05721	3.43971e-05	0.00165502	2.29796	Inh
TCEAL4	-0.610936	5.39558	-4.42113	0.000203084	0.00166102	0.407842	Exc
ATF1	0.349332	5.71969	4.41869	0.000204315	0.0016699	0.349673	Exc
UBE2Q1	-0.464616	4.59063	-4.41824	0.000204544	0.00167059	0.519823	Exc
RXRB	-0.463667	4.24117	-4.41786	0.000204739	0.00167099	0.540197	Exc
FAM151B	0.3747	5.22859	5.04922	3.51056e-05	0.001675	2.19388	Inh
HIBCH	0.359168	7.19745	5.04544	3.54464e-05	0.0016783	2.0406	Inh
RPL23	-0.956384	6.3392	-5.04353	3.562e-05	0.0016783	2.15512	Inh
ZNF385D	0.311998	11.4012	5.04427	3.5552e-05	0.0016783	1.99066	Inh
SHQ1	0.281867	4.45533	4.4158	0.000205786	0.00167835	0.481545	Exc
ATP5J	-1.47507	6.05632	-4.41479	0.000206301	0.00168136	0.32593	Exc
APPL1	-0.325967	6.48254	-4.41396	0.000206724	0.00168361	0.326229	Exc
CADM2	1.22869	12.5944	5.26063	2.21188e-05	0.00168621	1.99161	Oli
PDLIM3	2.02585	3.61403	5.26341	2.19652e-05	0.00168621	2.753	Oli
HINT2	-1.42021	2.50025	-4.41303	0.000207203	0.00168632	0.730726	Exc
EDF1	-1.27491	5.46901	-4.41195	0.000207755	0.00168962	0.372102	Exc
RNF175	0.257392	7.16843	4.41106	0.000208213	0.00169215	0.225132	Exc
RYR3	0.695488	11.0356	5.29954	1.79478e-05	0.00169278	2.72461	Ast
ARHGDIG	-1.38651	6.18192	-4.40993	0.000208797	0.00169331	0.310727	Exc
CAPS2	0.325348	7.44757	4.41015	0.000208684	0.00169331	0.194826	Exc
ELF1	0.565639	3.43121	4.40997	0.000208779	0.00169331	0.621834	Exc
ZNF394	-0.665307	4.64899	-5.29509	1.81532e-05	0.00169484	2.95597	Ast
KLHDC2	-0.413846	5.69201	-4.40717	0.000210231	0.00170255	0.3794	Exc
MMGT1	-0.573031	3.67272	-4.40721	0.000210208	0.00170255	0.553845	Exc
LINC01482	-0.920145	3.56014	-5.03525	3.63808e-05	0.00170703	2.32195	Inh
DYNC1LI2	-0.434245	6.72059	-4.40514	0.000211291	0.00170992	0.23723	Exc
KIF5C	-0.250224	8.97959	-4.40423	0.00021177	0.0017114	0.198362	Exc
SEMA6A	0.708481	4.94618	4.40427	0.000211749	0.0017114	0.38736	Exc
C22orf39	-0.869364	3.83525	-4.40351	0.000212144	0.00171322	0.559461	Exc
INSR	0.377458	7.10818	4.40277	0.000212535	0.00171518	0.257285	Exc
NTRK2	1.08964	6.93582	5.25004	2.27144e-05	0.00171615	2.4997	Oli
TIMM10B	-0.434356	3.4033	-4.40211	0.000212881	0.00171677	0.619171	Exc
SMARCD3	-0.544271	6.40085	-5.28607	1.85767e-05	0.00171704	2.90809	Ast
FAM98A	-0.518593	5.04852	-4.40136	0.00021328	0.00171878	0.381179	Exc
PRUNE2	0.408237	10.8517	5.24223	2.31642e-05	0.00171944	2.06273	Oli
RBBP8	1.52741	2.89588	5.24408	2.30568e-05	0.00171944	2.74615	Oli
PEX11B	-0.583115	4.21501	-4.40068	0.000213641	0.00172048	0.503942	Exc
DAAM1	0.615852	8.47975	5.28078	1.88294e-05	0.00172317	2.80263	Ast
CLSTN3	-0.358795	7.31142	-4.39931	0.000214365	0.0017239	0.179861	Exc
ZNF248	0.365106	7.6323	4.39945	0.00021429	0.0017239	0.164817	Exc
TMEM11	-0.703247	3.24174	-4.39897	0.000214547	0.00172416	0.603084	Exc
NTMT1	-0.747956	3.57152	-4.39854	0.000214777	0.00172481	0.583381	Exc
SV2A	-0.488932	7.39429	-4.39806	0.00021503	0.00172563	0.214591	Exc
ARPC2	-0.372527	6.68638	-4.39719	0.000215497	0.00172749	0.219888	Exc
TMEM70	-0.962273	4.86789	-4.39706	0.000215561	0.00172749	0.426367	Exc
RAMP3	-0.986021	2.74167	-5.23657	2.34951e-05	0.00172883	2.68889	Oli
CLSTN3	-0.274637	6.9916	-5.02673	3.71808e-05	0.00173446	2.03156	Inh
PRELID1	-1.0989	4.09411	-5.02577	3.72722e-05	0.00173446	2.29821	Inh
B4GALT3	-0.514989	2.79694	-4.39418	0.000217108	0.00173747	0.650902	Exc
TPM3	-0.273264	6.80991	-4.39423	0.000217079	0.00173747	0.22629	Exc
NDRG4	-0.478007	8.01679	-4.39325	0.00021761	0.00174028	0.157771	Exc
CD59	-0.812362	5.37445	-4.39292	0.000217785	0.00174047	0.312779	Exc
NUP93	0.340635	6.46755	4.3918	0.000218393	0.00174411	0.205088	Exc
OS9	-0.349086	4.98409	-4.39094	0.000218859	0.00174663	0.388308	Exc
C11orf96	-0.82915	4.60148	-5.66493	6.54108e-06	0.0017484	3.87845	Opc
[truncated: 60,916 more rows]

## Sheet: BC Middle vs Young
gene	logFC	AveExpr	t	P.Value	adj.P.Val	B	cluster
LINC01515	6.84352	1.00558	10.6216	1.11889e-10	1.26524e-06	9.68354	Inh
SLC25A6	-1.44772	5.39497	-8.88933	3.73313e-09	2.11071e-05	10.7714	Inh
PPA1	-1.18791	6.41877	-8.24185	1.52985e-08	4.42436e-05	9.72216	Inh
SRP14	-1.5802	6.67878	-8.23161	1.56504e-08	4.42436e-05	9.6998	Inh
VPS28	-1.88927	4.68185	-8.11618	3.70897e-08	0.000427125	8.83585	Exc
ATP5G1	-1.72028	5.43774	-6.92896	3.16625e-07	0.000516501	6.76104	Inh
MDH1	-1.09257	7.56063	-6.92488	3.1973e-07	0.000516501	6.79276	Inh
PRDX2	-1.64293	6.04471	-6.99648	2.69475e-07	0.000516501	6.95979	Inh
COPE	-1.64175	4.76248	-6.78571	4.46599e-07	0.000561127	6.36091	Inh
ID2	-1.66141	5.10837	-6.79748	4.34116e-07	0.000561127	6.43213	Inh
AGT	-2.06865	8.68314	-7.46365	7.6045e-08	0.000702884	8.09698	Ast
TMEM233	1.6203	2.8443	6.45091	1.00736e-06	0.00113912	4.60238	Inh
NDUFS8	-1.07801	5.30945	-6.24333	1.67882e-06	0.00172583	5.20556	Inh
FBLL1	-1.52563	4.03591	-6.08745	2.47105e-06	0.00214943	4.67298	Inh
RAD52	0.746845	6.45501	6.09079	2.45062e-06	0.00214943	4.83096	Inh
AARS	-0.715632	6.15014	-6.03475	2.8176e-06	0.00221428	4.72173	Inh
CBLN4	-1.16144	5.27231	-5.85551	4.41194e-06	0.00221428	4.30113	Inh
CDK8	0.574129	8.19607	5.90214	3.92496e-06	0.00221428	4.34014	Inh
DCTN3	-1.65104	4.23648	-5.96629	3.34277e-06	0.00221428	4.4748	Inh
DOCK10	0.697552	8.36461	5.88342	4.11356e-06	0.00221428	4.29224	Inh
FAM96B	-2.09612	4.27229	-5.84731	4.50375e-06	0.00221428	4.1973	Inh
GAPDH	-1.93597	7.95898	-5.85238	4.44674e-06	0.00221428	4.22259	Inh
PHPT1	-1.68598	4.36375	-5.94146	3.55694e-06	0.00221428	4.41395	Inh
SNCG	-1.52821	5.56471	-5.95146	3.46904e-06	0.00221428	4.52903	Inh
TBCB	-0.859386	5.34266	-5.88373	4.11041e-06	0.00221428	4.3664	Inh
CHCHD10	-1.40666	6.45468	-5.81647	4.86649e-06	0.00229293	4.18447	Inh
FXYD7	-1.01605	6.89736	-6.87447	5.62509e-07	0.00233801	6.27486	Exc
RHBDL3	1.51565	2.23835	6.83949	6.09068e-07	0.00233801	6.08514	Exc
GNG3	-1.95387	5.39993	-5.74094	5.88545e-06	0.00252822	4.02965	Inh
HAVCR2	0.903792	4.9042	5.71646	6.26018e-06	0.00252822	3.95999	Inh
HSD17B12	0.724391	7.79802	5.72108	6.1877e-06	0.00252822	3.89754	Inh
LRPAP1	-0.853096	5.10923	-5.74144	5.87808e-06	0.00252822	4.03	Inh
ASNA1	-1.66205	3.71568	-5.65051	7.39468e-06	0.00253391	3.6049	Inh
ENDOG	-1.83353	3.79737	-5.66327	7.15994e-06	0.00253391	3.7014	Inh
MPG	-1.13393	4.36844	-5.6816	6.83593e-06	0.00253391	3.81641	Inh
NOP10	-1.96168	3.41067	-5.66533	7.12272e-06	0.00253391	3.61814	Inh
UCHL1	-1.20505	7.58646	-5.66127	7.19628e-06	0.00253391	3.74601	Inh
KCNN2	1.02953	6.82888	6.56469	1.14377e-06	0.00263432	5.55532	Exc
UROD	-1.59028	4.28823	-6.56547	1.14172e-06	0.00263432	5.58949	Exc
NECAP1	-0.756564	5.49349	-5.62333	7.92083e-06	0.00263437	3.74377	Inh
EIF3D	-1.37109	4.39225	-6.30981	2.06909e-06	0.00264752	5.04478	Exc
NDST3	1.16512	8.47386	6.34392	1.91041e-06	0.00264752	5.03036	Exc
NUDT14	-1.58113	4.18812	-6.32976	1.97471e-06	0.00264752	5.08173	Exc
PPP1CA	-0.977848	4.33467	-6.34173	1.92025e-06	0.00264752	5.11975	Exc
ARHGDIG	-1.48324	5.84611	-5.5704	9.05677e-06	0.00276625	3.61355	Inh
MAGI3	0.764297	7.50355	5.59007	8.61641e-06	0.00276625	3.58864	Inh
RAB3A	-1.43543	6.37908	-5.5643	9.19791e-06	0.00276625	3.57544	Inh
SNU13	-1.33424	6.11809	-5.55955	9.30934e-06	0.00276625	3.57095	Inh
UBB	-1.95152	5.91351	-5.54987	9.5405e-06	0.00276625	3.56774	Inh
BTG2	-5.1316	4.4341	-6.5996	6.1572e-07	0.00284555	5.68822	Ast
GPX1	-2.09043	4.85488	-5.51072	1.05369e-05	0.00294596	3.47802	Inh
PATJ	0.681729	7.5947	5.50536	1.06813e-05	0.00294596	3.33542	Inh
SLCO3A1	0.646866	7.86716	5.4953	1.09575e-05	0.00295018	3.32669	Inh
SLC25A5	-1.9024	5.13461	-5.48352	1.12904e-05	0.00296912	3.41621	Inh
BANF1	-1.52533	4.94633	-5.463	1.18949e-05	0.00303736	3.36365	Inh
RBM4	0.82579	5.77099	5.45669	1.20871e-05	0.00303736	3.3289	Inh
RBM41	0.690829	6.22814	5.43476	1.27806e-05	0.00307495	3.24684	Inh
SCOC	-0.773381	6.42757	-5.43942	1.26297e-05	0.00307495	3.2597	Inh
ATP5O	-1.64992	5.22161	-5.4168	1.3378e-05	0.00313583	3.25702	Inh
DYNLT3	-0.833955	5.55115	-5.40859	1.36606e-05	0.00313583	3.22468	Inh
KITLG	0.928855	6.60521	5.39496	1.41428e-05	0.00313583	3.1108	Inh
ZNHIT3	-1.03448	4.6208	-5.40074	1.39362e-05	0.00313583	3.21115	Inh
ALDOA	-1.75525	6.66327	-5.3475	1.59611e-05	0.00334237	3.03774	Inh
EID1	-1.4979	7.05477	-5.34954	1.58783e-05	0.00334237	3.00773	Inh
PEBP1	-1.60806	8.12508	-5.34794	1.59432e-05	0.00334237	2.96519	Inh
ATP5G3	-1.69879	5.85141	-5.33043	1.66714e-05	0.00337978	3.01827	Inh
ZNF782	0.684903	6.54135	5.32888	1.67375e-05	0.00337978	2.95313	Inh
SLC22A9	2.49581	0.206779	5.31238	1.74569e-05	0.0034632	1.02569	Inh
PIH1D1	-3.56209	3.90169	-6.80368	5.13916e-07	0.00373181	6.11311	Oli
SCRG1	-2.91433	4.59883	-6.57552	8.82016e-07	0.00373181	5.77904	Oli
ALAS1	-1.35149	3.88844	-6.03212	3.98121e-06	0.00382063	4.41275	Exc
RNF126	-0.84871	4.08736	-6.08603	3.50377e-06	0.00382063	4.52357	Exc
SERPINF1	-1.77497	5.07423	-6.06754	3.66055e-06	0.00382063	4.50398	Exc
PDE3A	0.574742	7.10144	5.23302	2.13798e-05	0.00416833	2.69911	Inh
COX5A	-1.31072	6.104	-5.20539	2.29445e-05	0.00423797	2.70363	Inh
DEGS1	-0.904993	5.06245	-5.20751	2.28207e-05	0.00423797	2.75503	Inh
SBDS	-0.988343	5.39703	-5.20046	2.32361e-05	0.00423797	2.73478	Inh
SNRPC	-0.994872	4.28859	-5.21884	2.21689e-05	0.00423797	2.76831	Inh
CLEC4G	-2.97642	0.749004	-5.93931	4.96409e-06	0.00434794	3.43323	Exc
NFX1	0.548914	6.78538	5.91297	5.28579e-06	0.00434794	4.07856	Exc
AK1	-1.54111	4.64776	-5.66427	9.59596e-06	0.00437368	3.58963	Exc
ARNT2	0.652065	8.38532	5.68624	9.10131e-06	0.00437368	3.48843	Exc
DGKB	0.856251	10.2602	5.72092	8.37266e-06	0.00437368	3.5984	Exc
EIF4A3	-1.20731	3.42479	-5.8062	6.82269e-06	0.00437368	3.90266	Exc
GTF3A	-1.04453	5.7928	-5.70438	8.71239e-06	0.00437368	3.65655	Exc
LINC01135	0.989056	3.2977	5.63675	1.02544e-05	0.00437368	3.47864	Exc
LINC01499	3.35549	-0.486665	5.68357	9.15993e-06	0.00437368	2.19691	Exc
MIR7-3HG	-1.10255	4.21855	-5.64435	1.0068e-05	0.00437368	3.55218	Exc
NAP1L2	-1.27808	7.4052	-5.79605	6.9908e-06	0.00437368	3.82825	Exc
PCP4L1	-2.72427	2.81526	-5.66696	9.53405e-06	0.00437368	3.52337	Exc
PTPRO	0.611038	8.12436	5.85234	6.10932e-06	0.00437368	3.90177	Exc
RGS2	-1.88024	3.17423	-5.67544	9.34114e-06	0.00437368	3.60667	Exc
TMEM126B	-1.17556	4.84269	-5.67034	9.45668e-06	0.00437368	3.59652	Exc
ATP5J	-1.51722	6.2703	-5.17682	2.46852e-05	0.00443079	2.62595	Inh
PRR26	-4.24294	3.30975	-6.14325	1.92475e-06	0.00444763	4.14098	Ast
RGS22	1.87132	5.76346	6.21548	1.6047e-06	0.00444763	5.18223	Ast
PRELID2	1.13363	8.57174	5.16888	2.51914e-05	0.004451	2.51733	Inh
SCRG1	-1.33306	4.23319	-5.14413	2.68398e-05	0.004606	2.56941	Inh
UQCRFS1	-1.04677	4.71378	-5.1435	2.68833e-05	0.004606	2.59576	Inh
NEU1	-1.52531	3.12739	-5.13377	2.75614e-05	0.0046517	2.32341	Inh
CKB	-1.51758	7.7638	-5.12692	2.8049e-05	0.00466439	2.43092	Inh
RPP25	-1.58057	4.12078	-5.11763	2.87247e-05	0.00470753	2.50395	Inh
CYC1	-1.57311	4.44399	-5.10097	2.99781e-05	0.00480389	2.49056	Inh
SF3B2	-0.77913	5.29757	-5.09858	3.01624e-05	0.00480389	2.49719	Inh
ARID1B	0.476313	9.63105	5.0884	3.09595e-05	0.00486236	2.30291	Inh
RAB9B	-2.97349	2.13213	-6.29561	1.72557e-06	0.00486726	4.7154	Oli
HSPA1A	-1.83965	4.67244	-5.57041	1.20367e-05	0.00495051	3.3775	Exc
PGK1	-0.993688	6.50458	-5.06497	3.28763e-05	0.00502386	2.33001	Inh
VWC2L	0.821363	7.93841	5.07021	3.24373e-05	0.00502386	2.26197	Inh
ATP5D	-1.29576	5.97558	-5.04079	3.49805e-05	0.00510078	2.31678	Inh
IGSF11	0.925263	7.73399	5.05081	3.40923e-05	0.00510078	2.20966	Inh
MED29	-1.00345	4.35392	-5.03852	3.5184e-05	0.00510078	2.33882	Inh
RASSF8	0.580007	6.99398	5.04588	3.45265e-05	0.00510078	2.25583	Inh
LSM1	-1.05581	4.40357	-5.52099	1.35665e-05	0.00520774	3.26186	Exc
NUPR2	-1.90402	0.965348	-5.52532	1.3425e-05	0.00520774	2.70085	Exc
PRDX1	-1.63804	5.13606	-5.02323	3.65921e-05	0.00523777	2.31276	Inh
LINC01931	1.81256	4.65966	5.00857	3.79953e-05	0.00537064	2.28229	Inh
CTSZ	-4.49737	1.82809	-6.11693	2.66063e-06	0.00562856	4.06823	Oli
NINJ1	-1.90756	2.20442	-5.47269	1.52526e-05	0.00566608	3.00688	Exc
CCNQ	-1.82407	3.51884	-5.37379	1.93985e-05	0.00572802	2.92304	Exc
FABP6	-1.67843	2.2954	-5.39792	1.82917e-05	0.00572802	2.87828	Exc
FFAR4	0.893581	3.53679	5.38742	1.87654e-05	0.00572802	2.96416	Exc
HIST1H2BG	-3.20294	-0.598394	-5.42431	1.71546e-05	0.00572802	1.91518	Exc
PAXX	-1.37604	3.94752	-5.41737	1.74465e-05	0.00572802	3.0322	Exc
PCP4	-2.02421	6.5741	-5.39051	1.86248e-05	0.00572802	2.83883	Exc
PPP2R1A	-1.25992	6.85456	-5.39042	1.86287e-05	0.00572802	2.84009	Exc
U2AF1L4	-1.477	2.45371	-5.37679	1.92576e-05	0.00572802	2.84337	Exc
MCRIP1	-1.29935	4.83523	-5.35369	2.03723e-05	0.00586519	2.86357	Exc
BTF3	-1.7331	5.24655	-4.96151	4.28753e-05	0.0059856	2.15683	Inh
EIF4A1	-0.791504	4.70811	-4.95211	4.3923e-05	0.00605709	2.14304	Inh
ST20	-2.25474	1.96667	-4.94091	4.52056e-05	0.00615885	1.49322	Inh
ELOF1	-1.13458	3.51944	-4.91747	4.80111e-05	0.00646321	1.90044	Inh
MAT2B	-0.750447	5.10135	-4.90312	4.98157e-05	0.00662724	2.02101	Inh
CAPS2	0.693623	7.38766	5.28391	2.41533e-05	0.00678414	2.53172	Exc
CYP26B1	-1.63133	4.35507	-5.26347	2.53897e-05	0.00678928	2.6731	Exc
NPAS4	-4.73427	0.918981	-5.2547	2.59403e-05	0.00678928	2.36623	Exc
ZIM2	1.21584	3.74153	5.26094	2.55477e-05	0.00678928	2.67478	Exc
ARF4	-0.658922	5.56427	-5.15901	3.27873e-05	0.00686275	2.39466	Exc
CCDC106	-1.53465	3.85468	-5.1965	2.99095e-05	0.00686275	2.53098	Exc
EIF6	-1.34382	3.54635	-5.22683	2.77701e-05	0.00686275	2.5982	Exc
FAAP20	-1.256	3.55483	-5.13669	3.46317e-05	0.00686275	2.39261	Exc
FBLL1	-1.34792	3.85812	-5.14361	3.40488e-05	0.00686275	2.40785	Exc
FEZF2	-1.77831	3.57921	-5.15385	3.32042e-05	0.00686275	2.42944	Exc
ID2	-1.89693	6.46675	-5.13223	3.50125e-05	0.00686275	2.23572	Exc
KAT2B	0.662574	5.15498	5.13528	3.47515e-05	0.00686275	2.29863	Exc
LINC01197	1.46395	6.16277	5.2209	2.81756e-05	0.00686275	2.42148	Exc
LINC01607	1.32174	1.24985	5.21514	2.85755e-05	0.00686275	2.26659	Exc
QPCT	-1.53881	3.96457	-5.13871	3.44599e-05	0.00686275	2.3938	Exc
RRAGA	-1.87444	5.65659	-5.14921	3.3584e-05	0.00686275	2.35054	Exc
SCN1B	-1.47746	6.26403	-5.13051	3.516e-05	0.00686275	2.25274	Exc
TMEM230	-0.594214	5.87554	-5.17462	3.15561e-05	0.00686275	2.35487	Exc
VDAC3	-1.13542	6.72946	-5.16523	3.2291e-05	0.00686275	2.30174	Exc
ALDOC	-1.35327	6.39887	-4.87713	5.32569e-05	0.00692218	1.88235	Inh
PLPP4	0.789463	5.23312	4.88087	5.27475e-05	0.00692218	1.94321	Inh
NPM3	-1.52322	2.5157	-5.11942	3.61302e-05	0.00693459	2.27481	Exc
ABHD14A	-1.49474	4.68236	-4.86678	5.4694e-05	0.00702818	1.94577	Inh
IMP3	-1.35852	3.34677	-4.856	5.62307e-05	0.00714446	1.80307	Inh
EDF1	-1.32349	5.35386	-4.83802	5.88914e-05	0.00730513	1.85941	Inh
MARCKSL1	-1.31367	5.52163	-4.8224	6.13058e-05	0.00730513	1.81015	Inh
MPC2	-0.85925	5.34969	-4.82872	6.03176e-05	0.00730513	1.83797	Inh
NDN	-1.51735	5.1607	-4.82199	6.13713e-05	0.00730513	1.82836	Inh
NDUFA11	-1.78578	4.5446	-4.82575	6.07805e-05	0.00730513	1.84607	Inh
UBALD1	-1.36194	3.63441	-4.84153	5.83626e-05	0.00730513	1.79575	Inh
HAVCR2	0.707424	4.73227	5.08928	3.89042e-05	0.00732569	2.23895	Exc
SKIV2L	-1.0948	3.44119	-5.08371	3.94401e-05	0.00732569	2.27117	Exc
TMEM70	-1.36333	5.17799	-5.06966	4.08249e-05	0.00741695	2.1807	Exc
ZNF608	1.79346	4.2466	5.06575	4.12196e-05	0.00741695	2.20609	Exc
LINC01018	-1.84002	2.06325	-5.05734	4.20799e-05	0.00742696	2.0979	Exc
MX2	-2.03341	1.36234	-5.05268	4.25651e-05	0.00742696	1.90971	Exc
ATF3	-2.67419	1.05054	-5.03605	4.43415e-05	0.00762144	1.8844	Exc
FBXL7	0.887991	7.94611	4.79644	6.55393e-05	0.00764426	1.61617	Inh
MAGED2	-1.56298	4.99562	-4.79226	6.62485e-05	0.00764426	1.76107	Inh
PKP2	0.567481	6.6252	4.79486	6.58063e-05	0.00764426	1.68393	Inh
RORA	0.581089	10.7608	4.77532	6.92005e-05	0.0078267	1.50748	Inh
SLC10A4	-1.57911	2.97722	-4.77524	6.92138e-05	0.0078267	1.59773	Inh
AKR1B1	-1.19509	4.5798	-4.75558	7.28067e-05	0.00782925	1.68195	Inh
EIF1	-1.36295	6.7923	-4.75662	7.26114e-05	0.00782925	1.55234	Inh
GABRA6	0.809559	5.09406	4.76228	7.15612e-05	0.00782925	1.68939	Inh
NDUFA2	-1.29433	4.64224	-4.75247	7.33905e-05	0.00782925	1.67403	Inh
PSMB4	-1.00982	5.23184	-4.76518	7.10293e-05	0.00782925	1.69131	Inh
ZNF222	-2.02648	1.41026	-4.75525	7.28673e-05	0.00782925	0.741868	Inh
PCP4	-1.88478	5.20675	-4.73753	7.62682e-05	0.0080602	1.60183	Inh
DHX35	0.718797	5.11535	4.73217	7.73281e-05	0.00809654	1.58448	Inh
BORCS8	-1.3704	4.24599	-4.96991	5.21778e-05	0.00817522	1.99729	Exc
DPY30	-0.498799	5.745	-4.97693	5.12841e-05	0.00817522	1.88794	Exc
MAF1	-1.29681	3.65972	-4.97769	5.11886e-05	0.00817522	2.03107	Exc
MAT2B	-1.11766	5.84231	-4.97714	5.12578e-05	0.00817522	1.89947	Exc
PRIM2	0.766533	5.54357	4.97515	5.15094e-05	0.00817522	1.8881	Exc
RAB4B	-1.57398	4.48534	-4.9787	5.10608e-05	0.00817522	2.0107	Exc
SSU72	-1.2992	5.72625	-4.96716	5.25327e-05	0.00817522	1.88314	Exc
TEX264	-1.06253	3.81686	-4.72439	7.88905e-05	0.00818435	1.58656	Inh
LMAN2	-1.18196	4.29257	-4.95729	5.38252e-05	0.00826468	1.96034	Exc
BACH2	0.550742	8.80175	4.7142	8.09889e-05	0.00832566	1.40268	Inh
GADD45B	-3.64533	0.898376	-4.71047	8.17702e-05	0.00833025	0.775433	Inh
IDH3G	-1.33256	3.9497	-4.70672	8.25614e-05	0.00833575	1.55209	Inh
BSPRY	-1.31819	3.11751	-4.69776	8.44881e-05	0.00838063	1.42149	Inh
ZBTB7C	1.21262	3.98469	4.69778	8.44847e-05	0.00838063	1.52873	Inh
COL4A2	3.38376	2.64325	6.14621	1.86833e-06	0.00858217	3.81923	Opc
PARD3B	1.72427	7.58898	6.32466	1.19166e-06	0.00858217	5.53423	Opc
CDK5RAP2	0.757021	6.0431	4.68429	8.74699e-05	0.00860095	1.39591	Inh
GULP1	0.926635	7.76536	4.93308	5.7134e-05	0.00865731	1.66628	Exc
CKB	-1.95207	8.45566	-4.92583	5.81642e-05	0.00869895	1.69904	Exc
GADD45GIP1	-1.94934	4.52057	-4.67227	9.02194e-05	0.00879484	1.48476	Inh
EIF1B	-1.34798	6.20987	-4.66661	9.15422e-05	0.00884752	1.35779	Inh
LINC01515	5.43422	0.0193918	4.91363	5.99387e-05	0.00884941	1.51181	Exc
MRPL57	-1.25741	5.15958	-4.65468	9.43971e-05	0.00904612	1.41357	Inh
TECR	-1.24453	5.36847	-4.89898	6.21448e-05	0.00905898	1.75485	Exc
C1orf112	1.06819	4.51962	4.89241	6.31594e-05	0.0090918	1.79679	Exc
RHOB	-1.58687	5.54094	-4.88532	6.42734e-05	0.00913793	1.72098	Exc
MDH2	-1.12771	5.16774	-4.64633	9.64484e-05	0.00916503	1.39722	Inh
C4orf3	-1.20433	4.87125	-4.63457	9.94143e-05	0.00932616	1.3805	Inh
MED6	0.602976	5.17089	4.63309	9.97935e-05	0.00932616	1.37098	Inh
PSEN1	0.53729	6.38584	4.62961	0.000100692	0.00933301	1.24511	Inh
ADAMTS3	0.986881	6.59421	4.87054	6.66608e-05	0.00934285	1.5734	Exc
LDHA	-1.75394	6.40264	-4.86644	6.73373e-05	0.00934285	1.61336	Exc
GABARAPL1	-0.792793	6.37682	-4.61944	0.000103362	0.00935291	1.21932	Inh
MYO16	0.668363	9.29306	4.62355	0.000102274	0.00935291	1.11836	Inh
PRDX5	-1.45716	5.26089	-4.61934	0.000103388	0.00935291	1.33936	Inh
ATXN10	1.29692	8.30523	6.15985	1.98175e-06	0.00936933	5.04047	Mic
CCT4	3.4602	5.18731	5.90094	3.79325e-06	0.00936933	4.20359	Mic
HSPB1	-2.2403	3.98296	-4.8562	6.90619e-05	0.00946806	1.74511	Exc
SLC25A41	1.376	2.96361	4.61092	0.000105656	0.00948219	1.18981	Inh
SLC22A1	1.34488	2.958	4.84293	7.13601e-05	0.00966803	1.72121	Exc
SIK2	0.584042	7.7498	4.60025	0.000108598	0.00966954	1.06628	Inh
NDUFB10	-1.54444	5.11939	-4.59181	0.000110984	0.00980475	1.26902	Inh
ALYREF	-1.85377	2.34792	-4.57872	0.000114787	0.00996269	0.848785	Inh
CYCS	-1.39812	6.37188	-4.57327	0.000116408	0.00996269	1.12426	Inh
EIF1AX	-0.939077	6.90533	-4.57495	0.000115908	0.00996269	1.08098	Inh
PAMR1	1.15911	3.6076	4.57072	0.000117177	0.00996269	1.21343	Inh
SUMO2	-1.36897	6.41646	-4.5752	0.000115832	0.00996269	1.1256	Inh
CENPX	-1.24522	3.27395	-4.82016	7.54877e-05	0.00999214	1.66832	Exc
MIEN1	-1.89014	4.16627	-4.82281	7.49951e-05	0.00999214	1.6533	Exc
CRIM1	0.851488	6.81196	4.56507	0.000118894	0.0100332	1.04725	Inh
HSPA1A	-1.43926	4.65049	-4.56082	0.0001202	0.0100342	1.22133	Inh
TTC9B	-1.70861	4.89989	-4.55927	0.000120681	0.0100342	1.20383	Inh
ALAS1	-1.03388	3.59514	-4.55153	0.000123111	0.0100737	1.16871	Inh
AUTS2	0.485614	11.0035	4.54649	0.000124719	0.0100737	0.987556	Inh
MAP1LC3A	-1.05116	6.22944	-4.55345	0.000122503	0.0100737	1.08894	Inh
RFLNA	0.630186	6.02646	4.54873	0.000124001	0.0100737	1.10016	Inh
NNAT	-1.92597	3.56137	-4.53434	0.00012868	0.01032	1.10598	Inh
ASNS	-0.466044	5.91366	-4.80224	7.89041e-05	0.0103257	1.457	Exc
MRPL34	-1.19416	4.45343	-4.529	0.00013046	0.010389	1.14697	Inh
JUNB	-2.17611	3.81377	-4.79448	8.04311e-05	0.0104072	1.61341	Exc
ATP6AP2	-1.70542	7.20947	-4.75779	8.80656e-05	0.0105626	1.30164	Exc
CMSS1	0.671091	7.97611	4.74804	9.02139e-05	0.0105626	1.21944	Exc
DDX41	-1.23593	3.49746	-4.77197	8.5031e-05	0.0105626	1.56106	Exc
FAM163A	1.48284	3.83332	4.78261	8.28254e-05	0.0105626	1.56342	Exc
HIGD1A	-1.79495	6.11744	-4.75913	8.77728e-05	0.0105626	1.386	Exc
OLR1	-1.97074	2.22219	-4.75088	8.95821e-05	0.0105626	1.46182	Exc
OMG	-1.09617	5.83631	-4.76095	8.73796e-05	0.0105626	1.38613	Exc
SWI5	-1.26699	2.60065	-4.7454	9.08042e-05	0.0105626	1.48386	Exc
TRIAP1	-1.85402	2.58052	-4.75932	8.77318e-05	0.0105626	1.51421	Exc
TUFM	-1.79294	4.77821	-4.74888	9.00262e-05	0.0105626	1.44202	Exc
EAF2	0.854822	5.05046	4.51036	0.000136873	0.0108235	1.08348	Inh
ZNF32	-1.13209	4.32741	-4.50698	0.000138068	0.0108422	1.09543	Inh
DNAJB6	-1.04445	7.48878	-4.72292	9.59944e-05	0.0108517	1.19214	Exc
FUCA1	-0.835658	3.50616	-4.72241	9.61163e-05	0.0108517	1.44654	Exc
LINC02150	2.63957	3.03256	4.72999	9.4331e-05	0.0108517	1.46268	Exc
ANKRD44	0.97256	6.00477	4.71836	9.70835e-05	0.0108545	1.23179	Exc
SH3BGRL3	-2.40343	4.64177	-4.7122	9.85734e-05	0.0109151	1.3722	Exc
TRAPPC1	-1.57152	3.90495	-4.5013	0.000140102	0.010926	1.07293	Inh
RAB14	-0.613044	6.52594	-4.498	0.0001413	0.010944	0.939102	Inh
AARD	-2.53889	0.938275	-4.68263	0.000106055	0.0109682	1.08685	Exc
ADCK2	-1.06022	3.96331	-4.70219	0.000101046	0.0109682	1.38293	Exc
ANKDD1A	0.814159	5.6657	4.65765	0.000112818	0.0109682	1.12068	Exc
BCAP31	-1.53813	5.57135	-4.65241	0.000114291	0.0109682	1.14914	Exc
FKBP1B	-1.5721	4.00551	-4.6813	0.000106403	0.0109682	1.33594	Exc
GAREM1	0.967967	7.2961	4.65841	0.000112606	0.0109682	1.03125	Exc
GXYLT1	0.589559	5.00689	4.70632	0.000100018	0.0109682	1.30156	Exc
HPCA	-2.04021	6.26197	-4.6595	0.000112302	0.0109682	1.11303	Exc
INPP5D	-1.6799	2.5064	-4.66809	0.000109941	0.0109682	1.2748	Exc
MAP1LC3B	-1.2391	6.49194	-4.67829	0.0001072	0.0109682	1.13171	Exc
MTX1	-1.51618	2.67619	-4.65286	0.000114164	0.0109682	1.28188	Exc
PSMD8	-1.76222	5.22317	-4.67411	0.000108315	0.0109682	1.20965	Exc
SH3GLB2	-0.918771	5.54557	-4.69534	0.000102772	0.0109682	1.25834	Exc
SLC25A11	-1.41365	3.96093	-4.68401	0.000105693	0.0109682	1.33191	Exc
SYT2	-2.35794	3.21505	-4.67043	0.000109305	0.0109682	1.33107	Exc
TSSC4	-1.39794	3.23567	-4.69056	0.000103994	0.0109682	1.37689	Exc
MRPS7	-1.47374	4.00543	-4.48368	0.000146602	0.0112012	1.03337	Inh
UBC	-1.82384	6.60396	-4.48416	0.000146421	0.0112012	0.893075	Inh
FGF13	0.494402	9.15595	4.47397	0.000150315	0.0112827	0.827572	Inh
HSPD1	-0.784373	6.33131	-4.46542	0.000153656	0.0112827	0.850016	Inh
LINC00310	0.980909	4.27234	4.4663	0.000153311	0.0112827	0.996488	Inh
RERG	0.91437	7.29125	4.47005	0.000151836	0.0112827	0.793943	Inh
RNF103-CHMP3	0.725575	4.69699	4.47658	0.000149307	0.0112827	1.01472	Inh
TUBB2A	-1.00252	6.5758	-4.46842	0.000152475	0.0112827	0.864369	Inh
ACLY	-1.08773	5.07862	-4.63319	0.00011986	0.0112975	1.15642	Exc
AKR1B1	-1.75976	4.43032	-4.62149	0.000123382	0.0112975	1.15793	Exc
ARL4D	-1.95549	3.97711	-4.61898	0.00012415	0.0112975	1.18749	Exc
HLCS	0.598449	7.06825	4.62247	0.000123084	0.0112975	0.966765	Exc
IDH3G	-1.97693	4.37537	-4.61755	0.00012459	0.0112975	1.15343	Exc
LINC02060	1.22851	2.662	4.61946	0.000124002	0.0112975	1.21463	Exc
RDH14	-1.25577	3.79077	-4.62148	0.000123386	0.0112975	1.20777	Exc
TUBA1B	-1.27728	6.98148	-4.46221	0.000154932	0.011303	0.826775	Inh
DCTN6	-1.06253	4.4374	-4.45849	0.00015642	0.0113384	0.978065	Inh
MKRN1	-0.70495	5.87265	-4.60678	0.000127957	0.0114229	0.976605	Exc
ZNF229	-1.47018	2.21496	-4.60841	0.000127444	0.0114229	1.16128	Exc
ALYREF	-1.84038	2.47614	-4.59945	0.000130301	0.0115364	1.14493	Exc
NREP	-0.856928	7.98281	-4.59658	0.000131233	0.0115364	0.853484	Exc
IMMT	-0.692377	6.01459	-4.59272	0.000132491	0.0115588	0.925336	Exc
YIF1A	-1.56271	2.44602	-4.58898	0.000133724	0.0115787	1.12298	Exc
CWC15	-1.02544	4.90602	-4.44461	0.000162108	0.0116406	0.928683	Inh
MRFAP1	-1.30506	5.721	-4.44087	0.000163676	0.0116406	0.853737	Inh
ZFP64	0.643528	5.60626	4.44293	0.000162811	0.0116406	0.853746	Inh
FAAP24	-2.12069	1.41089	-4.43738	0.000165152	0.0116722	0.255723	Inh
DHPS	-1.33233	4.5306	-4.56971	0.000140263	0.0118769	1.03745	Exc
FAM96B	-1.79636	4.95675	-4.57504	0.000138424	0.0118769	1.01224	Exc
RAB12	0.723032	5.90684	4.57148	0.000139649	0.0118769	0.917633	Exc
CTGF	3.20936	6.86511	5.9458	2.71878e-06	0.0118947	4.30773	Endo
BCL7C	0.831888	4.10959	4.55788	0.000144432	0.011966	1.05949	Exc
IFI27L1	-1.76315	3.32196	-4.5582	0.00014432	0.011966	1.06924	Exc
VKORC1	-1.74055	3.21185	-4.55916	0.000143974	0.011966	1.07871	Exc
KCNIP4	0.587935	11.5128	4.42403	0.000170926	0.0119818	0.669455	Inh
RGS7	0.429081	10.6279	4.42238	0.000171653	0.0119818	0.636629	Inh
RNF113A	-1.52611	2.3458	-4.41998	0.000172716	0.011982	0.655932	Inh
RNASEH2A	-1.73241	1.33747	-4.55087	0.000146962	0.0120887	0.916894	Exc
COX5A	-1.95359	6.14954	-4.54358	0.000149641	0.0122217	0.820459	Exc
C19orf53	-1.72857	4.13966	-4.40679	0.000178674	0.0123198	0.85909	Inh
MED22	-2.13401	3.18054	-5.69714	7.45495e-06	0.0126167	3.62374	Oli
APRT	-1.43058	2.89396	-4.51663	0.000159974	0.0126229	0.982403	Exc
EDNRA	-2.34041	1.42893	-4.51945	0.000158862	0.0126229	0.839253	Exc
FBXL15	-1.303	4.50735	-4.51648	0.000160033	0.0126229	0.944841	Exc
HINT1	-2.02666	7.23528	-4.52215	0.000157802	0.0126229	0.72198	Exc
SAC3D1	-1.70771	3.11809	-4.52296	0.000157484	0.0126229	0.99557	Exc
DAB1	0.978832	9.05218	4.50905	0.000163006	0.012753	0.65104	Exc
LINC00266-1	1.38924	1.51709	4.50685	0.000163897	0.012753	0.897435	Exc
HSPA1B	-1.23225	4.54117	-4.48632	0.000172452	0.0130403	0.857699	Exc
HYAL3	-1.6649	1.44726	-4.48445	0.000173252	0.0130403	0.769675	Exc
MRPS2	-1.39562	2.93157	-4.4869	0.000172206	0.0130403	0.914997	Exc
PTTG1	-1.85827	1.74255	-4.48971	0.000171011	0.0130403	0.870951	Exc
WDR13	-0.966977	4.66924	-4.49092	0.000170498	0.0130403	0.845672	Exc
H2AFZ	-1.72757	5.19429	-4.37786	0.000192478	0.0131117	0.741596	Inh
MRPL47	-1.12689	4.12094	-4.37975	0.000191545	0.0131117	0.797513	Inh
MYDGF	-1.03875	4.05262	-4.37452	0.000194139	0.0131457	0.785231	Inh
TPI1	-1.49047	6.00354	-4.36864	0.000197096	0.0132664	0.658566	Inh
GNG13	-3.31505	0.976798	-4.47171	0.000178808	0.0133711	0.647709	Exc
ASPSCR1	-0.773669	4.64686	-4.34762	0.000208039	0.0135983	0.716461	Inh
CSRP1	-1.69765	1.90466	-4.34775	0.00020797	0.0135983	0.357296	Inh
PTPRN	-0.623664	5.78804	-4.35052	0.000206495	0.0135983	0.606705	Inh
SKP1	-1.14552	7.16999	-4.35324	0.000205057	0.0135983	0.508151	Inh
SPAG1	0.72357	5.58557	4.34852	0.000207557	0.0135983	0.608353	Inh
BST2	-2.36495	5.06055	-5.22631	2.11468e-05	0.0137163	2.70566	Mic
HMGN3	2.54954	6.21667	5.26498	1.91471e-05	0.0137163	2.80243	Mic
KLHL28	2.1829	5.87667	5.36857	1.46801e-05	0.0137163	3.12072	Mic
SERPINB9	-1.69885	8.63899	-5.12434	2.7488e-05	0.0137163	2.43512	Mic
SGPP1	1.59517	6.69319	5.11744	2.79809e-05	0.0137163	2.5619	Mic
SRGN	-2.79649	8.41947	-5.17471	2.41465e-05	0.0137163	2.55873	Mic
TRIQK	2.79032	5.29574	5.48259	1.09668e-05	0.0137163	3.27807	Mic
VTA1	2.21094	6.43259	5.26803	1.89977e-05	0.0137163	2.92315	Mic
ZC3H14	2.69311	6.09589	5.08343	3.05424e-05	0.0137163	2.47543	Mic
C3orf80	-1.43411	5.02798	-4.45721	0.00018535	0.0137709	0.742714	Exc
BEX3	-1.53784	7.70759	-4.33786	0.000213323	0.0137843	0.453211	Inh
MYL6	-1.32107	5.80994	-4.33943	0.000212468	0.0137843	0.603888	Inh
BAG1	-1.3733	4.11745	-4.43944	0.000193696	0.0139068	0.748085	Exc
COLGALT2	0.561937	6.54357	4.43543	0.000195633	0.0139068	0.566615	Exc
DIDO1	0.522331	6.0912	4.44517	0.000190965	0.0139068	0.6061	Exc
H1F0	-1.26322	4.60961	-4.43962	0.00019361	0.0139068	0.732622	Exc
MESP1	-1.83626	3.12165	-4.43619	0.000195263	0.0139068	0.794932	Exc
PIH1D1	-1.36752	4.2961	-4.43901	0.000193902	0.0139068	0.750044	Exc
RPS19BP1	-1.78581	4.50863	-4.44176	0.000192586	0.0139068	0.729139	Exc
COMMD10	0.5789	6.95049	4.43152	0.000197535	0.0139559	0.523484	Exc
GHITM	-0.770394	6.07774	-4.32766	0.00021899	0.0140701	0.533839	Inh
AMDHD1	-2.15849	0.019214	-4.32482	0.000220595	0.0140932	-0.530382	Inh
METTL26	-1.92297	5.27691	-4.42178	0.000202366	0.01421	0.622542	Exc
TRAPPC4	-1.04573	3.78696	-4.31915	0.000223833	0.0142197	0.653548	Inh
TMEM108	1.04778	9.01048	4.4152	0.000205691	0.014356	0.4381	Exc
CAMKMT	0.818528	7.02397	4.3106	0.000228806	0.0144306	0.382807	Inh
NPY	-4.86305	4.56241	-4.30889	0.000229814	0.0144306	0.627669	Inh
PSMB5	-1.29798	5.09848	-4.30692	0.000230982	0.0144306	0.576358	Inh
CDKN1C	-2.02749	2.15936	-4.4003	0.000213429	0.0144941	0.691204	Exc
FMNL3	0.831388	5.06671	4.39223	0.000217739	0.0144941	0.535506	Exc
MPG	-1.24975	4.71995	-4.40631	0.000210275	0.0144941	0.634487	Exc
REX1BD	-1.08184	5.67495	-4.4066	0.000210124	0.0144941	0.545188	Exc
RUNX1T1	0.774103	8.28252	4.40187	0.000212601	0.0144941	0.389377	Exc
SHMT2	-1.34971	2.12354	-4.3933	0.000217162	0.0144941	0.669803	Exc
SP100	2.13506	0.107442	4.39525	0.000216116	0.0144941	0.381691	Exc
WDFY2	0.632629	6.08394	4.39857	0.000214347	0.0144941	0.461043	Exc
HCK	1.62289	0.49272	4.38959	0.000219171	0.0145056	0.307733	Exc
C1orf123	-0.840877	4.17563	-4.30223	0.000233782	0.0145253	0.617185	Inh
H3F3A	-1.27095	6.42513	-4.29807	0.000236295	0.0146012	0.438649	Inh
ARHGAP10	-0.842181	5.5688	-4.29031	0.000241048	0.0146547	0.462141	Inh
LSM4	-1.22873	4.35053	-4.29041	0.000240991	0.0146547	0.585169	Inh
PDZRN3	0.586844	8.84218	4.2907	0.000240808	0.0146547	0.307963	Inh
SEMA3C	1.57363	5.24887	4.38257	0.000223016	0.0146757	0.496637	Exc
DBI	-2.35951	3.34051	-4.37986	0.000224519	0.0146907	0.660471	Exc
BRI3	-0.735481	5.92858	-4.37608	0.000226634	0.0147453	0.476192	Exc
ADRM1	-1.41304	3.95499	-4.34885	0.000242453	0.0148107	0.560063	Exc
CDKN1B	-1.0639	5.04572	-4.3526	0.000240215	0.0148107	0.488354	Exc
HTRA2	-1.54338	3.10215	-4.35466	0.00023899	0.0148107	0.614196	Exc
ISCA1	-1.068	5.87734	-4.34843	0.000242705	0.0148107	0.372073	Exc
MAGOH	-0.655555	4.53156	-4.36903	0.000230629	0.0148107	0.558956	Exc
MRPL34	-1.64413	4.68598	-4.35833	0.000236825	0.0148107	0.51897	Exc
NDRG3	-0.634118	7.07177	-4.36678	0.000231919	0.0148107	0.313249	Exc
NDUFB10	-2.04114	5.39244	-4.34783	0.000243072	0.0148107	0.436011	Exc
PRSS51	0.797168	4.0178	4.35817	0.00023692	0.0148107	0.546401	Exc
RAPH1	0.626696	7.37114	4.36221	0.000234559	0.0148107	0.293259	Exc
RPP25L	-2.23119	1.76485	-4.35707	0.000237564	0.0148107	0.590011	Exc
WDR83OS	-2.17057	4.43329	-4.34799	0.000242975	0.0148107	0.520176	Exc
CTGF	-3.39545	1.68008	-4.34471	0.000244958	0.0148248	0.552049	Exc
LAMTOR3	-0.700453	5.17916	-4.34233	0.000246408	0.0148248	0.438043	Exc
PRELID1	-2.18879	4.72434	-4.34109	0.000247166	0.0148248	0.478052	Exc
DAB2	-2.0351	5.9152	-4.95059	4.30214e-05	0.0149459	2.15963	Mic
GPR34	-1.5735	8.13089	-4.9973	3.81358e-05	0.0149459	2.17101	Mic
GPX1	-2.48717	6.82795	-4.92989	4.53823e-05	0.0149459	2.09457	Mic
SUCLA2	3.02461	5.45992	4.94779	4.33329e-05	0.0149459	2.07588	Mic
CD302	-2.84775	4.45567	-5.55744	8.56353e-06	0.0149866	3.48947	Ast
DUSP1	-3.44313	4.50153	-5.44808	1.13498e-05	0.0149866	3.24509	Ast
TUSC3	6.00495	4.22911	5.47675	1.05411e-05	0.0149866	3.33792	Ast
ZNF385D	0.45136	11.3503	4.27571	0.000250262	0.0151335	0.268179	Inh
CASQ1	-1.93316	2.46233	-4.32618	0.000256468	0.0152242	0.550212	Exc
DAXX	-1.0375	3.06914	-4.32687	0.00025603	0.0152242	0.554719	Exc
PAK1	2.29642	5.23909	5.38938	1.32065e-05	0.0152584	3.24596	Ast
TRAPPC1	-1.91535	4.61265	-4.31928	0.00026089	0.0154072	0.438128	Exc
NACA	-1.19409	6.54249	-4.26543	0.000256954	0.0154555	0.348119	Inh
ADRA2A	-1.99673	2.14012	-4.31384	0.000264432	0.0155367	0.511774	Exc
GEMIN6	-1.12506	3.00588	-4.3116	0.000265903	0.0155439	0.513468	Exc
RPS19BP1	-1.50696	4.37494	-4.26023	0.000260407	0.0155803	0.513974	Inh
ISOC2	-1.24067	3.38565	-4.25715	0.000262479	0.0156216	0.473787	Inh
FABP5	-1.43045	4.63792	-4.25382	0.000264734	0.0156734	0.475409	Inh
LYPLA2	-1.10585	3.0604	-4.30348	0.000271309	0.0157798	0.502329	Exc
ASNA1	-1.81756	4.07646	-4.29861	0.000274601	0.0158106	0.42942	Exc
ATP5A1	-1.47606	6.75166	-4.28671	0.000282823	0.0158106	0.160592	Exc
BTBD9	0.731821	8.91945	4.29849	0.000274686	0.0158106	0.15467	Exc
CCDC158	0.869204	4.09457	4.29264	0.000278692	0.0158106	0.400923	Exc
POC5	0.555749	4.8964	4.29217	0.000279015	0.0158106	0.300842	Exc
SIVA1	-0.951763	4.55537	-4.29034	0.000280287	0.0158106	0.390411	Exc
STXBP4	0.959749	5.26867	4.28736	0.000282362	0.0158106	0.241904	Exc
TIMM13	-1.8664	4.06703	-4.29282	0.000278572	0.0158106	0.415945	Exc
FHOD3	0.682519	7.48656	4.27114	0.000293945	0.0159782	0.111982	Exc
OTUB1	-1.3333	5.68721	-4.27668	0.000289938	0.0159782	0.239228	Exc
PSMB4	-1.53792	5.39598	-4.27623	0.000290261	0.0159782	0.262802	Exc
RUBCNL	1.29691	2.92611	4.27466	0.000291387	0.0159782	0.435038	Exc
TBC1D2B	0.675551	5.29002	4.27856	0.000288588	0.0159782	0.244289	Exc
ZFPM1	-1.07554	3.88656	-4.27086	0.000294145	0.0159782	0.387037	Exc
CDH6	0.742892	5.40365	4.24014	0.000274191	0.0159822	0.4004	Inh
HDAC9	0.641914	9.40729	4.24215	0.000272784	0.0159822	0.163787	Inh
JUNB	-2.65921	2.94577	-4.24039	0.000274021	0.0159822	0.32221	Inh
TMEM147	-2.23524	3.72306	-4.26749	0.000296611	0.0160365	0.37823	Exc
RGS12	1.13464	8.28947	4.87758	5.19454e-05	0.0160381	1.86178	Mic
DRAP1	-1.0492	4.82573	-4.23478	0.000277995	0.0160386	0.429304	Inh
ZNF575	1.32237	1.82904	4.23653	0.000276749	0.0160386	0.0667872	Inh
DCDC1	2.04209	2.36989	5.52611	1.13964e-05	0.0160727	3.22335	Oli
RNF187	-1.06076	5.46705	-4.23068	0.000280929	0.0161256	0.374927	Inh
RUVBL2	-1.3403	4.09398	-4.2604	0.000301868	0.0162444	0.332	Exc
ANKS1B	1.21104	8.32542	5.14882	2.46225e-05	0.0162561	2.64879	Ast
LINC01515	3.60522	6.14926	5.20624	2.12149e-05	0.0162561	2.81691	Ast
MIR325HG	2.94603	5.14624	5.17051	2.32747e-05	0.0162561	2.70528	Ast
OLIG2	-2.5199	4.08055	-5.1629	2.37391e-05	0.0162561	2.52959	Ast
PRUNE2	3.22211	5.51208	5.24377	1.92482e-05	0.0162561	2.9005	Ast
ZNF395	-1.90331	5.12434	-5.26132	1.83926e-05	0.0162561	2.90287	Ast
NECAP2	0.931766	3.30897	4.25731	0.000304189	0.0162932	0.381189	Exc
MED29	-1.6999	4.63991	-5.11986	2.6545e-05	0.016357	2.56025	Ast
BCL7B	-0.837589	3.92038	-4.22296	0.000286555	0.0163655	0.427295	Inh
TMX2	-1.36926	4.4334	-4.25049	0.000309368	0.0164939	0.291577	Exc
PPA1	-1.05228	6.53697	-4.24665	0.000312325	0.0165748	0.112236	Exc
CASP8AP2	0.412049	6.00806	4.23978	0.000317692	0.0167057	0.0718214	Exc
JTB	-1.70506	4.96114	-4.2404	0.0003172	0.0167057	0.212214	Exc
COA4	-1.35236	2.98354	-4.23196	0.000323905	0.0168022	0.334305	Exc
PSMB3	-1.52339	5.0726	-4.2338	0.000322428	0.0168022	0.180398	Exc
UXT	-1.16142	3.49834	-4.2335	0.000322672	0.0168022	0.315516	Exc
GRHPR	-1.35078	3.90757	-4.20342	0.000301287	0.0171204	0.388369	Inh
PSMD4	-0.761929	5.66027	-4.22229	0.00033175	0.017132	0.103523	Exc
LKAAEAR1	-1.95035	2.06712	-4.21984	0.000333768	0.0171593	0.301088	Exc
CDH6	-0.98969	5.79502	-4.21663	0.000336436	0.0171631	0.0440977	Exc
FRMPD2	-1.96579	4.6336	-4.21205	0.000340275	0.0171631	0.174289	Exc
HID1	0.688476	4.26721	4.21084	0.000341296	0.0171631	0.196442	Exc
LDOC1	-1.61025	4.31039	-4.21151	0.000340728	0.0171631	0.21324	Exc
TIMM17A	-1.00681	5.23303	-4.21473	0.000338022	0.0171631	0.129336	Exc
MLF2	-1.13764	5.59831	-4.19764	0.000305782	0.0172029	0.267812	Inh
MYL12B	-1.42662	5.24134	-4.19953	0.000304304	0.0172029	0.302452	Inh
SCN1B	-0.940722	5.62871	-4.19397	0.00030868	0.0172799	0.268779	Inh
FAM118A	-2.17663	3.91264	-5.35278	1.75637e-05	0.0173546	3.01031	Oli
KLRC4-KLRK1	-3.23774	3.26011	-5.29087	2.05089e-05	0.0173546	2.79248	Oli
NPRL2	-3.3261	2.68632	-5.37767	1.65037e-05	0.0173546	2.77926	Oli
PFDN6	-2.10103	3.40278	-5.30231	1.99294e-05	0.0173546	2.76064	Oli
LMO1	-1.67579	1.83564	-4.2027	0.000348248	0.0173611	0.252942	Exc
UQCRFS1	-2.09255	4.97232	-4.20341	0.000347631	0.0173611	0.110228	Exc
BRINP2	4.96652	3.36201	5.25233	2.25897e-05	0.0173777	2.69375	Oli
RAN	-1.43353	5.53125	-4.18814	0.000313328	0.0174537	0.242385	Inh
GCSH	-1.34938	4.07334	-4.19072	0.000358732	0.0178067	0.173476	Exc
IGFBP2	-2.07033	3.97694	-4.18622	0.00036275	0.0178179	0.169358	Exc
SLC2A13	0.466944	9.44315	4.18705	0.000362004	0.0178179	-0.106564	Exc
ST20	-1.32709	1.56646	-4.18491	0.000363925	0.0178179	0.183365	Exc
TMEM60	-1.62728	2.97483	-4.18356	0.000365147	0.0178179	0.227492	Exc
TMSB4X	-1.68892	7.72285	-4.17783	0.00032172	0.0178334	0.0434034	Inh
BABAM1	-1.02601	4.27845	-4.16896	0.000329122	0.0179665	0.305843	Inh
KC6	2.57498	0.409438	4.16798	0.000329949	0.0179665	-0.396309	Inh
MAP2	0.349243	10.2883	4.16736	0.000330476	0.0179665	-0.00746207	Inh
SAP18	-1.16514	5.49906	-4.17175	0.000326773	0.0179665	0.223574	Inh
ARPC4	-1.29097	4.38729	-4.17482	0.000373129	0.0180792	0.11865	Exc
VDAC2	-1.35948	5.8124	-4.17427	0.000373642	0.0180792	-0.0375938	Exc
DEXI	-1.32886	4.3827	-4.16059	0.000336253	0.0181931	0.27839	Inh
SUCLA2	-0.731692	6.55531	-4.1694	0.000378177	0.0182221	-0.131193	Exc
ADAMTS12	-1.57621	2.86001	-4.1483	0.000347014	0.0183366	0.181706	Inh
ARPC3	-0.894689	5.61517	-4.15021	0.000345326	0.0183366	0.132295	Inh
CUEDC2	-0.934425	4.26396	-4.14989	0.000345606	0.0183366	0.259703	Inh
KCTD12	-1.15075	4.51796	-4.15075	0.000344842	0.0183366	0.22832	Inh
SGK1	0.829402	8.25728	4.15164	0.000344057	0.0183366	-0.0726501	Inh
SUPT5H	3.3237	5.00894	4.80185	6.31721e-05	0.0183571	1.748	Mic
ASF1A	-0.95825	3.27694	-4.16094	0.000386172	0.018503	0.165971	Exc
ROBO1	0.639343	8.56349	4.15985	0.00038722	0.018503	-0.195449	Exc
ISCU	-1.14137	6.20622	-4.14018	0.000354311	0.0186351	0.0745183	Inh
BNIP3	-1.47045	6.82609	-4.147	0.000399731	0.0186834	-0.189238	Exc
DUSP1	-2.93274	3.32773	-4.14902	0.000397739	0.0186834	0.143301	Exc
HIST1H2AC	-1.29623	1.2703	-4.15399	0.000392878	0.0186834	0.113322	Exc
NBPF9	0.969417	3.04641	4.15098	0.000395813	0.0186834	0.139359	Exc
TALDO1	-0.938777	5.21433	-4.14599	0.00040073	0.0186834	-0.0495006	Exc
TCEA2	-1.2532	5.40554	-4.14966	0.000397108	0.0186834	-0.0248472	Exc
CHRNB3	-2.12337	1.35199	-4.14212	0.00040459	0.0187873	0.069721	Exc
CRHBP	-1.15869	5.562	-4.13457	0.000359441	0.0188174	0.13018	Inh
C20orf24	-2.05909	2.60901	-4.12976	0.0003639	0.018963	0.0932983	Inh
GNAS	-1.13782	9.41721	-4.12745	0.000366055	0.0189878	-0.110796	Inh
PCDHB2	-1.12806	1.84966	-4.13491	0.000411875	0.0190488	0.109513	Exc
NXN	0.857033	4.86319	4.11971	0.000373383	0.019105	0.144262	Inh
PABPC1L2A	-2.61441	1.63027	-4.12324	0.000370019	0.019105	-0.185244	Inh
SNX32	0.505072	6.01018	4.12148	0.000371694	0.019105	0.0340857	Inh
EYA2	-1.50056	2.73466	-4.10947	0.000383298	0.0191186	0.0176295	Inh
MED11	-1.88392	3.07881	-4.10953	0.000383243	0.0191186	0.115903	Inh
PPP1R1A	-1.48772	2.98834	-4.10897	0.000383791	0.0191186	0.118818	Inh
SEC61G	-1.41978	5.1378	-4.11004	0.000382738	0.0191186	0.0976652	Inh
TMEM132D	0.509514	9.58916	4.11643	0.000376532	0.0191186	-0.045984	Inh
TNKS	0.486533	8.6515	4.11203	0.000380799	0.0191186	-0.14036	Inh
KCNH7	0.486511	9.34692	4.10654	0.00038619	0.0191537	-0.175002	Inh
GALNT18	0.835248	7.84832	4.12945	0.000417472	0.019178	-0.246133	Exc
PSMC4	-1.17744	4.3056	-4.12733	0.000419665	0.019178	-0.00721777	Exc
ZDHHC19	1.72628	0.96124	4.12736	0.000419634	0.019178	-0.0203626	Exc
ATRAID	-1.39217	3.23325	-4.10225	0.00039045	0.0191965	0.126525	Inh
MYL6B	-0.877828	5.65462	-4.10275	0.000389956	0.0191965	0.0280771	Inh
CMPK1	-0.425939	6.11739	-4.12136	0.00042591	0.0192558	-0.187752	Exc
GABRB1	0.797373	9.3	4.12383	0.000423321	0.0192558	-0.293749	Exc
TUBA1B	-1.83962	8.75116	-4.12091	0.000426383	0.0192558	-0.255535	Exc
NOP10	-2.11516	3.7898	-4.11711	0.000430415	0.0192866	0.0246577	Exc
TMEM17	-1.50682	2.59877	-4.11817	0.000429293	0.0192866	0.0859813	Exc
IMPACT	-0.696138	4.07038	-4.11031	0.000437712	0.0194872	-0.00636769	Exc
NT5C3B	-1.42059	4.93534	-4.10979	0.000438277	0.0194872	-0.101494	Exc
EEF1A2	-1.26659	6.68202	-4.09373	0.000399056	0.0195347	-0.0838083	Inh
KLF13	-0.486958	6.02176	-4.10706	0.000441252	0.0195441	-0.160883	Exc
C17orf58	-1.38652	3.48811	-4.10348	0.000445169	0.0195446	0.0329943	Exc
CYC1	-2.52348	4.26793	-4.09423	0.000455478	0.0195446	-0.069704	Exc
GABRA3	0.690702	6.23892	4.09029	0.000459933	0.0195446	-0.251084	Exc
LINC00393	1.58503	1.0961	4.09571	0.000453808	0.0195446	-0.0311635	Exc
PRMT5	-0.920174	3.2702	-4.09916	0.00044995	0.0195446	0.0256578	Exc
RASGRP1	-0.924051	6.8008	-4.09878	0.000450375	0.0195446	-0.311591	Exc
RHEB	-0.723388	7.38615	-4.09569	0.000453833	0.0195446	-0.341108	Exc
RNF208	-1.024	5.12525	-4.10348	0.000445169	0.0195446	-0.076752	Exc
SNRPB	-1.55952	4.07955	-4.09226	0.000457702	0.0195446	-0.0628829	Exc
TTC9B	-1.76865	6.3082	-4.09122	0.000458875	0.0195446	-0.273382	Exc
VAMP1	-1.48869	4.78188	-4.09903	0.000450098	0.0195446	-0.0857403	Exc
ASPDH	-1.76485	3.19381	-4.08126	0.000470324	0.0197376	-0.00259506	Exc
COPE	-1.91347	4.94108	-4.07892	0.000473045	0.0197376	-0.16956	Exc
MRPS26	-1.25367	4.7737	-4.08234	0.000469067	0.0197376	-0.139922	Exc
TMEM107	-0.681896	3.53018	-4.07977	0.000472054	0.0197376	-0.0264306	Exc
UBE2S	-1.8559	4.55147	-4.07996	0.000471829	0.0197376	-0.131848	Exc
LINC01470	1.01376	2.70318	4.07554	0.000477021	0.0198317	-0.00809703	Exc
SNX9	0.558959	7.26981	4.07315	0.00047984	0.0198456	-0.413005	Exc
TRADD	-1.65169	1.23069	-4.07234	0.000480801	0.0198456	-0.068503	Exc
TMEM126B	-0.951422	4.75917	-4.08483	0.000408256	0.019899	0.0583195	Inh
CFL1	-1.58424	7.5614	-4.06897	0.00048483	0.0199404	-0.36811	Exc
AP2S1	-1.55894	5.79209	-4.05638	0.000500151	0.0199991	-0.304616	Exc
BABAM1	-0.95545	5.02033	-4.06496	0.000489654	0.0199991	-0.197107	Exc
GSTM3	-1.78192	4.34528	-4.06246	0.000492696	0.0199991	-0.161182	Exc
OAT	-1.00529	6.60367	-4.06072	0.000494813	0.0199991	-0.361702	Exc
PSMB2	-0.624368	5.84557	-4.06251	0.000492636	0.0199991	-0.33275	Exc
SMIM32	-2.70731	-0.253196	-4.05707	0.0004993	0.0199991	-0.277181	Exc
SPDYE3	0.903574	2.99439	4.05707	0.000499299	0.0199991	-0.0744279	Exc
SPRED1	0.910514	7.77943	4.05987	0.000495861	0.0199991	-0.451951	Exc
BEX1	-1.68085	7.27397	-4.07839	0.000415033	0.0200788	-0.174149	Inh
LDOC1	-1.2877	3.99263	-4.07795	0.000415496	0.0200788	0.0994246	Inh
ANGPTL5	-1.72948	0.510809	-4.07217	0.000421691	0.0202914	-0.758396	Inh
LENG1	-1.75975	1.82909	-4.06808	0.000426118	0.0203314	-0.192613	Inh
ZNF257	1.90239	2.11549	4.06873	0.000425417	0.0203314	-0.0720661	Inh
VWC2	0.43705	9.13385	4.06505	0.000429443	0.020404	-0.288181	Inh
CWC15	3.52333	4.46004	4.73841	7.443e-05	0.0204269	1.50888	Mic
UCHL1	-1.59737	8.67852	-4.04556	0.000513711	0.0204702	-0.471712	Exc
ITPRIP	-2.04668	5.2617	-4.71448	7.91814e-05	0.0205872	1.58043	Mic
RPL8	-1.10679	6.06933	-4.05949	0.000435581	0.020609	-0.0871534	Inh
SNAP25	-0.86574	11.1534	-4.03807	0.000523307	0.0206384	-0.432854	Exc
TDP1	0.670163	4.77374	4.04052	0.00052014	0.0206384	-0.243058	Exc
UBE2M	-1.35515	4.85718	-4.03864	0.000522574	0.0206384	-0.250948	Exc
PCSK1N	3.50414	4.00146	4.99116	3.70893e-05	0.0206722	2.19121	Ast
WFS1	-1.58757	6.57071	-4.98162	3.8021e-05	0.0206722	2.27287	Ast
CETN2	-1.65363	3.8612	-4.03016	0.000533635	0.020695	-0.158688	Exc
CFAP221	0.677351	7.01439	4.03385	0.000528793	0.020695	-0.426635	Exc
EIF3L	-0.479662	5.97497	-4.02737	0.000537323	0.020695	-0.390063	Exc
FSD1	-1.02601	5.34633	-4.03405	0.000528532	0.020695	-0.331436	Exc
GPAA1	-1.54406	4.151	-4.02824	0.000536164	0.020695	-0.198061	Exc
HFM1	0.964296	4.66034	4.02924	0.000534849	0.020695	-0.219009	Exc
IMP3	-1.68909	3.61928	-4.02766	0.000536936	0.020695	-0.171055	Exc
RFWD2	0.47574	8.27986	4.05396	0.000441783	0.0208154	-0.290182	Inh
PACS2	0.431489	5.75376	4.02117	0.000545618	0.0209444	-0.3833	Exc
PRDM11	0.559553	4.74254	4.01766	0.000550367	0.0210566	-0.338696	Exc
COX7B	-0.930104	5.53722	-4.04573	0.000451187	0.0211702	-0.101749	Inh
DCXR	-1.77879	3.2075	-4.01149	0.000558814	0.021267	-0.163147	Exc
EIF3G	-1.82408	3.62383	-4.01095	0.000559562	0.021267	-0.203339	Exc
ALK	0.794615	8.821	4.04089	0.000456794	0.0213447	-0.312767	Inh
HSP90AA1	-1.40073	8.99428	-4.03541	0.000463238	0.0215568	-0.32682	Inh
MICU2	0.368422	7.33918	4.00187	0.000572245	0.0216775	-0.573371	Exc
ACTR6	-0.796382	5.72503	-3.99787	0.000577933	0.0218212	-0.413844	Exc
EPC2	0.467745	7.21945	3.98077	0.000602839	0.021903	-0.620834	Exc
FAM173A	-1.22148	5.2439	-3.98003	0.000603946	0.021903	-0.418213	Exc
FAM89B	-1.45048	4.29571	-3.98748	0.00059294	0.021903	-0.284748	Exc
GALT	-0.657409	3.91964	-3.9913	0.000587379	0.021903	-0.251123	Exc
KIF13A	0.857857	6.94895	3.99304	0.000584853	0.021903	-0.576151	Exc
MRPL12	-2.4652	3.13705	-3.98501	0.000596561	0.021903	-0.229769	Exc
NENF	-1.20242	5.27805	-3.98609	0.000594975	0.021903	-0.421163	Exc
PCNA	-1.21219	2.79654	-3.98417	0.000597805	0.021903	-0.220119	Exc
PDE8A	0.752774	6.37431	3.97944	0.000604825	0.021903	-0.576772	Exc
PHYH	-0.879437	4.14188	-3.98227	0.000600615	0.021903	-0.333961	Exc
SGMS2	0.727081	3.38742	3.98536	0.000596057	0.021903	-0.264887	Exc
SMARCAL1	0.504737	5.33342	3.9857	0.000595554	0.021903	-0.415591	Exc
TMEM126A	-1.25955	4.1585	-3.9836	0.000598647	0.021903	-0.327787	Exc
TSC22D2	-1.33468	8.49446	-4.66931	8.89922e-05	0.0219811	1.27578	Mic
TMEM101	-1.07109	2.99591	-3.97604	0.00060992	0.0220183	-0.246921	Exc
ABTB1	-0.725041	5.04724	-3.97365	0.000613528	0.0220793	-0.411916	Exc
CCDC178	1.20011	3.78422	3.96741	0.000623051	0.0221452	-0.338735	Exc
KBTBD4	-1.15883	3.07186	-3.96777	0.000622488	0.0221452	-0.258669	Exc
WDR27	0.623518	6.39162	3.96957	0.000619739	0.0221452	-0.532671	Exc
ZC3H14	0.493392	7.11864	3.96877	0.000620967	0.0221452	-0.656844	Exc
PEF1	-1.40147	4.48214	-3.96567	0.000625729	0.022172	-0.392347	Exc
LRRC2	1.55703	5.00786	3.96252	0.000630614	0.0222432	-0.466373	Exc
POLR3H	-1.20617	4.63409	-3.96188	0.000631602	0.0222432	-0.430538	Exc
KCTD16	0.455804	10.0148	4.01949	0.000482473	0.0223598	-0.331681	Inh
DCTN3	-1.93902	4.89033	-3.95575	0.000641238	0.0224732	-0.462004	Exc
MRPL4	-1.2008	4.51001	-3.95524	0.000642035	0.0224732	-0.422336	Exc
CA13	0.687914	4.28868	3.95006	0.00065029	0.0226932	-0.406014	Exc
MPC2	-1.31528	5.91509	-3.94785	0.000653854	0.0227486	-0.593557	Exc
NR3C1	0.504186	8.69183	3.94594	0.000656939	0.0227871	-0.714619	Exc
SPAG7	-1.34408	4.49306	-3.94354	0.000660827	0.0228531	-0.443147	Exc
SOBP	0.398568	8.48488	3.94112	0.000664792	0.0229214	-0.723814	Exc
TMEM14C	-1.57215	4.34973	-3.93691	0.000671731	0.0230915	-0.458205	Exc
BNIP3L	-0.423577	6.99917	-4.00491	0.00050077	0.0231131	-0.349784	Inh
COPS6	-1.18926	5.15506	-3.92923	0.000684573	0.0231189	-0.541685	Exc
CYTH2	-1.53661	3.96618	-3.93392	0.000676692	0.0231189	-0.420526	Exc
LINC00310	0.726594	3.02966	3.93317	0.00067794	0.0231189	-0.344065	Exc
SNCB	-1.44536	7.60269	-3.9309	0.000681748	0.0231189	-0.695646	Exc
STOML2	-1.63587	4.01684	-3.93005	0.000683182	0.0231189	-0.426091	Exc
UHMK1	-0.57207	6.68601	-3.9298	0.000683598	0.0231189	-0.659051	Exc
PCBD1	-1.5537	3.82668	-4.00318	0.000502983	0.0231209	-0.072319	Inh
GHITM	-1.42819	6.84323	-3.92764	0.000687249	0.0231414	-0.693148	Exc
C21orf2	-0.914222	4.39138	-3.92357	0.000694187	0.0231718	-0.464846	Exc
E2F5	0.746207	3.77222	3.92548	0.00069092	0.0231718	-0.429097	Exc
SELENOT	-0.718134	6.40548	-3.92389	0.000693628	0.0231718	-0.664954	Exc
TMA7	-0.985543	6.2709	-3.9992	0.000508118	0.0232624	-0.273259	Inh
SLC2A3	-1.10367	5.54182	-3.92005	0.000700234	0.0233061	-0.584639	Exc
PRELID1	-1.80685	4.17499	-3.99469	0.000513999	0.0233426	-0.0994816	Inh
TCIM	-1.63132	4.87625	-3.99616	0.00051208	0.0233426	-0.126235	Inh
ERH	-1.05639	5.34928	-3.99202	0.000517515	0.0234082	-0.203627	Inh
NOL4	0.719592	8.45359	3.9128	0.000712855	0.0235897	-0.805992	Exc
VDAC1	-1.04324	6.92152	-3.91371	0.000711257	0.0235897	-0.727638	Exc
ISCA2	-1.45535	2.86006	-3.91081	0.00071635	0.0236138	-0.385275	Exc
KCNQ4	0.987252	3.15532	3.90887	0.000719783	0.0236138	-0.392499	Exc
TEKT3	1.47821	1.02306	3.90775	0.000721782	0.0236138	-0.461406	Exc
YIPF7	1.16967	3.63028	3.90909	0.000719405	0.0236138	-0.482406	Exc
WDR17	0.460717	8.37292	3.90436	0.000727826	0.023744	-0.829881	Exc
JOSD2	-1.50008	3.21168	-3.90035	0.000735052	0.0238447	-0.428516	Exc
NEDD1	1.03271	2.75598	3.90068	0.000734464	0.0238447	-0.396505	Exc
REC8	-2.55285	2.80966	-5.05943	3.66886e-05	0.0238815	2.15833	Oli
RSPO2	2.73987	2.16267	5.07402	3.53652e-05	0.0238815	2.13351	Oli
CCDC115	-1.33453	4.10317	-3.89748	0.000740267	0.02394	-0.496452	Exc
NPY	-3.66472	-0.142892	-3.89645	0.000742149	0.02394	-0.696042	Exc
DIABLO	-3.06069	2.22954	-5.58582	7.81914e-06	0.0239448	2.43378	Opc
KSR2	2.6126	4.6958	4.90169	4.68126e-05	0.0240383	2.04742	Ast
GRASP	-0.639179	4.94952	-3.89147	0.000751306	0.0241677	-0.604311	Exc
CSTF2T	-1.32023	3.27461	-3.97612	0.000538947	0.0242805	-0.155558	Inh
METTL8	0.54239	5.91268	3.97396	0.000541921	0.0243176	-0.333515	Inh
ANKRD34C	-1.50099	2.31136	-3.88604	0.000761422	0.0244249	-0.422467	Exc
LHFPL4	3.17201	2.77324	5.02092	4.04283e-05	0.024436	2.18711	Oli
CHCHD2	-1.74344	5.96791	-3.97027	0.000547041	0.0244504	-0.314433	Inh
EMC6	-2.16011	3.38406	-3.88068	0.000771546	0.0245439	-0.489118	Exc
EPB41L2	0.564911	8.87176	3.88031	0.000772245	0.0245439	-0.867953	Exc
OAZ2	-0.90734	5.55599	-3.88114	0.000770665	0.0245439	-0.708108	Exc
YIPF3	-1.42216	4.26219	-3.87957	0.000773658	0.0245439	-0.55439	Exc
ADI1	-0.837258	3.70266	-3.87831	0.000776059	0.0245525	-0.531134	Exc
INPP1	-0.785232	5.13699	-3.87487	0.000782652	0.024624	-0.693909	Exc
LAMTOR5	-1.8873	5.16646	-3.87379	0.000784734	0.024624	-0.684156	Exc
MIS12	-0.831091	3.57867	-3.8742	0.000783956	0.024624	-0.505652	Exc
TFPI	2.19611	0.781443	3.87212	0.00078797	0.0246583	-0.552782	Exc
ARFGEF3	0.375957	8.25965	3.86954	0.000792983	0.024694	-0.908152	Exc
C9orf78	-1.26283	5.1062	-3.86817	0.000795665	0.024694	-0.674468	Exc
DCDC2	1.10955	4.43688	3.86704	0.000797887	0.024694	-0.655719	Exc
MYO3A	-1.84251	0.0976437	-3.86388	0.000804121	0.024694	-0.654292	Exc
NHP2	-2.28185	4.62502	-3.8648	0.000802294	0.024694	-0.642518	Exc
WDR45	-1.07774	3.90312	-3.86418	0.00080353	0.024694	-0.574	Exc
WNT2B	0.71861	3.63745	3.86813	0.000795749	0.024694	-0.550443	Exc
ACOX1	1.03736	5.05824	4.92621	5.13425e-05	0.0248084	2.01284	Oli
LNX2	2.94956	2.81063	4.96294	4.67952e-05	0.0248084	2.05722	Oli
SLC35A4	-2.73024	2.92154	-4.91887	5.23028e-05	0.0248084	1.87597	Oli
TBCB	-1.43714	6.67525	-4.91534	5.27714e-05	0.0248084	1.91184	Oli
GSPT2	-1.42129	3.29728	-3.96131	0.000559687	0.0249171	-0.169167	Inh
ARAF	-1.66631	3.63555	-4.79401	7.17112e-05	0.0249824	1.6941	Oli
ATP8A2	5.1067	3.962	4.87123	5.89928e-05	0.0249824	1.88527	Oli
KRTCAP2	-3.35469	2.87074	-4.84647	6.28026e-05	0.0249824	1.77708	Oli
MED12L	2.63664	2.71523	4.8254	6.6239e-05	0.0249824	1.73188	Oli
PRDX4	-2.43947	3.41381	-4.82466	6.63619e-05	0.0249824	1.76471	Oli
RNASEH2C	-2.19546	4.17618	-4.78262	7.38075e-05	0.0249824	1.67905	Oli
TRAPPC6A	-1.30432	4.82267	-4.80437	6.98574e-05	0.0249824	1.71211	Oli
COPS3	-0.749471	5.08507	-3.85699	0.000817871	0.0250072	-0.693546	Exc
ECI1	-0.961787	3.16247	-3.85491	0.00082205	0.0250072	-0.527704	Exc
EGR4	-3.14731	2.70246	-3.85444	0.000823006	0.0250072	-0.497008	Exc
MUM1L1	-0.790429	4.78028	-3.8545	0.000822896	0.0250072	-0.673125	Exc
LMO4	1.28647	6.28632	5.45753	1.08893e-05	0.02501	3.41829	Opc
RYBP	0.514053	6.94959	3.95733	0.000565398	0.0250726	-0.467401	Inh
SSBP4	-1.06327	5.05618	-3.95559	0.000567904	0.0250854	-0.239093	Inh
CFAP53	-0.99023	2.52155	-3.95395	0.00057029	0.0250928	-0.31768	Inh
ANAPC13	-1.11657	3.90304	-3.95228	0.00057272	0.025102	-0.186455	Inh
LINC02060	1.03707	3.35842	3.94953	0.000576743	0.0251807	-0.192247	Inh
LINC02074	1.387	1.83632	3.84846	0.00083521	0.0253113	-0.516498	Exc
SLC25A23	-0.706348	5.89014	-3.84686	0.000838507	0.0253445	-0.814591	Exc
AARD	-2.40391	1.81494	-3.94542	0.000582812	0.0253478	-0.533591	Inh
EPC2	0.491467	7.19353	3.94075	0.000589802	0.0254936	-0.526536	Inh
LSM1	-0.642728	4.56886	-3.94017	0.000590673	0.0254936	-0.245664	Inh
UFC1	-1.49388	3.79121	-3.93588	0.000597154	0.0256753	-0.222981	Inh
PFN1	-1.76364	4.41098	-3.93117	0.000604371	0.0258872	-0.267261	Inh
SCAND1	-1.38646	4.50348	-3.92711	0.000610652	0.0260576	-0.270986	Inh
EEF1A2	-1.76786	7.39333	-3.82948	0.000875111	0.0262442	-0.952146	Exc
PFN1	-2.50268	4.90869	-3.82992	0.000874162	0.0262442	-0.746494	Exc
SQLE	-0.889101	4.96742	-3.83032	0.000873305	0.0262442	-0.770577	Exc
HNRNPH1	-0.34518	6.71099	-3.82665	0.000881217	0.0263164	-0.932218	Exc
MAN1A1	1.18938	7.69427	3.82625	0.000882087	0.0263164	-1.01223	Exc
INPP1	-0.822291	5.44279	-3.91837	0.000624394	0.0264444	-0.368144	Inh
VTI1A	0.349554	8.16283	3.91857	0.000624077	0.0264444	-0.595256	Inh
SMIM15	-1.36308	3.31305	-3.82241	0.000890446	0.0264971	-0.60048	Exc
WDR54	-1.17463	3.71293	-3.82028	0.000895119	0.0265675	-0.630196	Exc
ACTG1	-1.13759	7.14852	-3.91405	0.000631297	0.026637	-0.564509	Inh
FNDC3A	0.616536	7.74234	3.81617	0.000904213	0.0267684	-1.03869	Exc
C19orf24	-2.47038	3.16414	-3.80858	0.000921246	0.0268109	-0.630048	Exc
CDH24	-1.62035	1.91038	-3.80892	0.000920463	0.0268109	-0.591896	Exc
CEBPB	-1.03479	4.52264	-3.81426	0.000908467	0.0268109	-0.717422	Exc
EBP	-1.11117	4.05793	-3.80724	0.000924272	0.0268109	-0.719484	Exc
FBXL13	0.55651	5.70293	3.81004	0.000917933	0.0268109	-0.907056	Exc
NECAP1	-0.895289	5.70944	-3.81319	0.000910865	0.0268109	-0.885236	Exc
PYCR2	-1.23369	3.71576	-3.80901	0.000920267	0.0268109	-0.676221	Exc
SCMH1	0.517443	7.87201	3.80819	0.000922111	0.0268109	-1.01443	Exc
BZW1	-0.762016	6.00281	-3.80548	0.000928281	0.0268595	-0.947862	Exc
PARD6A	-1.91185	3.90936	-3.80409	0.000931459	0.0268839	-0.701739	Exc
C19orf70	-1.24616	4.64658	-3.90825	0.000640682	0.0269325	-0.322244	Inh
STMN1	-1.67505	8.75003	-3.80219	0.000935812	0.026942	-1.03877	Exc
DUSP2	-2.04598	2.94259	-3.79992	0.000941044	0.0270251	-0.637174	Exc
TSC22D3	-1.06477	4.4795	-3.90534	0.000645438	0.0270319	-0.318348	Inh
PRPS1	-0.997269	4.30337	-3.90018	0.000653967	0.0272122	-0.332578	Inh
TCEAL9	-1.37289	3.63722	-3.89983	0.000654556	0.0272122	-0.307402	Inh
ATP5G2	-0.769998	6.16003	-3.89782	0.000657919	0.0272373	-0.532199	Inh
MESP1	-1.36983	2.53898	-3.89659	0.000659978	0.0272373	-0.383541	Inh
ZBTB49	0.726603	3.97684	3.79522	0.000951969	0.0272708	-0.745666	Exc
CCDC124	-1.33408	4.48722	-3.78944	0.000965578	0.0275921	-0.803027	Exc
LYRM9	-2.13814	3.42141	-4.68399	9.4737e-05	0.0276436	1.4121	Oli
PIGZ	3.41608	2.17898	4.68883	9.3584e-05	0.0276436	1.35265	Oli
SAMMSON	2.65345	5.83634	4.72164	8.61231e-05	0.0276436	1.45453	Oli
SIPA1L2	1.60466	3.91539	4.69115	9.30363e-05	0.0276436	1.46467	Oli
ITM2B	-1.16266	8.43384	-3.78477	0.000976703	0.0277721	-1.09849	Exc
PGAM1	-1.8455	6.86642	-3.78508	0.000975966	0.0277721	-1.02541	Exc
PHYH	-0.974859	3.56861	-3.88634	0.00067741	0.0278551	-0.335069	Inh
PAK3	0.466022	8.96697	3.78183	0.00098378	0.0278661	-1.10489	Exc
WDR18	-1.37674	3.28679	-3.78139	0.000984847	0.0278661	-0.697118	Exc
NDUFA8	-0.865875	5.33744	-3.88427	0.000680987	0.0278673	-0.464993	Inh
TGFBR1	1.02851	3.73193	3.88332	0.000682634	0.0278673	-0.341659	Inh
SRP14	-3.35793	4.14601	-4.55864	0.000118476	0.0278701	1.06369	Mic
MLLT3	0.456512	8.78654	3.88124	0.000686254	0.0279143	-0.699581	Inh
MRPL57	-1.43409	4.88431	-3.7763	0.000997236	0.0281475	-0.884036	Exc
CDHR3	0.646269	6.44003	3.87441	0.000698269	0.0281753	-0.631715	Inh
POMP	-0.925521	5.58647	-3.87195	0.000702638	0.0281753	-0.539471	Inh
SELENOH	-0.890921	5.2532	-3.8727	0.000701306	0.0281753	-0.464014	Inh
TRAPPC2B	-1.86608	2.71747	-3.87416	0.000698718	0.0281753	-0.411184	Inh
KLC1	-0.790679	7.34393	-3.86836	0.000709085	0.0282625	-0.68711	Inh
PCNP	-0.487751	6.69776	-3.86796	0.000709813	0.0282625	-0.676291	Inh
TCEAL9	-1.19858	3.7809	-3.77274	0.00100597	0.0283246	-0.771763	Exc
SKP1	-1.36204	7.60725	-3.77152	0.001009	0.0283405	-1.10601	Exc
FLYWCH2	-0.67512	4.40207	-3.76968	0.00101356	0.0283625	-0.841683	Exc
ZNF804A	0.892956	7.58206	3.76922	0.00101471	0.0283625	-1.14137	Exc
FUT2	-3.50482	3.089	-4.81312	5.89575e-05	0.0283851	1.55024	Ast
TMEM170A	-2.08944	5.48737	-4.79742	6.14196e-05	0.0283851	1.83133	Ast
MRPL55	-0.976224	3.76454	-3.86384	0.000717284	0.0284598	-0.391569	Inh
2025-03-10	0.904674	2.64173	3.76453	0.00102646	0.0286215	-0.703306	Exc
SLC25A5	-2.22309	5.03795	-3.76342	0.00102925	0.0286301	-0.918982	Exc
RTL8A	-1.54272	3.86588	-3.76204	0.00103275	0.0286581	-0.793364	Exc
BRI3	-0.946729	5.97357	-3.8556	0.000732455	0.028759	-0.616089	Inh
DPY30	-0.445054	5.75628	-3.85744	0.000729031	0.028759	-0.563632	Inh
PNOC	-1.21852	5.16399	-3.8558	0.000732082	0.028759	-0.522548	Inh
COX6B1	-1.32941	5.89748	-3.85401	0.000735413	0.0287753	-0.592005	Inh
HMOX2	-0.660546	5.6407	-3.75934	0.00103961	0.0287792	-0.998487	Exc
ASMTL	-0.65602	4.58982	-3.7568	0.00104611	0.0288205	-0.890258	Exc
MAGEH1	-1.77578	5.18587	-3.75748	0.00104436	0.0288205	-0.946889	Exc
C14orf119	-1.62676	2.45535	-3.75508	0.00105052	0.0288511	-0.713934	Exc
ZNHIT2	-2.31146	1.58805	-3.75442	0.00105223	0.0288511	-0.711914	Exc
GPR135	0.648146	5.93408	3.85108	0.000740915	0.0288906	-0.644378	Inh
CTSF	-2.28293	4.19233	-4.63996	0.000105913	0.0289109	1.34453	Oli
RPL12	-2.36604	4.62367	-4.64826	0.000103708	0.0289109	1.35464	Oli
FAM50B	-1.86243	2.68309	-3.75159	0.00105956	0.0289444	-0.729647	Exc
GPC5	1.37785	7.1824	3.75117	0.00106066	0.0289444	-1.19421	Exc
ERH	-1.33391	5.7145	-3.7486	0.00106735	0.0290583	-1.02584	Exc
TTC28	0.653518	9.03881	3.84679	0.000749017	0.0291061	-0.824567	Inh
C1QTNF4	-2.14294	5.70662	-3.74228	0.00108401	0.0291677	-1.03638	Exc
CYR61	-2.73769	1.95159	-3.74227	0.00108404	0.0291677	-0.737409	Exc
IRF2	0.741368	4.96423	3.74246	0.00108353	0.0291677	-0.955791	Exc
RITA1	-0.912732	3.64177	-3.74416	0.00107902	0.0291677	-0.808572	Exc
SRSF9	-1.14076	5.34296	-3.74504	0.0010767	0.0291677	-0.979826	Exc
UCHL3	1.72919	5.46296	4.52267	0.000130023	0.0291961	1.11788	Mic
ATP1B1	-1.27033	9.53601	-3.73591	0.00110108	0.0292034	-1.16919	Exc
BRD3OS	-0.953316	4.28269	-3.73644	0.00109965	0.0292034	-0.89166	Exc
DNAJA1	-1.1288	6.64397	-3.73235	0.00111072	0.0292034	-1.12472	Exc
FABP3	-1.74248	4.61335	-3.73814	0.00109508	0.0292034	-0.947244	Exc
HMGCS1	-0.798804	6.7096	-3.73372	0.00110699	0.0292034	-1.13171	Exc
HRAS	-1.36996	4.50783	-3.73486	0.00110391	0.0292034	-0.914978	Exc
OR1L8	1.73964	0.168571	3.73321	0.00110839	0.0292034	-0.869785	Exc
TIMM22	-1.12379	3.42233	-3.73622	0.00110023	0.0292034	-0.824604	Exc
TKT	-1.28993	5.73236	-3.74043	0.00108894	0.0292034	-1.06616	Exc
TNFSF13B	0.641631	5.02484	3.7383	0.00109464	0.0292034	-0.965012	Exc
FKBP1B	-1.42826	2.00039	-3.84205	0.00075809	0.0292038	-0.663724	Inh
HNRNPK	-0.601641	6.94052	-3.84143	0.000759279	0.0292038	-0.735069	Inh
ZNF532	0.349838	7.70388	3.84379	0.000754742	0.0292038	-0.779705	Inh
ATP5H	-1.00298	5.66408	-3.83709	0.000767697	0.029219	-0.610519	Inh
SLC25A11	-1.17864	3.75477	-3.83591	0.00077001	0.029219	-0.451674	Inh
SMIM19	-1.08704	4.5122	-3.83912	0.000763758	0.029219	-0.483883	Inh
VPS28	-1.42892	4.73361	-3.83634	0.000769165	0.029219	-0.487159	Inh
DUSP2	-2.40303	0.856322	-3.83439	0.000772969	0.0292332	-1.01026	Inh
CCDC152	-1.41524	2.55755	-3.73057	0.00111557	0.0292641	-0.774572	Exc
CALR	-1.48934	4.51763	-3.7275	0.001124	0.0293618	-0.947803	Exc
ECHS1	-0.965782	4.5484	-3.72661	0.00112646	0.0293618	-0.965927	Exc
SH2B3	0.646581	4.6692	3.72643	0.00112695	0.0293618	-0.965805	Exc
IVNS1ABP	-0.499005	5.42922	-3.83082	0.000780014	0.0294013	-0.605124	Inh
MARCKSL1	-2.07031	3.61096	-3.72456	0.00113213	0.029404	-0.850638	Exc
SLAIN1	0.425913	6.90088	3.724	0.00113367	0.029404	-1.20426	Exc
NDUFS8	-1.46572	5.10505	-3.72274	0.00113719	0.029429	-1.02801	Exc
LINC02347	1.59923	3.4787	3.71975	0.00114555	0.0295535	-0.860671	Exc
LZIC	-0.504081	4.26021	-3.71918	0.00114713	0.0295535	-0.958772	Exc
MPP1	-1.05298	4.79658	-3.71776	0.00115114	0.0295905	-1.02856	Exc
IMPDH2	-1.63635	3.35327	-3.7163	0.00115526	0.0296302	-0.854704	Exc
CEP83	0.60223	6.22912	3.71457	0.00116017	0.0296899	-1.18101	Exc
FIS1	-1.21306	5.5933	-3.70803	0.00117889	0.0298732	-1.10711	Exc
MAP1LC3A	-1.71169	6.13101	-3.70755	0.0011803	0.0298732	-1.16514	Exc
PCED1B	1.30082	5.81976	3.70943	0.00117487	0.0298732	-1.15196	Exc
SRP14	-2.07433	6.66422	-3.71107	0.00117015	0.0298732	-1.18574	Exc
TJP2	1.02556	3.42076	3.70921	0.00117551	0.0298732	-0.881794	Exc
ASRGL1	-0.671355	4.62215	-3.70274	0.00119425	0.0300942	-1.04201	Exc
TTTY14	0.664283	4.51241	3.70312	0.00119316	0.0300942	-0.969061	Exc
SDHAF2	-1.00325	3.02937	-3.70174	0.00119719	0.0301022	-0.86609	Exc
EMC4	-1.57988	4.96639	-3.6928	0.00122368	0.0307012	-1.0821	Exc
RTL8C	-1.2212	5.49034	-3.81216	0.000817819	0.0307239	-0.639407	Inh
MERTK	-1.00582	10.0887	-4.48419	0.000143623	0.0308478	0.638426	Mic
IFT20	-0.515458	5.06339	-3.80875	0.000824916	0.0308873	-0.602709	Inh
SSB	-0.694436	6.19707	-3.80616	0.000830364	0.0308873	-0.724135	Inh
TUBA1A	-1.46679	6.37653	-3.80692	0.000828756	0.0308873	-0.755491	Inh
NUDT8	-2.47467	-0.15897	-3.68868	0.00123606	0.0309243	-1.05266	Exc
TSC22D2	0.479521	7.26945	3.68806	0.00123794	0.0309243	-1.31849	Exc
APLP2	-0.768601	7.96735	-3.67987	0.00126299	0.0313867	-1.34727	Exc
SSR4	-2.02112	3.97687	-3.67934	0.00126463	0.0313867	-0.991588	Exc
TPGS1	-1.17097	3.5422	-3.68109	0.00125925	0.0313867	-0.946398	Exc
HDDC3	-1.56592	4.54333	-3.67841	0.00126753	0.0313911	-1.05017	Exc
GNL3	-0.937263	4.77081	-3.67746	0.00127047	0.0313963	-1.07528	Exc
ATP5A1	-0.850129	6.65518	-3.79701	0.000849845	0.0314054	-0.829931	Inh
POLR2J	-1.2551	3.64602	-3.79731	0.000849189	0.0314054	-0.53776	Inh
CHMP5	-1.11117	5.64456	-3.67644	0.00127365	0.0314076	-1.19557	Exc
CCDC66	0.438439	7.00158	3.6728	0.00128504	0.0314264	-1.29448	Exc
GPX1	-2.27135	4.93949	-3.67248	0.00128603	0.0314264	-1.11369	Exc
MED11	-1.82673	2.31476	-3.6753	0.00127718	0.0314264	-0.883453	Exc
P2RX7	0.774747	6.53521	3.67184	0.00128805	0.0314264	-1.31694	Exc
PHLDA2	-2.2649	2.38228	-3.67293	0.00128463	0.0314264	-0.884311	Exc
ADA	-2.86014	4.29592	-4.73928	7.14647e-05	0.0314547	1.65858	Ast
YWHAB	-1.13493	7.59223	-3.79509	0.00085399	0.0314557	-0.897126	Inh
ATP5F1	-0.825978	5.75102	-3.79315	0.000858197	0.0315081	-0.73658	Inh
ARPC1A	-1.44279	5.36744	-3.66991	0.00129415	0.0315083	-1.1605	Exc
TVP23A	0.851294	5.96384	3.66818	0.00129963	0.031575	-1.26009	Exc
NDUFAF3	-2.13865	4.16993	-3.66706	0.00130319	0.0315948	-1.03971	Exc
CNPY2	-0.670505	5.12586	-3.66415	0.00131249	0.0317086	-1.14897	Exc
TUBB2A	-1.98574	7.35256	-3.66387	0.00131339	0.0317086	-1.3505	Exc
ATP9A	1.75437	6.40223	4.71785	7.55699e-05	0.0317497	1.61788	Ast
CHSY3	0.709589	9.09402	3.78652	0.000872733	0.0318351	-0.976784	Inh
CISD1	-0.77062	6.50714	-3.7875	0.000870553	0.0318351	-0.840286	Inh
EPHA6	0.918996	9.00505	3.65945	0.00132765	0.0319857	-1.38641	Exc
EIF3M	-0.482317	5.84101	-3.78043	0.000886282	0.0320194	-0.751943	Inh
MBIP	-0.441077	5.3465	-3.78232	0.000882059	0.0320194	-0.731098	Inh
RNASEH2A	-2.03724	1.46461	-3.78107	0.00088486	0.0320194	-0.893723	Inh
PHACTR1	0.476559	9.5765	3.7787	0.00089019	0.0320582	-0.985208	Inh
NDUFV1	-0.871744	5.8868	-3.77699	0.00089404	0.0320946	-0.784659	Inh
EIF4A3	-1.09374	3.17907	-3.77558	0.000897245	0.0321077	-0.594294	Inh
PPP1R2	-0.542761	6.50445	-3.77317	0.000902736	0.0322023	-0.876947	Inh
NSMCE1	-0.794426	3.78974	-3.65214	0.00135156	0.0324261	-1.04475	Exc
TMEM272	1.15426	1.52393	3.65237	0.00135083	0.0324261	-0.928632	Exc
LSM2	-1.89424	4.03329	-4.58118	0.000122915	0.0325032	1.21029	Oli
PIN1	-0.85154	5.69804	-3.76803	0.000914558	0.0325214	-0.785876	Inh
ACTB	-1.19081	7.64426	-3.76339	0.000925348	0.0326058	-0.950897	Inh
HINT1	-1.40248	6.36622	-3.76245	0.000927552	0.0326058	-0.866092	Inh
HIST1H2AC	-1.52081	1.24477	-3.75962	0.00093423	0.0326058	-0.916852	Inh
HS3ST5	0.846055	6.99134	3.7644	0.000923004	0.0326058	-0.95741	Inh
KIAA1211	0.624174	8.81944	3.76037	0.00093245	0.0326058	-1.03894	Inh
NEDD8	-1.43726	5.24928	-3.76061	0.000931875	0.0326058	-0.744628	Inh
ZNF782	0.595195	6.01159	3.64857	0.00136342	0.0326426	-1.32571	Exc
B4GAT1	-1.42489	6.13879	-3.64657	0.0013701	0.0327345	-1.26469	Exc
CMAS	-1.05237	6.6895	-3.64306	0.00138186	0.0328114	-1.37073	Exc
IKBKG	-1.04872	2.78601	-3.64402	0.00137866	0.0328114	-0.96395	Exc
SNX30	0.401737	6.48842	3.64356	0.0013802	0.0328114	-1.39069	Exc
CUTA	-2.06016	4.83387	-3.64146	0.00138729	0.0328726	-1.17532	Exc
ANKDD1A	0.612634	5.39623	3.74153	0.000977944	0.0328954	-0.843575	Inh
ASPHD1	-0.554997	5.45485	-3.74056	0.000980346	0.0328954	-0.780265	Inh
CCNJL	0.664371	5.8751	3.74794	0.000962233	0.0328954	-0.892766	Inh
CD320	-0.86817	3.53632	-3.74217	0.00097637	0.0328954	-0.656483	Inh
EGOT	-2.15327	0.458204	-3.75087	0.000955128	0.0328954	-1.23339	Inh
HINT2	-1.53874	2.85267	-3.74308	0.00097413	0.0328954	-0.685979	Inh
LRRTM1	-0.884137	4.55647	-3.74651	0.000965723	0.0328954	-0.689351	Inh
NKIRAS1	-0.668732	5.33259	-3.74068	0.000980064	0.0328954	-0.818675	Inh
SNAPC5	-0.970711	3.97562	-3.74091	0.00097948	0.0328954	-0.678019	Inh
SPP1	-1.17405	2.82147	-3.74583	0.00096738	0.0328954	-0.705762	Inh
TSC22D2	0.495227	7.1223	3.741	0.000979277	0.0328954	-1.0163	Inh
ZC3H15	-0.692895	6.27327	-3.7528	0.000950471	0.0328954	-0.866673	Inh
ZNF428	-0.965571	5.45935	-3.74317	0.000973908	0.0328954	-0.796674	Inh
HIVEP3	0.386362	8.95662	3.73917	0.000983802	0.0329137	-1.05967	Inh
RTL8A	-1.53468	3.87917	-3.73723	0.000988644	0.0329781	-0.674344	Inh
CHRNA4	-1.00549	3.58588	-3.63817	0.00139846	0.0330171	-1.05787	Exc
PSMB5	-1.46403	5.67764	-3.63798	0.00139913	0.0330171	-1.28842	Exc
FAM98C	-0.588225	4.69276	-3.63009	0.00142632	0.03359	-1.18293	Exc
LINC01184	0.549018	7.90126	3.62743	0.00143561	0.0337398	-1.46785	Exc
CCT8	-1.03785	5.953	-3.62644	0.0014391	0.0337528	-1.35126	Exc
ERBIN	0.46786	7.83297	3.72662	0.00101551	0.0337748	-1.11354	Inh
DUSP26	-0.617886	4.8313	-3.72513	0.00101933	0.0338024	-0.773702	Inh
JTB	-1.53319	4.55959	-3.72377	0.00102284	0.0338194	-0.751859	Inh
CDH20	0.801539	7.22712	3.72035	0.0010317	0.0340132	-1.10001	Inh
HHLA2	1.50481	0.623908	3.6213	0.00145727	0.0340404	-1.04292	Exc
POLR2E	-1.18064	4.56374	-3.62152	0.00145648	0.0340404	-1.18791	Exc
ATP5D	-2.01811	6.20136	-3.61907	0.0014652	0.0341357	-1.36278	Exc
YARS	-0.375258	6.12651	-3.61849	0.00146728	0.0341357	-1.39358	Exc
CCSER1	3.42778	4.62259	4.67277	8.49888e-05	0.0341544	1.50016	Ast
C1orf27	0.35712	6.228	3.61456	0.0014814	0.034188	-1.43822	Exc
DCTN6	-1.12773	4.79265	-3.61532	0.00147866	0.034188	-1.2296	Exc
EIF5A2	-1.14885	4.3399	-3.61512	0.00147939	0.034188	-1.2058	Exc
UQCRC1	-1.45996	5.63254	-3.61602	0.00147613	0.034188	-1.33103	Exc
HES5	-2.89424	6.08358	-4.65562	8.88748e-05	0.0342279	1.48202	Ast
PGBD5	2.32781	5.1257	4.63941	9.27087e-05	0.0342763	1.45312	Ast
NCDN	-0.79227	6.31663	-3.71595	0.00104325	0.0342937	-0.949651	Inh
APLP1	-1.28799	8.98558	-4.49805	0.000151729	0.0343005	0.762233	Oli
ASPDH	-3.09235	2.18056	-4.4921	0.000154032	0.0343005	0.814219	Oli
OPHN1	1.10682	6.11252	4.54164	0.000135865	0.0343005	1.02797	Oli
P3H1	-1.17832	4.02696	-4.50112	0.000150552	0.0343005	1.0214	Oli
SSR4	-2.06802	3.77326	-4.50438	0.000149317	0.0343005	1.02823	Oli
TMEM53	-1.39567	3.91381	-4.5225	0.000142618	0.0343005	1.0703	Oli
P4HTM	-0.838113	6.20124	-3.61104	0.00149418	0.0343155	-1.39994	Exc
SLC41A2	0.504521	7.19136	3.61167	0.00149188	0.0343155	-1.50684	Exc
ZNF593	-2.4074	2.67405	-3.61058	0.00149587	0.0343155	-1.03759	Exc
NDUFB11	-2.33948	5.00063	-3.60872	0.00150265	0.0344027	-1.27594	Exc
FAM185A	0.637472	5.88398	3.71168	0.00105456	0.0344203	-0.980964	Inh
SLC17A6	-2.85856	-0.343977	-3.71231	0.00105288	0.0344203	-1.50813	Inh
UNC79	0.495934	9.50082	3.71105	0.00105623	0.0344203	-1.14588	Inh
RAB3A	-1.95464	6.83975	-3.60686	0.00150951	0.0344911	-1.44298	Exc
SPACA9	-1.38783	3.04703	-3.60541	0.00151485	0.0345445	-1.08594	Exc
AATF	0.648336	5.4461	3.70614	0.00106941	0.0346165	-0.929781	Inh
COPS5	-0.572293	5.07759	-3.70464	0.00107346	0.0346165	-0.870537	Inh
PFDN6	-1.32933	3.66572	-3.70425	0.0010745	0.0346165	-0.740406	Inh
TRBC2	-1.91142	3.91793	-3.70724	0.00106643	0.0346165	-0.746764	Inh
RND1	-1.14436	2.5474	-3.70245	0.0010794	0.0346756	-0.811047	Inh
ARF1	-0.936083	6.89393	-3.60289	0.00152419	0.0346889	-1.44751	Exc
FLRT2	0.59138	8.66584	3.69844	0.00109037	0.0348303	-1.15512	Inh
MRPL16	-1.32381	4.03729	-3.69921	0.00108826	0.0348303	-0.772495	Inh
ADAMTS4	-2.80436	-0.0648137	-3.69725	0.00109364	0.0348364	-1.46203	Inh
HOMER3	-1.69543	4.28354	-4.46823	0.000163636	0.0348563	0.948929	Oli
ZADH2	-1.34704	4.24568	-4.46551	0.000164766	0.0348563	0.910287	Oli
CDH23	-1.20074	4.85735	-4.45543	0.000169027	0.0348854	0.904659	Oli
PPCS	-0.736244	3.64048	-3.5991	0.00153831	0.0349412	-1.16599	Exc
TUBG1	-1.21776	3.4683	-3.59654	0.00154794	0.0350217	-1.12472	Exc
VPS35	-0.985235	7.12901	-3.59714	0.00154569	0.0350217	-1.50991	Exc
ABCC8	0.384258	6.09773	3.58718	0.00158365	0.0350899	-1.47964	Exc
ARL8A	-0.982842	5.74819	-3.58697	0.00158447	0.0350899	-1.42323	Exc
CARMIL2	-1.26415	4.52466	-3.59095	0.00156916	0.0350899	-1.23785	Exc
CDH9	0.608322	8.5626	3.59184	0.00156578	0.0350899	-1.52629	Exc
FBXW4	0.511618	6.50281	3.58755	0.00158224	0.0350899	-1.44666	Exc
KPNA2	-1.14712	4.55091	-3.58904	0.00157651	0.0350899	-1.26154	Exc
MDH2	-1.80416	5.42849	-3.59203	0.00156505	0.0350899	-1.3851	Exc
MEA1	-2.05868	3.81563	-3.58723	0.00158346	0.0350899	-1.18235	Exc
MTM1	0.517859	5.64904	3.5898	0.00157357	0.0350899	-1.40858	Exc
NR3C2	0.637287	8.37352	3.58809	0.00158016	0.0350899	-1.5732	Exc
TRMT1L	-0.417759	5.26794	-3.59201	0.00156513	0.0350899	-1.37072	Exc
ZNF608	0.496977	7.72367	3.69235	0.00110725	0.0351709	-1.15251	Inh
KCNF1	-1.82535	4.98614	-3.5837	0.00159713	0.0353023	-1.3019	Exc
COX7B	-1.65469	5.61506	-3.58163	0.00160519	0.0354125	-1.42229	Exc
ALDOA	-2.29498	7.44293	-3.57397	0.00163543	0.0354436	-1.54112	Exc
ARF5	-1.81428	5.14692	-3.57499	0.00163135	0.0354436	-1.37194	Exc
BRK1	-1.49423	6.41589	-3.57348	0.00163738	0.0354436	-1.51686	Exc
GAPDH	-2.47899	8.23884	-3.57648	0.00162546	0.0354436	-1.56301	Exc
METTL24	0.871811	5.18626	3.57916	0.00161488	0.0354436	-1.39039	Exc
NANS	-0.897063	4.11028	-3.57667	0.00162472	0.0354436	-1.26278	Exc
RABAC1	-2.02517	5.73374	-3.57848	0.00161756	0.0354436	-1.41171	Exc
SIRT6	-1.09048	3.0318	-3.57659	0.00162503	0.0354436	-1.1317	Exc
SNHG28	-0.759974	2.81087	-3.5769	0.0016238	0.0354436	-1.12256	Exc
ZBTB20	0.804223	6.15165	3.57481	0.00163207	0.0354436	-1.53636	Exc
HDX	0.52464	6.57907	3.68698	0.00112236	0.0355508	-1.12424	Inh
2025-09-08	-0.678025	6.24409	-3.56784	0.00166001	0.035599	-1.48517	Exc
ATP6V0B	-1.66361	6.12124	-3.56844	0.0016576	0.035599	-1.46965	Exc
CTSZ	-1.21111	3.08175	-3.56996	0.00165145	0.035599	-1.13938	Exc
GRINA	-1.39982	5.84925	-3.57003	0.00165118	0.035599	-1.43234	Exc
GSK3A	-0.993727	5.26123	-3.56795	0.00165957	0.035599	-1.36778	Exc
PACRGL	0.358982	6.28048	3.56631	0.00166619	0.035599	-1.55091	Exc
TOP1MT	-0.850916	3.44984	-3.56698	0.00166347	0.035599	-1.14617	Exc
CD163L1	-1.13893	4.18773	-3.68466	0.00112894	0.0356593	-0.816	Inh
CHMP6	-0.831297	2.59073	-3.56352	0.00167753	0.035761	-1.13812	Exc
SDCBP	-0.941761	5.86827	-3.56292	0.00167999	0.035761	-1.46235	Exc
ATP5G2	-1.14387	5.93279	-3.56184	0.00168444	0.0357896	-1.48346	Exc
C19orf70	-1.83221	5.19364	-3.56027	0.00169088	0.0358083	-1.41569	Exc
CDK5RAP2	0.738419	6.1113	3.56011	0.00169153	0.0358083	-1.55942	Exc
ABHD14A	-1.66972	4.76169	-3.55692	0.00170468	0.0358518	-1.35983	Exc
ACHE	-0.820747	3.13813	-3.55773	0.00170136	0.0358518	-1.13903	Exc
COPG1	-0.546145	4.97833	-3.55872	0.00169727	0.0358518	-1.39989	Exc
P3H2	0.810088	6.28943	3.5566	0.00170604	0.0358518	-1.57186	Exc
NUDT18	-1.42565	1.84269	-3.55584	0.00170918	0.0358523	-1.12917	Exc
MRPL46	-1.25133	3.24657	-3.55499	0.00171273	0.0358614	-1.21544	Exc
PRSS48	-1.78361	3.54112	-4.43488	0.000178059	0.0358746	0.867178	Oli
CHGA	-0.672132	5.44008	-3.68067	0.00114035	0.0359194	-0.9536	Inh
CALB1	-1.77309	4.55753	-3.6786	0.00114631	0.036007	-0.872026	Inh
SERTM1	-0.813917	4.5949	-3.55102	0.00172936	0.0360784	-1.39317	Exc
USF2	-0.530606	5.27638	-3.55154	0.00172713	0.0360784	-1.40619	Exc
NPIPB12	2.49628	0.617683	3.67612	0.00115351	0.0361326	-1.21481	Inh
ATPIF1	-1.19303	6.31653	-3.6747	0.00115763	0.0361431	-1.06445	Inh
NDUFB8	-1.00816	5.66782	-3.67381	0.00116024	0.0361431	-0.991394	Inh
ATP9B	0.351838	7.9275	3.67192	0.00116578	0.0362159	-1.23299	Inh
ERMP1	0.612643	5.91478	3.66793	0.00117754	0.0362469	-1.0875	Inh
PAG1	0.475455	6.14337	3.66813	0.00117695	0.0362469	-1.06407	Inh
RPL22L1	-1.26903	2.81446	-3.66724	0.00117959	0.0362469	-0.843458	Inh
RPRM	-1.12817	2.73361	-3.66805	0.00117718	0.0362469	-0.854905	Inh
LINC00470	4.18908	-0.230475	3.66496	0.00118637	0.0363214	-1.51223	Inh
RRAGA	-1.11896	5.07904	-3.66427	0.00118844	0.0363214	-0.93196	Inh
USH1C	-1.43836	-0.0603017	-3.54725	0.00174528	0.0363447	-1.24352	Exc
NDUFB2	-1.05058	6.01763	-3.66287	0.00119265	0.0363518	-1.08252	Inh
FIGN	0.643036	7.22091	3.65871	0.0012052	0.036352	-1.21092	Inh
GAL3ST2	3.40011	0.818538	3.65755	0.00120873	0.036352	-1.12673	Inh
PTHLH	-0.892576	5.14736	-3.66041	0.00120007	0.036352	-0.972206	Inh
RPS27L	-0.929665	5.04609	-3.65837	0.00120625	0.036352	-0.972396	Inh
UBLCP1	-0.564085	5.80356	-3.66055	0.00119965	0.036352	-1.06197	Inh
NPIPA1	1.09136	4.26394	3.54598	0.00175066	0.0363909	-1.36157	Exc
RPRM	-1.49823	3.83758	-3.544	0.00175912	0.0364507	-1.31251	Exc
ZNF391	0.58828	4.3474	3.54382	0.00175987	0.0364507	-1.37409	Exc
ADARB2	0.768127	11.3514	3.65425	0.00121883	0.0364812	-1.28223	Inh
FAM129A	-1.36162	2.59871	-3.65403	0.00121948	0.0364812	-0.913989	Inh
CACNB2	0.61518	9.45935	3.53928	0.00177941	0.0366307	-1.672	Exc
FKBP3	-0.598804	6.61901	-3.53745	0.00178732	0.0366307	-1.63399	Exc
GABRB3	0.611008	9.77753	3.54085	0.00177265	0.0366307	-1.6669	Exc
MPP6	0.412399	7.53897	3.53982	0.00177708	0.0366307	-1.67435	Exc
MRPL47	-1.13531	4.14396	-3.53738	0.00178764	0.0366307	-1.36327	Exc
NUDT22	-0.971425	3.41946	-3.53758	0.00178678	0.0366307	-1.25565	Exc
SHC1	-2.8493	2.50403	-4.41652	0.000186538	0.036709	0.696635	Oli
C1QTNF4	-1.24515	4.84222	-3.64881	0.00123561	0.0368662	-0.940176	Inh
GAMT	-0.975166	3.79267	-3.52753	0.00183091	0.0371362	-1.31874	Exc
PAM	0.445571	8.18513	3.52952	0.00182211	0.0371362	-1.71692	Exc
SDF2	-0.809264	3.96655	-3.52762	0.00183052	0.0371362	-1.35295	Exc
UBXN2B	0.393067	6.55527	3.52737	0.00183165	0.0371362	-1.67758	Exc
UGGT1	0.320288	5.97457	3.52899	0.00182447	0.0371362	-1.62343	Exc
UNC5B	0.963506	3.60697	3.53001	0.00181996	0.0371362	-1.31321	Exc
SUPT4H1	-1.68275	3.07159	-3.64393	0.00125088	0.0372236	-0.87793	Inh
IFT27	-0.79459	4.24105	-3.52365	0.00184827	0.0372762	-1.41199	Exc
LINC00526	-2.16201	1.15749	-3.52378	0.00184769	0.0372762	-1.20262	Exc
SLC22A17	-1.11457	7.20217	-3.52488	0.00184275	0.0372762	-1.63768	Exc
FAM172A	0.431041	8.91091	3.64232	0.00125597	0.0372769	-1.31693	Inh
BEND5	-1.09957	4.25635	-3.51883	0.00187003	0.0373456	-1.41615	Exc
MRPL21	-1.33581	4.25523	-3.52003	0.0018646	0.0373456	-1.41367	Exc
PTP4A1	-1.0457	5.38994	-3.5194	0.00186744	0.0373456	-1.54023	Exc
SMDT1	-1.15888	4.82812	-3.51858	0.00187117	0.0373456	-1.45792	Exc
ST6GALNAC5	0.989432	9.44715	3.51903	0.00186914	0.0373456	-1.73107	Exc
ZNHIT1	-1.49801	4.22132	-3.52089	0.00186069	0.0373456	-1.40104	Exc
PJA1	-1.19578	4.83966	-3.51707	0.00187802	0.0373528	-1.4488	Exc
SPATS2L	0.531902	8.08469	3.51755	0.00187585	0.0373528	-1.74524	Exc
SESN1	0.452433	7.46664	3.63972	0.00126421	0.0374233	-1.27541	Inh
S100A10	-2.58246	1.1863	-3.63836	0.00126852	0.0374527	-1.1763	Inh
UBALD1	-0.660862	4.27689	-3.51457	0.00188946	0.0375156	-1.33987	Exc
LSM3	-1.39581	4.78827	-3.5134	0.00189485	0.0375578	-1.48215	Exc
BEST1	-1.11336	0.879957	-3.51236	0.00189961	0.0375875	-1.26946	Exc
BOP1	-1.15257	3.43311	-3.50921	0.00191419	0.0376818	-1.31541	Exc
MAML2	1.76923	4.70549	3.51017	0.00190974	0.0376818	-1.50607	Exc
RHNO1	-1.04669	3.00266	-3.50969	0.00191198	0.0376818	-1.27754	Exc
SLC22A18AS	-1.97157	0.797914	-3.50618	0.00192832	0.0378951	-1.28472	Exc
NT5C	-2.80549	3.53827	-4.39488	0.000197046	0.0378955	0.775615	Oli
TMTC2	0.518463	8.95595	3.63133	0.00129115	0.0380217	-1.34171	Inh
HCN2	-0.693686	4.49254	-3.50353	0.00194077	0.0380749	-1.43944	Exc
MMP24OS	-1.20694	5.55675	-3.50214	0.00194731	0.0381381	-1.5878	Exc
EHMT1	0.405347	7.36098	3.62555	0.00131003	0.0384776	-1.28598	Inh
COL5A2	1.04505	3.89462	3.62139	0.00132381	0.0384988	-0.982953	Inh
DYRK4	-1.12545	3.12229	-3.62186	0.00132224	0.0384988	-0.927858	Inh
MIEN1	-2.32624	3.33582	-3.62122	0.00132437	0.0384988	-0.922468	Inh
ZFPM2	0.79784	7.88078	3.62186	0.00132225	0.0384988	-1.35206	Inh
CHCHD10	-1.67223	6.68197	-3.49261	0.00199283	0.0386431	-1.70996	Exc
DGCR6L	-0.671364	3.27244	-3.49465	0.00198301	0.0386431	-1.33746	Exc
LIN54	0.439513	5.62938	3.49188	0.00199637	0.0386431	-1.65033	Exc
LINC00506	0.702413	5.06998	3.49115	0.00199994	0.0386431	-1.58536	Exc
MAP2K2	-0.842403	5.72479	-3.49195	0.00199606	0.0386431	-1.61392	Exc
SNCG	-2.49549	5.49751	-3.49331	0.00198948	0.0386431	-1.57969	Exc
TEX30	-1.27349	3.26258	-3.49123	0.00199952	0.0386431	-1.36382	Exc
USP24	0.396691	6.87223	3.49127	0.00199933	0.0386431	-1.75057	Exc
NDUFAF8	-1.28349	5.04728	-3.48999	0.00200557	0.0386869	-1.55723	Exc
MGST3	-0.770504	7.36104	-3.4889	0.00201085	0.0387241	-1.76696	Exc
ADRA1B	0.955724	5.40413	3.6176	0.00133647	0.0387508	-1.15494	Inh
EMC10	-0.891085	4.32365	-3.61651	0.00134014	0.0387577	-0.967292	Inh
GMPR2	-1.05662	3.60882	-3.48682	0.002021	0.0387897	-1.39111	Exc
SCOC	-1.40903	6.69446	-3.4874	0.00201819	0.0387897	-1.7427	Exc
B4GALT6	2.62463	4.60326	4.57617	0.000109317	0.038862	1.29956	Ast
TMEM160	-1.1175	5.54954	-3.61363	0.00134988	0.03894	-1.11588	Inh
ARMC5	-0.894986	2.68481	-3.48394	0.00203517	0.0389967	-1.30982	Exc
ETFB	-1.95611	5.54016	-4.37377	0.000207864	0.0390575	0.662381	Oli
FAM110B	3.23783	2.18328	4.34859	0.00022155	0.0390575	0.54776	Oli
JAK2	1.00262	6.24099	4.35052	0.000220469	0.0390575	0.541573	Oli
RBBP8	2.43515	2.59043	4.35608	0.000217391	0.0390575	0.672877	Oli
SLC4A3	-0.774565	4.47408	-3.4826	0.00204178	0.0390583	-1.44738	Exc
DXO	-0.956685	2.35594	-3.48099	0.00204975	0.0390825	-1.29695	Exc
NDUFB5	-1.1483	5.7619	-3.48098	0.00204983	0.0390825	-1.6756	Exc
2025-03-05	-0.344171	5.56953	-3.47756	0.0020669	0.0390844	-1.68929	Exc
COPS5	-0.549369	5.14678	-3.4798	0.00205569	0.0390844	-1.57726	Exc
FMC1	-1.42271	2.74975	-3.47866	0.00206138	0.0390844	-1.33451	Exc
HSD17B12	0.675085	7.33724	3.47821	0.00206362	0.0390844	-1.79321	Exc
KLC1	-1.15985	7.94683	-3.47796	0.0020649	0.0390844	-1.77956	Exc
RHOB	-1.20474	5.17457	-3.61033	0.0013611	0.0391637	-1.08542	Inh
NUCB1	-0.665009	4.97361	-3.60929	0.00136465	0.0391663	-1.06814	Inh
ELOF1	-0.956037	3.83842	-3.47587	0.00207538	0.0391805	-1.43054	Exc
GADD45A	-1.47742	3.25806	-3.47418	0.00208385	0.0392759	-1.39511	Exc
NONO	-0.574321	5.50144	-3.60662	0.00137384	0.0393299	-1.12159	Inh
MED10	-0.878344	5.63106	-3.47201	0.00209484	0.0394187	-1.68751	Exc
PHB2	-1.4076	4.13488	-3.47049	0.0021026	0.0395001	-1.47962	Exc
CFL1	-1.10791	6.45603	-3.60101	0.00139334	0.0396873	-1.25861	Inh
NPIPA1	1.19953	4.04458	3.60156	0.0013914	0.0396873	-1.00647	Inh
KLHDC3	-0.962009	6.3488	-3.46762	0.00211723	0.03971	-1.73246	Exc
CNPY2	-0.77578	5.20787	-3.59872	0.00140136	0.0398155	-1.10178	Inh
PSMB6	-1.77188	3.98775	-3.5976	0.00140531	0.0398277	-1.00192	Inh
PDZD2	0.861197	8.85014	3.46333	0.00213933	0.0400594	-1.84792	Exc
CHSY3	2.65429	4.34259	4.29881	0.0002513	0.0401227	0.554743	Oli
CRYAB	-1.52762	9.14266	-4.31163	0.00024328	0.0401227	0.289715	Oli
HECTD3	-1.68158	3.29032	-4.31987	0.000238256	0.0401227	0.604111	Oli
PIEZO1	-2.24214	3.14169	-4.30621	0.000246641	0.0401227	0.577158	Oli
TECR	-1.28999	6.08882	-4.32596	0.000234616	0.0401227	0.484986	Oli
ZNF385A	-0.593498	3.3584	-3.4617	0.00214783	0.0401532	-1.41174	Exc
RTBDN	-1.75384	2.71368	-3.46052	0.00215395	0.0402023	-1.36574	Exc
BEX2	-1.8003	7.26111	-3.45771	0.00216866	0.0403059	-1.82866	Exc
FIBP	-1.55515	4.64119	-3.45593	0.002178	0.0403059	-1.59024	Exc
LINC00116	-1.73262	4.37379	-3.45718	0.00217142	0.0403059	-1.55403	Exc
MB21D2	0.608365	5.90585	3.45546	0.00218049	0.0403059	-1.75598	Exc
PRDX6	-0.938398	4.6448	-3.45768	0.0021688	0.0403059	-1.58556	Exc
PRMT1	-1.51194	4.58625	-3.45657	0.00217461	0.0403059	-1.57851	Exc
ACAP2	0.3957	7.76068	3.4547	0.00218448	0.0403149	-1.88571	Exc
MRPS23	-0.924697	4.82619	-3.45022	0.00220828	0.0404877	-1.62901	Exc
NAP1L3	-1.29001	7.28122	-3.44963	0.00221143	0.0404877	-1.8395	Exc
NDN	-1.93828	4.57171	-3.45202	0.00219868	0.0404877	-1.57821	Exc
PPP1R36	1.68825	0.933752	3.45118	0.00220316	0.0404877	-1.35728	Exc
TULP4	0.414748	8.16963	3.44973	0.00221093	0.0404877	-1.86364	Exc
MLF2	-1.30848	6.19914	-3.44854	0.00221728	0.0405305	-1.77421	Exc
ENY2	-1.01349	5.26169	-3.58661	0.00144458	0.0405343	-1.16955	Inh
GRK7	2.32485	0.152734	3.58686	0.00144368	0.0405343	-1.51016	Inh
LIFR	0.468234	6.13665	3.58905	0.00143577	0.0405343	-1.28018	Inh
SEPHS2	-1.36265	3.42259	-3.5885	0.00143777	0.0405343	-0.998028	Inh
ROGDI	-1.06765	4.94109	-3.44733	0.00222381	0.0405854	-1.62978	Exc
ATP5G3	-2.21968	6.26389	-3.44325	0.00224585	0.0406787	-1.79307	Exc
CLPTM1	-0.6667	5.68556	-3.44311	0.00224659	0.0406787	-1.75332	Exc
FAM241B	-1.19452	4.30199	-3.44326	0.00224579	0.0406787	-1.58336	Exc
SERINC3	-0.941926	7.51157	-3.44498	0.00223644	0.0406787	-1.87862	Exc
TXNDC17	-2.12066	3.31546	-3.44413	0.00224106	0.0406787	-1.47208	Exc
RNASEH2C	-1.00405	3.6811	-3.44193	0.00225302	0.0407312	-1.49872	Exc
CHCHD2	-2.07976	6.05164	-3.44054	0.00226061	0.0407873	-1.76886	Exc
LGMN	-0.485897	5.0785	-3.44006	0.00226321	0.0407873	-1.67893	Exc
COPRS	-1.64015	4.89368	-3.58262	0.00145913	0.0408413	-1.12746	Inh
ACTR1B	-0.66199	5.46857	-3.43754	0.00227707	0.0408453	-1.70813	Exc
ATP6V1G1	-1.29917	6.56414	-3.43797	0.00227471	0.0408453	-1.83388	Exc
CFAP70	0.654047	4.98633	3.43821	0.00227338	0.0408453	-1.60535	Exc
FAM43A	-1.5658	3.30387	-3.58052	0.00146682	0.0408541	-1.01159	Inh
SELENOM	-1.59682	4.87143	-3.58136	0.00146373	0.0408541	-1.10424	Inh
ZNF708	0.463779	6.42297	3.57942	0.00147087	0.0408662	-1.32885	Inh
GPR85	-0.710896	4.29965	-3.43603	0.0022854	0.0409003	-1.58122	Exc
TBCB	-1.51904	5.77947	-3.43569	0.00228723	0.0409003	-1.76604	Exc
EPHA7	0.636537	7.97645	3.57641	0.00148201	0.0409745	-1.48099	Inh
GRINA	-1.13539	5.33474	-3.57729	0.00147876	0.0409745	-1.17312	Inh
ECH1	-1.56953	3.72894	-3.43429	0.00229498	0.0409752	-1.51367	Exc
ANKS1B	0.464683	11.7287	3.42604	0.0023412	0.0411715	-1.86498	Exc
APBA1	0.365826	7.5679	3.42595	0.00234173	0.0411715	-1.90675	Exc
CBX3	-0.73169	5.85557	-3.4309	0.00231386	0.0411715	-1.8089	Exc
CYCS	-1.68343	6.29533	-3.42669	0.00233756	0.0411715	-1.83318	Exc
GSTO1	-1.20362	5.35804	-3.43148	0.00231062	0.0411715	-1.76221	Exc
KLHDC2	-0.657321	5.88578	-3.42678	0.00233703	0.0411715	-1.79749	Exc
LZTS1	0.524758	5.79405	3.42811	0.00232956	0.0411715	-1.80617	Exc
NUTF2	-0.93595	4.85019	-3.42825	0.00232873	0.0411715	-1.66869	Exc
TMEM106C	-0.860228	3.94421	-3.42842	0.00232779	0.0411715	-1.57163	Exc
TSGA10	0.445333	6.66497	3.43026	0.00231746	0.0411715	-1.75073	Exc
CDC42	-0.642156	7.1751	-3.42406	0.00235242	0.0412372	-1.93139	Exc
PGK1	-1.32954	6.79144	-3.42403	0.00235263	0.0412372	-1.88548	Exc
C12orf10	-1.34163	4.01088	-3.42339	0.00235622	0.0412374	-1.58559	Exc
PSMD3	-0.789178	4.9059	-3.42275	0.00235988	0.0412388	-1.68974	Exc
ATAD2	0.562159	5.3783	3.57146	0.00150053	0.0412623	-1.23707	Inh
BCL2L2-PABPN1	0.55954	4.78245	3.5703	0.00150489	0.0412623	-1.16667	Inh
C2	0.931772	3.84024	3.57045	0.00150433	0.0412623	-1.05129	Inh
JAGN1	-1.34698	2.56447	-3.56877	0.00151067	0.0412623	-1.06443	Inh
KCNIP4-IT1	0.654454	5.15754	3.56954	0.00150773	0.0412623	-1.21754	Inh
EMC4	-1.14613	4.65366	-3.56545	0.00152327	0.0413067	-1.13063	Inh
MTUS2	0.603535	9.93764	3.5645	0.0015269	0.0413067	-1.51641	Inh
RGL2	-0.830511	3.60495	-3.56653	0.00151916	0.0413067	-1.04177	Inh
SGIP1	0.469312	9.08301	3.56578	0.00152201	0.0413067	-1.50107	Inh
COX17	-1.51984	4.54881	-3.4207	0.00237161	0.0413184	-1.68531	Exc
DMAC1	-0.975901	4.81939	-3.42073	0.00237143	0.0413184	-1.705	Exc
NLRP1	-1.27281	6.47999	-3.41928	0.00237977	0.0413979	-1.84159	Exc
ASXL1	0.396352	6.76666	3.41805	0.00238683	0.0414582	-1.9065	Exc
ATP6V1G2	-1.33593	5.42082	-3.56144	0.00153867	0.0415257	-1.23285	Inh
TMEM179B	-1.74356	4.29033	-4.27782	0.00026501	0.0415281	0.502446	Oli
CCNY	0.420533	8.12618	3.41646	0.00239601	0.0415549	-1.97104	Exc
ACTR10	-0.44445	6.84919	-3.41417	0.00240931	0.0415638	-1.92768	Exc
ARPC3	-0.821828	6.24375	-3.41388	0.00241096	0.0415638	-1.87974	Exc
IFIT1	-0.991823	4.71984	-3.41441	0.00240791	0.0415638	-1.68927	Exc
PRDM6	1.18564	2.27557	3.41451	0.00240734	0.0415638	-1.45179	Exc
ARPC1A	-0.990217	4.76746	-3.55924	0.00154717	0.0416395	-1.15242	Inh
GSTP1	-1.96213	4.06974	-3.55563	0.00156121	0.0416395	-1.09654	Inh
LUZP1	0.340953	7.4668	3.55827	0.0015509	0.0416395	-1.44704	Inh
NDUFB4	-1.04907	5.24914	-3.55504	0.00156349	0.0416395	-1.23701	Inh
RPL36AL	-1.23	5.12056	-3.55425	0.00156661	0.0416395	-1.20301	Inh
SVIP	-0.860198	4.48364	-3.55523	0.00156276	0.0416395	-1.15403	Inh
TOX	0.793588	8.06578	3.55372	0.00156866	0.0416395	-1.50817	Inh
ABCF3	-1.10837	3.56949	-3.41188	0.00242261	0.04164	-1.56664	Exc
MBLAC1	-1.58291	2.19922	-3.41226	0.00242043	0.04164	-1.44648	Exc
TCEAL2	-1.17382	6.19928	-3.55258	0.00157317	0.0416615	-1.35563	Inh
BAX	-1.11293	3.6736	-3.41046	0.00243094	0.0416808	-1.571	Exc
FAM208A	0.335619	6.70316	3.40969	0.0024355	0.0416808	-1.95145	Exc
ZNF222	-1.45471	1.51159	-3.40963	0.00243585	0.0416808	-1.43294	Exc
LINC00862	0.791318	3.76378	3.40837	0.00244325	0.0417454	-1.62293	Exc
SUB1	-0.733787	7.05835	-3.54939	0.00158576	0.0418967	-1.46178	Inh
H2AFZ	-1.84543	5.63311	-3.40624	0.00245586	0.0418988	-1.80982	Exc
SARM1	-0.915029	5.40733	-4.26674	0.000272546	0.0419324	0.3855	Oli
BCOR	-2.39238	4.50094	-4.51215	0.000129157	0.0419431	1.12817	Ast
RHOG	-3.63372	3.4368	-4.50496	0.000131597	0.0419431	0.96258	Ast
SELENOK	-2.2632	5.02965	-4.52743	0.000124118	0.0419431	1.17631	Ast
SF3B6	-1.26202	4.27693	-3.54715	0.00159467	0.0420338	-1.14539	Inh
GIMAP4	-2.42854	-0.021393	-3.40328	0.00247344	0.0421362	-1.54889	Exc
MFSD3	-1.87646	2.54754	-3.54494	0.00160352	0.0421689	-1.11891	Inh
YY1AP1	0.402739	5.95178	3.40219	0.00247996	0.042185	-1.89602	Exc
COX7A2	-1.19259	5.68859	-3.54253	0.00161322	0.0422376	-1.32126	Inh
METTL26	-1.18637	4.40523	-3.54244	0.0016136	0.0422376	-1.14962	Inh
BLOC1S1	-2.05399	4.35814	-3.39892	0.00249959	0.0422692	-1.68707	Exc
FTSJ3	-1.07796	2.33803	-3.39915	0.00249822	0.0422692	-1.48765	Exc
TCEAL2	-1.57431	6.3396	-3.39977	0.00249448	0.0422692	-1.89195	Exc
TMEM203	-2.15189	3.58281	-3.39957	0.0024957	0.0422692	-1.59295	Exc
SPRN	-1.50978	4.13426	-3.39791	0.0025057	0.0423103	-1.63792	Exc
C1orf123	-0.998953	3.90458	-3.39539	0.00252093	0.0423193	-1.64406	Exc
KCTD1	0.532627	8.64662	3.39542	0.00252077	0.0423193	-1.98633	Exc
LINC02208	2.09782	0.305143	3.39614	0.00251642	0.0423193	-1.50398	Exc
TSR3	-1.94797	3.6442	-3.3965	0.00251419	0.0423193	-1.60074	Exc
ATP5F1	-1.25788	5.86647	-3.38579	0.00257994	0.0423228	-1.91466	Exc
ATP6V1G2	-1.46444	6.3656	-3.38708	0.00257198	0.0423228	-1.91765	Exc
C9orf116	-1.58807	1.79202	-3.38871	0.00256189	0.0423228	-1.47729	Exc
CCNH	-0.549942	5.22798	-3.39303	0.00253535	0.0423228	-1.83483	Exc
CCT7	-1.60651	5.32695	-3.38994	0.00255431	0.0423228	-1.8183	Exc
CDIP1	-0.660315	6.22427	-3.39393	0.00252983	0.0423228	-1.87596	Exc
CHSY3	0.579804	9.7429	3.38679	0.00257376	0.0423228	-2.01572	Exc
CNIH2	-1.2368	5.25336	-3.39273	0.00253717	0.0423228	-1.76426	Exc
DNAJC12	-0.618915	5.06443	-3.38659	0.00257497	0.0423228	-1.7349	Exc
HCG17	0.428549	8.06901	3.3918	0.00254285	0.0423228	-2.00028	Exc
LBH	-1.51964	2.62129	-3.39194	0.00254199	0.0423228	-1.5305	Exc
MAZ	-0.936951	4.88811	-3.38635	0.00257648	0.0423228	-1.73785	Exc
PHPT1	-1.59496	4.29482	-3.38786	0.00256714	0.0423228	-1.69499	Exc
SFMBT1	0.503205	4.8508	3.38934	0.002558	0.0423228	-1.7788	Exc
TSC1	0.367295	6.36295	3.39173	0.0025433	0.0423228	-1.92514	Exc
TSPAN13	-0.540046	7.20654	-3.391	0.00254776	0.0423228	-1.95457	Exc
CRIP2	-1.17214	5.07512	-3.38404	0.00259086	0.0424116	-1.77683	Exc
SQSTM1	-0.437965	6.14834	-3.38374	0.00259272	0.0424116	-1.86131	Exc
PHF20L1	0.350821	7.59418	3.38201	0.00260354	0.0425282	-2.01108	Exc
KLF9	-0.650476	6.57152	-3.38016	0.00261518	0.0426579	-1.99818	Exc
DENND4C	0.424177	6.75963	3.37936	0.00262023	0.0426798	-2.02953	Exc
CTSF	-1.19662	4.64421	-3.37814	0.00262794	0.0427448	-1.78261	Exc
SLAIN1	0.446706	7.37091	3.53668	0.001637	0.0427511	-1.54006	Inh
NUDT1	-2.64887	0.468673	-3.37741	0.00263258	0.0427599	-1.52523	Exc
FARSA	-1.05058	4.82933	-3.3767	0.0026371	0.0427731	-1.77647	Exc
BTG1	-1.70847	5.2157	-4.47519	0.000142205	0.0429885	1.05967	Ast
CCDC120	-2.10573	3.84912	-4.46989	0.000144179	0.0429885	0.938615	Ast
MTPN	-0.957413	7.29757	-3.37373	0.00265599	0.0430188	-2.03819	Exc
KIAA0825	0.53291	8.19313	3.3727	0.00266263	0.0430273	-2.08016	Exc
RTN4IP1	0.537787	4.82614	3.37132	0.00267146	0.0430273	-1.84577	Exc
SPATA24	-1.19035	1.01901	-3.3718	0.00266838	0.0430273	-1.51824	Exc
UBC	-2.20017	6.95979	-3.37245	0.00266422	0.0430273	-1.99091	Exc
DLGAP1	0.518079	11.6342	3.37006	0.0026796	0.0430982	-1.99397	Exc
SLC45A2	-2.66438	2.72634	-5.16162	2.34655e-05	0.0431154	1.75439	Opc
AHNAK	-2.19501	2.24891	-4.18725	0.000333216	0.0431455	0.0878491	Oli
BANF1	-1.77736	4.35625	-4.2189	0.000307597	0.0431455	0.355011	Oli
EEF2K	2.66075	3.12673	4.18785	0.000332713	0.0431455	0.305081	Oli
EML6	2.42002	3.88898	4.18687	0.000333537	0.0431455	0.270028	Oli
FTH1	-1.52658	9.12049	-4.17883	0.00034038	0.0431455	-0.0308099	Oli
GRM8	3.73001	2.91411	4.20681	0.000317145	0.0431455	0.321999	Oli
IL17RB	-3.40392	3.05062	-4.22873	0.000300047	0.0431455	0.388641	Oli
PTTG1IP	-0.958126	5.68337	-4.1774	0.000341615	0.0431455	0.170235	Oli
SEMA3A	4.74963	1.76849	4.18436	0.000335658	0.0431455	0.202194	Oli
SPATS2	2.11507	4.91135	4.19647	0.000325544	0.0431455	0.268774	Oli
TPPP3	-1.33462	5.49544	-4.20245	0.000320663	0.0431455	0.251303	Oli
ZNF511	-2.56393	2.93338	-4.18271	0.000337066	0.0431455	0.28703	Oli
GLT1D1	0.40682	6.50033	3.36782	0.00269405	0.0432344	-1.96402	Exc
PRELID2	1.07774	6.12427	3.36759	0.00269558	0.0432344	-2.0293	Exc
PMF1	-1.54467	1.57046	-3.36688	0.00270017	0.0432478	-1.52168	Exc
INPP4B	0.762412	9.74435	3.53056	0.00166226	0.0433106	-1.58857	Inh
MEPE	-2.27124	-1.32276	-3.36529	0.0027105	0.0433529	-1.79556	Exc
NT5C3B	-0.737565	4.78635	-3.52828	0.00167173	0.0434573	-1.23147	Inh
BEX3	-1.94151	8.11675	-3.36366	0.00272121	0.0434638	-2.06685	Exc
PRR18	-2.30922	-0.218868	-3.52644	0.00167946	0.043558	-1.86853	Inh
KCNG3	0.855151	4.68613	3.36065	0.00274094	0.0436744	-1.84182	Exc
MCF2L2	0.613019	8.05878	3.3605	0.00274198	0.0436744	-2.09312	Exc
EIF4E2	2.81989	4.63927	4.30203	0.000229897	0.0437125	0.562848	Mic
MBIP	3.29201	4.62977	4.33057	0.000213574	0.0437125	0.654999	Mic
UBQLN1	1.50616	6.58622	4.30174	0.000230066	0.0437125	0.590967	Mic
U2AF1L4	-1.25351	2.5347	-3.52367	0.00169111	0.0437599	-1.18286	Inh
ASXL3	0.652683	7.76424	3.35809	0.00275787	0.0438668	-2.09926	Exc
COPRS	-1.79305	5.78262	-3.35579	0.0027732	0.0439207	-1.94858	Exc
NQO1	-1.08077	1.99557	-3.35618	0.0027706	0.0439207	-1.55198	Exc
RALGPS1	0.45675	7.39422	3.3553	0.00277644	0.0439207	-1.99906	Exc
UFC1	-1.4048	4.29931	-3.35529	0.00277651	0.0439207	-1.77432	Exc
AIFM2	1.08398	3.75286	3.35154	0.00280169	0.0440167	-1.75839	Exc
LINC00882	0.592248	8.59591	3.35183	0.00279974	0.0440167	-2.09069	Exc
PCYT2	-1.31071	3.33017	-3.35302	0.00279176	0.0440167	-1.63415	Exc
RAB4A	-0.59605	5.71185	-3.35313	0.00279098	0.0440167	-1.96606	Exc
TMEM155	-1.45678	5.1696	-3.35165	0.00280095	0.0440167	-1.91529	Exc
NFIB	0.692366	8.97274	3.51969	0.00170802	0.0440966	-1.59868	Inh
ATP6AP1	-1.41681	6.29598	-3.34976	0.00281368	0.0441131	-1.98089	Exc
BTF3	-1.5016	5.65482	-3.34941	0.00281607	0.0441131	-1.94027	Exc
CDKN2D	-1.22558	5.78234	-3.34479	0.0028475	0.0441131	-1.95109	Exc
EIF3I	-1.34563	4.11663	-3.34874	0.00282059	0.0441131	-1.79319	Exc
MIPEP	0.698931	6.27037	3.34599	0.00283928	0.0441131	-2.0804	Exc
MRPS7	-1.64241	4.01079	-3.34758	0.00282851	0.0441131	-1.77138	Exc
MYL6	-1.81155	5.5685	-3.34245	0.0028636	0.0441131	-1.95607	Exc
NDUFS7	-1.32649	5.05591	-3.34568	0.00284145	0.0441131	-1.90495	Exc
PAK2	0.366044	6.08751	3.34789	0.00282638	0.0441131	-2.0169	Exc
PEBP1	-1.93545	8.57052	-3.34277	0.00286134	0.0441131	-2.11786	Exc
PPP2CA	-1.35597	6.78384	-3.34398	0.00285308	0.0441131	-2.0632	Exc
RANBP1	-1.5244	4.93928	-3.34224	0.00286503	0.0441131	-1.89159	Exc
RFC3	0.824467	5.5175	3.34527	0.00284423	0.0441131	-2.00039	Exc
TSC22D3	-0.806496	4.82687	-3.34243	0.00286368	0.0441131	-1.84796	Exc
ZXDC	0.347278	6.22524	3.3422	0.00286528	0.0441131	-2.0595	Exc
FKBP8	-1.22082	6.48397	-3.34158	0.00286958	0.0441203	-2.02695	Exc
ITPA	-0.70225	4.30327	-3.51852	0.00171303	0.0441251	-1.19758	Inh
SCD5	-0.514177	7.94945	-3.34082	0.00287483	0.044142	-2.14003	Exc
DOCK5	2.13986	4.93521	4.44722	0.000152944	0.0441768	0.976912	Ast
PTH2R	0.970848	6.38107	3.33915	0.00288636	0.0442601	-2.11245	Exc
RHOB	-4.1779	5.20243	-4.28179	0.000242219	0.0443172	0.582934	Mic
DDT	-2.06094	4.68833	-3.33788	0.00289516	0.044336	-1.873	Exc
INPP5K	-0.551173	3.52532	-3.33651	0.00290476	0.0443649	-1.72842	Exc
LINC02540	2.47576	-0.245694	3.33659	0.00290419	0.0443649	-1.65143	Exc
C2CD2	0.699416	5.12627	3.33445	0.00291911	0.0444076	-1.9652	Exc
NRIP3	-1.10348	4.20641	-3.33494	0.00291571	0.0444076	-1.82771	Exc
STK16	-1.65444	2.28015	-3.33537	0.00291267	0.0444076	-1.61484	Exc
PHF21A	0.447005	7.74568	3.33316	0.00292817	0.0444866	-2.1548	Exc
MRM3	-1.17778	2.51703	-3.33226	0.00293452	0.0445242	-1.64821	Exc
RPRD1A	0.293488	7.72915	3.3309	0.00294411	0.044611	-2.1842	Exc
CDKAL1	0.384537	7.96991	3.5123	0.00173983	0.0447135	-1.60298	Inh
ATG101	-1.68331	3.07589	-3.32794	0.00296513	0.0448609	-1.70509	Exc
TAF10	-1.39533	4.29091	-3.32748	0.00296839	0.0448609	-1.83787	Exc
NDUFA4	-1.69857	6.94677	-3.50966	0.00175132	0.0449069	-1.52796	Inh
PDE4D	0.52479	10.6003	3.50864	0.0017558	0.04492	-1.62341	Inh
ZNF804B	0.444653	9.16529	3.32586	0.00297995	0.0449766	-2.02913	Exc
CHGA	-0.983822	6.60279	-3.32144	0.00301178	0.0451263	-2.09135	Exc
KCNIP2	0.662253	4.52079	3.32158	0.00301076	0.0451263	-1.90553	Exc
LMBRD2	-0.485772	7.55456	-3.32067	0.0030173	0.0451263	-2.16611	Exc
NDUFA2	-1.76631	4.77656	-3.32099	0.00301498	0.0451263	-1.91167	Exc
RTN3	-0.656409	10.2064	-3.32078	0.0030165	0.0451263	-2.16554	Exc
SAXO2	0.608432	4.60578	3.32379	0.00299478	0.0451263	-1.90502	Exc
TIMM10B	-0.747193	3.52142	-3.3216	0.0030106	0.0451263	-1.75152	Exc
CHMP4A	-1.07087	3.73722	-3.50556	0.00176936	0.0451646	-1.17923	Inh
TTC23L	-1.27806	4.60182	-4.15113	0.000365058	0.0454283	0.160933	Oli
AGBL3	0.854199	5.76825	3.50215	0.00178448	0.045448	-1.48352	Inh
FAM118A	-4.01872	6.68429	-4.23106	0.000276054	0.0454569	0.399282	Mic
MAP3K13	-3.12369	5.79542	-4.24064	0.000269323	0.0454569	0.485028	Mic
RTRAF	2.89545	4.0061	4.24844	0.000263964	0.0454569	0.418045	Mic
UNC5C	0.509835	9.28221	3.50069	0.001791	0.0455116	-1.63763	Inh
OVCH1	1.29229	3.25235	3.31439	0.00306312	0.045653	-1.74038	Exc
SIPA1L1	0.618434	9.80776	3.3148	0.00306014	0.045653	-2.16271	Exc
TMEM38B	0.53536	4.06525	3.31422	0.00306441	0.045653	-1.80429	Exc
CALM2	-1.84497	9.55413	-3.31251	0.00307696	0.0457217	-2.17268	Exc
FAM174B	0.467206	5.7145	3.31258	0.00307645	0.0457217	-2.03507	Exc
ATP23	-0.599767	3.37433	-3.31107	0.00308765	0.0458213	-1.75226	Exc
MED29	-0.966069	4.51244	-3.31042	0.00309247	0.0458338	-1.90106	Exc
PRAF2	-1.51173	3.63286	-3.49512	0.00181604	0.0460444	-1.20146	Inh
ZNF718	0.490464	5.7419	3.30639	0.00312246	0.0462188	-2.11055	Exc
GNAS	-1.36022	8.87241	-3.30435	0.00313777	0.0463701	-2.19605	Exc
RNF138	0.56159	5.62316	3.30396	0.00314073	0.0463701	-2.09595	Exc
VPS26B	-0.618051	5.56806	-3.30196	0.00315581	0.0464735	-2.05453	Exc
ZNF827	0.432347	6.85565	3.30203	0.00315528	0.0464735	-2.1281	Exc
TBR1	-0.775982	6.80454	-3.30059	0.00316617	0.0465666	-2.14647	Exc
RAN	-1.61051	6.20387	-3.29945	0.00317484	0.0465752	-2.11913	Exc
UBA1	-0.96679	5.68698	-3.29988	0.00317159	0.0465752	-2.0696	Exc
ETS2	-1.78959	7.02089	-4.19644	0.000301805	0.0465911	0.273132	Mic
IQSEC2	3.07639	5.06414	4.20408	0.000295926	0.0465911	0.399577	Mic
NEBL	0.391308	9.37521	3.4881	0.00184811	0.0467526	-1.6678	Inh
APLP1	-1.40382	7.29584	-3.29697	0.00319375	0.0467567	-2.17617	Exc
TGFBR3L	-1.6324	4.41039	-3.29676	0.00319534	0.0467567	-1.91863	Exc
TRPS1	0.751296	8.17828	3.48688	0.00185373	0.0467901	-1.62436	Inh
GADD45G	-2.42719	1.48126	-3.29578	0.00320289	0.0468078	-1.66537	Exc
PSMD9	1.56248	3.1248	4.13344	0.00038173	0.0468144	0.183406	Oli
DSG3	-1.93284	1.01694	-3.2945	0.00321273	0.0468327	-1.66828	Exc
ODC1	-1.17005	3.62959	-3.2946	0.00321194	0.0468327	-1.83522	Exc
CEP170B	-0.73589	4.89747	-3.29393	0.00321708	0.0468369	-1.95561	Exc
FRMD4A	0.365705	11.3566	3.48505	0.00186221	0.0468994	-1.6424	Inh
BID	-0.580612	5.26803	-3.48224	0.00187533	0.0469064	-1.4037	Inh
CFL2	-0.697024	4.77628	-3.47541	0.00190751	0.0469064	-1.38145	Inh
DUSP4	1.07449	3.87805	3.47704	0.00189975	0.0469064	-1.2441	Inh
FGF14	0.469896	12.257	3.48172	0.00187775	0.0469064	-1.67296	Inh
FTO	0.348807	8.68469	3.47742	0.00189794	0.0469064	-1.68868	Inh
LINC02150	2.6997	2.23206	3.4759	0.00190518	0.0469064	-1.2658	Inh
MANBAL	-0.746684	4.29066	-3.47528	0.00190811	0.0469064	-1.30682	Inh
MED19	-1.07117	4.07858	-3.47827	0.00189396	0.0469064	-1.27842	Inh
MGST3	-0.594739	7.31007	-3.4823	0.00187504	0.0469064	-1.64536	Inh
TCEAL6	-1.28082	5.08874	-3.47589	0.0019052	0.0469064	-1.39016	Inh
UBE3C	0.359116	7.69905	3.47951	0.00188812	0.0469064	-1.68252	Inh
IGIP	-0.550997	5.47312	-3.4741	0.00191372	0.0469422	-1.45855	Inh
MLLT11	-1.44258	6.8293	-3.29227	0.00322989	0.046964	-2.20085	Exc
PSMC1	-0.929087	5.60457	-3.29169	0.00323443	0.0469706	-2.09785	Exc
SLC25A6	-1.53357	5.58158	-3.29106	0.00323927	0.0469817	-2.05658	Exc
FLII	-0.883291	3.4704	-3.28874	0.00325733	0.0470468	-1.82214	Exc
HIBCH	0.44598	6.69846	3.2886	0.00325845	0.0470468	-2.20509	Exc
MRPS12	-1.42349	2.6351	-3.28757	0.0032665	0.0470468	-1.74205	Exc
SLC39A3	-1.39769	3.84769	-3.28734	0.00326827	0.0470468	-1.83501	Exc
TMEM64	0.642608	5.96763	3.28751	0.00326698	0.0470468	-2.14579	Exc
UBXN8	-0.858544	3.17095	-3.28911	0.00325447	0.0470468	-1.77394	Exc
EIF4A2	-1.38664	8.8325	-3.28579	0.00328043	0.047078	-2.24108	Exc
PLXND1	0.494037	4.80983	3.28545	0.00328306	0.047078	-2.0152	Exc
PPP1R11	-1.32523	3.98403	-3.28498	0.00328679	0.047078	-1.89084	Exc
VPS45	0.393764	6.86013	3.28538	0.00328364	0.047078	-2.20731	Exc
OTUD7B	0.46428	4.79447	3.28407	0.00329398	0.0471223	-1.97505	Exc
BUD23	-0.600611	4.98802	-3.28323	0.00330059	0.0471583	-2.01315	Exc
HSPE1	-1.29799	5.20243	-3.47126	0.00192729	0.0471728	-1.42429	Inh
BTF3L4	-0.369455	6.29226	-3.28251	0.00330628	0.047181	-2.19798	Exc
LINC00504	0.838702	3.9166	3.2816	0.00331347	0.0472039	-1.90989	Exc
UQCRH	-1.55104	7.34779	-3.28127	0.00331607	0.0472039	-2.24327	Exc
COX7A2L	-0.692816	6.28788	-3.4691	0.00193772	0.0473255	-1.55064	Inh
C1orf52	-0.47561	5.94627	-3.27875	0.00333619	0.0474316	-2.17465	Exc
RAB23	0.431832	4.61645	3.27736	0.0033473	0.0475308	-2.01467	Exc
FOXP1	0.43325	7.79827	3.46641	0.00195074	0.047541	-1.70943	Inh
C12orf10	-1.06733	3.82858	-3.4608	0.00197818	0.0477699	-1.29285	Inh
CEP170B	-0.698311	4.33462	-3.4602	0.00198109	0.0477699	-1.30794	Inh
HS1BP3	0.594453	4.97384	3.46341	0.00196537	0.0477699	-1.41386	Inh
PTRHD1	-1.98297	2.2967	-3.46202	0.00197216	0.0477699	-1.30802	Inh
SLC2A13	0.475069	9.43386	3.46017	0.00198126	0.0477699	-1.74321	Inh
RAB27B	0.74556	7.64487	3.27417	0.00337289	0.047787	-2.2699	Exc
RTN4R	-0.891136	5.72301	-3.27408	0.00337364	0.047787	-2.1037	Exc
SAAL1	-1.79722	4.64455	-4.40492	0.000170744	0.0478238	0.893683	Ast
EXO1	1.34098	0.444653	3.27265	0.00338519	0.0478329	-1.73157	Exc
TMEM59L	-1.08948	7.6695	-3.27316	0.00338112	0.0478329	-2.23793	Exc
TMLHE	0.59015	5.11485	3.27127	0.0033964	0.0479325	-2.10246	Exc
ETV3	0.522464	3.71832	3.27037	0.0034037	0.0479768	-1.8695	Exc
NOSIP	-0.969637	4.41735	-3.26927	0.00341264	0.0479853	-1.99248	Exc
RETSAT	-0.640118	3.46918	-3.26969	0.00340927	0.0479853	-1.862	Exc
ASTN1	2.94617	4.17098	4.11184	0.000403125	0.0480457	0.0987647	Oli
ZNF518B	-1.80534	2.59001	-4.11568	0.000399238	0.0480457	0.143427	Oli
AFF2	0.588031	7.50712	3.45444	0.00200973	0.0481974	-1.72239	Inh
KIAA1958	0.509669	6.74205	3.45403	0.00201178	0.0481974	-1.67766	Inh
NDUFC1	-1.01241	5.64061	-3.4547	0.00200839	0.0481974	-1.52811	Inh
ERP29	-1.20966	4.88444	-3.26427	0.00345372	0.0482391	-2.05916	Exc
LRRC8A	-0.583387	4.95195	-3.26401	0.00345582	0.0482391	-2.07424	Exc
MSS51	0.81369	3.53729	3.26516	0.00344642	0.0482391	-1.88749	Exc
RNF152	-1.38055	3.02335	-3.26574	0.00344157	0.0482391	-1.84957	Exc
SLC25A22	-1.11338	5.06804	-3.26483	0.00344906	0.0482391	-2.04521	Exc
TMEM208	-1.86995	3.8389	-3.26537	0.00344468	0.0482391	-1.92083	Exc
SLC45A2	1.17432	1.93754	3.26307	0.00346364	0.0482566	-1.76574	Exc
SP140L	1.04061	2.01817	3.26285	0.00346546	0.0482566	-1.75659	Exc
ARL2	-1.44528	4.42099	-3.26125	0.0034787	0.0482659	-1.99712	Exc
BORCS6	-1.96768	0.887502	-3.26172	0.00347487	0.0482659	-1.74155	Exc
H1FX	-1.22379	4.66873	-3.26182	0.00347404	0.0482659	-2.00873	Exc
NDUFC2	-1.70412	5.27989	-3.45151	0.00202441	0.0483976	-1.47109	Inh
TARDBP	-0.403215	5.47636	-3.25801	0.00350578	0.0485831	-2.13969	Exc
APBA1	0.465513	8.03618	3.44722	0.00204613	0.0486151	-1.77261	Inh
LAMA2	0.818627	3.7945	3.44716	0.00204641	0.0486151	-1.33746	Inh
ST3GAL3	0.603027	7.52203	3.44767	0.00204386	0.0486151	-1.76908	Inh
ITGA4	-2.01032	-0.476019	-3.44625	0.00205106	0.0486236	-1.88093	Inh
B4GALT7	-2.5783	2.47094	-4.08823	0.000427869	0.0486463	0.0141125	Oli
C9orf40	-1.92451	2.75114	-4.09018	0.000425762	0.0486463	0.0855704	Oli
DDR2	2.92558	2.60561	4.08519	0.00043116	0.0486463	0.0641539	Oli
SNAP47	-1.83249	3.05407	-4.1005	0.000414825	0.0486463	0.106334	Oli
ACP1	-0.712624	5.30935	-3.25494	0.00353154	0.0487886	-2.13922	Exc
CIB4	1.49613	0.226684	3.25476	0.00353309	0.0487886	-1.80637	Exc
MYOCOS	1.49736	0.612569	3.25473	0.00353332	0.0487886	-1.75847	Exc
TMEM205	-1.4577	5.25152	-3.25398	0.00353966	0.0488176	-2.11318	Exc
ISLR	-2.74824	2.35896	-3.25173	0.0035588	0.0488331	-1.79154	Exc
LGALS1	-2.47438	4.98559	-3.25201	0.00355635	0.0488331	-2.07755	Exc
PRRT1	-0.909184	5.34528	-3.25135	0.00356198	0.0488331	-2.10375	Exc
SIGMAR1	-1.09974	3.55674	-3.25252	0.00355208	0.0488331	-1.89583	Exc
THOC7	-0.52611	6.02224	-3.25275	0.00355008	0.0488331	-2.22192	Exc
SLC4A4	0.523064	7.22169	3.44305	0.00206746	0.0489096	-1.73051	Inh
SELENOK	-1.32803	4.73871	-3.44215	0.00207209	0.0489169	-1.4301	Inh
LAMTOR1	-1.3147	4.06705	-3.44072	0.00207947	0.0489889	-1.37521	Inh
ATL2	0.428411	6.81208	3.24921	0.00358027	0.0490254	-2.21876	Exc
UBE2Z	-0.35534	5.67815	-3.24833	0.00358775	0.0490695	-2.15177	Exc
ATOX1	-1.19745	4.72632	-3.24749	0.00359495	0.0491097	-2.06223	Exc
RNF214	0.489568	5.57412	3.43833	0.00209184	0.0491779	-1.57104	Inh
DNAJC19	-1.03197	5.17762	-3.24602	0.00360763	0.0492074	-2.14578	Exc
KPTN	-1.49542	2.27484	-3.24567	0.00361065	0.0492074	-1.80045	Exc
CD151	-1.30308	2.53969	-3.24419	0.00362342	0.049323	-1.82624	Exc
PGAM1	-1.2916	6.38484	-3.43579	0.00210508	0.0493863	-1.63853	Inh
ATF3	-2.14276	0.523208	-3.43368	0.00211616	0.0494413	-1.72366	Inh
MIS18BP1	-1.24208	3.07841	-3.4337	0.00211604	0.0494413	-1.32822	Inh
ASMTL	1.37582	4.1042	4.07184	0.000445929	0.0494558	0.00893268	Oli
GLIPR1L1	-1.83731	3.66083	-4.06763	0.000450681	0.0494558	0.0204238	Oli
PRR7	-2.87225	2.26891	-4.06266	0.000456364	0.0494558	0.00773104	Oli
WDR74	2.03921	3.11356	4.05804	0.000461712	0.0494558	0.00593485	Oli
STXBP6	1.05303	6.39284	3.24108	0.00365036	0.0496311	-2.2911	Exc
MISP3	-1.98759	2.98117	-3.43121	0.00212919	0.0496431	-1.33624	Inh
TLR10	2.40809	-1.29296	3.24014	0.00365859	0.0496843	-2.0193	Exc
EFHD2	-0.846802	6.04988	-3.23928	0.00366615	0.0497283	-2.24325	Exc
ARHGDIG	-1.72788	6.51701	-3.23655	0.00369003	0.0497638	-2.27413	Exc
ATP5B	-1.66504	6.93877	-3.23694	0.00368663	0.0497638	-2.33218	Exc
BNIP3L	-0.361594	7.58315	-3.23407	0.00371197	0.0497638	-2.32865	Exc
DYNLL1	-1.67622	8.03192	-3.23565	0.00369801	0.0497638	-2.36188	Exc
ENOX1	0.699139	9.4833	3.23452	0.00370799	0.0497638	-2.37984	Exc
KCNAB1	0.619845	7.58694	3.23589	0.00369585	0.0497638	-2.36114	Exc
MCOLN2	1.89867	-0.108857	3.2348	0.00370547	0.0497638	-1.90058	Exc
MRPS15	-0.816184	4.09259	-3.23554	0.00369898	0.0497638	-1.9895	Exc
RNF187	-1.28279	5.79761	-3.23742	0.00368245	0.0497638	-2.21091	Exc
VPS25	-1.19929	2.35839	-3.23487	0.0037049	0.0497638	-1.82472	Exc
ATPAF2	0.509155	4.88104	3.4246	0.00216443	0.0497749	-1.47655	Inh
BTG1	-0.811862	5.6306	-3.42685	0.00215236	0.0497749	-1.59003	Inh
C17orf58	-0.885132	3.16626	-3.42592	0.00215733	0.0497749	-1.34411	Inh
EXT1	0.576237	9.26344	3.42233	0.00217663	0.0497749	-1.84034	Inh
RFC5	-1.08635	2.89817	-3.42357	0.00216992	0.0497749	-1.35016	Inh
RPS2	-1.27568	5.85891	-3.42328	0.00217149	0.0497749	-1.60859	Inh
SLC25A4	-1.25396	6.13308	-3.42192	0.00217886	0.0497749	-1.66504	Inh
TCEA2	-0.82344	4.81074	-3.42536	0.00216033	0.0497749	-1.46501	Inh
TRMT112	-1.36206	4.79747	-3.42651	0.00215419	0.0497749	-1.46408	Inh
VDAC2	-0.960969	5.75576	-3.42647	0.00215436	0.0497749	-1.60703	Inh
CHMP2A	-1.74463	4.32282	-3.23237	0.00372705	0.0499078	-2.05228	Exc
FOS	-3.92888	1.41159	-3.4195	0.00219196	0.0499732	-1.53776	Inh
CCDC167	-1.3085	2.72017	-3.23048	0.00374383	0.0500162	-1.86945	Exc
TUBA1A	-2.08757	7.28019	-3.23065	0.00374235	0.0500162	-2.35272	Exc
LINC02107	2.05506	-0.213993	3.22994	0.00374867	0.0500228	-1.91384	Exc
LINC02102	0.738239	2.22289	3.22895	0.00375757	0.0500752	-1.84134	Exc
TSPAN7	-1.36098	8.67679	-3.22853	0.00376129	0.0500752	-2.35638	Exc
CSTB	-1.47973	5.1814	-3.22729	0.00377246	0.0500858	-2.16778	Exc
POLR2G	-1.01632	2.81408	-3.22739	0.00377157	0.0500858	-1.90108	Exc
RECK	0.408409	6.25184	3.22699	0.00377513	0.0500858	-2.31283	Exc
UBB	-2.33867	6.17173	-3.22566	0.00378718	0.0501877	-2.25477	Exc
PLEKHJ1	-1.28895	3.84748	-3.225	0.00379315	0.0502091	-1.98804	Exc
SHISA5	-0.995826	4.73924	-3.22302	0.00381106	0.0503582	-2.12492	Exc
SNHG25	1.09396	2.25533	3.22279	0.00381316	0.0503582	-1.85015	Exc
FJX1	-1.54679	3.62481	-3.22105	0.00382897	0.0503991	-1.97433	Exc
KLF8	0.643866	3.87641	3.22069	0.00383226	0.0503991	-2.03636	Exc
NMRAL1	-0.446668	4.70339	-3.22177	0.00382239	0.0503991	-2.11006	Exc
UHRF1BP1	0.559118	5.54479	3.22053	0.00383376	0.0503991	-2.26131	Exc
ACD	-1.4866	2.81384	-3.21704	0.00386573	0.0504153	-1.90514	Exc
DBNDD1	-1.12944	4.35271	-3.21563	0.00387877	0.0504153	-2.05531	Exc
DMAP1	-0.636078	4.39586	-3.21888	0.00384883	0.0504153	-2.04329	Exc
EIF4G2	-0.926676	6.84752	-3.21701	0.00386598	0.0504153	-2.3672	Exc
LINC02428	1.84128	-0.530866	3.21888	0.00384887	0.0504153	-1.92466	Exc
MLIP	0.547986	8.80253	3.21868	0.00385066	0.0504153	-2.43468	Exc
MRPL20	-1.18112	5.21762	-3.21627	0.00387285	0.0504153	-2.21795	Exc
PNPO	-0.942441	3.69058	-3.21701	0.00386597	0.0504153	-1.97924	Exc
ZFX	0.292013	5.81711	3.21716	0.00386459	0.0504153	-2.2899	Exc
ZNF469	1.15867	1.67528	3.21567	0.00387838	0.0504153	-1.84053	Exc
EBLN2	-1.96197	3.56806	-4.03016	0.000495321	0.0504989	-0.0691726	Oli
MTA2	-1.67181	3.53373	-4.03219	0.000492798	0.0504989	-0.0480801	Oli
RPS17	-1.35602	5.00937	-4.0414	0.000481492	0.0504989	-0.0883982	Oli
TMEM132B	3.18287	3.99048	4.03676	0.000487148	0.0504989	-0.0451076	Oli
AP3S1	-0.305623	7.38435	-3.2126	0.00390687	0.0505209	-2.43086	Exc
C11orf97	-1.20231	1.25414	-3.21313	0.0039019	0.0505209	-1.8323	Exc
GATAD2A	0.648343	4.28453	3.2117	0.00391522	0.0505209	-2.07485	Exc
LHX6	-2.00213	-1.05996	-3.21272	0.00390574	0.0505209	-2.00007	Exc
MAN1A2	0.369828	8.36577	3.2113	0.00391892	0.0505209	-2.45232	Exc
NDUFB2	-1.44693	6.25699	-3.21097	0.00392199	0.0505209	-2.34416	Exc
PRDX2	-1.94973	5.73632	-3.21139	0.00391809	0.0505209	-2.26536	Exc
RAB6B	-0.678089	7.63739	-3.21191	0.00391329	0.0505209	-2.41961	Exc
PZP	-1.28512	1.96257	-3.41396	0.00222231	0.050563	-1.43525	Inh
AP1S1	-1.27619	5.77589	-3.20809	0.00394904	0.0506154	-2.2804	Exc
CISD1	-0.947021	6.72721	-3.20909	0.00393963	0.0506154	-2.39245	Exc
CNOT2	0.382333	7.29798	3.20706	0.00395865	0.0506154	-2.42947	Exc
DDOST	-0.760713	4.7504	-3.20821	0.00394791	0.0506154	-2.12464	Exc
RPS6KA6	0.473683	6.59211	3.20877	0.00394259	0.0506154	-2.39341	Exc
SNRNP25	-2.01569	4.5161	-3.20691	0.0039601	0.0506154	-2.13724	Exc
TOM1L1	0.591238	6.03856	3.20747	0.00395481	0.0506154	-2.3308	Exc
ILF2	-1.17731	4.27529	-3.20487	0.00397942	0.0506958	-2.10823	Exc
MDP1	-1.42061	1.2809	-3.20474	0.00398064	0.0506958	-1.84842	Exc
NDUFB3	-1.33422	4.87912	-3.20455	0.00398242	0.0506958	-2.18565	Exc
TRAF3	0.889968	7.33506	3.20438	0.003984	0.0506958	-2.44175	Exc
ECHS1	-0.855006	4.20797	-3.41092	0.00223912	0.0508433	-1.43008	Inh
NDUFB4	-1.53138	5.68407	-3.20267	0.00400029	0.0508469	-2.2967	Exc
BMP6	-2.32454	0.982039	-3.20194	0.00400723	0.050879	-1.86743	Exc
FOSL2	-0.849991	3.93553	-3.40941	0.00224755	0.0509325	-1.41368	Inh
GABRD	-1.07031	5.76535	-3.20052	0.00402078	0.0509948	-2.29139	Exc
ADCY10	0.862627	3.07363	3.19942	0.00403133	0.0510724	-1.99551	Exc
POLR2K	-1.53858	4.5698	-3.40739	0.00225881	0.0510852	-1.48577	Inh
FANCI	0.951115	3.39013	3.19839	0.00404125	0.0511418	-2.0356	Exc
CAMK2B	-0.613491	8.65784	-3.19492	0.00407473	0.051146	-2.44522	Exc
HNRNPH2	-1.33048	5.51835	-3.1951	0.004073	0.051146	-2.27414	Exc
HPRT1	-0.468696	7.566	-3.19507	0.00407322	0.051146	-2.44931	Exc
LCLAT1	0.363815	6.71099	3.19667	0.00405782	0.051146	-2.35387	Exc
LINC01372	0.869293	2.78144	3.19665	0.00405801	0.051146	-1.98693	Exc
LY6E	-1.3355	5.59076	-3.19467	0.00407711	0.051146	-2.27068	Exc
PHB	-1.66532	4.15271	-3.19507	0.00407321	0.051146	-2.12063	Exc
TSC2	-0.426859	4.91807	-3.19469	0.00407691	0.051146	-2.23002	Exc
ELOVL1	-2.63534	4.26914	-4.36686	0.000188511	0.0511659	0.76573	Ast
SCAMP5	2.28615	4.50931	4.34549	0.000199283	0.0511659	0.755608	Ast
WDR86	-2.36349	4.20715	-4.35112	0.000196387	0.0511659	0.756232	Ast
CCSER1	0.441882	11.1988	3.40074	0.00229635	0.0511678	-1.88446	Inh
CNOT6	0.508754	5.80886	3.39954	0.00230319	0.0511678	-1.70579	Inh
GNB2	-0.831512	4.78442	-3.40043	0.00229811	0.0511678	-1.51633	Inh
KLF5	-1.02372	4.89209	-3.40194	0.00228954	0.0511678	-1.56897	Inh
LINC00390	2.02689	-0.78251	3.4029	0.00228413	0.0511678	-2.00117	Inh
PFDN4	-0.964065	4.86826	-3.3997	0.00230228	0.0511678	-1.55929	Inh
RHEB	-0.530243	6.78734	-3.40302	0.00228344	0.0511678	-1.76716	Inh
UBE2A	-0.68213	4.08783	-3.4017	0.0022909	0.0511678	-1.44587	Inh
YBX1	-0.42628	5.53231	-3.40191	0.0022897	0.0511678	-1.60287	Inh
ACBD5	-0.313793	5.58349	-3.18961	0.00412648	0.0514489	-2.33391	Exc
CCDC22	-0.767266	2.8236	-3.19065	0.00411625	0.0514489	-1.95603	Exc
DHX35	0.638154	5.09182	3.18945	0.00412806	0.0514489	-2.29148	Exc
EAPP	-0.603001	5.6344	-3.19162	0.00410683	0.0514489	-2.31337	Exc
ERBIN	0.633731	6.79165	3.18946	0.00412798	0.0514489	-2.47887	Exc
PIWIL4	0.674397	4.16249	3.19045	0.00411821	0.0514489	-2.15209	Exc
AK1	-1.00821	4.77078	-3.39544	0.00232673	0.0514886	-1.52802	Inh
EIF4H	-0.654557	5.47024	-3.39593	0.00232394	0.0514886	-1.64325	Inh
PKP4	0.550746	8.61478	3.1877	0.00414528	0.0516077	-2.49707	Exc
BICRAL	0.486927	7.44043	3.18705	0.00415169	0.0516194	-2.46154	Exc
SF3B6	-1.20243	4.31311	-3.18669	0.00415519	0.0516194	-2.16797	Exc
AFAP1	3.59507	3.08231	4.01619	0.000513065	0.0516851	-0.0807812	Oli
BANF1	-1.87087	5.17809	-3.18536	0.0041684	0.0517276	-2.25572	Exc
DDIT3	-1.30578	4.09335	-3.39261	0.00234313	0.0517502	-1.47598	Inh
GAMT	-1.33589	4.09589	-3.39117	0.00235149	0.0518337	-1.46172	Inh
PROCR	-1.39044	1.79918	-3.38993	0.0023587	0.0518913	-1.55845	Inh
SF3B4	-1.16644	2.83834	-3.18346	0.00418724	0.0519056	-1.98936	Exc
C10orf143	0.771968	3.59786	3.38851	0.00236702	0.0519733	-1.43277	Inh
NDUFC2	-1.8237	5.88757	-3.18245	0.00419731	0.0519745	-2.34594	Exc
ATOX1	-0.846834	4.7938	-3.387	0.0023759	0.0520673	-1.56977	Inh
VPS8	0.586954	7.58008	3.18075	0.00421422	0.0521278	-2.51742	Exc
PGLS	-1.03303	3.19146	-3.18026	0.00421914	0.0521326	-2.03873	Exc
PLEKHA5	0.483323	9.8405	3.17947	0.00422713	0.0521754	-2.49452	Exc
CNPY1	1.87794	0.941495	3.38426	0.00239205	0.0523197	-1.64698	Inh
LINC01372	0.849102	3.36463	3.38333	0.00239756	0.052339	-1.44724	Inh
APOPT1	-1.00315	3.92847	-3.17753	0.00424663	0.0523394	-2.12915	Exc
CRLF1	0.50233	3.68797	3.17724	0.00424951	0.0523394	-2.05246	Exc
LIMK2	0.72002	3.22986	3.17589	0.0042632	0.0523401	-2.03584	Exc
LRRC59	-1.09872	3.39634	-3.17607	0.00426135	0.0523401	-2.06212	Exc
VPS51	-0.48328	5.3584	-3.17595	0.00426263	0.0523401	-2.32387	Exc
NOL3	-1.12599	3.07867	-3.38202	0.00240534	0.0523403	-1.43816	Inh
XKR6	0.489929	9.1883	3.38176	0.00240687	0.0523403	-1.92505	Inh
ARAP2	0.587508	6.0543	3.37976	0.00241885	0.0523991	-1.79141	Inh
PNMA3	-0.568319	5.64371	-3.38028	0.00241572	0.0523991	-1.68679	Inh
SDHD	-1.2795	3.20545	-3.17465	0.00427575	0.0524383	-2.06287	Exc
CNTRL	0.570261	6.30234	3.37276	0.00246107	0.0524955	-1.84565	Inh
DLG2	0.396037	11.9046	3.37215	0.00246479	0.0524955	-1.93289	Inh
GAS8	0.990619	5.76023	3.37617	0.00244043	0.0524955	-1.71416	Inh
GNA12	0.463	6.40277	3.3755	0.00244446	0.0524955	-1.82053	Inh
GPN3	-1.07661	3.48689	-3.37711	0.00243475	0.0524955	-1.46151	Inh
HAP1	-0.695867	3.54099	-3.3746	0.00244995	0.0524955	-1.45901	Inh
NUDT1	-2.64201	0.707628	-3.37211	0.00246508	0.0524955	-1.84867	Inh
OCLN	1.08729	2.44737	3.37368	0.00245549	0.0524955	-1.47894	Inh
SLCO5A1	0.759514	5.56375	3.37616	0.00244046	0.0524955	-1.72777	Inh
BCKDK	-1.2188	2.84891	-3.17308	0.00429174	0.0525784	-2.00123	Exc
MRPS33	-1.09993	4.34656	-3.17234	0.00429922	0.0526141	-2.20931	Exc
ZBTB3	-0.92855	1.48794	-3.17176	0.00430524	0.0526318	-1.9143	Exc
MRPL58	-0.996345	3.3536	-3.17027	0.0043204	0.0526454	-2.07777	Exc
MSX1	1.06347	0.294363	3.17049	0.00431823	0.0526454	-1.95108	Exc
NAPA	-0.743363	6.00501	-3.17059	0.00431713	0.0526454	-2.39197	Exc
TUBB4B	-1.48368	6.15647	-3.16986	0.00432464	0.0526454	-2.39269	Exc
LY96	-1.60205	6.69424	-4.13698	0.000351709	0.0526498	0.183488	Mic
DNMT3B	0.622088	3.81533	3.36833	0.00248821	0.0528786	-1.49696	Inh
SLC2A3	-0.815259	5.12385	-3.36689	0.0024971	0.0528786	-1.63224	Inh
VDAC3	-0.683472	6.71861	-3.36764	0.00249246	0.0528786	-1.84146	Inh
NOP53	-2.58856	6.63663	-5.073	2.69556e-05	0.0529287	2.38316	Endo
VPS29	2.87018	6.34857	4.9608	3.6294e-05	0.0529287	2.06431	Endo
TMEM132E	0.685508	3.31892	3.16668	0.00435736	0.0529877	-2.1003	Exc
UBE2J2	-0.531594	4.6451	-3.1656	0.0043686	0.0530684	-2.21459	Exc
DGCR6L	-1.12542	3.07059	-3.36436	0.00251276	0.0531108	-1.47357	Inh
RNF157	0.678444	6.34032	4.00037	0.000533904	0.0531517	-0.311516	Oli
GNAQ	0.308353	9.45913	3.16387	0.00438652	0.0532299	-2.52301	Exc
MRPL15	-0.748551	4.14068	-3.16279	0.00439777	0.0533103	-2.20284	Exc
GPRASP2	-0.946978	5.35041	-3.1613	0.00441342	0.0533648	-2.31509	Exc
SERF2	-1.80145	5.79752	-3.16179	0.00440829	0.0533648	-2.38033	Exc
SLC25A4	-1.83259	6.37408	-3.16103	0.00441617	0.0533648	-2.4567	Exc
OLFM1	-1.00402	9.13073	-3.16009	0.00442604	0.053428	-2.53354	Exc
FXYD6	-0.833229	7.59404	-3.36105	0.00253341	0.0534473	-1.89651	Inh
SRSF8	-0.784379	4.85374	-3.36018	0.00253883	0.0534621	-1.63414	Inh
OTUD1	-0.849492	3.16461	-3.15826	0.00444531	0.0536044	-2.07446	Exc
ARAP3	1.60182	2.91735	3.1574	0.00445434	0.0536571	-2.06246	Exc
APOD	-2.09371	1.96816	-3.35476	0.00257306	0.053696	-1.55331	Inh
MRPL51	-1.41351	4.27278	-3.3556	0.00256774	0.053696	-1.5611	Inh
RBMXL1	-0.954442	3.53677	-3.35435	0.00257569	0.053696	-1.51917	Inh
TOX3	0.606963	7.68354	3.35656	0.00256168	0.053696	-1.97369	Inh
UBE3D	0.537686	6.89469	3.35565	0.00256743	0.053696	-1.94195	Inh
UBFD1	-0.597029	4.98384	-3.35392	0.00257843	0.053696	-1.66199	Inh
DNALI1	-0.881751	2.23927	-3.15422	0.00448807	0.0538268	-1.99294	Exc
EIF1B	-1.5446	6.47948	-3.15387	0.00449179	0.0538268	-2.47888	Exc
NUP88	0.335802	5.45502	3.1539	0.00449151	0.0538268	-2.33778	Exc
XYLT2	0.561855	3.01409	3.15387	0.0044918	0.0538268	-2.02406	Exc
ZFAND5	-0.85904	7.44122	-3.15541	0.0044755	0.0538268	-2.51532	Exc
CCNT2	-1.0162	6.99817	-4.30443	0.000221727	0.0539321	0.590288	Ast
ZKSCAN2	-2.1584	4.56472	-4.31028	0.000218383	0.0539321	0.670846	Ast
GNA11	-0.627179	4.96063	-3.15074	0.00452527	0.0541153	-2.25455	Exc
PSMG3	-1.16253	4.08516	-3.15085	0.00452405	0.0541153	-2.18383	Exc
CA5B	0.373184	5.92399	3.34899	0.00260999	0.0542533	-1.74243	Inh
H3F3A	-1.38785	6.55705	-3.14898	0.0045442	0.0542576	-2.4855	Exc
RASSF8	0.748393	4.13234	3.14875	0.0045466	0.0542576	-2.22012	Exc
LINC00630	0.73382	5.95221	3.14725	0.00456287	0.0543954	-2.48348	Exc
CMSS1	0.41522	7.87048	3.34715	0.0026219	0.0544008	-1.99137	Inh
UTP18	1.16469	5.03071	3.9864	0.000553009	0.0544135	-0.262071	Oli
GOLGA1	0.475896	5.57107	3.14536	0.00458335	0.0545267	-2.40859	Exc
LAMTOR1	-1.76811	4.46878	-3.14555	0.0045812	0.0545267	-2.2708	Exc
APTX	0.439887	5.61282	3.14384	0.00459984	0.0545881	-2.43548	Exc
ATAT1	-0.56269	4.25052	-3.14193	0.00462071	0.0545881	-2.24178	Exc
ATP5G1	-1.869	5.54035	-3.14226	0.00461704	0.0545881	-2.41551	Exc
CCDC102B	0.671326	6.5327	3.14141	0.00462643	0.0545881	-2.56763	Exc
CRYM	-0.702984	6.91564	-3.14308	0.00460813	0.0545881	-2.55251	Exc
DNTTIP1	-0.494921	3.98364	-3.14194	0.00462058	0.0545881	-2.18559	Exc
NAALADL2	0.579562	7.28234	3.14365	0.00460192	0.0545881	-2.56166	Exc
NEIL2	-0.697892	3.78029	-3.14153	0.00462506	0.0545881	-2.14617	Exc
STOML2	-0.878627	3.52084	-3.34497	0.00263601	0.0545934	-1.51773	Inh
HRASLS	0.546826	4.70329	3.14065	0.00463474	0.0545968	-2.27618	Exc
MRPL55	-1.16644	4.27312	-3.14003	0.00464147	0.0545968	-2.25428	Exc
PIK3CA	0.278349	7.61789	3.13965	0.00464573	0.0545968	-2.55705	Exc
RAD50	-0.869918	2.89242	-3.13961	0.00464613	0.0545968	-2.08479	Exc
SEC22A	0.412867	6.25597	3.34413	0.00264148	0.0546067	-1.89419	Inh
COX6A1	-2.3068	5.97679	-3.13685	0.00467656	0.0548424	-2.43213	Exc
LRRC8B	0.422167	8.23783	3.13703	0.00467461	0.0548424	-2.61637	Exc
DDR2	0.73428	2.69898	3.13618	0.00468401	0.0548739	-2.05726	Exc
NDUFS6	-1.15582	5.20848	-3.34137	0.00265953	0.0548795	-1.7223	Inh
RPL7A	-1.40592	6.9379	-3.13447	0.00470305	0.0549851	-2.52684	Exc
SNU13	-1.54648	6.31381	-3.13483	0.004699	0.0549851	-2.50603	Exc
HACD3	-0.520243	7.10529	-3.13312	0.00471805	0.0550182	-2.52581	Exc
PCSK1N	-1.39366	6.87288	-3.13362	0.00471247	0.0550182	-2.48081	Exc
PSMB6	-2.15569	4.7674	-3.13293	0.00472022	0.0550182	-2.3395	Exc
ARPP19	-1.33201	8.7811	-3.13198	0.00473081	0.0550751	-2.58923	Exc
COL28A1	1.04959	4.91391	3.13164	0.00473466	0.0550751	-2.34671	Exc
COA6	-0.520056	4.3158	-3.33871	0.00267709	0.0551412	-1.59323	Inh
RGS4	-1.52928	8.08919	-3.1303	0.00474962	0.0551933	-2.60447	Exc
FAM192A	-0.441191	5.65383	-3.33689	0.00268912	0.0552773	-1.7954	Inh
ZDHHC22	-0.715833	4.39532	-3.33623	0.00269347	0.0552773	-1.6059	Inh
NDUFV1	-1.20883	5.95416	-3.12902	0.00476401	0.0553048	-2.50359	Exc
C15orf41	0.622165	6.10459	3.12735	0.00478292	0.0554232	-2.55823	Exc
NDUFA6	-1.52596	4.26197	-3.12727	0.00478383	0.0554232	-2.29133	Exc
ZNF233	-3.6796	2.17048	-3.97435	0.000570033	0.0554439	-0.204563	Oli
OLFM3	0.522067	9.70633	3.12607	0.00479742	0.0554689	-2.60339	Exc
PMVK	-1.20039	3.77112	-3.12638	0.00479389	0.0554689	-2.22861	Exc
COMMD5	-1.96054	3.16706	-3.9691	0.000577616	0.055543	-0.190176	Oli
CARS2	0.39862	5.83188	3.33223	0.00272022	0.0556195	-1.83572	Inh
POLR2I	-1.00146	4.65949	-3.33153	0.0027249	0.0556195	-1.65168	Inh
POLR3K	-1.8079	3.28423	-3.33242	0.00271896	0.0556195	-1.54499	Inh
GNB1L	0.618569	3.49488	3.33033	0.00273298	0.0556838	-1.56504	Inh
DNAJC5	-0.477501	6.7046	-3.12385	0.00482269	0.0557052	-2.56024	Exc
CDC37L1	-0.490672	5.73062	-3.32918	0.00274074	0.0557416	-1.83269	Inh
ELAVL4	-0.310523	8.52603	-3.12299	0.0048325	0.0557626	-2.63165	Exc
KCNJ13	-2.20089	2.74132	-3.96279	0.000586852	0.0557971	-0.200298	Oli
HUWE1	0.270329	7.21341	3.12029	0.00486346	0.0558958	-2.61994	Exc
PUM3	0.508472	7.48779	3.1208	0.00485757	0.0558958	-2.63651	Exc
SHARPIN	-0.660511	3.42668	-3.12044	0.00486172	0.0558958	-2.15998	Exc
TMEM223	-0.867128	4.39694	-3.12136	0.00485108	0.0558958	-2.3229	Exc
PEX12	-1.11012	1.15094	-3.11946	0.00487294	0.055949	-2.01791	Exc
FEN1	-2.01843	2.77141	-3.1186	0.00488288	0.0559587	-2.09869	Exc
RAB1A	-0.416664	7.31536	-3.11854	0.00488351	0.0559587	-2.62804	Exc
GALR1	-1.58966	3.21875	-3.11807	0.00488898	0.0559658	-2.18834	Exc
CLPP	-1.17881	4.01272	-3.32528	0.00276721	0.0559779	-1.61261	Inh
RPS7	-1.06594	6.16889	-3.32621	0.00276091	0.0559779	-1.84618	Inh
UBE2S	-1.11854	4.331	-3.32538	0.0027665	0.0559779	-1.63944	Inh
C1orf216	-0.841517	4.71347	-3.32108	0.00279602	0.0561587	-1.68709	Inh
CCT2	-0.865023	5.70604	-3.32216	0.00278856	0.0561587	-1.84528	Inh
EEF1A1	-1.21974	7.77958	-3.32152	0.00279295	0.0561587	-2.01651	Inh
SIPA1L1	0.365707	9.70723	3.32125	0.00279487	0.0561587	-2.07057	Inh
ZNF853	-0.92727	1.94051	-3.11609	0.00491192	0.0561725	-2.03242	Exc
CARMIL3	0.933891	3.46573	3.3183	0.00281521	0.0564439	-1.58359	Inh
BID	-0.556894	4.95724	-3.11156	0.00496473	0.056573	-2.39939	Exc
BLOC1S4	-1.23531	3.00498	-3.1114	0.0049666	0.056573	-2.15277	Exc
LINCR-0001	0.558492	5.02829	3.11222	0.00495708	0.056573	-2.39349	Exc
PFDN4	-0.831196	5.22533	-3.11179	0.00496205	0.056573	-2.43972	Exc
EID2	-0.981019	3.90782	-3.31593	0.00283169	0.0566346	-1.60611	Inh
PTMS	-0.973977	5.16945	-3.31478	0.00283974	0.0566346	-1.75999	Inh
UQCRC1	-0.710219	5.6261	-3.31503	0.00283797	0.0566346	-1.80452	Inh
ACTG1	-1.44909	7.63967	-3.10982	0.00498522	0.056729	-2.62217	Exc
NXF1	-0.650755	3.59049	-3.10923	0.0049922	0.0567524	-2.22555	Exc
BEX1	-1.82263	8.09688	-3.10812	0.00500522	0.0568443	-2.63554	Exc
NOXA1	0.595084	5.12838	3.10769	0.00501035	0.0568465	-2.44798	Exc
EP300	0.365089	6.91738	3.10708	0.00501753	0.0568719	-2.63115	Exc
SPEF1	-1.10378	3.55791	-3.10646	0.00502495	0.0569	-2.22792	Exc
SORCS3	0.709753	8.12085	3.31192	0.00285981	0.0569344	-2.08684	Inh
AHSA1	-1.29762	5.23196	-3.10554	0.00503588	0.0569678	-2.46278	Exc
MYDGF	-1.09094	4.10669	-3.10442	0.00504919	0.0570063	-2.32652	Exc
PPP3CB	-0.420222	8.34776	-3.10476	0.00504518	0.0570063	-2.68569	Exc
DPH6	0.829596	6.32818	3.10319	0.00506384	0.0570947	-2.63506	Exc
SARAF	-1.26885	8.07489	-3.10293	0.00506693	0.0570947	-2.67751	Exc
RPL14	-0.999209	7.10621	-3.30997	0.00287359	0.0571082	-2.00651	Inh
RASGEF1A	0.460758	5.174	3.30836	0.00288497	0.0571654	-1.80438	Inh
TRMT10A	-0.876488	2.43644	-3.30813	0.00288658	0.0571654	-1.6419	Inh
ATP5O	-1.85094	5.22383	-3.10133	0.00508616	0.0571795	-2.45537	Exc
MAPRE3	-0.446683	6.54199	-3.10065	0.00509432	0.0571795	-2.61362	Exc
MRFAP1L1	-1.28419	5.12285	-3.10078	0.00509278	0.0571795	-2.4512	Exc
MTCH1	-1.18659	6.80485	-3.10098	0.00509029	0.0571795	-2.62672	Exc
OFD1	0.403161	5.26748	3.10017	0.00510004	0.057188	-2.45379	Exc
YRDC	-1.289	2.77185	-3.09964	0.00510645	0.0572042	-2.15738	Exc
PRADC1	-1.20266	3.50556	-3.09912	0.00511274	0.0572189	-2.24397	Exc
CHID1	-0.776429	4.75967	-3.09822	0.00512361	0.057285	-2.43183	Exc
GABRA6	1.01983	4.73968	3.09777	0.0051291	0.0572907	-2.46384	Exc
RFX3	0.901824	8.9732	3.09719	0.00513608	0.0573131	-2.71031	Exc
ERCC2	-0.7272	3.53975	-3.09602	0.00515032	0.0574163	-2.23436	Exc
COL12A1	0.481104	6.64558	3.30181	0.00293188	0.0575585	-2.03351	Inh
DYNLL1	-1.25935	6.70165	-3.30291	0.00292392	0.0575585	-1.99738	Inh
PRDX6	-0.783792	4.47536	-3.30182	0.0029318	0.0575585	-1.71344	Inh
PTBP2	0.360322	7.72808	3.30462	0.00291163	0.0575585	-2.10008	Inh
TUBB4B	-0.872267	4.93276	-3.30224	0.00292878	0.0575585	-1.72666	Inh
ST7L	0.436327	6.08593	3.09448	0.00516896	0.0575684	-2.59372	Exc
RBM14	-0.614843	4.45078	-3.09267	0.00519116	0.057689	-2.381	Exc
TCEAL4	-1.17921	5.57796	-3.09267	0.00519111	0.057689	-2.52244	Exc
TIMM17B	-1.79253	3.35406	-3.09237	0.00519481	0.057689	-2.23974	Exc
AMBRA1	0.354096	7.42281	3.29949	0.00294867	0.0577878	-2.08705	Inh
ASCL1	-1.41829	2.46348	-3.0903	0.00522026	0.0578228	-2.14137	Exc
ATP1A1	-0.953114	8.38222	-3.08734	0.0052568	0.0578228	-2.70333	Exc
CDO1	-0.653818	4.71101	-3.08671	0.00526458	0.0578228	-2.44636	Exc
COMT	-0.422292	5.21661	-3.08827	0.0052453	0.0578228	-2.5048	Exc
DRAP1	-1.53156	5.4008	-3.08999	0.00522399	0.0578228	-2.50003	Exc
FAM32A	-1.20116	3.76204	-3.08678	0.00526364	0.0578228	-2.30001	Exc
GNG3	-1.87851	6.19966	-3.0865	0.00526712	0.0578228	-2.56193	Exc
JPH1	0.394354	6.82083	3.08769	0.00525239	0.0578228	-2.67973	Exc
MCOLN3	2.16594	-0.619109	3.08938	0.00523152	0.0578228	-2.14967	Exc
OSBPL8	0.423034	8.69018	3.08987	0.00522549	0.0578228	-2.70942	Exc
PTTG1IP	0.726081	3.97533	3.08701	0.00526088	0.0578228	-2.30031	Exc
TCERG1L	0.805304	7.05529	3.08684	0.0052629	0.0578228	-2.65715	Exc
CDKN2D	-0.908795	4.74393	-3.29841	0.00295645	0.05784	-1.76157	Inh
MRPL58	-0.998478	3.52505	-3.29728	0.00296468	0.0579009	-1.63086	Inh
SP4	0.512128	5.74046	3.08476	0.0052888	0.0580056	-2.59883	Exc
PFN2	-1.09531	7.48091	-3.0842	0.00529575	0.0580265	-2.68403	Exc
ATG9B	-1.05396	1.51621	-3.08212	0.00532177	0.0581457	-2.09488	Exc
CBX4	-0.82917	4.12557	-3.08241	0.00531819	0.0581457	-2.34883	Exc
TBX19	1.83772	-0.837153	3.08265	0.00531519	0.0581457	-2.16932	Exc
PCTP	0.6068	4.04387	3.08034	0.00534422	0.0582804	-2.34471	Exc
UBE2W	-0.594203	6.10713	-3.08072	0.00533937	0.0582804	-2.61322	Exc
ARL8B	-0.520594	7.21062	-3.0799	0.00534967	0.0582846	-2.6901	Exc
ALCAM	2.26555	8.13591	3.98366	0.00052129	0.0583333	-0.345452	Mic
CCDC90B	2.19572	5.21142	4.07352	0.000414004	0.0583333	0.101173	Mic
CLEC7A	-1.17882	7.9108	-3.99007	0.000512801	0.0583333	-0.326922	Mic
HP1BP3	-0.755291	8.57554	-3.99567	0.000505494	0.0583333	-0.381091	Mic
IER2	-2.29092	5.74078	-4.00533	0.000493137	0.0583333	-0.0641425	Mic
ITPR2	-0.520963	12.4916	-3.97342	0.000535141	0.0583333	-1.10188	Mic
NOL9	2.67662	4.84548	3.96771	0.000543014	0.0583333	-0.155257	Mic
NR1D2	1.7811	6.1895	4.00274	0.000496423	0.0583333	-0.0784407	Mic
RC3H2	2.05138	6.25122	4.04222	0.000448629	0.0583333	0.0172283	Mic
SDHC	1.65394	5.55245	3.96993	0.000539939	0.0583333	-0.147637	Mic
SLC15A2	-1.37853	7.93883	-3.96759	0.000543185	0.0583333	-0.378785	Mic
SPCS2	3.30861	5.1326	4.00218	0.000497136	0.0583333	-0.0680759	Mic
SRP72	2.91556	5.39516	4.07149	0.000416168	0.0583333	0.0954893	Mic
ATRAID	-1.2336	3.00714	-3.07825	0.00537056	0.0583466	-2.22079	Exc
TTC21A	0.64568	4.68653	3.07833	0.00536953	0.0583466	-2.46711	Exc
TTC9	-0.66352	4.86281	-3.0788	0.00536366	0.0583466	-2.47818	Exc
LMAN2	-0.913042	4.03106	-3.29307	0.00299557	0.0584033	-1.68448	Inh
ATPIF1	-1.40502	6.58744	-3.07725	0.00538316	0.0584283	-2.65164	Exc
RFX7	0.440507	7.64487	3.07674	0.00538969	0.0584441	-2.70784	Exc
MIR99AHG	0.557033	9.8235	3.0759	0.00540042	0.0585053	-2.72594	Exc
CTSB	-0.71834	6.53248	-3.07429	0.00542087	0.0585641	-2.60544	Exc
EID1	-1.58984	7.36075	-3.07448	0.00541846	0.0585641	-2.70356	Exc
PLEKHA2	0.419968	5.64859	3.07427	0.00542109	0.0585641	-2.59656	Exc
GCK	-1.63759	1.63335	-3.28953	0.00302177	0.0588127	-1.73063	Inh
BRIX1	-0.924366	3.92757	-3.28527	0.00305356	0.058824	-1.679	Inh
C1orf21	0.405075	8.01749	3.28621	0.00304649	0.058824	-2.14186	Inh
CCT3	-0.680809	5.56757	-3.28696	0.00304087	0.058824	-1.91925	Inh
MCTP1	0.395264	9.30575	3.28537	0.00305275	0.058824	-2.15787	Inh
TALDO1	-0.743329	4.71443	-3.28588	0.00304896	0.058824	-1.75834	Inh
TRAF3IP1	0.514967	6.37544	3.2877	0.00303533	0.058824	-2.02382	Inh
ARMCX4	0.397154	6.07648	3.07189	0.00545152	0.0588376	-2.66612	Exc
ZNF75D	0.708532	4.59649	3.07127	0.00545952	0.0588688	-2.4767	Exc
PCDHGC3	-2.1363	4.88333	-4.26054	0.000248498	0.058894	0.553653	Ast
PDHA1	-0.710996	5.24122	-3.28316	0.00306943	0.0589289	-1.84261	Inh
RABAC1	-1.66272	4.97951	-3.28374	0.003065	0.0589289	-1.8145	Inh
C12orf57	-1.86594	4.77405	-3.06931	0.00548473	0.0590853	-2.468	Exc
BUD31	-1.01568	3.63264	-3.06856	0.00549448	0.059135	-2.33854	Exc
PIR	0.517183	5.76807	3.28023	0.00309159	0.0592537	-1.97133	Inh
KIF11	-2.66299	3.64052	-4.24805	0.000256689	0.0593144	0.46276	Ast
LYSMD2	-0.676762	5.73732	-3.06625	0.00552442	0.0594017	-2.58542	Exc
CACNB4	1.85466	5.92432	4.21058	0.000282893	0.0594268	0.397963	Ast
IQSEC2	1.70844	5.25308	4.23093	0.000268352	0.0594268	0.476586	Ast
PRKAR2B	2.80627	4.1967	4.21588	0.000279034	0.0594268	0.451316	Ast
UBE2S	-2.98464	3.79417	-4.2232	0.000273787	0.0594268	0.435199	Ast
COX10	0.966476	4.91979	3.92863	0.000639477	0.0594643	-0.369907	Oli
LRRC42	-1.64617	2.92558	-3.93275	0.000632896	0.0594643	-0.267633	Oli
BOD1	-0.665473	3.76403	-3.06416	0.00555163	0.0594675	-2.37128	Exc
CPNE8	0.576123	7.79076	3.06462	0.00554565	0.0594675	-2.77242	Exc
PIN1	-1.27064	6.25113	-3.06416	0.0055516	0.0594675	-2.66106	Exc
SLC22A15	0.659896	6.30436	3.0638	0.00555636	0.0594675	-2.70091	Exc
TUSC1	-1.82735	3.49302	-3.06489	0.00554216	0.0594675	-2.3129	Exc
CCDC88B	1.06237	1.82351	3.06124	0.0055899	0.0596049	-2.15114	Exc
IRGQ	-0.647861	4.82713	-3.06144	0.00558728	0.0596049	-2.51102	Exc
MOB4	-1.23822	5.22195	-3.06169	0.00558399	0.0596049	-2.56896	Exc
TMEM59	-0.580866	6.77792	-3.06151	0.00558638	0.0596049	-2.66223	Exc
ABHD17A	-0.699282	4.89453	-3.06016	0.00560408	0.0597008	-2.4736	Exc
EPHX1	-1.17093	5.02514	-3.92238	0.000649596	0.0597487	-0.382302	Oli
NFASC	2.32778	5.7415	4.19959	0.000291074	0.0597867	0.39644	Ast
ZMPSTE24	-0.33556	5.03898	-3.05874	0.00562289	0.0598459	-2.56524	Exc
UBLCP1	-0.711247	6.14095	-3.05831	0.0056286	0.0598513	-2.66943	Exc
CDKN2AIPNL	-0.784669	4.08269	-3.05669	0.00565001	0.0599178	-2.42426	Exc
HIST3H2A	-1.10509	2.03308	-3.05695	0.00564652	0.0599178	-2.17748	Exc
P4HB	-0.614641	4.64613	-3.05666	0.00565046	0.0599178	-2.46292	Exc
EIF5A2	-0.933701	4.38901	-3.274	0.0031392	0.059963	-1.78046	Inh
H3F3B	-1.38128	6.66395	-3.27425	0.00313733	0.059963	-2.0567	Inh
ILF2	-1.29605	3.87226	-3.27266	0.00314957	0.0600597	-1.71825	Inh
GPR39	1.28275	3.24015	3.27123	0.00316065	0.0600683	-1.69793	Inh
WDR83OS	-1.47294	3.48547	-3.27146	0.00315889	0.0600683	-1.68459	Inh
ALDOC	-1.67239	5.64862	-3.05473	0.00567611	0.060133	-2.6015	Exc
NHLRC2	0.376592	6.37799	3.05435	0.0056812	0.060133	-2.74785	Exc
PTPRE	0.484445	7.25096	3.05369	0.00568999	0.0601707	-2.75775	Exc
NLGN4Y	0.668078	3.9601	3.0527	0.00570324	0.0602555	-2.46489	Exc
HS3ST5	-0.716425	7.30932	-3.0522	0.00571002	0.0602718	-2.76806	Exc
PSPC1	0.367103	8.16217	3.05152	0.00571903	0.0603117	-2.78056	Exc
TUBB	-0.909701	5.68199	-3.26818	0.00318439	0.0604179	-1.94689	Inh
AAMP	-1.13683	4.01896	-3.04996	0.00574007	0.0604229	-2.4034	Exc
SUMO2	-1.44857	6.95724	-3.05033	0.00573514	0.0604229	-2.74262	Exc
DIP2B	-0.554721	10.439	-3.92734	0.000602078	0.0604477	-0.843697	Mic
FBXL3	2.4	5.51846	3.93731	0.000586934	0.0604477	-0.210485	Mic
SOX5	-2.63351	5.53547	-3.91663	0.000618786	0.0604477	-0.258475	Mic
SRGAP1	-1.15475	9.56362	-3.93418	0.000591646	0.0604477	-0.65131	Mic
TRA2B	-0.971225	8.31558	-3.91331	0.000624055	0.0604477	-0.56377	Mic
GSK3B	0.395441	8.75176	3.26514	0.00320822	0.0604642	-2.21758	Inh
PDZD2	0.50555	7.6642	3.26609	0.00320077	0.0604642	-2.1272	Inh
PGLS	-0.716008	3.48634	-3.26707	0.00319307	0.0604642	-1.68027	Inh
TERF2IP	-0.374722	8.00713	-3.26528	0.00320711	0.0604642	-2.16452	Inh
ALDH2	-0.731347	4.6903	-3.04825	0.00576319	0.060574	-2.4976	Exc
LRRTM3	0.48227	9.50018	3.04812	0.00576495	0.060574	-2.75963	Exc
RNF150	0.508382	8.13502	3.04715	0.00577814	0.0606464	-2.76262	Exc
SHISA9	0.566347	8.97435	3.04684	0.00578237	0.0606464	-2.75559	Exc
PLPBP	-0.4665	4.69916	-3.04637	0.00578874	0.060658	-2.51307	Exc
APP	0.898491	9.59566	4.93253	4.26294e-05	0.0606858	1.88201	Opc
CACNB2	1.49217	6.72919	4.76479	6.60561e-05	0.0606858	1.74257	Opc
CD63	-1.78082	5.94344	-4.83164	5.54729e-05	0.0606858	1.91956	Opc
MRPL46	-3.28398	3.01243	-4.89573	4.6926e-05	0.0606858	1.1801	Opc
MT1X	-2.69727	4.22325	-4.79529	6.09971e-05	0.0606858	1.70645	Opc
UBE2A	-0.762959	4.3638	-3.04534	0.00580275	0.0607495	-2.49661	Exc
BAZ2B	0.447185	7.80328	3.04492	0.0058084	0.0607534	-2.80643	Exc
ARHGAP22	0.610157	6.24447	3.04411	0.00581944	0.0608136	-2.66885	Exc
MCRIP2	-0.961835	4.295	-3.26204	0.00323269	0.060821	-1.76439	Inh
WIPI2	-0.481299	5.68417	-3.26139	0.0032379	0.060821	-1.95781	Inh
NDUFA11	-1.98235	4.74388	-3.04365	0.00582581	0.060825	-2.51524	Exc
IDH3B	-1.24449	4.37614	-3.04312	0.00583306	0.0608456	-2.46948	Exc
FAM50A	-0.973818	3.86719	-3.04273	0.00583835	0.0608456	-2.40562	Exc
C1QTNF3-AMACR	0.561891	6.56458	3.25883	0.00325828	0.0608564	-2.09895	Inh
DVL2	-0.908905	3.48287	-3.25866	0.00325962	0.0608564	-1.69974	Inh
EIF3I	-1.27909	4.107	-3.25845	0.00326132	0.0608564	-1.77295	Inh
LMO7DN	-2.50892	0.726947	-3.26044	0.00324539	0.0608564	-1.92411	Inh
B4GALT5	1.00407	6.03654	3.91065	0.000669019	0.0608735	-0.537192	Oli
SHQ1	0.545336	4.4952	3.25711	0.00327205	0.0609562	-1.80066	Inh
KIAA1328	0.616985	7.51847	3.04084	0.00586436	0.0609961	-2.80329	Exc
LINC00290	-1.18159	1.10329	-3.04121	0.0058593	0.0609961	-2.16864	Exc
NOLC1	-0.826766	4.62499	-3.04014	0.00587398	0.0609961	-2.52023	Exc
SMIM26	-1.82029	4.24836	-3.04023	0.00587269	0.0609961	-2.47002	Exc
PRTFDC1	0.472692	5.47736	3.03938	0.00588447	0.06105	-2.6474	Exc
CLPP	-1.16112	3.81113	-3.03883	0.00589206	0.0610738	-2.41617	Exc
CDIPT	-1.07895	4.78294	-3.03654	0.00592384	0.0611353	-2.53533	Exc
EIF4H	-0.84759	5.93692	-3.0377	0.00590772	0.0611353	-2.69664	Exc
KIF21A	-0.331552	8.62271	-3.03594	0.00593215	0.0611353	-2.84135	Exc
OS9	-0.509115	5.1637	-3.03572	0.00593515	0.0611353	-2.60296	Exc
PSMA7	-1.51978	6.18272	-3.036	0.00593129	0.0611353	-2.71432	Exc
RABIF	-0.714657	4.05519	-3.03672	0.0059213	0.0611353	-2.42871	Exc
TOLLIP	-0.66304	6.93737	-3.0376	0.00590912	0.0611353	-2.75668	Exc
COL9A3	-1.70555	2.2755	-3.03361	0.0059646	0.0612262	-2.24909	Exc
ERCC6L2	0.349375	7.111	3.03319	0.00597057	0.0612262	-2.80134	Exc
FGF13	-0.484342	6.48621	-3.03456	0.00595136	0.0612262	-2.79357	Exc
MRPL17	-1.58406	3.28261	-3.03352	0.00596589	0.0612262	-2.35877	Exc
SCN2B	-0.892087	5.86813	-3.03382	0.00596179	0.0612262	-2.6369	Exc
FAM89A	-0.905185	3.81257	-3.25223	0.00331137	0.0613852	-1.77077	Inh
LRRC4C	0.51221	11.0335	3.25287	0.00330622	0.0613852	-2.25052	Inh
MRPL4	-0.755082	4.37297	-3.25356	0.00330062	0.0613852	-1.77502	Inh
2025-03-07	0.373426	6.92963	3.03054	0.0060078	0.0613967	-2.84168	Exc
ARL6IP5	-1.40946	7.22951	-3.02812	0.00604196	0.0613967	-2.80699	Exc
CCDC191	0.519542	5.40295	3.03057	0.00600731	0.0613967	-2.68832	Exc
CRIPT	-0.811481	4.00596	-3.02785	0.00604584	0.0613967	-2.48245	Exc
DAD1	-1.01596	4.62041	-3.0286	0.00603518	0.0613967	-2.56056	Exc
ESRP1	1.16762	1.61004	3.02808	0.00604257	0.0613967	-2.2081	Exc
HIST1H1E	-1.5998	0.502997	-3.02994	0.00601629	0.0613967	-2.19333	Exc
LINC02226	1.21801	-0.102754	3.03028	0.00601145	0.0613967	-2.22113	Exc
LRRC4C	0.514176	10.3149	3.02793	0.00604463	0.0613967	-2.79085	Exc
SLC44A1	0.41932	8.12799	3.03002	0.00601505	0.0613967	-2.86787	Exc
WARS2	0.541277	4.35743	3.02851	0.00603637	0.0613967	-2.54562	Exc
MDS2	-1.50323	0.0710005	-3.02734	0.00605299	0.0614151	-2.22785	Exc
LINC00472	-1.43671	-0.408375	-3.0263	0.00606784	0.0615117	-2.33017	Exc
PPP1CA	-0.901756	3.8293	-3.25067	0.00332409	0.0615202	-1.7476	Inh
ACOT7	-0.685001	6.93928	-3.024	0.00610057	0.0616823	-2.83612	Exc
AES	-0.921927	7.04629	-3.0238	0.00610346	0.0616823	-2.78058	Exc
FAM229B	-0.548226	4.48644	-3.02419	0.00609794	0.0616823	-2.51693	Exc
TRAPPC6B	-0.386571	6.45358	-3.02361	0.0061061	0.0616823	-2.81012	Exc
CD101	1.3968	0.831126	3.24852	0.00334165	0.0617441	-1.94501	Inh
RPRD1B	0.472428	5.71451	3.02174	0.00613303	0.0619	-2.72702	Exc
CSTB	-1.09114	4.98776	-3.24536	0.00336763	0.0620638	-1.90577	Inh
PFKFB4	0.609889	4.44092	3.24508	0.00336993	0.0620638	-1.81474	Inh
LINC01073	1.23486	1.17246	3.0202	0.00615518	0.0620692	-2.21986	Exc
CRH	-1.52301	3.0613	-3.0194	0.00616663	0.0621303	-2.36651	Exc
RBBP7	-0.48336	5.15283	-3.01872	0.00617653	0.0621756	-2.65712	Exc
CDON	0.62788	6.47172	3.01768	0.00619158	0.0622183	-2.81577	Exc
DUSP19	-0.659949	3.93304	-3.0179	0.00618844	0.0622183	-2.48803	Exc
COMMD5	-0.628057	3.1542	-3.01671	0.00620572	0.0622388	-2.36656	Exc
NEK2	-1.75478	1.22544	-3.01676	0.00620501	0.0622388	-2.22061	Exc
PIK3C2A	0.345916	6.55922	3.01568	0.00622064	0.0622388	-2.8324	Exc
SATB2	0.49476	9.25395	3.01572	0.00622006	0.0622388	-2.87351	Exc
SOX13	-1.36734	0.468225	-3.01592	0.00621714	0.0622388	-2.22493	Exc
MANBAL	-1.95741	3.32754	-3.89731	0.000691793	0.0622761	-0.357501	Oli
MRPS11	-0.73328	4.71912	-3.24164	0.00339841	0.0623716	-1.874	Inh
SERF2	-1.37383	5.49398	-3.24171	0.00339782	0.0623716	-1.97297	Inh
ZNF783	0.541202	5.00034	3.24106	0.00340319	0.0623716	-1.92625	Inh
PIGB	0.38661	4.7378	3.01366	0.00625021	0.0624262	-2.59215	Exc
UBN2	0.464189	7.31808	3.01388	0.00624687	0.0624262	-2.86647	Exc
IMP4	-1.28247	3.72139	-3.01273	0.00626377	0.0624533	-2.45157	Exc
SMAD1	0.477594	6.07448	3.01289	0.00626147	0.0624533	-2.7642	Exc
ARIH2	0.368472	6.74082	3.23739	0.00343397	0.0625133	-2.17389	Inh
CHGB	-0.933943	5.81418	-3.23612	0.00344461	0.0625133	-2.05433	Inh
EIF4G2	-0.718492	6.668	-3.23642	0.00344207	0.0625133	-2.1477	Inh
EIF5	-0.868392	6.07084	-3.23732	0.00343454	0.0625133	-2.09694	Inh
FOXN3	0.411179	8.37198	3.23523	0.00345216	0.0625133	-2.27771	Inh
HIST1H4E	-1.70837	0.994598	-3.23776	0.0034308	0.0625133	-1.80156	Inh
TIMM13	-1.32291	4.15659	-3.23422	0.00346068	0.0625133	-1.81799	Inh
TUFM	-0.95059	4.40513	-3.23604	0.0034453	0.0625133	-1.83644	Inh
ZHX1-C8orf76	1.16697	2.37345	3.23455	0.00345791	0.0625133	-1.76407	Inh
MOB1B	0.271487	6.33755	3.01048	0.0062968	0.06262	-2.79051	Exc
PTGES2	-1.07674	4.47085	-3.01075	0.00629291	0.06262	-2.56287	Exc
SLCO4A1	0.665463	3.12622	3.01111	0.00628758	0.06262	-2.36275	Exc
RILP	-1.71982	2.23339	-3.00928	0.00631452	0.0626482	-2.28936	Exc
SNX17	-1.97601	3.99255	-3.00919	0.00631595	0.0626482	-2.51304	Exc
YWHAG	-0.971612	8.96428	-3.00949	0.00631139	0.0626482	-2.86	Exc
ARF6	-0.872898	3.69872	-3.00398	0.00639331	0.0627133	-2.46594	Exc
CIB1	-1.1188	2.89825	-3.00614	0.00636107	0.0627133	-2.35829	Exc
DNASE2	-1.15368	1.59528	-3.00426	0.0063891	0.0627133	-2.2595	Exc
E2F4	-0.58583	3.73915	-3.00531	0.00637354	0.0627133	-2.42469	Exc
EIF4A1	-0.94639	4.74662	-3.00758	0.00633981	0.0627133	-2.60235	Exc
FBLIM1	1.09428	0.179542	3.00682	0.00635102	0.0627133	-2.2683	Exc
IGF2R	0.417055	5.99601	3.00479	0.00638127	0.0627133	-2.80351	Exc
LIN7B	-1.50948	4.16463	-3.00498	0.00637839	0.0627133	-2.53366	Exc
NPDC1	-0.729368	6.56094	-3.00721	0.0063453	0.0627133	-2.80695	Exc
[truncated: 60,916 more rows]

## Sheet: BC Old F vs Young F
gene	logFC	AveExpr	t	P.Value	adj.P.Val	B	cluster
LINC00836	-4.31334	4.96334	-20.4698	2.06558e-08	0.000182731	9.80981	Ast
LRTM1	-1.8244	3.80774	-18.883	3.99103e-08	0.000182731	9.27502	Ast
SAMHD1	-2.11476	5.01459	-18.8123	4.11495e-08	0.000182731	9.30774	Ast
C7orf61	-3.40308	4.85845	-16.9037	9.819e-08	0.000183889	8.51929	Ast
NR4A3	-3.34016	3.83859	-16.8539	1.00565e-07	0.000183889	8.32084	Ast
PPP1R1C	-3.46949	3.45288	-16.8998	9.83708e-08	0.000183889	8.39193	Ast
SOX11	-3.8248	2.54658	-16.9291	9.69989e-08	0.000183889	7.22176	Ast
TENM1	-1.54823	4.96503	-16.6605	1.10427e-07	0.000183889	8.43085	Ast
FBXL2	2.40979	5.48836	15.5052	1.97457e-07	0.000284104	7.90071	Ast
P2RY11	-2.33292	3.04121	-15.3579	2.13259e-07	0.000284104	7.40486	Ast
NXNL2	-2.76107	3.0978	-15.0786	2.47264e-07	0.000299459	7.49342	Ast
ARPC5L	1.70993	3.78364	14.1261	4.17799e-07	0.000315441	7.18021	Ast
GADD45G	-3.83588	4.0349	-14.2828	3.82399e-07	0.000315441	7.23732	Ast
KSR2	-3.40414	4.74726	-14.091	4.26208e-07	0.000315441	7.14513	Ast
LAMA2	-1.9871	5.26581	-14.5998	3.20577e-07	0.000315441	7.44583	Ast
MEOX2	-2.76723	3.3648	-14.1963	4.01495e-07	0.000315441	7.14777	Ast
PLCXD3	-2.41425	3.24287	-14.0916	4.26065e-07	0.000315441	7.05884	Ast
SYP	2.09554	4.13937	14.7284	2.9876e-07	0.000315441	7.48564	Ast
AAMP	-1.38261	4.87615	-13.6023	5.6545e-07	0.000342406	6.90854	Ast
DNAJB4	-1.88298	5.20922	-13.7253	5.26149e-07	0.000342406	6.72482	Ast
HDAC9	1.70301	5.04225	13.6247	5.5807e-07	0.000342406	6.92222	Ast
STUM	-1.38726	5.20133	-13.7784	5.10131e-07	0.000342406	7.01213	Ast
CNPPD1	-1.33562	4.14739	-13.249	6.97763e-07	0.000387316	6.6928	Ast
HSPE1-MOB4	-3.20349	3.87362	-13.2924	6.79783e-07	0.000387316	6.67198	Ast
DUSP1	-3.54588	3.89966	-13.051	7.86802e-07	0.000388949	6.50068	Ast
TMC6	-1.73694	4.13124	-13.062	7.81515e-07	0.000388949	6.57557	Ast
TUBA1B	3.98801	4.80991	13.0479	7.88292e-07	0.000388949	6.57503	Ast
HIST2H2BF	-2.47675	3.52197	-12.7858	9.26563e-07	0.000411456	6.42403	Ast
LINC02254	-1.80805	2.82105	-12.8006	9.18081e-07	0.000411456	6.23365	Ast
SORCS3	-3.29486	4.0996	-12.8805	8.73716e-07	0.000411456	6.48844	Ast
LRRC37A2	-1.22005	5.26237	-12.6976	9.79013e-07	0.000420723	6.37983	Ast
MYO5C	-1.32727	3.76331	-12.6321	1.02013e-06	0.000424694	6.33181	Ast
RCE1	-1.95758	2.9976	-12.2244	1.32354e-06	0.00053431	5.8963	Ast
TMCC3	-2.59564	3.38866	-11.8577	1.68418e-06	0.0006599	5.8224	Ast
BST2	-1.12258	4.8789	-11.6642	1.91776e-06	0.000661301	5.71922	Ast
HILPDA	-2.42895	4.67932	-11.7717	1.7839e-06	0.000661301	5.78728	Ast
NT5DC3	-1.68199	3.69895	-11.7497	1.81036e-06	0.000661301	5.77397	Ast
PHB	2.45021	4.20511	11.674	1.90516e-06	0.000661301	5.72336	Ast
TPBG	-2.21418	2.931	-11.6503	1.93595e-06	0.000661301	5.35385	Ast
MSANTD2	1.12204	5.62577	11.5341	2.09507e-06	0.000697763	5.63154	Ast
LRWD1	-1.42391	3.6245	-11.459	2.20565e-06	0.000716675	5.57451	Ast
MDK	-1.29762	4.01045	-11.3214	2.42574e-06	0.000769422	5.48727	Ast
MAGEH1	1.2412	4.20456	11.2615	2.52904e-06	0.000783531	5.4463	Ast
CNBD1	-2.60406	3.49167	-10.9631	3.1221e-06	0.000942499	5.2349	Ast
MYOZ2	-1.44803	3.38683	-10.9358	3.18364e-06	0.000942499	5.21809	Ast
BTG2	-1.03575	5.09203	-10.7616	3.60999e-06	0.00100192	5.08682	Ast
PSMC5	-1.04316	5.18617	-10.8008	3.50883e-06	0.00100192	5.11789	Ast
RNF152	-1.80658	3.93747	-10.7819	3.55714e-06	0.00100192	5.10662	Ast
FAM89B	-1.43582	3.9929	-10.7233	3.71195e-06	0.0010092	5.06807	Ast
FNTB	-1.61078	3.56869	-10.6624	3.8809e-06	0.00103403	5.01883	Ast
TMC2	1.30245	3.05191	10.6288	3.97773e-06	0.00103905	4.98764	Ast
ARRDC2	-1.52392	3.17429	-10.574	4.14128e-06	0.00104923	4.95345	Ast
GRK7	-1.26806	3.1815	-10.5633	4.17425e-06	0.00104923	4.9509	Ast
FLRT1	-1.57652	3.66658	-10.5007	4.37205e-06	0.00106282	4.89825	Ast
SLC6A12	-1.44224	3.38949	-10.4716	4.46764e-06	0.00106282	4.88562	Ast
USH1C	-2.42254	5.05439	-10.4833	4.42911e-06	0.00106282	4.88035	Ast
ATP6V1G2	-1.39581	3.53099	-10.4144	4.66257e-06	0.00108973	4.84001	Ast
SRPX	-2.29602	4.60781	-10.3736	4.80713e-06	0.00110415	4.80105	Ast
FRMPD3	-1.12875	4.93624	-10.3323	4.95844e-06	0.0011196	4.76351	Ast
RPS3A	-1.01232	6.3573	-10.2996	5.08224e-06	0.00112843	4.74024	Ast
TNFRSF19	-2.89797	2.8391	-10.2671	5.20863e-06	0.00113753	4.49269	Ast
CD22	-2.31997	2.89474	-10.191	5.51871e-06	0.00114875	4.39549	Ast
FHAD1	-1.22745	3.14914	-10.2007	5.4781e-06	0.00114875	4.68275	Ast
SNX31	-2.37022	3.95933	-10.1987	5.4863e-06	0.00114875	4.68341	Ast
KCNJ16	2.09722	4.60272	10.1087	5.87711e-06	0.00120454	4.61625	Ast
NAP1L3	2.34218	4.18059	10.0291	6.24823e-06	0.0012612	4.54501	Ast
C15orf61	2.1554	3.51585	9.91009	6.85313e-06	0.00136065	4.46397	Ast
DEF6	-1.41743	3.17656	-9.893	6.94524e-06	0.00136065	4.43511	Ast
AKR1C1	-2.26799	2.75963	-9.69323	8.12991e-06	0.0013781	4.17352	Ast
BMP4	-2.84348	2.28747	-9.81651	7.37455e-06	0.0013781	4.04015	Ast
BVES	-1.27985	3.00211	-9.71743	7.97508e-06	0.0013781	4.31601	Ast
CCDC175	-1.78882	3.41858	-9.72848	7.90553e-06	0.0013781	4.31274	Ast
CNTN3	-2.80264	3.82507	-9.68671	8.1722e-06	0.0013781	4.27971	Ast
HEATR6	1.32805	4.76292	9.7653	7.67844e-06	0.0013781	4.32206	Ast
HIST1H2BE	-1.82644	2.78942	-9.78194	7.57819e-06	0.0013781	4.35369	Ast
LINC02058	-2.84348	2.44597	-9.81651	7.37455e-06	0.0013781	4.04015	Ast
PGK1	-1.13219	6.0307	-9.69046	8.14785e-06	0.0013781	4.25145	Ast
RASGEF1A	-1.41529	3.81698	-9.77897	7.59597e-06	0.0013781	4.34513	Ast
TEX22	-1.02299	5.14514	-9.72593	7.92148e-06	0.0013781	4.28758	Ast
OTUD1	-1.0868	3.67689	-9.63677	8.50423e-06	0.00141617	4.24257	Ast
PPP1R15A	-3.47768	3.65018	-9.57636	8.92609e-06	0.00146807	4.2059	Ast
GRID2	-1.58601	7.60837	-9.52669	9.29041e-06	0.00150935	4.04411	Ast
ARHGAP22	-1.77506	4.12727	-9.50095	9.48567e-06	0.0015187	4.13788	Ast
CIT	-1.59071	4.54377	-9.46023	9.80393e-06	0.0015187	4.08358	Ast
KLHL2	1.48998	5.84573	9.46362	9.77703e-06	0.0015187	4.0547	Ast
SERPING1	1.27481	4.77644	9.46031	9.80334e-06	0.0015187	4.07539	Ast
TPRG1	0.894998	4.82799	9.42797	1.00645e-05	0.00154114	4.05123	Ast
NCDN	0.964881	4.63026	9.3304	1.09006e-05	0.00163074	3.97993	Ast
PER1	-1.177	5.81357	-9.31749	1.10169e-05	0.00163074	3.95597	Ast
PRPS1	-0.960167	3.65345	-9.32938	1.09098e-05	0.00163074	3.97794	Ast
LINC02054	-1.77903	2.71109	-9.30092	1.11682e-05	0.00163498	3.88183	Ast
RAPGEF4	-0.89626	5.10115	-9.27278	1.14304e-05	0.00165518	3.92514	Ast
MRC2	-1.86958	4.21041	-9.25135	1.16347e-05	0.00165563	3.90679	Ast
SLC38A1	-1.99671	6.99136	-9.24643	1.16821e-05	0.00165563	3.82316	Ast
PIM1	-1.45208	3.38584	-9.21205	1.20199e-05	0.00168557	3.9145	Ast
SYNDIG1L	-1.56701	2.9589	-9.17345	1.24121e-05	0.00172244	3.88265	Ast
NLRC4	-1.99328	3.13804	-9.14659	1.26934e-05	0.00174332	3.86115	Ast
GBA	-0.898858	4.78973	-9.11865	1.29936e-05	0.00176633	3.77777	Ast
B4GALT6	1.67793	4.53745	8.94903	1.49936e-05	0.00182288	3.65792	Ast
DEPDC7	-1.78194	2.58885	-9.01074	1.42288e-05	0.00182288	3.6697	Ast
HGF	0.9072	5.73443	8.99095	1.44694e-05	0.00182288	3.65645	Ast
HIST1H2BD	-2.94011	3.48668	-9.06343	1.36102e-05	0.00182288	3.77545	Ast
ITPR1	1.51712	4.97089	8.94449	1.50516e-05	0.00182288	3.62473	Ast
JMJD6	-0.98242	3.88004	-8.95347	1.4937e-05	0.00182288	3.66263	Ast
LINC01032	-2.63979	2.26337	-9.03262	1.39682e-05	0.00182288	3.5102	Ast
PEX11A	-0.957655	5.32757	-8.96653	1.47722e-05	0.00182288	3.62582	Ast
RGS2	-1.40989	3.51351	-9.04093	1.38706e-05	0.00182288	3.77162	Ast
RPF1	1.21968	4.31433	8.94718	1.50172e-05	0.00182288	3.68773	Ast
RTN4	0.842288	8.11889	9.04457	1.38281e-05	0.00182288	3.63568	Ast
VKORC1	-1.07609	4.05727	-8.95978	1.48572e-05	0.00182288	3.67086	Ast
CTSS	-1.26332	3.08734	-8.8559	1.62353e-05	0.00194853	3.61972	Ast
BBC3	-1.25219	3.58781	-8.78505	1.72566e-05	0.00198183	3.54296	Ast
SAPCD2	-1.93384	2.58885	-8.80494	1.69629e-05	0.00198183	3.4441	Ast
SLC35F2	-1.35145	3.3335	-8.80423	1.69732e-05	0.00198183	3.55785	Ast
SNRPC	0.976072	4.04534	8.79013	1.7181e-05	0.00198183	3.50855	Ast
TMEM256-PLSCR3	-1.38125	3.19109	-8.80759	1.69241e-05	0.00198183	3.57556	Ast
PRPH2	-1.91389	2.58885	-8.7624	1.75978e-05	0.00198676	3.4262	Ast
TPTE2	-1.49323	4.62686	-8.76751	1.75203e-05	0.00198676	3.54453	Ast
C14orf178	-1.31748	3.34508	-8.72183	1.82281e-05	0.00202362	3.4873	Ast
CACNA1A	1.30003	6.11736	8.72452	1.81856e-05	0.00202362	3.42691	Ast
LPAR3	0.94801	4.76022	8.68331	1.88498e-05	0.00207534	3.39937	Ast
CACNB4	0.956144	6.05029	8.61826	1.99537e-05	0.00216843	3.3154	Ast
CALB1	-1.91121	3.06885	-8.61443	2.00208e-05	0.00216843	3.41436	Ast
IER5	-2.30379	3.39311	-8.56598	2.08927e-05	0.00224462	3.36321	Ast
SMARCD2	-1.08345	5.90745	-8.53136	2.15416e-05	0.00229582	3.24745	Ast
RABL3	0.925545	5.25682	8.50997	2.19537e-05	0.00232117	3.23181	Ast
SPARC	-2.49095	4.93723	-8.47626	2.26208e-05	0.00237287	3.25555	Ast
CPVL	-1.01227	4.66683	-8.45635	2.30255e-05	0.00237787	3.18816	Ast
TMEM91	-0.942237	4.32822	-8.457	2.30121e-05	0.00237787	3.23431	Ast
ALKBH4	-1.03337	4.1726	-8.41666	2.38561e-05	0.0024447	3.18059	Ast
ACTR1B	1.0469	4.43727	8.40293	2.41511e-05	0.00245603	3.19962	Ast
GIPC2	-1.16599	5.03195	-8.38907	2.44532e-05	0.00246792	3.11753	Ast
BCKDK	-0.990159	3.81787	-8.35864	2.51308e-05	0.00251723	3.15218	Ast
CSRNP2	1.67826	4.4694	8.33652	2.56364e-05	0.00252984	3.08838	Ast
FAM222A	-1.20971	3.59393	-8.34022	2.55511e-05	0.00252984	3.15272	Ast
CPLX2	2.49588	3.16396	8.29033	2.67293e-05	0.00261829	3.13388	Ast
CCDC122	1.08311	4.43361	8.26768	2.72838e-05	0.00265311	3.02364	Ast
CFAP53	-0.857043	3.78846	-8.25149	2.7688e-05	0.0026729	3.02902	Ast
C3orf33	0.915563	5.05808	8.20463	2.88958e-05	0.00271091	2.94945	Ast
CORIN	-1.20472	3.70216	-8.20713	2.883e-05	0.00271091	3.00844	Ast
KC6	-1.09332	2.9393	-8.20746	2.88213e-05	0.00271091	3.04889	Ast
WARS	1.67349	4.37403	8.20828	2.87996e-05	0.00271091	3.03743	Ast
RAB20	-1.38374	4.02975	-8.18842	2.93272e-05	0.00273215	2.96501	Ast
SLC41A2	1.43929	5.70559	8.17471	2.96975e-05	0.00274743	2.90688	Ast
COBL	0.916563	6.59522	8.13743	3.07311e-05	0.00280876	2.87317	Ast
PDK3	-0.766621	4.99617	-8.13562	3.07821e-05	0.00280876	2.87254	Ast
CYBA	-3.71154	2.35666	-8.09861	3.18497e-05	0.00288641	2.70013	Ast
MPG	-0.842385	4.84671	-8.08791	3.2166e-05	0.00289538	2.86402	Ast
FAM3C	1.30258	5.42389	8.02119	3.42179e-05	0.0030594	2.76943	Ast
FAM131A	-0.840651	4.74893	-8.00746	3.46579e-05	0.00307809	2.76277	Ast
ATP5G1	1.06474	4.34364	7.98451	3.54072e-05	0.0030884	2.7872	Ast
LINC01482	-3.9499	2.8611	-7.97566	3.57013e-05	0.0030884	2.84943	Ast
PLA2R1	2.2641	3.95672	7.99011	3.5223e-05	0.0030884	2.8046	Ast
RBM20	-1.71626	2.7267	-7.98173	3.54995e-05	0.0030884	2.85699	Ast
AKT1S1	-1.04223	4.05183	-7.96252	3.61425e-05	0.00309304	2.80089	Ast
DOCK2	-1.25289	2.99064	-7.9586	3.6275e-05	0.00309304	2.79943	Ast
SLITRK5	-2.28982	3.79064	-7.95342	3.64516e-05	0.00309304	2.73623	Ast
ITGA2	-1.66005	3.35085	-7.93706	3.70147e-05	0.00310132	2.78513	Ast
RCOR2	-1.71311	2.56821	-7.94299	3.68093e-05	0.00310132	2.82013	Ast
LSMEM1	-1.25559	3.67037	-7.92837	3.73177e-05	0.00310716	2.75576	Ast
MMACHC	-1.00058	3.6894	-7.90214	3.82489e-05	0.00314538	2.69737	Ast
SYT6	-2.12796	2.35666	-7.90781	3.80452e-05	0.00314538	2.60743	Ast
DNAL4	-1.46251	2.74581	-7.88336	3.89313e-05	0.00318186	2.76155	Ast
CARMN	-1.58193	2.38181	-7.86008	3.97963e-05	0.00319377	2.67873	Ast
SAMD9	-1.58193	2.38181	-7.86008	3.97963e-05	0.00319377	2.67873	Ast
TRABD2A	-1.58193	2.38181	-7.86008	3.97963e-05	0.00319377	2.67873	Ast
FOSL2	-1.6384	3.84273	-7.83558	4.07297e-05	0.00324911	2.65908	Ast
CADM3	2.31597	4.69516	7.82168	4.12698e-05	0.0032726	2.59089	Ast
DIRC3	-1.87454	6.29061	-7.79424	4.23599e-05	0.00333916	2.48905	Ast
ADAMTS5	-2.82256	2.48467	-7.7654	4.35395e-05	0.00338474	2.64708	Ast
CDK16	-0.928165	4.83307	-7.75552	4.39522e-05	0.00338474	2.54554	Ast
PIP4K2C	2.14919	3.71638	7.75547	4.39544e-05	0.00338474	2.55067	Ast
SMIM10L2A	-2.37664	2.58036	-7.75817	4.38411e-05	0.00338474	2.65019	Ast
TCEA2	-0.856109	5.21856	-7.73177	4.49617e-05	0.00344241	2.48238	Ast
FILIP1L	1.20384	4.74333	7.69128	4.67424e-05	0.00346727	2.44837	Ast
HNMT	-1.40854	5.60633	-7.69495	4.65777e-05	0.00346727	2.40381	Ast
KCNG2	-1.30606	2.89474	-7.68893	4.6848e-05	0.00346727	2.58775	Ast
TAGLN	-1.29052	3.91814	-7.70049	4.63305e-05	0.00346727	2.52707	Ast
TUSC1	-1.11721	3.347	-7.69687	4.64919e-05	0.00346727	2.56446	Ast
ZNF430	-0.739552	6.1935	-7.69555	4.6551e-05	0.00346727	2.41964	Ast
STAC2	-2.95663	2.57441	-7.68218	4.71533e-05	0.00347058	2.52892	Ast
TNFAIP8L3	1.19611	4.07764	7.64687	4.87854e-05	0.00357098	2.43374	Ast
LINC00299	0.827961	9.19421	7.59503	5.12959e-05	0.00371394	2.25945	Ast
NR4A1	-2.41298	4.27746	-7.59538	5.12785e-05	0.00371394	2.44023	Ast
KDELC1	-0.788563	3.52949	-7.57344	5.23834e-05	0.00371687	2.39198	Ast
KIF5A	3.68183	4.02867	7.57209	5.24525e-05	0.00371687	2.43874	Ast
MUC20	-1.14808	4.77958	-7.57885	5.21088e-05	0.00371687	2.35832	Ast
SIDT1	-2.92942	3.96243	-7.57469	5.232e-05	0.00371687	2.3632	Ast
IFIT2	-0.940707	3.77312	-7.54708	5.37461e-05	0.00378376	2.32469	Ast
NORAD	2.39132	5.53512	7.54292	5.39644e-05	0.00378376	2.27515	Ast
SH3TC2-DT	-1.52015	2.62511	-7.53225	5.45299e-05	0.00380339	2.40002	Ast
PIK3C2G	-1.21153	3.01364	-7.48703	5.69986e-05	0.00395487	2.34297	Ast
ARHGAP18	-2.40638	3.9001	-7.47203	5.78446e-05	0.00399278	2.26294	Ast
QARS	-0.758313	5.20464	-7.46037	5.85116e-05	0.00401799	2.20605	Ast
CLSPN	-3.24709	2.35666	-7.43454	6.00197e-05	0.00410043	2.31259	Ast
GABRB3	2.32255	5.42901	7.41629	6.11114e-05	0.00415371	2.15265	Ast
ARG2	-1.38734	3.91449	-7.40702	6.16743e-05	0.00417069	2.24068	Ast
ADRA2A	-2.05309	2.51966	-7.38096	6.3288e-05	0.00423119	2.29681	Ast
NOS1AP	2.44	3.34625	7.38194	6.32264e-05	0.00423119	2.19234	Ast
SAMD13	-1.25304	3.75036	-7.37724	6.35218e-05	0.00423119	2.25807	Ast
C10orf67	-1.18719	2.8611	-7.32999	6.65796e-05	0.00437974	2.24603	Ast
LINC01560	-1.01097	3.5016	-7.32654	6.68089e-05	0.00437974	2.20019	Ast
NEURL1B	-3.45849	2.56821	-7.3304	6.65524e-05	0.00437974	2.24128	Ast
SFRP2	-2.68275	4.13007	-7.32073	6.71977e-05	0.00437974	2.13034	Ast
STEAP2	1.6897	5.17962	7.31778	6.73958e-05	0.00437974	2.04895	Ast
HEY2	-0.822377	5.34116	-7.29462	6.89748e-05	0.0044232	2.01223	Ast
SNAP25	4.76046	4.74453	7.29924	6.86567e-05	0.0044232	2.17118	Ast
USP31	1.05521	5.12138	7.29338	6.90606e-05	0.0044232	2.03797	Ast
GPX3	-2.72696	2.43036	-7.28638	6.95464e-05	0.004433	2.14697	Ast
FYB2	-2.13827	3.74218	-7.26913	7.07604e-05	0.0044889	2.16346	Ast
NEBL	0.852682	10.7694	7.24922	7.21898e-05	0.00455788	2.06219	Ast
WFS1	-0.795921	6.88599	-7.21338	7.48448e-05	0.00470322	1.92552	Ast
ARC	-1.47133	2.9647	-7.16542	7.8568e-05	0.00485735	2.01617	Ast
DCDC1	1.06243	4.69803	7.15683	7.92559e-05	0.00485735	1.92693	Ast
HS6ST3	-2.06729	4.88287	-7.1728	7.79814e-05	0.00485735	1.89192	Ast
PDGFRL	-1.29535	4.39859	-7.14958	7.98415e-05	0.00485735	1.90251	Ast
SLC30A8	-2.12756	2.8462	-7.14948	7.98499e-05	0.00485735	2.06765	Ast
SLCO5A1	-2.14738	2.99894	-7.15516	7.93907e-05	0.00485735	2.00651	Ast
TMEM104	-1.38661	5.24944	-7.15196	7.96488e-05	0.00485735	1.88081	Ast
IGSF8	2.71839	4.51631	7.1389	8.07134e-05	0.00488757	1.89937	Ast
ABCA5	4.50367	4.10589	7.12637	8.17497e-05	0.00492792	1.96062	Ast
SP100	-1.29654	3.15365	-7.11038	8.30939e-05	0.00498638	1.92399	Ast
LYPD5	-0.932494	3.95311	-7.08348	8.54097e-05	0.00510237	1.92699	Ast
RASSF1	-1.4051	3.39966	-7.07298	8.63339e-05	0.00513455	1.88124	Ast
TMTC3	0.956273	5.64847	7.05605	8.78458e-05	0.00520125	1.76531	Ast
ACVR1B	0.862034	4.28814	7.03909	8.93893e-05	0.0052287	1.78322	Ast
CD84	-2.67166	2.27186	-7.00456	9.26268e-05	0.0052287	1.90317	Ast
DDX4	-2.67166	2.27186	-7.00456	9.26268e-05	0.0052287	1.90317	Ast
FAIM2	1.70394	5.20422	7.00599	9.24899e-05	0.0052287	1.72014	Ast
GNB3	-1.68694	3.04037	-7.03662	8.96167e-05	0.0052287	1.95023	Ast
GPR17	-2.08963	2.19816	-7.03205	9.00388e-05	0.0052287	1.89422	Ast
LINC00407	-0.954646	4.30389	-7.01967	9.1194e-05	0.0052287	1.7532	Ast
PDK1	-1.55368	4.82712	-7.03152	9.00884e-05	0.0052287	1.76729	Ast
PEG3	3.94081	3.87331	7.01203	9.1915e-05	0.0052287	1.82705	Ast
SIRT6	1.56981	3.73992	7.02705	9.0504e-05	0.0052287	1.81758	Ast
TACC2	1.53736	4.98621	7.00877	9.22248e-05	0.0052287	1.73183	Ast
PGBD5	1.49772	5.329	6.98393	9.46215e-05	0.00531876	1.68483	Ast
LINC00320	-1.30094	2.89474	-6.96109	9.68868e-05	0.00542322	1.88344	Ast
FIGNL1	-1.22222	3.85603	-6.95622	9.73772e-05	0.00542724	1.78767	Ast
SSSCA1	-0.932009	3.20624	-6.95231	9.77734e-05	0.00542724	1.77499	Ast
GMNN	-1.28144	5.02174	-6.93759	9.92792e-05	0.00548795	1.65396	Ast
ZNF140	0.730349	4.75857	6.93249	9.98069e-05	0.00549433	1.65753	Ast
F5	-2.55668	3.85211	-6.9243	0.000100661	0.00551856	1.67315	Ast
CPT1C	1.83436	4.17273	6.89681	0.000103587	0.00565571	1.64213	Ast
CEBPB	-0.774942	5.2104	-6.89238	0.000104067	0.00565871	1.5827	Ast
CATSPERB	1.379	2.83215	6.87959	0.000105468	0.00571154	1.73008	Ast
CHN1	0.761954	7.52104	6.86398	0.000107205	0.00574077	1.46318	Ast
CNNM1	3.34675	3.35424	6.86314	0.0001073	0.00574077	1.71093	Ast
TNIP1	-0.844774	4.98958	-6.86999	0.000106532	0.00574077	1.65328	Ast
CASC15	-1.66753	5.22424	-6.84649	0.00010919	0.0057495	1.52756	Ast
COG8	-0.837064	3.87709	-6.85225	0.000108531	0.0057495	1.61649	Ast
RXRG	1.17437	5.02432	6.8486	0.000108947	0.0057495	1.56963	Ast
TM7SF2	-0.601896	6.01313	-6.85581	0.000108127	0.0057495	1.50974	Ast
FA2H	-1.12699	2.9348	-6.82868	0.000111252	0.00581693	1.74287	Ast
RPL26	-1.01573	6.26702	-6.82789	0.000111343	0.00581693	1.50625	Ast
IPO13	-0.669213	4.37731	-6.82238	0.000111991	0.00582788	1.55787	Ast
PPP1R1A	-1.33021	4.29627	-6.8174	0.00011258	0.00583577	1.54052	Ast
C21orf33	-2.6522	2.95995	-6.80694	0.000113827	0.00587752	1.57696	Ast
ALKAL2	-1.80366	3.07885	-6.77024	0.000118324	0.00603953	1.68353	Ast
B3GAT3	-0.706528	5.46721	-6.77531	0.000117692	0.00603953	1.4443	Ast
MOB3B	-1.45388	4.56352	-6.77155	0.000118161	0.00603953	1.46978	Ast
C2CD4C	-2.41025	2.30812	-6.7455	0.000121468	0.00610638	1.63389	Ast
NUDT10	-2.41025	2.30812	-6.7455	0.000121468	0.00610638	1.63389	Ast
TIMM10	-1.01902	4.2732	-6.74941	0.000120965	0.00610638	1.47516	Ast
TTLL11	1.91626	5.33028	6.75367	0.000120419	0.00610638	1.43226	Ast
MAN1A1	-1.00561	5.23488	-6.74143	0.000121993	0.00610974	1.41429	Ast
EIF4E2	0.847793	5.05251	6.72482	0.000124164	0.00617209	1.42118	Ast
NBEA	0.682567	7.95784	6.72784	0.000123767	0.00617209	1.32126	Ast
LINC01586	1.21047	3.4412	6.71863	0.000124985	0.0061898	1.46302	Ast
SMIM17	-0.757234	3.73387	-6.70238	0.000127167	0.00627449	1.46265	Ast
NUDT1	-0.895595	3.38547	-6.69593	0.000128045	0.00629451	1.48915	Ast
HSPB6	-1.13011	3.29856	-6.68405	0.000129678	0.0063333	1.52043	Ast
SMN2	-1.70195	2.88625	-6.68328	0.000129785	0.0063333	1.57992	Ast
LINC02506	4.4714	4.03589	6.67421	0.000131048	0.00637162	1.50444	Ast
TIMM13	-0.814012	4.84905	-6.66314	0.00013261	0.00642412	1.39173	Ast
L3MBTL2	-0.622261	5.17367	-6.64932	0.000134588	0.00649632	1.34928	Ast
GUCD1	-0.937621	4.09761	-6.64212	0.00013563	0.00650721	1.36116	Ast
LINC01250	2.38905	3.27138	6.63768	0.000136279	0.00650721	1.50072	Ast
OTOF	1.71658	2.46661	6.63828	0.000136191	0.00650721	1.54772	Ast
C11orf74	1.01641	4.72406	6.6229	0.00013846	0.00656426	1.31702	Ast
CENPE	1.25645	3.02153	6.62452	0.000138219	0.00656426	1.39442	Ast
NCOA5	0.725079	5.59916	6.61341	0.00013988	0.00660811	1.30352	Ast
CASS4	-1.23441	3.8989	-6.60554	0.000141069	0.00664072	1.36195	Ast
HCN2	-0.965684	3.11739	-6.59127	0.000143256	0.00671993	1.41651	Ast
GTF2IRD2B	-0.854673	6.12434	-6.58765	0.000143817	0.00672257	1.21531	Ast
DNAJC24	0.716367	5.50883	6.56044	0.000148109	0.00689898	1.24397	Ast
CALY	2.34496	3.3162	6.54266	0.00015099	0.00698434	1.40033	Ast
LSS	-0.849898	4.0314	-6.54523	0.000150569	0.00698434	1.40434	Ast
UFC1	-0.836499	5.49967	-6.53182	0.000152777	0.00704253	1.15485	Ast
NSF	0.650397	5.03846	6.52184	0.000154441	0.00709468	1.17173	Ast
SPOCK1	1.12428	7.30359	6.49577	0.000158886	0.00727383	1.12575	Ast
ACAN	-2.34684	2.14962	-6.47553	0.000162434	0.00736057	1.33569	Ast
HNRNPUL1	-0.650759	5.99549	-6.4755	0.000162439	0.00736057	1.08062	Ast
KCTD16	1.45954	5.88071	6.47813	0.000161973	0.00736057	1.0911	Ast
CHID1	0.711612	4.50462	6.47148	0.000163155	0.00736795	1.15624	Ast
BMPR1B	0.635029	10.2292	6.44728	0.000167532	0.00740358	0.886385	Ast
CSNKA2IP	-2.51139	2.52828	-6.44396	0.000168144	0.00740358	1.35285	Ast
CUTA	1.27477	5.00276	6.44924	0.000167172	0.00740358	1.11195	Ast
FEM1B	0.758644	5.26353	6.45424	0.000166261	0.00740358	1.12148	Ast
NDFIP2	1.41713	4.68147	6.44262	0.00016839	0.00740358	1.10209	Ast
RAB9B	0.765688	4.21531	6.45425	0.000166258	0.00740358	1.16342	Ast
STK32A	-1.50045	4.79341	-6.46055	0.000165116	0.00740358	1.11358	Ast
TMEM208	-0.636683	4.65304	-6.45135	0.000166787	0.00740358	1.13494	Ast
PRDM1	-1.48559	2.85471	-6.43959	0.000168951	0.00740382	1.28471	Ast
ADCY1	2.88485	4.05973	6.43655	0.000169515	0.00740421	1.23854	Ast
F3	0.588859	8.78019	6.43053	0.000170639	0.00742892	0.93899	Ast
TNFRSF11B	0.817298	4.32842	6.42201	0.000172242	0.0074743	1.09809	Ast
PPP1CA	-0.714571	4.20458	-6.41026	0.000174483	0.00754696	1.07943	Ast
CDK5R1	3.2366	3.51808	6.40591	0.000175319	0.00755856	1.22171	Ast
GPR22	2.24296	2.46661	6.3892	0.000178577	0.00767109	1.23941	Ast
SYNGR2	-1.2298	3.83508	-6.38664	0.000179081	0.00767109	1.10501	Ast
BSN	1.15169	4.69711	6.38297	0.000179807	0.00767753	1.03533	Ast
TMPRSS7	-1.64816	2.30812	-6.37487	0.000181423	0.00772179	1.27903	Ast
KLHL11	-0.813671	3.18443	-6.36966	0.000182469	0.00774158	1.16386	Ast
ROR2	0.675818	3.97855	6.36392	0.000183632	0.00776555	1.05316	Ast
SWAP70	0.944729	6.27577	6.36052	0.000184323	0.00776555	0.965742	Ast
TMEM107	-0.778278	3.53445	-6.35827	0.000184783	0.00776555	1.04558	Ast
ARHGEF2	1.92358	3.42546	6.35157	0.000186158	0.00777427	1.05565	Ast
SH3BGRL2	0.715855	5.48743	6.35393	0.000185671	0.00777427	1.03729	Ast
SLC35E4	-0.650759	4.54262	-6.34533	0.000187449	0.00780373	1.00635	Ast
LINC01483	-0.847346	3.59455	-6.32041	0.000192705	0.00798331	1.07315	Ast
PTPRN2	4.98531	4.87306	6.31921	0.000192961	0.00798331	1.02766	Ast
TMEM100	-1.97893	3.46052	-6.31191	0.000194532	0.0080234	1.12577	Ast
PCBP1	-0.755758	5.37421	-6.30855	0.000195262	0.00802864	0.931681	Ast
P3H3	-1.03595	3.63854	-6.30198	0.000196695	0.00804204	1.08613	Ast
RHOT2	-0.630158	4.94573	-6.30152	0.000196795	0.00804204	0.960195	Ast
EIF5A2	0.855199	3.91021	6.29792	0.000197585	0.00804963	0.974301	Ast
BCHE	-1.29414	2.89736	-6.29264	0.000198752	0.00807247	1.11812	Ast
SUSD4	4.06049	4.25148	6.27976	0.000201626	0.00816431	0.995561	Ast
ZBTB22	-0.905056	3.2425	-6.27549	0.000202589	0.00817846	1.02203	Ast
CNP	1.4539	5.0141	6.27097	0.000203616	0.00819508	0.91919	Ast
TMEM120A	-0.940015	5.11696	-6.26512	0.000204951	0.00822397	0.872719	Ast
CAMK2A	3.14684	4.02678	6.2546	0.000207375	0.00826089	0.993254	Ast
CTDSP1	-0.657146	4.98953	-6.25719	0.000206776	0.00826089	0.928031	Ast
FAM24B	-1.11336	3.2593	-6.25307	0.000207732	0.00826089	1.12335	Ast
NAV1	-0.594373	8.9482	-6.24033	0.000210716	0.00835464	0.708116	Ast
ARL6IP5	0.961598	5.85243	6.22672	0.000213959	0.00835882	0.81088	Ast
DCLRE1B	-0.820512	3.44418	-6.23025	0.000213113	0.00835882	1.02541	Ast
DCTPP1	-0.820054	3.21899	-6.22795	0.000213662	0.00835882	0.99568	Ast
EGLN2	-0.944485	4.70179	-6.23306	0.00021244	0.00835882	0.858181	Ast
FLRT2	0.959786	8.5853	6.23238	0.000212603	0.00835882	1.05907	Ast
BEX1	2.87629	4.05888	6.22078	0.000215389	0.00836563	0.89631	Ast
DMKN	-1.41083	2.85	-6.22213	0.000215064	0.00836563	1.11757	Ast
ARHGAP6	-1.97362	4.62159	-6.21618	0.000216505	0.00838452	0.840211	Ast
CYGB	-0.807382	3.17214	-6.20433	0.000219411	0.00847243	0.923668	Ast
SLC44A3	0.715963	6.07029	6.19691	0.00022125	0.00851878	0.781601	Ast
BAP1	-0.72385	4.53827	-6.18416	0.000224454	0.00857785	0.816098	Ast
EGR1	-2.85829	3.96591	-6.18673	0.000223802	0.00857785	0.841181	Ast
SLC15A5	-0.954465	3.6461	-6.18312	0.000224716	0.00857785	0.880176	Ast
ZNF230	-0.856202	3.43844	-6.17456	0.000226897	0.00863633	0.927636	Ast
APOL2	1.30976	4.02641	6.14566	0.000234434	0.00882659	0.78968	Ast
CREB3L1	-3.07026	2.23442	-6.14524	0.000234545	0.00882659	1.02657	Ast
HBA1	-3.07026	2.23442	-6.14524	0.000234545	0.00882659	1.02657	Ast
PEX5L	2.22811	6.08414	6.14854	0.00023367	0.00882659	0.709211	Ast
KIF17	-1.56072	2.62511	-6.14037	0.000235843	0.00885043	0.992699	Ast
HSCB	-0.647668	5.71805	-6.13603	0.000237005	0.00886905	0.779882	Ast
C1QTNF7	-1.13769	4.45534	-6.1307	0.000238443	0.00889785	0.795409	Ast
TAX1BP3	-0.751575	4.08827	-6.12477	0.000240053	0.00890802	0.771273	Ast
WDR76	-0.817603	3.69418	-6.12516	0.000239947	0.00890802	0.852412	Ast
UHRF1	-1.0215	3.73855	-6.12107	0.000241064	0.00892069	0.788673	Ast
POMGNT2	-0.576878	4.80719	-6.11281	0.000243335	0.00897982	0.729815	Ast
SIRPB2	-2.61474	2.14962	-6.10918	0.000244344	0.00899214	0.961801	Ast
C6orf47	-0.981413	3.658	-6.10021	0.00024685	0.00904166	0.934329	Ast
WDR49	-1.0061	7.5604	-6.09766	0.000247567	0.00904166	0.54815	Ast
WDR74	-0.684698	4.62395	-6.0971	0.000247726	0.00904166	0.696473	Ast
GPAA1	-0.653611	5.23762	-6.08625	0.000250805	0.00910494	0.676317	Ast
HSPB8	-1.94929	6.29806	-6.08127	0.000252233	0.00910494	0.635674	Ast
PRKAR2B	1.74417	4.48417	6.07781	0.000253233	0.00910494	0.674315	Ast
SIDT2	-0.56852	5.40937	-6.07923	0.000252821	0.00910494	0.683807	Ast
SLC45A3	-1.26882	2.51516	-6.07667	0.000253561	0.00910494	0.93093	Ast
ZNF780A	0.638099	4.37351	6.07956	0.000252728	0.00910494	0.697129	Ast
CLVS2	0.891583	5.02115	6.06626	0.000256595	0.00916451	0.840778	Ast
PDGFRA	-1.73983	2.51516	-6.06725	0.000256302	0.00916451	0.935182	Ast
CHMP6	-0.910639	3.73237	-6.06044	0.000258305	0.00920092	0.732732	Ast
STOX2	1.16213	6.84787	6.05629	0.000259534	0.00922004	0.590102	Ast
CA13	1.11204	4.86551	6.0502	0.000261348	0.0092598	0.639105	Ast
MT1G	1.07896	6.7843	6.03777	0.000265096	0.00933836	0.561811	Ast
NCKAP1L	2.30209	2.64317	6.03889	0.000264756	0.00933836	0.836231	Ast
SSUH2	-1.29645	2.58036	-6.03589	0.000265669	0.00933836	0.870804	Ast
DHDH	-1.55684	2.7026	-6.02886	0.000267819	0.00938917	0.880484	Ast
ANKRD37	-1.59037	4.02693	-6.0183	0.000271085	0.00943693	0.709446	Ast
CTSF	-0.564715	6.32773	-6.01476	0.00027219	0.00943693	0.533128	Ast
MRPL50	1.38732	4.0447	6.01354	0.000272574	0.00943693	0.627151	Ast
PRAM1	-1.04193	3.10178	-6.01306	0.000272723	0.00943693	0.755397	Ast
TEX29	-1.09592	2.9348	-6.01569	0.0002719	0.00943693	0.796331	Ast
CCDC129	-1.60851	2.62511	-6.00505	0.000275247	0.00945062	0.859958	Ast
GYPC	-1.60851	2.62511	-6.00505	0.000275247	0.00945062	0.859958	Ast
SPRY1	1.02963	4.79542	6.00515	0.000275213	0.00945062	0.678269	Ast
EGF	0.819212	4.49673	5.98817	0.000280649	0.00950916	0.577472	Ast
ESRRA	-0.668718	5.35006	-5.98613	0.000281309	0.00950916	0.540678	Ast
KNOP1	0.801846	6.61317	5.99051	0.000279894	0.00950916	0.539673	Ast
LRRC8B	1.93065	4.99356	5.98328	0.000282234	0.00950916	0.552232	Ast
PHKG2	-0.950717	4.70003	-5.98747	0.000280875	0.00950916	0.554512	Ast
SERINC3	0.706388	5.74248	5.9831	0.000282292	0.00950916	0.541113	Ast
TMEM106A	-0.759246	3.19306	-5.98757	0.000280842	0.00950916	0.647818	Ast
ZNF541	-2.89606	2.27186	-5.98197	0.000282662	0.00950916	0.8594	Ast
GABRA4	2.66441	4.59851	5.97625	0.000284532	0.00953346	0.563952	Ast
PCF11	-0.599468	6.77287	-5.97539	0.000284816	0.00953346	0.451974	Ast
RMI1	-0.549509	5.13445	-5.97041	0.000286458	0.00956439	0.538832	Ast
LINC00616	2.13337	2.43036	5.96411	0.00028855	0.00958619	0.764673	Ast
LINC02550	2.13337	2.43036	5.96411	0.00028855	0.00958619	0.764673	Ast
LANCL1	1.05021	6.39663	5.9581	0.000290559	0.00962893	0.453435	Ast
TXNL4B	-0.826918	5.43521	-5.95079	0.000293027	0.00965942	0.476572	Ast
UNC50	0.635884	4.79079	5.94895	0.000293655	0.00965942	0.522873	Ast
ZNF286B	-1.19271	3.98804	-5.94934	0.00029352	0.00965942	0.569602	Ast
ALG10	0.859344	3.34625	5.93513	0.000298392	0.00971925	0.565742	Ast
CS	-0.716637	5.62277	-5.93629	0.000297992	0.00971925	0.461357	Ast
LINC00607	-1.04166	2.97105	-5.94085	0.000296421	0.00971925	0.696829	Ast
STMN1	4.07929	3.83591	5.93633	0.000297976	0.00971925	0.610037	Ast
ABCF3	0.991457	3.64142	5.92206	0.00030295	0.00980803	0.523013	Ast
ACADVL	-0.816519	7.0908	-5.91891	0.000304062	0.00980803	0.364249	Ast
EDA	0.988266	5.84241	5.91903	0.000304018	0.00980803	0.492243	Ast
SERPINI2	-1.40705	6.30117	-5.92098	0.000303332	0.00980803	0.395902	Ast
FAM110C	-1.49145	3.51926	-5.91233	0.000306394	0.00985937	0.600634	Ast
BLOC1S6	1.30241	4.37544	5.90765	0.000308064	0.00988923	0.482419	Ast
AIP	1.13274	3.98404	5.90537	0.000308883	0.00989169	0.510195	Ast
EMILIN3	-2.49051	2.39292	-5.89898	0.000311188	0.00991781	0.729073	Ast
STARD3	-1.13297	6.27593	-5.89961	0.000310961	0.00991781	0.43696	Ast
ST8SIA1	1.62288	6.71399	5.87327	0.000320656	0.0101952	0.360083	Ast
SAC3D1	1.03082	3.60334	5.85971	0.000325777	0.0103333	0.480131	Ast
THAP11	-1.38153	3.53018	-5.85353	0.000328139	0.0103835	0.485272	Ast
PLD5	-1.85159	5.75241	-5.8512	0.000329034	0.0103872	0.382904	Ast
ABHD14A	3.4989	4.09355	5.84442	0.000331655	0.0104452	0.534571	Ast
TMEM266	1.94104	3.82774	5.83595	0.000334965	0.0105245	0.413115	Ast
ZNF57	1.00173	3.06434	5.83348	0.000335933	0.0105301	0.462798	Ast
DARS2	0.832333	4.18106	5.82978	0.000337397	0.0105512	0.392559	Ast
VPS72	-0.866934	4.28969	-5.82359	0.000339856	0.0106032	0.382905	Ast
PLCG2	1.15482	6.63343	5.8135	0.000343904	0.0106795	0.427715	Ast
RPL31	-0.690884	7.62541	-5.81477	0.000343395	0.0106795	0.191532	Ast
ANKRD20A3	-0.908682	3.2322	-5.78494	0.000355662	0.0107047	0.470292	Ast
CETN2	-0.93556	4.07929	-5.77906	0.000358135	0.0107047	0.377727	Ast
CHSY1	0.538423	6.46796	5.80431	0.00034764	0.0107047	0.337715	Ast
CLIC1	-1.72887	2.54411	-5.78288	0.000356529	0.0107047	0.620473	Ast
CTH	-0.720538	5.48	-5.79152	0.000352915	0.0107047	0.318284	Ast
DDHD1	0.591742	7.35524	5.80182	0.00034866	0.0107047	0.205281	Ast
DISP3	-1.4068	6.48966	-5.78166	0.000357039	0.0107047	0.186382	Ast
EIF4E3	0.591892	4.41281	5.78438	0.000355897	0.0107047	0.331179	Ast
FBXL16	3.331	3.44113	5.78181	0.000356977	0.0107047	0.438447	Ast
GLIDR	-0.95265	4.51453	-5.79598	0.000351067	0.0107047	0.336548	Ast
HDAC5	-0.644421	5.36469	-5.80752	0.000346331	0.0107047	0.304335	Ast
IER2	-1.68709	5.64314	-5.77664	0.000359159	0.0107047	0.226364	Ast
IFT80	0.980484	4.14512	5.77657	0.000359192	0.0107047	0.323459	Ast
LINC01481	-0.911828	3.41125	-5.79999	0.000349415	0.0107047	0.44293	Ast
MAP3K11	-0.788242	4.81775	-5.78386	0.000356116	0.0107047	0.328039	Ast
RFK	2.33881	3.47452	5.78844	0.0003542	0.0107047	0.398006	Ast
SLC35A2	-0.915949	3.80894	-5.79733	0.000350511	0.0107047	0.37991	Ast
SLC35A4	-0.849413	3.48744	-5.7747	0.000359985	0.0107047	0.386233	Ast
SYPL1	-1.00655	6.04011	-5.78628	0.000355102	0.0107047	0.278712	Ast
CCP110	-0.827741	5.60919	-5.76962	0.00036215	0.0107219	0.252442	Ast
DCLRE1A	1.03584	4.15239	5.76571	0.000363826	0.0107219	0.373945	Ast
LANCL3	-1.26086	2.98316	-5.7666	0.000363444	0.0107219	0.442513	Ast
LINC02307	-1.7033	3.11017	-5.76737	0.000363114	0.0107219	0.39385	Ast
ZFYVE26	0.53562	5.47712	5.76394	0.000364588	0.0107219	0.278459	Ast
LENG1	-0.650532	3.52163	-5.75953	0.000366493	0.0107542	0.380808	Ast
NMB	-2.20141	3.8829	-5.75609	0.000367986	0.0107743	0.366763	Ast
CCM2L	-2.55851	1.99112	-5.73367	0.000377884	0.0108262	0.56305	Ast
DDX41	0.829236	3.57085	5.7466	0.000372144	0.0108262	0.331983	Ast
DNAJC14	-0.94763	3.49824	-5.73541	0.000377109	0.0108262	0.394127	Ast
LACC1	-2.55851	1.99112	-5.73367	0.000377884	0.0108262	0.56305	Ast
LINC01470	2.02226	2.40971	5.74861	0.000371257	0.0108262	0.516571	Ast
LINC02424	-2.55851	1.99112	-5.73367	0.000377884	0.0108262	0.56305	Ast
NET1	-2.17065	3.45751	-5.73782	0.000376033	0.0108262	0.383422	Ast
RPS16	-0.708145	6.66948	-5.74374	0.000373405	0.0108262	0.154373	Ast
TSPAN2	-2.55851	1.99112	-5.73367	0.000377884	0.0108262	0.56305	Ast
VIPR1	-2.55851	1.99112	-5.73367	0.000377884	0.0108262	0.56305	Ast
ANKRA2	-0.867452	5.68303	-5.7276	0.000380619	0.0108811	0.174016	Ast
NIFK	-1.16552	4.32842	-5.70774	0.0003897	0.0111169	0.286644	Ast
GRIK1	2.28856	5.05413	5.70385	0.000391507	0.0111446	0.216851	Ast
GSKIP	1.96616	4.53147	5.69358	0.000396323	0.0112576	0.209577	Ast
ELOVL4	1.03424	4.34637	5.69167	0.000397225	0.0112592	0.213741	Ast
DUSP10	-1.3917	3.04475	-5.67869	0.00040342	0.0113271	0.415387	Ast
ENG	-0.929593	3.51454	-5.67546	0.000404978	0.0113271	0.414969	Ast
FMNL3	-0.953755	4.60339	-5.68129	0.000402172	0.0113271	0.242261	Ast
HPCAL4	1.11871	3.90576	5.67073	0.000407273	0.0113271	0.226815	Ast
SLC7A5	-1.40082	5.35697	-5.67103	0.000407126	0.0113271	0.136884	Ast
TDRD9	-0.936651	3.24946	-5.67728	0.000404099	0.0113271	0.327067	Ast
TMEM39A	0.557828	4.73456	5.67252	0.000406402	0.0113271	0.176912	Ast
TYW1B	0.70919	6.41132	5.67276	0.000406283	0.0113271	0.103958	Ast
UBXN10	-1.82558	2.43036	-5.67518	0.000405114	0.0113271	0.491043	Ast
JHY	-1.61836	4.57686	-5.66442	0.000410353	0.0113354	0.33325	Ast
NFKBIZ	-1.52924	4.93562	-5.66468	0.000410226	0.0113354	0.185379	Ast
RSPH1	1.03922	3.72072	5.66405	0.000410532	0.0113354	0.237753	Ast
TMEM59L	1.39318	4.91342	5.66315	0.000410973	0.0113354	0.173877	Ast
PRAF2	-0.689872	4.59065	-5.65573	0.000414635	0.0113892	0.174937	Ast
ZNF711	-0.832352	4.79191	-5.65605	0.000414476	0.0113892	0.266451	Ast
ASPH	0.810943	9.5866	5.63949	0.000422775	0.0115889	0.145754	Ast
ELAVL4	2.26378	2.88925	5.63145	0.00042687	0.0116532	0.349874	Ast
OLMALINC	-0.670945	6.90085	-5.63232	0.000426426	0.0116532	0.0669125	Ast
CWC15	-0.557395	5.32998	-5.62443	0.000430479	0.0117245	0.110737	Ast
FAM151B	1.77102	3.83143	5.62296	0.00043124	0.0117245	0.154968	Ast
C4orf48	2.87229	4.41528	5.61315	0.000436351	0.0118392	0.147575	Ast
NUDT18	-1.14162	2.74735	-5.6101	0.000437953	0.0118586	0.332273	Ast
SLC7A7	-1.53436	3.26792	-5.60797	0.000439079	0.0118649	0.234636	Ast
ZNHIT1	-0.916136	5.16144	-5.59857	0.000444069	0.0119755	0.0767916	Ast
EVI2A	1.46752	2.93563	5.59314	0.000446982	0.0120054	0.180408	Ast
SIN3A	-0.877636	3.48398	-5.59414	0.000446447	0.0120054	0.330581	Ast
C12orf4	1.18206	5.63134	5.59037	0.000448476	0.012018	0.0281418	Ast
GMDS	1.08439	6.43156	5.58894	0.000449252	0.012018	0.0270664	Ast
ZFP37	0.883097	4.17091	5.58679	0.000450416	0.0120249	0.0867594	Ast
JUNB	-1.66035	6.3358	-5.58496	0.00045141	0.0120274	-0.0466717	Ast
ADAM7	-1.70471	2.14962	-5.56581	0.000461962	0.0120436	0.393856	Ast
BTBD16	-1.70471	2.14962	-5.56581	0.000461962	0.0120436	0.393856	Ast
CCDC157	0.606002	3.18391	5.56605	0.000461833	0.0120436	0.152607	Ast
FGD3	-1.70471	2.14962	-5.56581	0.000461962	0.0120436	0.393856	Ast
GPRASP2	1.42201	3.50204	5.56797	0.000460761	0.0120436	0.113335	Ast
GSTM2	-1.00557	5.70245	-5.5819	0.000453078	0.0120436	-0.0174242	Ast
MPST	-0.933715	4.89118	-5.5743	0.000457251	0.0120436	0.0477658	Ast
POLR3GL	-1.13833	4.06859	-5.57442	0.000457186	0.0120436	0.167966	Ast
RGS1	-1.70471	2.14962	-5.56581	0.000461962	0.0120436	0.393856	Ast
SHD	-1.70471	2.14962	-5.56581	0.000461962	0.0120436	0.393856	Ast
TMC8	-1.70471	2.14962	-5.56581	0.000461962	0.0120436	0.393856	Ast
EAPP	-1.0127	5.81427	-5.55459	0.000468273	0.0121368	-0.0471861	Ast
GRASP	-2.19183	2.35666	-5.55741	0.000466681	0.0121368	0.384261	Ast
RAPGEFL1	-0.956073	4.04734	-5.5559	0.000467529	0.0121368	0.066131	Ast
BAIAP3	3.47915	4.07781	5.55153	0.000470008	0.0121581	0.174888	Ast
IGF2BP2	-1.45105	3.64189	-5.54377	0.000474445	0.0122491	0.114881	Ast
C8orf34	-1.94073	4.43234	-5.53704	0.000478331	0.0122861	0.0179537	Ast
PRKACB	0.622649	8.06761	5.53718	0.000478248	0.0122861	-0.162817	Ast
ZNF517	-0.579544	3.86478	-5.5365	0.000478645	0.0122861	0.0525547	Ast
EFL1	0.746856	5.68496	5.53176	0.000481403	0.0123095	-0.0431742	Ast
LRRTM3	2.40155	3.84167	5.53321	0.000480555	0.0123095	0.037482	Ast
AP1S1	2.53423	2.9421	5.52294	0.000486582	0.0123872	0.191654	Ast
LINC01684	-2.09374	2.19816	-5.52184	0.000487231	0.0123872	0.342937	Ast
NPY	-2.09374	2.19816	-5.52184	0.000487231	0.0123872	0.342937	Ast
SAMD10	-1.19861	3.09329	-5.51518	0.000491186	0.012464	0.108802	Ast
CTPS1	0.925858	3.65173	5.50929	0.00049472	0.0125298	-0.00230258	Ast
PGLS	-1.12871	4.7754	-5.50527	0.00049714	0.0125434	-0.0385354	Ast
TMOD1	-0.670169	4.03913	-5.50584	0.0004968	0.0125434	-0.00434765	Ast
HACD1	2.14295	3.60021	5.50236	0.000498905	0.0125641	0.00706222	Ast
IGSF1	-1.00917	3.77653	-5.48864	0.00050731	0.0126664	0.0110506	Ast
ODC1	-1.04683	3.71387	-5.48797	0.000507721	0.0126664	-0.007	Ast
PLXNA1	1.0531	4.07009	5.49207	0.000505195	0.0126664	0.013563	Ast
SLC16A3	-0.714304	3.87383	-5.48846	0.00050742	0.0126664	-0.032116	Ast
SPECC1	0.754334	7.76084	5.49122	0.00050572	0.0126664	-0.202256	Ast
LINC02074	1.88996	2.38561	5.48617	0.000508836	0.0126705	0.206148	Ast
DPH2	-0.86681	3.58287	-5.48222	0.000511297	0.012708	0.0244076	Ast
RELA	-0.669013	4.74494	-5.47941	0.00051305	0.0127278	-0.0582553	Ast
BIN2	-1.69683	2.54031	-5.47601	0.000515186	0.0127334	0.237171	Ast
FLJ20021	-1.08629	3.0269	-5.4761	0.000515129	0.0127334	0.0476414	Ast
PBLD	0.653927	4.6677	5.47172	0.000517889	0.0127765	-0.0641802	Ast
PCP4	3.24918	3.48973	5.46879	0.000519746	0.0127986	0.10723	Ast
PAIP1	0.575298	5.26135	5.46537	0.00052192	0.0128285	-0.102969	Ast
ALG9	-0.697963	4.23305	-5.46026	0.000525188	0.0128648	-0.0584291	Ast
CHI3L1	1.65765	4.87724	5.45854	0.000526295	0.0128648	-0.0703262	Ast
PDE10A	3.08811	4.26721	5.4597	0.000525547	0.0128648	-0.065512	Ast
TBCB	2.241	4.67702	5.45155	0.000530816	0.0129515	-0.099476	Ast
ADAMTS3	-1.23141	3.87157	-5.43365	0.000542584	0.0131369	-0.106555	Ast
ATP13A1	-0.648746	4.74633	-5.43169	0.000543888	0.0131369	-0.164249	Ast
KLF15	-0.648286	5.59171	-5.43762	0.000539947	0.0131369	-0.0990409	Ast
MCL1	-1.23222	6.15203	-5.42907	0.000545637	0.0131369	-0.19601	Ast
MLLT11	3.13164	3.7046	5.42808	0.000546303	0.0131369	0.00115095	Ast
P4HA2	-0.935333	4.52259	-5.43689	0.000540428	0.0131369	-0.128049	Ast
TMEM54	-1.16093	4.02552	-5.43044	0.000544724	0.0131369	-0.0787864	Ast
UNG	-0.517409	5.43302	-5.43061	0.00054461	0.0131369	-0.143437	Ast
CCT7	0.599325	4.82872	5.42613	0.000547612	0.0131447	-0.149473	Ast
ENOPH1	0.894249	4.84453	5.42253	0.000550037	0.0131555	-0.139625	Ast
HID1	1.69849	3.23315	5.42322	0.000549567	0.0131555	-0.00212205	Ast
GMFG	-1.1365	2.79589	-5.41868	0.000552638	0.013194	0.09267	Ast
RBBP8	0.525782	4.4376	5.41362	0.000556089	0.0132526	-0.139049	Ast
GUCY1B3	-1.04697	5.17169	-5.39961	0.000565755	0.0134589	-0.216143	Ast
AGFG2	-0.806216	6.00446	-5.39534	0.000568735	0.0134894	-0.259209	Ast
BMP8A	-1.23728	2.5526	-5.39343	0.000570076	0.0134894	0.123171	Ast
CDK15	-1.23728	2.5526	-5.39343	0.000570076	0.0134894	0.123171	Ast
MRC1	-1.14954	3.06434	-5.39118	0.000571655	0.0135028	0.0674244	Ast
LPCAT4	1.63789	3.12883	5.38918	0.000573065	0.0135122	-0.0672457	Ast
ASAH2B	1.46539	3.26028	5.38262	0.000577719	0.0135978	-0.0966958	Ast
GRM2	-2.51901	2.14962	-5.3757	0.000582672	0.0136902	0.175745	Ast
WDR62	-1.32219	2.82484	-5.37319	0.000584483	0.0137086	0.0217541	Ast
RASL12	-2.42822	5.47621	-5.37065	0.000586312	0.0137273	-0.224211	Ast
GAS7	3.83879	3.86496	5.36491	0.000590484	0.0137766	-0.096403	Ast
SLCO4A1	-0.958766	3.15116	-5.36622	0.000589533	0.0137766	-0.111914	Ast
LKAAEAR1	-2.7873	2.19816	-5.35163	0.000600264	0.0139316	0.147378	Ast
PADI4	-2.7873	2.19816	-5.35163	0.000600264	0.0139316	0.147378	Ast
ZNFX1	-0.54812	5.76659	-5.35366	0.000598757	0.0139316	-0.272861	Ast
KAT8	-0.860336	5.23186	-5.34486	0.000605316	0.014	-0.266909	Ast
ZNF330	1.0325	4.08449	5.34583	0.000604588	0.014	-0.177794	Ast
PMVK	-1.65219	5.012	-5.34183	0.000607589	0.0140282	-0.260359	Ast
MGST2	-1.01606	4.06857	-5.34034	0.000608716	0.01403	-0.225646	Ast
HCRTR2	-1.74345	2.6178	-5.33867	0.000609976	0.0140347	0.0275338	Ast
OVCH1	-0.787863	3.65279	-5.33727	0.000611037	0.0140349	-0.187356	Ast
DCTN3	0.772815	4.19645	5.32824	0.000617917	0.0140476	-0.155839	Ast
EHD2	-0.785662	4.53173	-5.3298	0.000616721	0.0140476	-0.255764	Ast
KIAA1324	1.26385	4.00943	5.32941	0.000617019	0.0140476	-0.222168	Ast
PHC2	0.572962	5.9877	5.33402	0.000613498	0.0140476	-0.312238	Ast
RIDA	-0.804415	6.22814	-5.33065	0.000616071	0.0140476	-0.317269	Ast
SERF1A	-1.0774	3.05585	-5.32826	0.000617903	0.0140476	-0.0542788	Ast
CRYZ	0.899969	4.41869	5.3241	0.000621101	0.0140674	-0.255925	Ast
FHDC1	1.16771	2.64317	5.32299	0.000621957	0.0140674	-0.0799688	Ast
ZBTB8A	-0.703622	3.82934	-5.32516	0.000620284	0.0140674	-0.208442	Ast
GNA14	0.565164	8.93342	5.31884	0.000625165	0.0140683	-0.471987	Ast
MPP7	2.10884	4.32533	5.32053	0.000623858	0.0140683	-0.258135	Ast
SLC39A13	-0.770153	5.41905	-5.3194	0.000624729	0.0140683	-0.311394	Ast
CLUH	-0.746382	5.48759	-5.31239	0.000630201	0.0141126	-0.309664	Ast
ECE2	1.56276	4.45468	5.31271	0.000629947	0.0141126	-0.26949	Ast
NAP1L2	2.9652	3.35545	5.31225	0.000630309	0.0141126	-0.140701	Ast
GRIA2	0.457728	9.44364	5.30218	0.000638249	0.0142425	-0.514293	Ast
QTRT2	0.683091	4.63876	5.30342	0.000637269	0.0142425	-0.294148	Ast
ARX	0.498599	4.99589	5.29714	0.00064227	0.0143082	-0.292708	Ast
TVP23A	0.993055	4.8508	5.29523	0.000643794	0.0143182	-0.2662	Ast
CELF4	2.87009	4.03857	5.2882	0.000649458	0.0144178	-0.27665	Ast
RBM15B	-0.848325	3.57186	-5.28699	0.000650436	0.0144178	-0.173316	Ast
TENM2	0.88906	10.0334	5.28357	0.000653217	0.0144554	-0.552572	Ast
NRCAM	0.610183	9.95912	5.27814	0.000657655	0.0144945	-0.578609	Ast
TNFRSF1B	-1.30967	2.67365	-5.27829	0.000657536	0.0144945	-0.0152388	Ast
ZNF79	1.41748	3.69904	5.27742	0.00065825	0.0144945	-0.295866	Ast
KTI12	-1.07425	2.86841	-5.27403	0.000661041	0.0145262	-0.083861	Ast
ONECUT1	-1.24334	2.74735	-5.27302	0.00066187	0.0145262	-0.0272844	Ast
ZNF395	-0.911867	5.06082	-5.26927	0.000664978	0.0145705	-0.359486	Ast
ARF3	1.10435	4.23607	5.26417	0.000669232	0.0145729	-0.324452	Ast
ARL10	-0.639229	5.63547	-5.25927	0.000673343	0.0145729	-0.400721	Ast
KCTD5	-0.938422	4.37389	-5.25889	0.000673663	0.0145729	-0.337972	Ast
OCLN	0.555147	4.22023	5.25868	0.00067384	0.0145729	-0.327285	Ast
OGN	-1.35523	2.66635	-5.26532	0.000668269	0.0145729	-0.0830132	Ast
SLAIN1	0.84217	6.16033	5.25909	0.000673497	0.0145729	-0.365595	Ast
TOX2	3.26354	4.11183	5.26059	0.000672235	0.0145729	-0.277297	Ast
ZNF138	1.26271	5.87625	5.26414	0.000669257	0.0145729	-0.396888	Ast
HARBI1	-1.01568	3.53134	-5.25727	0.000675032	0.014575	-0.276945	Ast
DLGAP2	3.14865	3.91102	5.25163	0.000679808	0.0146544	-0.242428	Ast
TRIAP1	-1.09128	3.09675	-5.24921	0.000681875	0.0146752	-0.0455465	Ast
LAYN	-1.29419	2.43036	-5.24564	0.000684923	0.014717	-0.0444359	Ast
MAN1A2	0.651114	7.17151	5.24402	0.000686313	0.0147231	-0.498445	Ast
LINC00536	-1.42074	3.24068	-5.23818	0.000691358	0.0147851	-0.243911	Ast
SPAAR	-0.767152	2.9589	-5.2381	0.000691422	0.0147851	-0.13201	Ast
MKKS	0.48379	5.73633	5.23572	0.000693492	0.0148056	-0.396942	Ast
FAM215B	-0.972779	3.73803	-5.23175	0.000696952	0.0148319	-0.298904	Ast
JRKL	0.664609	4.59923	5.23263	0.00069618	0.0148319	-0.384066	Ast
MIDN	-0.694268	6.45548	-5.22173	0.000705769	0.0149718	-0.494738	Ast
NARF	-0.910844	5.6654	-5.22176	0.000705745	0.0149718	-0.485234	Ast
RARRES2	0.690192	4.66614	5.2189	0.000708281	0.0150011	-0.400769	Ast
ZKSCAN4	1.13296	3.28817	5.21706	0.000709923	0.0150121	-0.344722	Ast
KHDRBS3	1.79572	4.33006	5.21207	0.000714391	0.0150768	-0.40074	Ast
PRUNE1	-0.545416	4.23489	-5.21111	0.000715249	0.0150768	-0.396456	Ast
WRAP53	-0.931513	3.53829	-5.2096	0.000716609	0.0150816	-0.284346	Ast
CRLF1	0.792172	5.61379	5.20661	0.00071931	0.0150908	-0.442216	Ast
ZBTB7C	0.549942	7.06723	5.20709	0.000718875	0.0150908	-0.502258	Ast
HSD17B11	0.76304	5.06529	5.1985	0.000726692	0.0152217	-0.30329	Ast
FRZB	-0.869649	3.33543	-5.19653	0.000728489	0.0152354	-0.289192	Ast
IFFO2	-1.36024	4.95171	-5.19068	0.000733884	0.0152896	-0.404835	Ast
NUDT16	-0.836406	3.69145	-5.19066	0.000733901	0.0152896	-0.407171	Ast
TOMM20	1.68033	5.38349	5.18998	0.000734523	0.0152896	-0.488231	Ast
ABI3BP	-1.77449	5.74349	-5.18468	0.000739451	0.0153225	-0.521972	Ast
IPO9	0.516937	6.80409	5.18486	0.000739287	0.0153225	-0.531132	Ast
PIP5K1B	0.895567	6.24518	5.18457	0.000739554	0.0153225	-0.500765	Ast
TFE3	-0.548905	5.10093	-5.16957	0.000753684	0.015591	-0.475419	Ast
NECAP2	0.712834	4.99667	5.16325	0.000759728	0.0156916	-0.477277	Ast
DCTN1	3.78335	3.86294	5.16018	0.00076268	0.0157282	-0.40182	Ast
CACYBP	-0.816418	4.71286	-5.1583	0.000764494	0.0157413	-0.398887	Ast
PTP4A1	-0.685376	4.57493	-5.15501	0.000767681	0.0157825	-0.497495	Ast
ADAMTS8	-1.89262	2.23442	-5.14379	0.000778662	0.0159345	-0.0996117	Ast
COL1A2	-1.89262	2.23442	-5.14379	0.000778662	0.0159345	-0.0996117	Ast
PIEZO2	-1.29866	3.2563	-5.14418	0.000778277	0.0159345	-0.274184	Ast
ACKR1	-1.40169	2.54031	-5.13445	0.000787938	0.0160072	-0.187283	Ast
CCDC62	-0.863452	4.60008	-5.13296	0.000789425	0.0160072	-0.527808	Ast
JUN	-1.90429	6.42672	-5.13375	0.000788635	0.0160072	-0.551817	Ast
MBOAT1	2.40407	2.69622	5.13397	0.000788419	0.0160072	-0.311675	Ast
RCSD1	-1.40169	2.54031	-5.13445	0.000787938	0.0160072	-0.187283	Ast
SPDYA	-0.690523	4.17222	-5.13852	0.000783882	0.0160072	-0.456259	Ast
TIMP1	0.893973	3.98701	5.1249	0.000797547	0.0161473	-0.495233	Ast
TSHZ3	2.95901	4.04444	5.12142	0.000801072	0.0161941	-0.481	Ast
PIK3R3	-0.59319	3.80039	-5.11914	0.0008034	0.0161993	-0.49285	Ast
PTGES2	-0.642171	4.40622	-5.11878	0.000803761	0.0161993	-0.529808	Ast
RFC5	-1.54268	3.63412	-5.11738	0.000805195	0.0162036	-0.465098	Ast
FBLN1	-0.872669	6.08431	-5.11299	0.000809701	0.0162452	-0.524339	Ast
HRH1	1.2357	6.63576	5.11369	0.000808974	0.0162452	-0.616091	Ast
TMEM132E	-1.09301	3.273	-5.10614	0.000816785	0.0163627	-0.434638	Ast
CNGB1	-1.43737	2.38181	-5.1	0.000823184	0.0163931	-0.2005	Ast
ISM1	-1.43737	2.38181	-5.1	0.000823184	0.0163931	-0.2005	Ast
LAT2	-1.43737	2.54031	-5.1	0.000823184	0.0163931	-0.2005	Ast
USP51	-1.2064	4.1182	-5.09996	0.000823225	0.0163931	-0.350054	Ast
LINGO1	2.61567	3.1089	5.09582	0.000827577	0.0164107	-0.389971	Ast
PAK3	3.07405	3.98404	5.09561	0.000827803	0.0164107	-0.468543	Ast
SUSD1	3.57141	3.17726	5.09605	0.000827339	0.0164107	-0.437736	Ast
TMEM250	-0.935235	3.67873	-5.09324	0.000830307	0.0164359	-0.495223	Ast
NACAD	-1.31652	4.26303	-5.09147	0.000832173	0.0164405	-0.535052	Ast
ZNF699	0.678058	4.17372	5.09069	0.000833008	0.0164405	-0.559342	Ast
HBB	-1.46079	3.06885	-5.08869	0.000835134	0.0164581	-0.415723	Ast
PRKCD	-2.15027	2.56821	-5.08415	0.000839978	0.0165291	-0.217208	Ast
MSANTD3-TMEFF1	1.02062	3.41662	5.07672	0.000847977	0.0166619	-0.524819	Ast
LINC02284	1.23864	3.96802	5.07369	0.000851262	0.0167018	-0.588412	Ast
ARPC3	-0.524581	5.78283	-5.06881	0.000856585	0.0167431	-0.683857	Ast
RIMBP2	1.89183	2.81771	5.0683	0.000857139	0.0167431	-0.34437	Ast
SPECC1L	-0.587932	3.69295	-5.06847	0.00085696	0.0167431	-0.566683	Ast
DUS1L	-0.896355	4.60931	-5.06475	0.000861045	0.0167948	-0.626693	Ast
ARHGAP4	-1.10225	3.36174	-5.05863	0.000867802	0.016898	-0.471318	Ast
NHSL1	0.450262	10.2647	5.05766	0.000868875	0.016898	-0.905847	Ast
RAPGEF6	-0.674597	4.14553	-5.05319	0.000873864	0.0169703	-0.616684	Ast
AP5S1	-0.924853	3.38335	-5.04992	0.000877532	0.016997	-0.550032	Ast
COL9A3	-0.972324	2.63739	-5.04968	0.000877793	0.016997	-0.347324	Ast
ANKRD40	0.633083	4.5638	5.03974	0.000889046	0.017097	-0.648766	Ast
DYNC1I2	0.690382	6.37917	5.03993	0.000888823	0.017097	-0.70643	Ast
ERCC1	-1.11766	4.57863	-5.03945	0.000889374	0.017097	-0.586663	Ast
PROM1	-1.21162	2.7763	-5.03996	0.000888793	0.017097	-0.386604	Ast
THBS2	-1.00887	3.71076	-5.04044	0.000888243	0.017097	-0.362098	Ast
LINC01268	-2.05959	2.14962	-5.02841	0.000902057	0.0172166	-0.239149	Ast
MRPL4	-0.700762	5.0041	-5.02941	0.000900891	0.0172166	-0.6818	Ast
PI15	-0.9092	3.79459	-5.02911	0.000901238	0.0172166	-0.508794	Ast
PIK3R5	-2.05959	2.14962	-5.02841	0.000902057	0.0172166	-0.239149	Ast
RUFY4	-1.18249	3.1149	-5.03109	0.000898952	0.0172166	-0.444157	Ast
UNC79	0.786649	7.50001	5.02146	0.000910141	0.0173213	-0.776798	Ast
UQCRH	-0.954595	5.85048	-5.02222	0.000909254	0.0173213	-0.745839	Ast
NIPA2	1.09175	4.47952	5.01649	0.00091597	0.0174074	-0.676141	Ast
G6PD	-0.947066	3.94653	-5.01315	0.000919909	0.0174405	-0.592726	Ast
SOX13	-0.475725	6.29249	-5.01279	0.000920331	0.0174405	-0.718412	Ast
CTSK	-0.900061	3.15797	-5.00861	0.000925286	0.0175095	-0.49221	Ast
DENND1B	0.637079	6.61244	5.00319	0.000931758	0.0175746	-0.767898	Ast
MALAT1	0.659607	15.0972	5.00338	0.000931536	0.0175746	-1.0026	Ast
STK16	1.10011	3.13804	5.00242	0.000932685	0.0175746	-0.600826	Ast
NOMO1	1.34847	4.30149	5.00103	0.00093436	0.0175813	-0.677891	Ast
FGFR1	0.496886	7.39854	4.99893	0.00093689	0.017604	-0.734599	Ast
EFCAB7	0.483236	6.06293	4.99211	0.000945147	0.0177341	-0.755743	Ast
2025-03-10	-2.21204	2.54031	-4.99072	0.000946844	0.017741	-0.278463	Ast
CSF1	-0.461267	5.24383	-4.98739	0.000950922	0.0177643	-0.73408	Ast
FFAR4	-1.59132	2.14962	-4.98644	0.000952086	0.0177643	-0.288692	Ast
PDGFB	-1.59132	2.14962	-4.98644	0.000952086	0.0177643	-0.288692	Ast
ADAM8	-1.39056	2.62511	-4.984	0.000955086	0.0177747	-0.40947	Ast
ENTPD1	0.623259	7.38677	4.98381	0.000955312	0.0177747	-0.837973	Ast
TACR1	-1.16728	3.1854	-4.98195	0.000957606	0.0177925	-0.512297	Ast
CSMD3	2.37602	4.84646	4.9794	0.000960769	0.0178264	-0.722656	Ast
FAM241B	-1.16758	3.04475	-4.9754	0.000965735	0.0178936	-0.556998	Ast
CCDC60	1.75335	2.33707	4.96831	0.00097462	0.0178971	-0.432117	Ast
CDH10	1.06582	8.15171	4.97111	0.000971105	0.0178971	-0.932222	Ast
DUSP26	1.75335	2.49556	4.96831	0.00097462	0.0178971	-0.432117	Ast
FAM216A	-0.805403	4.44558	-4.9698	0.000972749	0.0178971	-0.749804	Ast
LYN	1.18103	6.34435	4.96668	0.000976667	0.0178971	-0.821384	Ast
MGAT5	0.504273	7.26826	4.97407	0.000967397	0.0178971	-0.858861	Ast
RMDN2	0.583417	5.79399	4.9668	0.000976515	0.0178971	-0.747139	Ast
TRPV3	1.15352	5.51275	4.97233	0.000969575	0.0178971	-0.766056	Ast
CTCF	-1.34267	3.36989	-4.96442	0.000979523	0.0179247	-0.441129	Ast
LINC01948	-0.952272	2.4789	-4.96144	0.000983313	0.0179448	-0.426056	Ast
RFLNB	-0.952272	2.4789	-4.96144	0.000983313	0.0179448	-0.426056	Ast
CCDC141	-2.24589	3.85499	-4.95691	0.00098909	0.0179533	-0.718275	Ast
ESR2	-0.582025	4.16948	-4.95684	0.000989172	0.0179533	-0.732712	Ast
PGM5	2.45886	2.52828	4.95704	0.000988919	0.0179533	-0.542421	Ast
ZNF267	0.687253	3.99768	4.95833	0.000987268	0.0179533	-0.729436	Ast
FAM98A	1.05957	3.81242	4.95451	0.000992161	0.0179831	-0.736085	Ast
TSPAN18	-1.78109	4.43367	-4.94761	0.00100107	0.0181198	-0.701202	Ast
CCDC115	-0.617732	4.14133	-4.94374	0.00100609	0.0181404	-0.754647	Ast
CCDC34	1.35972	3.59915	4.94459	0.00100498	0.0181404	-0.728259	Ast
MAPK13	-0.797673	2.86561	-4.94267	0.00100748	0.0181404	-0.580826	Ast
PTPN11	-0.84535	3.69553	-4.94255	0.00100765	0.0181404	-0.505817	Ast
PCAT1	0.858745	3.96904	4.93968	0.00101139	0.0181832	-0.755921	Ast
OAS3	-0.977645	3.40433	-4.93183	0.00102174	0.0183445	-0.639141	Ast
HCCS	-0.798289	3.26792	-4.92837	0.00102634	0.0183699	-0.674907	Ast
IL4R	-1.51285	2.83215	-4.92579	0.00102978	0.0183699	-0.488787	Ast
MYO9B	-1.1112	3.50152	-4.92456	0.00103143	0.0183699	-0.538031	Ast
PPP1R16A	-0.556837	5.66503	-4.92485	0.00103104	0.0183699	-0.837699	Ast
SEC11C	0.552999	6.21597	4.927	0.00102817	0.0183699	-0.833836	Ast
ZNF804B	1.93087	5.60768	4.92912	0.00102534	0.0183699	-0.867305	Ast
LMO1	-1.33152	3.20704	-4.92107	0.00103611	0.0184286	-0.689659	Ast
RCL1	-0.451978	6.10271	-4.9169	0.00104174	0.018504	-0.870236	Ast
LINC00540	-1.39984	4.50551	-4.90529	0.00105757	0.0187603	-0.789209	Ast
LINC00116	0.817218	4.61359	4.90128	0.00106311	0.0188334	-0.823573	Ast
ZNF34	0.573122	4.27703	4.90024	0.00106455	0.0188339	-0.81885	Ast
NAPEPLD	0.530566	6.85472	4.89901	0.00106625	0.018839	-0.923656	Ast
FGF14	1.81454	6.79066	4.89691	0.00106918	0.0188657	-0.978801	Ast
MRPS12	-0.885037	3.63871	-4.89275	0.00107498	0.0189216	-0.633779	Ast
ZNF676	2.60577	3.6665	4.8926	0.00107519	0.0189216	-0.816116	Ast
ACOT7	1.62687	4.09041	4.88705	0.001083	0.019016	-0.846155	Ast
ARPP19	1.32802	5.24393	4.88605	0.00108442	0.019016	-0.895177	Ast
EPOR	-0.497877	4.90615	-4.88575	0.00108484	0.019016	-0.84211	Ast
LINC01102	1.19543	4.4378	4.88455	0.00108652	0.0190206	-0.852638	Ast
C2	-0.856099	3.48495	-4.88162	0.00109069	0.0190578	-0.795427	Ast
NMNAT2	2.63981	3.51122	4.88104	0.00109151	0.0190578	-0.675383	Ast
AIDA	-0.870347	3.23315	-4.87825	0.0010955	0.0191023	-0.50054	Ast
USP12	0.545555	5.69723	4.87634	0.00109822	0.0191249	-0.915131	Ast
WDR17	0.56208	8.11521	4.8746	0.00110072	0.0191434	-1.03761	Ast
ALOX5AP	-1.42	2.30812	-4.8693	0.00110837	0.0191756	-0.479297	Ast
C11orf97	-1.42	2.30812	-4.8693	0.00110837	0.0191756	-0.479297	Ast
FANCB	0.963038	2.74735	4.86734	0.00111121	0.0191756	-0.676987	Ast
IL27RA	0.963038	2.90584	4.86734	0.00111121	0.0191756	-0.676987	Ast
KRT17	-1.42	2.30812	-4.8693	0.00110837	0.0191756	-0.479297	Ast
VAMP5	-0.775551	4.45473	-4.8686	0.00110938	0.0191756	-0.877711	Ast
MGMT	0.517095	6.67778	4.86103	0.00112041	0.01929	-0.891363	Ast
UBXN6	-0.992642	4.50525	-4.86081	0.00112074	0.01929	-0.90385	Ast
PTGIS	-1.47782	2.69881	-4.85705	0.00112625	0.0193599	-0.595986	Ast
CCDC181	0.730102	4.35132	4.85439	0.00113018	0.0193966	-0.890748	Ast
TMTC2	0.570072	9.419	4.85363	0.0011313	0.0193966	-1.11628	Ast
NUDT14	-0.72014	3.28021	-4.85209	0.00113359	0.0194109	-0.743979	Ast
LMNA	-0.46105	5.95984	-4.8488	0.00113848	0.0194447	-0.929335	Ast
SMIM19	0.600475	4.95158	4.84976	0.00113706	0.0194447	-0.907952	Ast
FXYD6	-2.42354	4.2402	-4.84104	0.0011501	0.0196175	-0.840088	Ast
SRFBP1	0.498501	5.84417	4.84009	0.00115155	0.0196175	-0.949896	Ast
ASXL3	-1.16627	3.87087	-4.83834	0.00115419	0.019621	-0.891857	Ast
ATG9B	-1.44459	2.69881	-4.838	0.00115469	0.019621	-0.526049	Ast
GRM7	4.27032	5.43438	4.8368	0.00115652	0.019627	-0.918974	Ast
AGMO	-2.33939	4.90507	-4.83164	0.00116437	0.019685	-0.957446	Ast
DDIT3	-1.37655	5.05077	-4.83289	0.00116246	0.019685	-0.923407	Ast
TMEM132D	2.78718	3.54506	4.8318	0.00116413	0.019685	-0.764834	Ast
KIAA2013	-1.45333	5.13799	-4.82699	0.00117149	0.0197801	-0.979912	Ast
TMED3	0.653241	4.71681	4.81895	0.00118393	0.0199649	-0.887486	Ast
CPD	0.62713	6.44834	4.81667	0.00118748	0.0199994	-1.01906	Ast
MTUS2	1.92988	3.45739	4.81147	0.00119561	0.020111	-0.80524	Ast
CAMK2N1	4.2997	5.37031	4.80794	0.00120118	0.0201792	-0.922229	Ast
AIF1L	-1.7026	4.26484	-4.80563	0.00120483	0.0202053	-0.761592	Ast
NELL1	2.97619	3.02166	4.80504	0.00120576	0.0202053	-0.79664	Ast
DDX27	0.712326	4.604	4.80217	0.00121032	0.0202561	-0.965972	Ast
GALNTL5	-1.78972	2.30812	-4.79703	0.00121854	0.0203682	-0.521001	Ast
C1QL1	-1.78244	3.66409	-4.79009	0.00122973	0.0205188	-0.822685	Ast
LINC01535	0.471555	4.75168	4.78953	0.00123064	0.0205188	-0.986642	Ast
SUN2	-0.711216	5.91127	-4.7858	0.0012367	0.0205942	-1.04545	Ast
CLCN2	-0.562743	5.39003	-4.77985	0.00124644	0.0207164	-1.04724	Ast
ENAH	0.593557	7.60495	4.77942	0.00124715	0.0207164	-1.16661	Ast
LINC01435	-1.24859	3.3752	-4.77819	0.00124917	0.0207242	-0.883911	Ast
DCAF11	-0.612768	3.8156	-4.77573	0.00125323	0.0207656	-0.994368	Ast
ACADL	0.740374	3.96065	4.77024	0.00126235	0.0208782	-0.996493	Ast
EDNRA	-0.658811	3.68463	-4.76976	0.00126316	0.0208782	-0.987263	Ast
NDUFB10	-0.587171	6.00388	-4.76712	0.00126756	0.0209249	-1.02003	Ast
LYRM4	0.662729	5.81069	4.7577	0.00128344	0.0211404	-1.066	Ast
ZNF688	-1.15435	4.58086	-4.7575	0.00128378	0.0211404	-1.03091	Ast
KEL	-0.883288	2.71109	-4.75131	0.00129434	0.0212837	-0.696003	Ast
TOMM7	-0.435082	6.68004	-4.75052	0.00129568	0.0212837	-1.09346	Ast
ID3	-1.35312	6.39566	-4.74921	0.00129794	0.0212945	-0.99021	Ast
ENPP6	-1.85246	2.39292	-4.74793	0.00130014	0.0213044	-0.604791	Ast
MTRNR2L10	-0.930136	4.28185	-4.74238	0.00130973	0.0214352	-0.892207	Ast
AK3	-0.437279	7.94263	-4.73651	0.00131996	0.0215185	-1.21675	Ast
ENDOG	-0.890827	4.52656	-4.73575	0.00132128	0.0215185	-1.06049	Ast
LDHA	-1.25253	4.66636	-4.73719	0.00131877	0.0215185	-1.06269	Ast
MED29	-0.71396	4.85712	-4.73842	0.00131662	0.0215185	-1.07352	Ast
MYL9	-1.28431	3.0158	-4.73469	0.00132314	0.0215224	-0.77214	Ast
CYB561	2.61458	2.60691	4.73291	0.00132626	0.0215251	-0.88091	Ast
GREB1L	-0.790647	3.68688	-4.73276	0.00132654	0.0215251	-1.01533	Ast
PPM1D	-0.661833	5.41556	-4.72768	0.00133551	0.0216443	-1.12823	Ast
CMC1	0.424999	6.34606	4.72363	0.00134269	0.0217113	-1.13613	Ast
GALNT8	-0.752294	5.37324	-4.72348	0.00134296	0.0217113	-1.14217	Ast
SLC12A5	2.88427	3.32333	4.7226	0.00134453	0.0217113	-0.93188	Ast
SAMD3	-1.41117	2.8611	-4.72085	0.00134765	0.0217354	-0.610695	Ast
DNAJB5	-1.04719	3.78743	-4.7193	0.00135044	0.0217541	-0.990241	Ast
LRRC57	-0.932914	4.24041	-4.71432	0.0013594	0.0218719	-1.09605	Ast
DALRD3	-0.482699	4.28957	-4.71303	0.00136174	0.0218831	-1.07662	Ast
CCNJL	-0.811065	5.41494	-4.70769	0.00137142	0.0219221	-1.16489	Ast
HPRT1	0.830405	4.68202	4.70905	0.00136896	0.0219221	-1.10896	Ast
LINC00298	0.546193	6.57281	4.70716	0.0013724	0.0219221	-1.17482	Ast
SDHAF2	-0.843669	3.69244	-4.70874	0.00136951	0.0219221	-0.894305	Ast
SOCS2	-1.82066	2.65921	-4.70758	0.00137163	0.0219221	-0.756646	Ast
SLC4A10	2.56859	3.5508	4.70615	0.00137425	0.0219254	-0.946464	Ast
ARHGAP27	0.71216	3.36069	4.70454	0.00137718	0.0219459	-1.0126	Ast
FAM131C	-0.778005	3.62183	-4.6988	0.00138775	0.0220819	-0.96465	Ast
TBC1D25	-0.927761	4.13269	-4.6981	0.00138903	0.0220819	-1.08938	Ast
ZNF239	0.933866	3.55768	4.69371	0.00139718	0.022185	-1.06206	Ast
GFM1	0.578438	5.39497	4.68985	0.00140438	0.0222463	-1.14418	Ast
LEO1	0.552628	4.73934	4.69016	0.0014038	0.0222463	-1.11837	Ast
MDFIC	0.535974	6.28375	4.68761	0.00140859	0.0222865	-1.16365	Ast
C5orf30	0.769874	5.08322	4.68074	0.00142154	0.0224129	-1.17111	Ast
FSTL1	0.612921	7.07517	4.68069	0.00142163	0.0224129	-1.27504	Ast
MPP2	-0.996157	4.9081	-4.68128	0.00142051	0.0224129	-1.15349	Ast
ABHD10	0.895124	4.60061	4.66983	0.00144237	0.0227131	-1.14651	Ast
BTBD10	0.905744	6.12936	4.66579	0.00145019	0.0228092	-1.25233	Ast
LTV1	0.942289	3.75623	4.66463	0.00145244	0.0228177	-1.13497	Ast
STAM	0.59694	5.72148	4.66262	0.00145633	0.0228519	-1.22919	Ast
PNMA2	4.22608	4.36624	4.65508	0.00147109	0.0230563	-1.10056	Ast
NOP53	-1.29163	4.29923	-4.6511	0.00147894	0.0231303	-1.16075	Ast
NXF1	-0.887722	5.08395	-4.65093	0.00147928	0.0231303	-1.17945	Ast
LIN7B	-0.627956	3.8297	-4.64403	0.00149301	0.0233176	-1.15927	Ast
ART3	1.59055	2.30812	4.63675	0.00150762	0.0233227	-0.860421	Ast
CD8A	-1.0223	2.30812	-4.63631	0.00150852	0.0233227	-0.758965	Ast
CELSR3	1.59055	2.30812	4.63675	0.00150762	0.0233227	-0.860421	Ast
CEP78	-0.549847	6.27318	-4.63646	0.00150821	0.0233227	-1.28296	Ast
EIF4EBP2	-0.679187	6.23703	-4.63572	0.00150971	0.0233227	-1.29807	Ast
FSD1	1.59055	2.30812	4.63675	0.00150762	0.0233227	-0.860421	Ast
MFSD6	1.82708	3.75737	4.64255	0.00149597	0.0233227	-1.15908	Ast
PPM1M	1.59055	2.30812	4.63675	0.00150762	0.0233227	-0.860421	Ast
SPPL2B	-0.703412	6.74239	-4.63516	0.00151084	0.0233227	-1.34976	Ast
YPEL4	1.59055	2.30812	4.63675	0.00150762	0.0233227	-0.860421	Ast
C18orf21	-1.04877	3.90095	-4.63276	0.00151573	0.023371	-1.10684	Ast
RPL17	-0.668572	4.02197	-4.63072	0.00151987	0.0233808	-1.18331	Ast
TSPYL4	3.54987	3.91011	4.63092	0.00151946	0.0233808	-1.05092	Ast
MRPL52	-0.540786	4.59838	-4.62803	0.00152536	0.0234381	-1.21366	Ast
AKR1C2	-1.98977	1.91743	-4.61712	0.00154786	0.0234557	-0.734975	Ast
BATF3	-1.85027	2.07592	-4.61728	0.00154753	0.0234557	-0.740618	Ast
C1QA	-1.85027	2.07592	-4.61728	0.00154753	0.0234557	-0.740618	Ast
FCGR1A	-1.98977	1.91743	-4.61712	0.00154786	0.0234557	-0.734975	Ast
HYAL3	-1.98977	1.91743	-4.61712	0.00154786	0.0234557	-0.734975	Ast
LINC02364	-1.98977	1.91743	-4.61712	0.00154786	0.0234557	-0.734975	Ast
OR2L5	-1.98977	1.91743	-4.61712	0.00154786	0.0234557	-0.734975	Ast
PPP2R3C	-0.795022	3.52522	-4.62487	0.00153183	0.0234557	-0.886613	Ast
PRR36	2.62569	2.931	4.62088	0.00154007	0.0234557	-1.02542	Ast
RBM38	-0.895669	4.48095	-4.62134	0.00153912	0.0234557	-1.19462	Ast
RGS22	0.930436	5.76377	4.61638	0.00154939	0.0234557	-1.24596	Ast
TAL1	-1.98977	1.91743	-4.61712	0.00154786	0.0234557	-0.734975	Ast
TRPA1	-1.98977	1.91743	-4.61712	0.00154786	0.0234557	-0.734975	Ast
PDCD1LG2	-0.599153	3.81269	-4.61377	0.00155484	0.0235114	-1.20403	Ast
CHST1	-0.524141	6.21172	-4.6114	0.0015598	0.023533	-1.36124	Ast
NFIA	0.539041	11.1956	4.61206	0.00155841	0.023533	-1.35865	Ast
CFAP52	-0.604113	3.0499	-4.60748	0.00156803	0.0236305	-1.10391	Ast
PABPC1	-0.563395	6.14507	-4.60416	0.00157506	0.0236945	-1.30148	Ast
SCN8A	3.17953	5.52634	4.60379	0.00157584	0.0236945	-1.29599	Ast
SNX10	4.0878	3.466	4.59824	0.00158765	0.0238451	-1.17272	Ast
TRMT61B	-0.833508	3.32548	-4.59396	0.00159681	0.0239558	-0.904825	Ast
XKR7	-2.00312	2.07592	-4.58993	0.00160551	0.0240592	-0.769922	Ast
BBS9	0.443937	7.77279	4.58791	0.00160988	0.0240976	-1.37747	Ast
CLK3	-0.816182	5.37908	-4.58398	0.00161843	0.0241983	-1.30474	Ast
RGL1	0.457074	8.09581	4.57836	0.00163073	0.0243549	-1.45095	Ast
EXOSC3	1.16921	3.17214	4.57436	0.00163956	0.024432	-1.18818	Ast
PDZD11	-0.793581	4.11696	-4.57492	0.00163831	0.024432	-1.26165	Ast
CLDN11	-1.19033	4.82644	-4.57266	0.00164333	0.0244335	-1.31641	Ast
LDB3	-0.693831	3.39813	-4.57343	0.00164162	0.0244335	-1.12527	Ast
NTN4	-0.897968	3.99869	-4.57015	0.00164889	0.0244888	-1.17892	Ast
COLQ	-0.794667	5.78578	-4.56521	0.00165993	0.024489	-1.39175	Ast
EPHA4	0.656982	6.36678	4.5692	0.00165102	0.024489	-1.39611	Ast
MEX3C	-0.52825	4.91647	-4.56649	0.00165706	0.024489	-1.31277	Ast
PEPD	0.533634	4.79135	4.56622	0.00165768	0.024489	-1.2935	Ast
PRELID3B	-0.906559	4.37426	-4.56539	0.00165952	0.024489	-1.29522	Ast
SEMA5B	-0.763146	3.85647	-4.56541	0.00165947	0.024489	-1.25826	Ast
ATG5	0.45004	6.34094	4.56373	0.00166324	0.0245107	-1.3225	Ast
COL13A1	-0.673076	2.88625	-4.56114	0.00166907	0.0245153	-1.10889	Ast
DMTN	2.84347	3.49824	4.56148	0.00166832	0.0245153	-1.14479	Ast
ULK1	-0.719552	5.756	-4.56254	0.00166593	0.0245153	-1.40281	Ast
FNDC10	2.43367	3.10642	4.55934	0.00167315	0.0245334	-1.0948	Ast
NLGN1	-2.1343	3.67944	-4.55897	0.00167399	0.0245334	-1.07217	Ast
MMP17	-0.904004	2.69881	-4.55552	0.0016818	0.0246209	-0.95523	Ast
LHFPL4	2.28462	3.22979	4.55352	0.00168635	0.0246313	-1.09476	Ast
PPP2R2C	0.668219	6.65455	4.55312	0.00168727	0.0246313	-1.44532	Ast
USPL1	-0.475548	5.62508	-4.55277	0.00168806	0.0246313	-1.34355	Ast
OMA1	0.450668	4.41333	4.54557	0.00170459	0.0248452	-1.29683	Ast
PRC1	-0.659139	3.32999	-4.54188	0.00171313	0.0248808	-1.26484	Ast
PTGDS	0.829801	10.0634	4.54129	0.0017145	0.0248808	-1.46401	Ast
RNASEH2C	-0.689768	3.87362	-4.54322	0.00171003	0.0248808	-1.23294	Ast
ZNF454	0.567424	3.50906	4.54226	0.00171226	0.0248808	-1.29036	Ast
POC5	0.654311	4.09452	4.53868	0.00172056	0.0249144	-1.33391	Ast
WNT5A	0.93768	2.97954	4.5393	0.00171912	0.0249144	-1.14192	Ast
NAPB	0.748395	5.94384	4.53717	0.0017241	0.0249386	-1.40173	Ast
MTRR	0.437306	5.1185	4.53599	0.00172685	0.0249513	-1.3337	Ast
LINC01060	0.970259	2.58885	4.52292	0.00175772	0.0253424	-1.12671	Ast
SLC25A41	0.970259	2.82105	4.52292	0.00175772	0.0253424	-1.12671	Ast
C19orf53	-1.13604	5.21244	-4.52171	0.0017606	0.0253565	-1.36561	Ast
CHSY3	1.82515	4.46004	4.51777	0.00177005	0.025465	-1.36218	Ast
ANKRD30A	1.0861	2.30812	4.51099	0.00178641	0.0255076	-0.959337	Ast
APBA2	-0.797535	7.20734	-4.51426	0.00177849	0.0255076	-1.52651	Ast
GMPPA	-1.30474	4.07458	-4.51203	0.0017839	0.0255076	-1.30434	Ast
PIP4P1	-0.828492	4.15112	-4.51314	0.0017812	0.0255076	-1.29254	Ast
PLPPR1	1.35315	2.94906	4.51396	0.00177923	0.0255076	-1.24613	Ast
SDCBP	-0.651236	5.94498	-4.51502	0.00177666	0.0255076	-1.39954	Ast
ZNF511-PRAP1	1.0861	2.30812	4.51099	0.00178641	0.0255076	-0.959337	Ast
SHF	2.5687	3.55735	4.507	0.00179614	0.025619	-1.3354	Ast
TCP11L2	-0.608638	5.44403	-4.50233	0.00180756	0.0257543	-1.44101	Ast
NUP93	0.445274	5.31283	4.49878	0.00181631	0.025836	-1.41068	Ast
PGPEP1L	1.61674	3.45474	4.49826	0.00181761	0.025836	-1.34694	Ast
SV2A	3.47339	3.71976	4.49765	0.00181911	0.025836	-1.29663	Ast
ECT2	0.641247	3.70081	4.49404	0.00182806	0.0258615	-1.38325	Ast
FAM20A	-1.18118	2.86841	-4.4938	0.00182867	0.0258615	-1.08784	Ast
HS3ST5	0.433598	7.45269	4.49508	0.00182548	0.0258615	-1.54922	Ast
TMEM74	-0.893175	4.03493	-4.49417	0.00182775	0.0258615	-1.39299	Ast
FSD2	-0.621518	3.62148	-4.48973	0.00183882	0.0259775	-1.37397	Ast
FRMD4B	-0.898839	4.19148	-4.48587	0.00184852	0.0260869	-1.36036	Ast
FAM46A	-1.13446	5.79545	-4.48365	0.00185411	0.026138	-1.44984	Ast
WDR35	0.537797	6.02344	4.47712	0.00187069	0.0263161	-1.45873	Ast
ZNF2	2.02075	3.66207	4.47779	0.00186899	0.0263161	-1.35133	Ast
CLCC1	-0.523155	5.42687	-4.47462	0.00187707	0.0263225	-1.46577	Ast
INPP5K	-0.494914	4.32221	-4.47533	0.00187527	0.0263225	-1.42523	Ast
TRIM32	-0.644711	3.8013	-4.47469	0.00187689	0.0263225	-1.3717	Ast
LINS1	0.801823	6.01451	4.4688	0.00189203	0.026494	-1.48167	Ast
RTN3	0.823547	7.38462	4.46832	0.00189328	0.026494	-1.61849	Ast
C12orf45	0.677847	5.27343	4.46677	0.00189729	0.0265068	-1.4781	Ast
FLYWCH1	-0.648017	6.3624	-4.46643	0.00189817	0.0265068	-1.58082	Ast
NCALD	3.64195	3.66863	4.46238	0.00190869	0.0266257	-1.31852	Ast
YWHAB	1.29242	5.405	4.45952	0.00191617	0.0267021	-1.49164	Ast
RASAL1	-1.12261	2.23442	-4.45663	0.00192374	0.0267795	-0.945641	Ast
APLP1	3.33345	4.02101	4.45203	0.00193587	0.0268032	-1.32904	Ast
CERS1	-0.489602	6.44057	-4.45118	0.00193814	0.0268032	-1.59381	Ast
DNAH17	0.763479	3.16365	4.45065	0.00193952	0.0268032	-1.36659	Ast
ENOSF1	-0.846975	3.66207	-4.44992	0.00194146	0.0268032	-1.14041	Ast
FAM81A	-1.15211	4.82895	-4.45369	0.00193147	0.0268032	-1.49272	Ast
GNB2	-0.741339	5.29109	-4.44973	0.00194197	0.0268032	-1.49907	Ast
NR3C1	0.412234	7.51261	4.44977	0.00194187	0.0268032	-1.56216	Ast
RNF141	0.498231	5.71443	4.44914	0.00194354	0.0268032	-1.52754	Ast
SPATA33	0.485378	3.97322	4.45177	0.00193655	0.0268032	-1.4313	Ast
ANKRD30BL	2.83602	3.27479	4.44584	0.00195234	0.0268966	-1.31908	Ast
CDC7	1.01672	3.77766	4.43746	0.00197485	0.0271227	-1.39638	Ast
DOCK9	1.14129	6.34381	4.43775	0.00197408	0.0271227	-1.57952	Ast
EHMT2	-0.42529	5.88539	-4.43877	0.00197133	0.0271227	-1.48801	Ast
SDF2L1	-1.00505	4.09378	-4.43554	0.00198004	0.0271659	-1.38046	Ast
ACTR5	0.926396	3.75266	4.43303	0.00198687	0.0272035	-1.46659	Ast
SOX4	-1.66003	3.50833	-4.43317	0.0019865	0.0272035	-1.33035	Ast
DMXL2	0.358449	7.21204	4.42901	0.00199785	0.0272735	-1.63775	Ast
LIPE	1.57571	3.60483	4.42891	0.00199812	0.0272735	-1.45524	Ast
PPHLN1	0.62702	7.08113	4.42906	0.00199769	0.0272735	-1.61208	Ast
CLP1	-0.766273	3.53983	-4.42429	0.00201081	0.0274186	-1.4494	Ast
ITGA1	-0.700667	3.69425	-4.42347	0.00201307	0.0274214	-1.46073	Ast
ZNF682	0.921793	5.04244	4.42186	0.00201753	0.0274541	-1.53279	Ast
TMEM219	-0.597273	6.09176	-4.4206	0.00202103	0.0274736	-1.57008	Ast
GRB10	1.80197	3.66608	4.41215	0.0020446	0.027681	-1.47417	Ast
LDAH	0.428214	6.84237	4.41268	0.0020431	0.027681	-1.5315	Ast
SMAD7	-0.935558	4.08708	-4.41269	0.00204307	0.027681	-1.49781	Ast
VPS54	0.402834	7.34205	4.41369	0.00204027	0.027681	-1.54846	Ast
CDK2AP1	-0.893064	6.00783	-4.41087	0.00204818	0.0277014	-1.48808	Ast
TCEA1	-0.858129	3.56413	-4.4091	0.00205315	0.0277405	-1.22239	Ast
ROGDI	1.69779	4.44866	4.40524	0.00206407	0.0278597	-1.53041	Ast
MTCL1	3.75133	3.65375	4.4035	0.00206901	0.0278809	-1.41154	Ast
PNO1	0.706748	3.85023	4.40322	0.00206982	0.0278809	-1.49303	Ast
IQSEC2	-0.521713	5.19755	-4.40241	0.00207213	0.0278837	-1.55598	Ast
AP5M1	-0.612795	5.59283	-4.40071	0.00207698	0.0279155	-1.57056	Ast
LINC00601	1.28236	3.37477	4.39948	0.00208048	0.0279155	-1.47324	Ast
UNKL	-0.468951	5.60584	-4.39938	0.00208078	0.0279155	-1.60594	Ast
WIPI1	-0.844676	5.39109	-4.39797	0.00208481	0.0279415	-1.5973	Ast
ABLIM3	-1.19782	2.931	-4.39705	0.00208745	0.0279488	-1.09438	Ast
LRRC37A	-1.0378	3.38167	-4.39548	0.00209195	0.0279809	-1.38878	Ast
COPS4	-0.938202	3.03573	-4.39288	0.00209947	0.0280414	-1.11865	Ast
GADD45B	-1.45558	4.72482	-4.39246	0.00210068	0.0280414	-1.46953	Ast
SZT2	0.456036	5.93035	4.39122	0.00210426	0.028061	-1.62069	Ast
SERPINE1	1.04946	2.60691	4.38948	0.00210929	0.0281	-1.326	Ast
AIF1	-1.9969	2.07592	-4.37933	0.002139	0.0281729	-1.0502	Ast
ANKRD13A	0.405308	5.29568	4.37894	0.00214014	0.0281729	-1.58735	Ast
C2orf49	0.668503	4.38633	4.38306	0.00212802	0.0281729	-1.46058	Ast
CDH22	-2.23143	3.39813	-4.38394	0.00212545	0.0281729	-1.38826	Ast
CGNL1	0.431135	7.51022	4.38175	0.00213188	0.0281729	-1.72792	Ast
CLEC7A	-1.9969	2.07592	-4.37933	0.002139	0.0281729	-1.0502	Ast
COL26A1	1.43555	2.66255	4.38117	0.00213358	0.0281729	-1.23644	Ast
GRPR	-1.9969	2.07592	-4.37933	0.002139	0.0281729	-1.0502	Ast
MYO6	0.394486	9.43496	4.38048	0.00213561	0.0281729	-1.80405	Ast
RTBDN	-1.9969	2.07592	-4.37933	0.002139	0.0281729	-1.0502	Ast
TMEM178A	2.0278	4.50878	4.37897	0.00214006	0.0281729	-1.56541	Ast
TRIM71	-1.9969	2.07592	-4.37933	0.002139	0.0281729	-1.0502	Ast
ARHGAP25	-0.831608	2.70991	-4.37495	0.00215195	0.0282917	-1.28924	Ast
NOP2	-0.679355	4.46051	-4.37445	0.00215341	0.0282917	-1.57004	Ast
IER5L	-1.24778	4.56666	-4.37197	0.00216081	0.028361	-1.60625	Ast
CDKL1	-0.889347	5.59901	-4.36888	0.00217003	0.028398	-1.65288	Ast
COL6A6	-0.680669	3.48398	-4.36946	0.00216828	0.028398	-1.45316	Ast
CTTNBP2	-1.07283	4.79144	-4.36931	0.00216876	0.028398	-1.60795	Ast
ELOF1	-0.728975	3.90059	-4.35949	0.00219834	0.0286983	-1.49054	Ast
PRMT9	0.50608	5.4729	4.35901	0.00219978	0.0286983	-1.63674	Ast
PRR13	-0.488219	4.80747	-4.35841	0.0022016	0.0286983	-1.59791	Ast
ZNF48	-0.953856	3.80814	-4.35973	0.0021976	0.0286983	-1.49705	Ast
DSCAML1	-1.86082	3.2904	-4.35662	0.00220707	0.0287192	-1.23312	Ast
NMT1	-0.418109	6.77878	-4.35568	0.00220993	0.0287192	-1.70506	Ast
RNF113A	1.28105	3.14183	4.35506	0.00221182	0.0287192	-1.46337	Ast
TMEM259	-0.650708	6.35552	-4.35578	0.00220961	0.0287192	-1.66918	Ast
FAXDC2	-0.654886	7.07739	-4.35406	0.00221489	0.0287263	-1.70972	Ast
IMPDH2	-0.717065	4.31554	-4.35277	0.00221884	0.0287263	-1.60622	Ast
RHOJ	0.468912	8.33522	4.35327	0.00221731	0.0287263	-1.63471	Ast
LPGAT1	0.623782	6.16894	4.35171	0.00222209	0.0287405	-1.66177	Ast
SLC27A6	2.46543	2.54031	4.35059	0.00222552	0.0287569	-1.38898	Ast
CHN2	0.919385	3.98762	4.34911	0.00223009	0.0287676	-1.59568	Ast
ZNF613	0.929617	3.85145	4.34892	0.00223067	0.0287676	-1.58269	Ast
STIP1	-1.2251	5.09976	-4.3442	0.00224526	0.0289278	-1.64218	Ast
ALDOA	-0.728472	6.61643	-4.33591	0.00227117	0.0289949	-1.69436	Ast
COL8A1	-1.08737	3.04801	-4.33557	0.00227223	0.0289949	-1.4768	Ast
EEF2K	-0.996347	6.73299	-4.33605	0.00227074	0.0289949	-1.75354	Ast
GNG5	0.87241	5.10329	4.33712	0.00226737	0.0289949	-1.5533	Ast
MFSD4A	1.42397	3.39564	4.33842	0.00226331	0.0289949	-1.55481	Ast
MMP16	4.07946	4.09121	4.34083	0.00225577	0.0289949	-1.54858	Ast
MSRB3	0.544359	7.17471	4.33878	0.00226217	0.0289949	-1.74781	Ast
SLC27A4	0.943842	4.43596	4.33895	0.00226163	0.0289949	-1.57849	Ast
SMG9	-0.674927	5.04232	-4.336	0.00227088	0.0289949	-1.65923	Ast
TM2D3	0.531695	5.64728	4.33591	0.00227118	0.0289949	-1.67202	Ast
B4GALT3	-0.731225	3.44177	-4.33337	0.00227917	0.0290247	-1.48537	Ast
HMCES	-0.693572	4.93222	-4.33028	0.00228896	0.0290247	-1.66721	Ast
LINC01310	-1.25387	4.79188	-4.33402	0.00227713	0.0290247	-1.65772	Ast
NPEPPS	-0.36572	7.80637	-4.33239	0.00228225	0.0290247	-1.81479	Ast
SLC25A24	1.87398	4.54236	4.33	0.00228982	0.0290247	-1.65379	Ast
UNC80	0.776753	6.58891	4.33081	0.00228728	0.0290247	-1.68573	Ast
VASP	-0.965306	3.97977	-4.33159	0.0022848	0.0290247	-1.59626	Ast
MIR2052HG	-0.741545	6.74166	-4.32758	0.00229752	0.0290946	-1.55341	Ast
ADARB2	1.91995	6.10591	4.32574	0.00230338	0.0291025	-1.74565	Ast
RUVBL2	-1.24034	4.2736	-4.3266	0.00230064	0.0291025	-1.65698	Ast
RYR3	0.567442	10.801	4.32533	0.00230469	0.0291025	-1.79747	Ast
C1QTNF6	-0.664433	4.8772	-4.32207	0.00231513	0.02913	-1.68019	Ast
CDKL5	0.44706	6.23614	4.32056	0.00231999	0.02913	-1.74765	Ast
FAM214B	-0.728097	5.11482	-4.32181	0.00231595	0.02913	-1.69157	Ast
IVD	-0.608341	6.5955	-4.32109	0.00231828	0.02913	-1.72283	Ast
PDK4	-2.04882	6.7105	-4.32257	0.00231351	0.02913	-1.75108	Ast
SKP1	-0.562471	6.57504	-4.32089	0.00231892	0.02913	-1.74044	Ast
MTHFSD	0.461944	4.58903	4.31974	0.00232262	0.0291356	-1.64982	Ast
C17orf75	0.43302	4.55545	4.31636	0.00233352	0.0292172	-1.65875	Ast
TTC9	2.72646	3.28804	4.31641	0.00233338	0.0292172	-1.48623	Ast
ATF3	-1.37919	3.34168	-4.31085	0.00235145	0.0293918	-1.43652	Ast
CCNY	0.463048	7.6747	4.31072	0.00235187	0.0293918	-1.83839	Ast
ZER1	-0.607249	6.53691	-4.30893	0.00235773	0.0294373	-1.80873	Ast
ADAM19	1.86897	3.0974	4.30489	0.00237098	0.0294704	-1.58299	Ast
DDA1	-0.89878	4.90002	-4.30408	0.00237365	0.0294704	-1.61861	Ast
DGKI	3.64659	3.81957	4.30434	0.0023728	0.0294704	-1.58742	Ast
MCTP1	3.2801	3.71617	4.30722	0.00236333	0.0294704	-1.5553	Ast
MYT1L	2.82385	3.86819	4.30543	0.0023692	0.0294704	-1.52743	Ast
PRKCB	-1.77616	3.22068	-4.30658	0.00236543	0.0294704	-1.29878	Ast
DCK	0.963492	3.6694	4.29821	0.00239309	0.0296735	-1.65457	Ast
KIF3A	0.598391	6.91719	4.29779	0.00239446	0.0296735	-1.82013	Ast
F2R	-0.610306	3.61199	-4.29434	0.00240599	0.0297887	-1.63181	Ast
PRUNE2	2.06829	5.70381	4.29115	0.0024167	0.0298934	-1.75626	Ast
FAM184A	0.438943	8.94495	4.28887	0.00242435	0.0299325	-1.88976	Ast
UBXN11	-0.583488	3.79999	-4.28933	0.00242282	0.0299325	-1.65147	Ast
BEND5	1.63313	3.03386	4.28729	0.00242971	0.0299709	-1.59058	Ast
FRRS1L	4.119	4.05571	4.2864	0.0024327	0.0299727	-1.65308	Ast
NOVA1	0.599423	8.57415	4.28591	0.00243436	0.0299727	-1.91697	Ast
ZNF578	1.33783	3.74179	4.27994	0.00245468	0.0301951	-1.66186	Ast
KIF5B	-0.410632	6.94159	-4.27794	0.00246153	0.0302514	-1.81959	Ast
ENTPD3	0.445157	3.92243	4.2732	0.00247784	0.0303399	-1.6999	Ast
GABARAP	-0.664102	3.70113	-4.27349	0.00247684	0.0303399	-1.59375	Ast
LINC01844	-0.692593	2.97105	-4.27429	0.00247409	0.0303399	-1.47541	Ast
MCRIP2	-0.552024	5.44386	-4.2733	0.00247749	0.0303399	-1.76908	Ast
TERF2	-1.01015	3.40534	-4.27121	0.00248472	0.0303962	-1.36531	Ast
BCAM	0.722088	4.43401	4.26846	0.00249425	0.0304847	-1.72035	Ast
CPNE4	2.77827	2.94383	4.2675	0.00249761	0.0304978	-1.54758	Ast
TIGD4	0.874694	4.14174	4.26615	0.0025023	0.0305272	-1.72848	Ast
CCDC191	0.40037	6.45773	4.26429	0.00250879	0.0305783	-1.75277	Ast
NIF3L1	-0.708925	3.4864	-4.26344	0.00251176	0.0305865	-1.61166	Ast
CSRP2	-1.61725	4.69547	-4.26102	0.00252026	0.030634	-1.7294	Ast
HTATSF1	0.442429	4.62015	4.26124	0.00251949	0.030634	-1.72508	Ast
PRMT5	0.440741	4.14536	4.25826	0.00253	0.0306888	-1.71161	Ast
RPL13A	-0.921121	7.18988	-4.25882	0.002528	0.0306888	-1.86237	Ast
RSAD1	-0.858732	2.98985	-4.25778	0.00253168	0.0306888	-1.2692	Ast
GTF2E1	0.793368	4.25532	4.25676	0.00253528	0.0307046	-1.73852	Ast
EREG	-1.37463	2.46661	-4.25493	0.00254178	0.0307553	-1.33386	Ast
PQLC1	-0.481661	5.62735	-4.25391	0.0025454	0.0307711	-1.77863	Ast
SDK2	-0.413384	5.27101	-4.25218	0.00255154	0.0308175	-1.7601	Ast
L3MBTL3	-0.501626	4.47459	-4.24775	0.0025674	0.0309809	-1.77528	Ast
LSAMP	0.528085	13.219	4.24708	0.00256979	0.0309817	-1.90892	Ast
ARFGAP2	-0.689686	5.84985	-4.24531	0.00257615	0.0310022	-1.83208	Ast
ARPP21	3.78585	4.67845	4.24548	0.00257557	0.0310022	-1.73317	Ast
CEP250	-0.870394	5.01342	-4.24426	0.00257994	0.0310179	-1.80505	Ast
PITPNC1	0.366721	11.5517	4.24366	0.00258211	0.0310179	-1.93478	Ast
ZPBP	-1.39194	2.78361	-4.24302	0.00258444	0.0310179	-1.40272	Ast
PSMD9	0.979177	3.47275	4.23995	0.00259555	0.0311232	-1.73186	Ast
EIF6	0.60565	3.62497	4.23748	0.00260453	0.0311748	-1.70656	Ast
PTCD1	0.60565	3.74721	4.23748	0.00260453	0.0311748	-1.70656	Ast
LRRC53	1.45888	2.74735	4.23178	0.00262535	0.0313959	-1.62447	Ast
N4BP2L1	-0.669404	6.64977	-4.2297	0.00263302	0.0314593	-1.85825	Ast
TPCN2	-0.403903	5.75966	-4.22532	0.00264921	0.0316244	-1.80271	Ast
CREG1	0.402146	4.77826	4.22145	0.00266362	0.0316591	-1.79501	Ast
GLI2	0.76555	7.0642	4.22193	0.00266183	0.0316591	-1.93989	Ast
HELQ	-0.74394	5.2759	-4.22331	0.00265668	0.0316591	-1.86116	Ast
NYAP1	-0.99515	4.41522	-4.22135	0.002664	0.0316591	-1.80355	Ast
TMEM199	0.576624	4.2453	4.22231	0.00266039	0.0316591	-1.77324	Ast
CREB1	0.512375	6.63493	4.21776	0.00267743	0.0317569	-1.84302	Ast
MIR9-3HG	-1.06662	4.91452	-4.21724	0.00267938	0.0317569	-1.80902	Ast
SMS	-0.399276	6.29328	-4.21812	0.00267609	0.0317569	-1.84822	Ast
ZNF585B	-0.924754	4.21432	-4.21567	0.00268527	0.0317984	-1.79665	Ast
AACS	0.961192	5.03875	4.21298	0.00269544	0.0318905	-1.83252	Ast
ZMYM1	0.572546	4.77478	4.21087	0.00270341	0.0319563	-1.77183	Ast
PCDHB11	0.55962	3.94001	4.20979	0.00270752	0.0319766	-1.79052	Ast
PREPL	0.963381	6.79423	4.20868	0.00271174	0.0319981	-1.9411	Ast
PTDSS2	0.44031	5.69806	4.20707	0.00271787	0.032042	-1.83959	Ast
RBFOX3	2.6465	3.3576	4.20634	0.00272064	0.0320463	-1.70655	Ast
TLDC1	0.81737	4.75417	4.20528	0.00272469	0.0320656	-1.8343	Ast
YARS2	0.559769	5.05326	4.20216	0.00273667	0.0321782	-1.84562	Ast
EPB41L3	1.30189	4.4682	4.20056	0.00274279	0.0321935	-1.83672	Ast
MAP1LC3A	1.62975	4.22542	4.20056	0.0027428	0.0321935	-1.80574	Ast
CCZ1B	0.717323	4.47935	4.19605	0.00276023	0.0323695	-1.81485	Ast
CEP19	1.34027	3.64454	4.1923	0.00277479	0.0325117	-1.76755	Ast
STAC	-1.76062	2.27186	-4.19025	0.0027828	0.0325769	-1.36823	Ast
LIPT1	1.06283	3.94085	4.18728	0.00279446	0.0326598	-1.81637	Ast
MTHFD2	-0.787894	3.70589	-4.1872	0.00279478	0.0326598	-1.68622	Ast
HSD17B6	0.588023	5.88086	4.1844	0.0028058	0.0327288	-1.90603	Ast
MGRN1	-0.515828	6.47788	-4.18498	0.00280352	0.0327288	-1.9308	Ast
UNC119	-0.626841	3.70306	-4.18383	0.00280807	0.0327288	-1.81593	Ast
KCNMB2	0.861911	2.56821	4.18238	0.00281379	0.0327382	-1.59988	Ast
STEAP1	0.861911	2.56821	4.18238	0.00281379	0.0327382	-1.59988	Ast
RSU1	0.573187	6.02449	4.17907	0.00282691	0.032836	-1.86362	Ast
ZNF257	1.14956	3.67615	4.17902	0.00282712	0.032836	-1.8275	Ast
SLC39A12	0.356877	8.36625	4.17768	0.00283246	0.0328693	-2.02549	Ast
AAGAB	0.530872	5.54788	4.16995	0.00286344	0.0329136	-1.92096	Ast
ELFN2	-0.880655	2.54031	-4.17262	0.00285272	0.0329136	-1.51404	Ast
FAM122C	0.502434	4.67999	4.17066	0.0028606	0.0329136	-1.89044	Ast
GPN3	-0.672118	3.82697	-4.17509	0.00284281	0.0329136	-1.83158	Ast
HECW1	3.62815	3.75833	4.17173	0.00285628	0.0329136	-1.79019	Ast
LINC01829	-0.880655	2.69881	-4.17262	0.00285272	0.0329136	-1.51404	Ast
MYT1	-0.676128	2.65406	-4.17345	0.00284936	0.0329136	-1.59572	Ast
NNAT	1.52397	3.0047	4.17032	0.00286196	0.0329136	-1.75254	Ast
NPM3	-0.880655	2.54031	-4.17262	0.00285272	0.0329136	-1.51404	Ast
SLC39A6	0.495547	4.55636	4.17241	0.00285354	0.0329136	-1.87084	Ast
TTF2	-1.56936	3.39918	-4.17035	0.00286184	0.0329136	-1.55663	Ast
ST3GAL6	-0.743712	3.61073	-4.16904	0.0028671	0.0329272	-1.75063	Ast
RYBP	0.633788	6.69508	4.16679	0.00287622	0.0330035	-1.97706	Ast
NDUFC2-KCTD14	-0.834657	2.83215	-4.16303	0.00289149	0.0331501	-1.63816	Ast
SCN1B	1.53554	3.91655	4.16235	0.00289427	0.0331535	-1.84551	Ast
POLR3K	0.887125	3.30484	4.1616	0.00289734	0.0331602	-1.77436	Ast
RPF2	-0.892339	2.73291	-4.15793	0.00291237	0.0333035	-1.37918	Ast
APOD	2.35404	3.93662	4.1566	0.00291782	0.0333372	-1.8412	Ast
ARFIP2	0.790014	3.98201	4.15186	0.00293741	0.0333742	-1.81607	Ast
ATP5H	-0.827811	5.65268	-4.1528	0.00293353	0.0333742	-1.87179	Ast
C11orf87	1.62583	2.65406	4.15142	0.00293922	0.0333742	-1.59231	Ast
CAP2	4.09014	4.068	4.151	0.00294099	0.0333742	-1.78963	Ast
GLTP	-0.448124	5.02984	-4.15185	0.00293743	0.0333742	-1.91888	Ast
GPN1	-0.623103	3.97626	-4.15097	0.00294109	0.0333742	-1.81013	Ast
HSPD1	-1.46277	6.53562	-4.1529	0.00293311	0.0333742	-1.96114	Ast
KRI1	-0.803379	4.66949	-4.15299	0.00293272	0.0333742	-1.88769	Ast
TOPORS	-0.452246	5.8349	-4.14724	0.00295662	0.0335217	-1.98408	Ast
TATDN3	-0.497887	5.40721	-4.14547	0.00296401	0.033577	-1.95589	Ast
MPP6	0.562158	7.18967	4.14464	0.00296748	0.0335877	-2.04139	Ast
AGFG1	0.497924	6.78045	4.14377	0.00297115	0.0336007	-1.97668	Ast
FGF12	3.93166	5.05198	4.143	0.00297438	0.0336087	-1.92806	Ast
FBRSL1	-0.452939	5.86083	-4.14159	0.00298029	0.0336185	-1.98736	Ast
FLVCR2	-0.678493	3.66658	-4.14166	0.00298	0.0336185	-1.81004	Ast
SLC35B3	0.536949	5.53993	4.14017	0.00298631	0.0336579	-1.96489	Ast
GALNT13	-1.36679	4.59685	-4.1374	0.00299802	0.0337613	-1.93779	Ast
FAM19A1	-2.71404	4.27821	-4.13609	0.00300354	0.0337949	-1.7759	Ast
RORA	0.726309	12.0582	4.13258	0.00301848	0.0339343	-2.07859	Ast
SLC6A13	-0.763704	3.47496	-4.13159	0.00302273	0.0339535	-1.60791	Ast
MAP1LC3B2	-0.798038	4.94862	-4.12846	0.00303616	0.0340469	-1.91504	Ast
THBS3	-0.803458	4.43358	-4.12869	0.00303513	0.0340469	-1.94153	Ast
FAM32A	-0.761579	3.84881	-4.12582	0.00304748	0.0341451	-1.9093	Ast
WDR66	-0.762448	4.11952	-4.12487	0.00305159	0.0341624	-1.93821	Ast
PRPSAP2	-0.43246	5.98517	-4.11751	0.00308356	0.0344913	-1.99798	Ast
ALDH1L2	2.68424	3.49033	4.11304	0.00310313	0.0346441	-1.91657	Ast
CHAC2	-0.689022	3.81495	-4.11261	0.00310502	0.0346441	-1.84281	Ast
FAM153A	2.89199	3.54956	4.11324	0.00310228	0.0346441	-1.92307	Ast
ZNF394	-0.719861	4.91023	-4.11005	0.0031163	0.0347409	-1.99528	Ast
PHACTR2	-0.451692	6.58995	-4.10926	0.00311979	0.0347507	-2.06559	Ast
ORMDL3	-0.714953	3.2454	-4.10453	0.00314079	0.0349553	-1.78635	Ast
RAB11FIP3	-0.694065	6.24524	-4.10362	0.00314486	0.0349715	-2.07102	Ast
MYOM2	-0.674079	4.85191	-4.10283	0.00314838	0.0349814	-1.99993	Ast
RAI2	3.28183	3.23836	4.10136	0.00315493	0.0350249	-1.82716	Ast
MYPOP	-0.721697	4.04545	-4.09979	0.00316199	0.0350741	-1.95371	Ast
TUBB6	-0.955809	3.6693	-4.09648	0.00317685	0.0352097	-1.57094	Ast
MRM2	1.1637	3.6466	4.09584	0.00317977	0.0352127	-1.92246	Ast
KLF11	-1.67909	2.9239	-4.09508	0.00318318	0.0352212	-1.71862	Ast
LINC00265	0.85995	4.26857	4.09335	0.00319099	0.0352784	-1.97128	Ast
NUSAP1	-0.73568	3.24584	-4.0886	0.0032126	0.0354878	-1.87748	Ast
SLC8A1	-0.827004	5.62408	-4.0845	0.00323136	0.0356654	-2.05932	Ast
UBALD2	-1.33085	4.26767	-4.08373	0.00323489	0.0356748	-1.99895	Ast
NQO1	0.852554	5.02261	4.08178	0.0032439	0.0357173	-1.93334	Ast
SLCO1C1	0.478114	9.09846	4.08173	0.0032441	0.0357173	-2.18229	Ast
AFAP1	1.1503	4.2075	4.08074	0.00324867	0.0357219	-1.96056	Ast
AMPH	2.46304	5.28878	4.07932	0.00325524	0.0357219	-2.06505	Ast
COQ4	-0.680806	6.24586	-4.08019	0.0032512	0.0357219	-2.13547	Ast
UQCC3	-0.473735	3.89975	-4.07937	0.00325502	0.0357219	-1.96269	Ast
SETX	-0.992005	4.34162	-4.07359	0.0032819	0.0359847	-1.873	Ast
ATF7IP2	0.700155	6.13441	4.07264	0.00328632	0.0360036	-2.04615	Ast
ARRDC4	-2.06542	5.14843	-4.06899	0.00330345	0.0361615	-2.06411	Ast
RPS2	-0.708348	6.04247	-4.06601	0.00331747	0.0362852	-2.10781	Ast
SRA1	-0.813765	5.39855	-4.06422	0.00332591	0.0363477	-2.08491	Ast
VPS16	0.747847	4.23159	4.06344	0.00332961	0.0363582	-2.0109	Ast
STRIP1	-0.442066	5.48413	-4.06283	0.00333252	0.0363602	-2.09137	Ast
CMAS	0.507771	4.47313	4.06201	0.00333644	0.0363732	-2.04996	Ast
SH2B1	-0.362785	6.37351	-4.05769	0.00335702	0.0365677	-2.13003	Ast
TMEM156	-0.927857	3.25524	-4.05373	0.00337603	0.0367446	-1.88041	Ast
SLC30A7	0.40769	6.47196	4.04668	0.00341013	0.0370855	-2.12017	Ast
BBOX1	0.622751	7.51806	4.0459	0.0034139	0.0370963	-2.24107	Ast
SYCP2L	-0.634991	5.35729	-4.04449	0.00342078	0.0371407	-1.99555	Ast
UXT	-0.426149	4.56822	-4.04376	0.00342433	0.037149	-2.05463	Ast
MYO19	-0.472777	6.24689	-4.04249	0.00343058	0.0371865	-2.13351	Ast
NDUFA13	-0.981256	5.38546	-4.04	0.00344279	0.0372885	-2.13232	Ast
UGT8	0.543199	3.39157	4.03849	0.00345022	0.0373386	-2.01212	Ast
SYCE2	-1.05654	3.91826	-4.03648	0.00346009	0.037371	-2.06124	Ast
THAP10	1.02664	3.0047	4.03619	0.00346156	0.037371	-1.95163	Ast
YIPF3	0.414454	4.56395	4.03617	0.00346163	0.037371	-2.05775	Ast
BARX2	-1.13673	2.23442	-4.03216	0.00348152	0.0374644	-1.56931	Ast
CCKBR	-1.13673	2.23442	-4.03216	0.00348152	0.0374644	-1.56931	Ast
DNAI1	-0.908877	3.99586	-4.03248	0.00347996	0.0374644	-2.05054	Ast
TOP3A	-0.90243	2.99947	-4.03216	0.00348151	0.0374644	-1.60592	Ast
NFATC2	-0.646174	5.19374	-4.02997	0.00349244	0.0375515	-2.11752	Ast
FAM217A	-0.753074	3.84833	-4.02871	0.00349872	0.0375887	-1.85212	Ast
BORCS7	-0.789321	4.64962	-4.02687	0.00350793	0.037627	-2.10668	Ast
RINL	-1.36354	3.0196	-4.02716	0.00350649	0.037627	-1.62723	Ast
TBL3	0.52759	3.6188	4.02506	0.00351702	0.0376941	-2.00255	Ast
CLSTN2	3.54802	3.60792	4.02343	0.00352521	0.0377515	-1.99318	Ast
FABP5	0.724491	5.33901	4.0227	0.00352891	0.0377608	-2.13034	Ast
CSF1R	-1.32436	3.45503	-4.02118	0.00353657	0.0378123	-1.99052	Ast
CCDC171	0.555363	7.86411	4.01874	0.00354895	0.0379143	-2.24493	Ast
LARP6	1.35161	3.87939	4.01461	0.00356999	0.0380963	-2.07665	Ast
PPP1R36	-1.51323	3.8049	-4.01395	0.00357337	0.0380963	-2.0141	Ast
PSMD4	-0.691411	5.1539	-4.01371	0.00357457	0.0380963	-2.16305	Ast
BTBD3	0.605189	5.55476	4.01197	0.0035835	0.038161	-2.17635	Ast
TUBGCP2	-0.725233	6.20529	-4.01113	0.0035878	0.0381763	-2.24277	Ast
ATF7	-0.473532	5.25306	-4.00965	0.00359541	0.0382267	-2.15301	Ast
FARSB	0.90237	5.72501	4.00798	0.00360401	0.0382876	-2.1802	Ast
FBXW8	0.520613	6.17694	4.00731	0.00360749	0.038294	-2.18968	Ast
GABRA1	2.09165	3.38584	4.00664	0.00361093	0.0382954	-1.89876	Ast
GPKOW	-0.465337	4.18836	-4.00617	0.00361337	0.0382954	-2.07988	Ast
C1orf216	2.81139	3.13281	4.00178	0.00363615	0.0383055	-1.9632	Ast
GPR61	1.81074	2.36117	4.00133	0.00363854	0.0383055	-1.78956	Ast
PDZRN3	0.463083	8.9426	4.00206	0.00363473	0.0383055	-2.33774	Ast
PGRMC1	2.19815	4.23461	4.00217	0.00363412	0.0383055	-2.07967	Ast
PIM3	-0.784456	3.89588	-4.00116	0.0036394	0.0383055	-2.10628	Ast
RAB3C	3.21437	3.67143	4.00101	0.0036402	0.0383055	-2.00835	Ast
SF3B1	-0.369835	7.69481	-4.00243	0.0036328	0.0383055	-2.29157	Ast
TERB1	-0.930622	3.32169	-4.00388	0.00362528	0.0383055	-2.02722	Ast
TFR2	1.81074	2.51966	4.00133	0.00363854	0.0383055	-1.78956	Ast
SYN2	-1.96157	3.31953	-3.99945	0.00364831	0.0383605	-1.7716	Ast
PHF8	-0.879001	2.91615	-3.99822	0.00365478	0.0383983	-1.64204	Ast
REXO5	1.32984	3.55233	3.99758	0.00365811	0.0384029	-2.07102	Ast
LURAP1	-1.49072	4.01759	-3.99385	0.00367772	0.0385784	-2.1343	Ast
UNC13C	2.01094	3.28209	3.99294	0.00368254	0.0385986	-1.98501	Ast
LINC01116	-0.83678	2.69881	-3.98943	0.00370114	0.0387326	-1.77185	Ast
LINC01949	-0.823045	2.76296	-3.98994	0.0036984	0.0387326	-1.86981	Ast
LCNL1	-0.425569	6.77242	-3.98783	0.00370965	0.0387911	-2.23364	Ast
KCNT2	3.17955	3.40097	3.98467	0.00372651	0.0389064	-1.99776	Ast
TMEM161B	0.369992	6.34807	3.9848	0.0037258	0.0389064	-2.21432	Ast
CREB3	0.96658	3.3411	3.98331	0.00373377	0.0389342	-1.98404	Ast
EGOT	1.37627	2.69881	3.98174	0.00374222	0.0389342	-1.97046	Ast
RAB8B	-0.486035	5.90706	-3.98275	0.00373676	0.0389342	-2.21943	Ast
RTN4IP1	-0.390909	4.77133	-3.98144	0.00374378	0.0389342	-2.1599	Ast
SLC2A13	2.68048	4.03678	3.9824	0.00373866	0.0389342	-2.12394	Ast
KIF21A	0.350333	8.73663	3.98059	0.00374838	0.0389516	-2.27833	Ast
FAM153B	3.01859	3.01698	3.97976	0.00375287	0.0389678	-1.9901	Ast
GALE	-0.563381	3.92624	-3.97873	0.00375841	0.0389949	-2.10307	Ast
GPLD1	-0.852359	3.16699	-3.9767	0.00376936	0.0390782	-1.74726	Ast
DDX39A	0.785796	3.99825	3.97364	0.00378597	0.0391893	-2.13975	Ast
GON7	-0.454544	3.5819	-3.97384	0.0037849	0.0391893	-2.06904	Ast
EAF1	0.537674	4.35113	3.9706	0.00380255	0.0393305	-2.15034	Ast
SLC25A22	-0.771995	3.95711	-3.96964	0.00380781	0.0393543	-2.1533	Ast
LINC02346	-1.26114	2.38181	-3.96752	0.00381944	0.0394439	-1.71677	Ast
BEX2	1.55055	4.21349	3.96627	0.00382629	0.039484	-2.15377	Ast
SHMT2	-1.05755	3.65547	-3.96475	0.00383466	0.0395397	-2.08774	Ast
RPL3	-0.95499	6.36263	-3.96302	0.00384425	0.0395774	-2.31967	Ast
SNRNP25	-0.874225	3.7943	-3.96307	0.00384396	0.0395774	-2.15396	Ast
HSPA4	-0.703008	5.94125	-3.95896	0.00386674	0.0397518	-2.2095	Ast
ZBTB38	0.425299	6.49674	3.95889	0.00386716	0.0397518	-2.22057	Ast
EPOP	-1.08095	2.78145	-3.95795	0.00387236	0.0397746	-1.82928	Ast
STK39	0.756766	6.69882	3.95732	0.00387588	0.03978	-2.30886	Ast
C12orf57	-0.500144	5.435	-3.95618	0.00388223	0.0398146	-2.24274	Ast
PPIF	-1.02001	4.61988	-3.95515	0.00388799	0.0398429	-2.20872	Ast
CLCN4	1.14389	4.88042	3.95198	0.0039058	0.0399711	-2.22908	Ast
TRIM22	-1.09077	3.94548	-3.95154	0.00390827	0.0399711	-2.01209	Ast
ZNF441	0.41055	4.92092	3.95132	0.0039095	0.0399711	-2.22101	Ast
RALGPS2	0.538284	6.00694	3.94963	0.00391902	0.0400377	-2.27599	Ast
XRCC2	-0.869105	3.95795	-3.94837	0.00392616	0.0400799	-2.12693	Ast
FGF1	0.409161	6.89213	3.94657	0.00393636	0.0401533	-2.29599	Ast
IQSEC1	0.582827	6.88973	3.9455	0.00394243	0.0401844	-2.34192	Ast
LAMP5	2.10855	3.00849	3.9428	0.00395778	0.0403101	-1.96609	Ast
TMEM59	0.350529	6.9314	3.9418	0.00396348	0.0403373	-2.29191	Ast
BUD31	-1.08587	4.50185	-3.93905	0.00397926	0.0404361	-2.22158	Ast
ILDR2	1.01132	6.35642	3.93951	0.00397659	0.0404361	-2.30627	Ast
SPATA22	-1.36122	4.55333	-3.93802	0.00398516	0.0404651	-2.23308	Ast
MIR34AHG	0.419727	3.88648	3.93378	0.00400961	0.0406206	-2.20316	Ast
NIPSNAP3B	2.19013	3.11654	3.93433	0.00400639	0.0406206	-2.1531	Ast
TMEM14C	-0.777855	4.70964	-3.93384	0.00400926	0.0406206	-2.20433	Ast
C2orf74	-1.14134	3.10178	-3.93103	0.00402551	0.0406521	-1.81629	Ast
GYG1	0.593303	5.56444	3.93092	0.00402619	0.0406521	-2.27322	Ast
HEY1	-1.19238	4.78018	-3.93231	0.00401812	0.0406521	-2.18112	Ast
PECAM1	2.05559	2.60691	3.93114	0.0040249	0.0406521	-1.94131	Ast
UNC5D	1.01355	7.41395	3.93061	0.00402798	0.0406521	-2.34885	Ast
KCNJ3	-1.40768	6.06073	-3.92623	0.00405352	0.040848	-2.35119	Ast
TSC22D3	-1.86912	4.99	-3.92675	0.00405049	0.040848	-2.30286	Ast
RPL7	-0.824377	6.35935	-3.92536	0.00405859	0.0408681	-2.31873	Ast
SPEG	-0.693945	5.9784	-3.92338	0.00407025	0.0409545	-2.35109	Ast
TCTEX1D1	1.96874	3.29345	3.92227	0.00407674	0.0409889	-2.15707	Ast
ZNHIT2	2.19	2.82555	3.9209	0.00408482	0.0410392	-1.97732	Ast
LRRFIP1	0.420346	6.95317	3.91856	0.00409865	0.0411251	-2.37191	Ast
PCTP	-0.897974	5.97735	-3.91841	0.00409954	0.0411251	-2.32033	Ast
MRNIP	-0.820953	3.13148	-3.91656	0.00411051	0.0411421	-1.81383	Ast
PRELID2	0.663899	6.37185	3.91668	0.00410978	0.0411421	-2.31188	Ast
SH3GL3	2.69949	3.55434	3.91658	0.00411038	0.0411421	-2.07486	Ast
MAEL	1.18778	3.88115	3.9155	0.00411684	0.0411685	-2.23643	Ast
MB21D2	0.720807	5.35533	3.91487	0.00412057	0.0411685	-2.29488	Ast
ZNF343	0.774611	3.45432	3.91456	0.00412241	0.0411685	-2.16687	Ast
DIRAS3	-0.580571	3.41374	-3.91401	0.00412569	0.0411704	-2.16806	Ast
FBXO33	-0.5032	6.33241	-3.91266	0.00413373	0.0411775	-2.36354	Ast
STIM2	0.529298	8.13736	3.9124	0.00413532	0.0411775	-2.45525	Ast
ZNF571	0.731967	4.88322	3.91234	0.00413567	0.0411775	-2.2797	Ast
CELF2	0.516822	9.79216	3.91079	0.00414496	0.0412391	-2.38705	Ast
EZH1	-0.524577	6.48765	-3.90969	0.00415155	0.0412679	-2.38801	Ast
PDE4A	1.09081	4.40032	3.90886	0.00415654	0.0412679	-2.26857	Ast
PHF1	-0.599666	4.91879	-3.90876	0.00415714	0.0412679	-2.29525	Ast
PABPN1	-0.382718	7.21021	-3.90654	0.00417048	0.0413694	-2.37457	Ast
RBM12	0.459439	4.82545	3.9056	0.00417619	0.0413952	-2.27322	Ast
SNRPN	2.24739	5.33834	3.90458	0.00418232	0.0414252	-2.32368	Ast
COX5A	-0.542326	5.85246	-3.90304	0.00419167	0.0414869	-2.10439	Ast
CLN8	-0.572775	4.14275	-3.8986	0.0042187	0.0415701	-2.26177	Ast
DZIP3	-0.710804	4.11774	-3.89924	0.0042148	0.0415701	-1.99953	Ast
GOLGA8A	-0.705366	6.13973	-3.89766	0.00422443	0.0415701	-2.35896	Ast
IL1R1	1.19332	4.02206	3.90068	0.004206	0.0415701	-2.27728	Ast
KLHL42	0.53362	6.26672	3.9002	0.0042089	0.0415701	-2.37029	Ast
MRPS36	-0.717138	5.51013	-3.89756	0.00422504	0.0415701	-2.33836	Ast
SETD7	-0.553286	5.34408	-3.89761	0.00422472	0.0415701	-2.32906	Ast
TUNAR	-0.877	2.38181	-3.89881	0.00421743	0.0415701	-1.86509	Ast
FAIM	0.636398	4.80881	3.8959	0.00423521	0.0416297	-2.29996	Ast
MNAT1	0.580167	7.69173	3.89555	0.00423734	0.0416297	-2.45377	Ast
AKR1B1	-0.914442	4.41454	-3.88944	0.00427503	0.0416437	-2.29367	Ast
ARSI	0.813538	2.84894	3.89157	0.00426183	0.0416437	-2.08597	Ast
CIDEA	-1.10154	2.07592	-3.88672	0.00429191	0.0416437	-1.72682	Ast
CYBB	-1.10154	2.07592	-3.88672	0.00429191	0.0416437	-1.72682	Ast
FAM103A1	-0.685924	4.56294	-3.88928	0.00427603	0.0416437	-2.28317	Ast
HIPK4	-1.10154	2.07592	-3.88672	0.00429191	0.0416437	-1.72682	Ast
JPH4	2.03489	3.0737	3.88986	0.00427244	0.0416437	-2.06021	Ast
LINC01877	-1.10154	2.07592	-3.88672	0.00429191	0.0416437	-1.72682	Ast
LINC02444	-1.10154	2.07592	-3.88672	0.00429191	0.0416437	-1.72682	Ast
LINC02473	-1.10154	2.07592	-3.88672	0.00429191	0.0416437	-1.72682	Ast
LMO7DN	-1.10154	2.07592	-3.88672	0.00429191	0.0416437	-1.72682	Ast
PDLIM1	-1.10154	2.07592	-3.88672	0.00429191	0.0416437	-1.72682	Ast
PTGS1	-1.10154	2.07592	-3.88672	0.00429191	0.0416437	-1.72682	Ast
RIMS1	1.46446	6.81215	3.8905	0.00426845	0.0416437	-2.38661	Ast
RPL28	-0.558778	7.00398	-3.89288	0.00425377	0.0416437	-2.37707	Ast
SLCO1A2	-0.775119	4.13717	-3.89149	0.00426231	0.0416437	-2.17653	Ast
VDAC1	-0.617166	5.49771	-3.89439	0.00424448	0.0416437	-2.34412	Ast
ANXA2	0.93839	3.70025	3.883	0.00431512	0.0416868	-2.20624	Ast
HK2	-2.16407	4.20855	-3.88318	0.00431398	0.0416868	-2.16843	Ast
IGFBP5	-1.9635	6.19052	-3.88329	0.00431328	0.0416868	-2.40593	Ast
MAN2A1	0.88513	7.81438	3.88437	0.00430654	0.0416868	-2.49624	Ast
MBLAC1	-1.11362	3.23114	-3.88404	0.0043086	0.0416868	-2.02535	Ast
TRIB1	0.530863	5.21778	3.88536	0.00430034	0.0416868	-2.21909	Ast
TIMM8A	1.28104	2.96751	3.88186	0.00432222	0.041725	-2.15348	Ast
EIF4A1	-0.547129	5.31434	-3.87988	0.00433466	0.0418149	-2.32431	Ast
SKA2	-0.603508	6.16881	-3.87918	0.00433904	0.0418268	-2.42248	Ast
UFSP2	-0.36819	5.43396	-3.87836	0.00434423	0.0418466	-2.33929	Ast
ADAM10	0.722244	7.35723	3.87637	0.00435678	0.0419372	-2.46107	Ast
PKDCC	-1.00394	3.54465	-3.87259	0.00438076	0.0421376	-2.25563	Ast
CRCP	-0.530745	3.64263	-3.87202	0.00438437	0.0421418	-2.27608	Ast
ARHGDIG	1.94163	3.15365	3.87067	0.00439298	0.0421941	-2.08758	Ast
CDR2	-0.426999	6.8132	-3.86919	0.00440239	0.042254	-2.41543	Ast
CNTN2	-0.49712	3.63914	-3.8684	0.00440747	0.0422722	-2.25083	Ast
MFSD12	-0.603229	4.77485	-3.86791	0.00441063	0.0422722	-2.34755	Ast
CMTM5	0.881702	4.17885	3.86606	0.00442245	0.0423246	-2.30115	Ast
EIF3H	0.368345	6.56245	3.86637	0.00442046	0.0423246	-2.40173	Ast
RUVBL1	-0.844253	2.82105	-3.86547	0.00442627	0.0423308	-1.78806	Ast
BCAP31	-0.488705	4.8964	-3.86201	0.00444853	0.0425131	-2.33709	Ast
METTL2B	-1.0525	5.69436	-3.85917	0.00446698	0.0426588	-2.43669	Ast
SMIM10L2B	1.2705	2.9348	3.85858	0.00447075	0.0426642	-2.19215	Ast
LRRC41	-0.397489	5.41321	-3.85746	0.00447808	0.0427037	-2.3575	Ast
CAPN15	-0.519363	4.94199	-3.85581	0.00448881	0.0427754	-2.31996	Ast
CLDN16	1.43176	2.62511	3.85382	0.00450179	0.0428072	-1.93517	Ast
IRAK3	-0.820271	2.78361	-3.85388	0.00450142	0.0428072	-2.08167	Ast
ISY1	-0.437847	3.65792	-3.85472	0.00449596	0.0428072	-2.28807	Ast
SLC30A10	0.345083	7.00915	3.85162	0.00451627	0.0429142	-2.41247	Ast
SH3KBP1	2.27914	3.66608	3.84996	0.00452717	0.0429871	-2.29373	Ast
AP2S1	-0.607772	4.65598	-3.8484	0.00453745	0.0430541	-2.31436	Ast
PAK5	2.50496	3.2694	3.84719	0.0045454	0.0430988	-2.16358	Ast
C4orf47	-1.09185	4.63537	-3.84263	0.00457569	0.0433552	-2.37266	Ast
FOS	-2.88098	6.19257	-3.84192	0.00458045	0.0433694	-2.464	Ast
CALM3	1.90696	4.97885	3.84098	0.00458672	0.0433932	-2.40837	Ast
WDR45	-0.872537	5.23602	-3.84056	0.00458948	0.0433932	-2.38448	Ast
LINC02327	-1.38844	3.94849	-3.8393	0.00459793	0.0434115	-2.28547	Ast
TGDS	0.491368	4.64749	3.83969	0.00459533	0.0434115	-2.36105	Ast
POLN	-0.555398	5.93044	-3.83838	0.00460407	0.0434387	-2.45473	Ast
C20orf27	-0.572729	3.78033	-3.83774	0.0046084	0.0434487	-2.30309	Ast
RANGRF	-0.390698	4.37524	-3.83705	0.00461304	0.0434617	-2.35136	Ast
SRGAP1	0.292892	8.82049	3.83501	0.00462674	0.04356	-2.62315	Ast
PBX2	-0.487725	5.28291	-3.83282	0.00464152	0.0436516	-2.43648	Ast
USE1	-1.08056	2.79056	-3.8326	0.00464302	0.0436516	-1.8479	Ast
LINC02316	0.580996	3.20109	3.83069	0.00465592	0.0437161	-2.28483	Ast
RNF212B	-0.794759	4.15045	-3.83062	0.00465644	0.0437161	-2.31608	Ast
PLIN2	-0.60352	5.67084	-3.8295	0.00466403	0.0437565	-2.43907	Ast
NUDT7	0.684434	4.59923	3.82801	0.00467417	0.0437899	-2.36538	Ast
PKD1	-0.651968	6.70191	-3.82836	0.00467176	0.0437899	-2.53968	Ast
JOSD1	-0.873601	5.30522	-3.82743	0.00467814	0.0437963	-2.44257	Ast
NEPRO	0.425859	5.02258	3.82658	0.0046839	0.0438194	-2.39411	Ast
SCD	-0.584465	6.18433	-3.82471	0.00469671	0.0438813	-2.4224	Ast
STX17	0.471707	5.75349	3.82465	0.0046971	0.0438813	-2.44148	Ast
ETS2	2.67444	3.09675	3.82333	0.00470616	0.0439044	-2.19013	Ast
SYNPR	2.60193	3.12224	3.82379	0.00470296	0.0439044	-2.20031	Ast
PRR16	-2.19528	4.22796	-3.82275	0.00471014	0.0439107	-2.30524	Ast
GYS2	-1.0597	3.92231	-3.82095	0.0047225	0.0439952	-2.35043	Ast
CCDC51	1.43402	3.12955	3.81984	0.00473019	0.0440053	-2.25566	Ast
NCR3LG1	3.18436	3.62183	3.82031	0.00472689	0.0440053	-2.23926	Ast
HSPA1B	-2.2334	5.62146	-3.81831	0.0047407	0.0440109	-2.4017	Ast
MAPK4	0.64039	4.65205	3.81876	0.0047376	0.0440109	-2.2802	Ast
TOM1	-0.48134	5.05799	-3.81893	0.00473642	0.0440109	-2.41359	Ast
IMPAD1	0.890302	5.29885	3.81767	0.00474513	0.0440214	-2.44421	Ast
SRF	-0.750025	3.66278	-3.817	0.00474981	0.0440341	-2.2768	Ast
ZNF134	-0.598297	4.41065	-3.81599	0.00475681	0.0440683	-2.39923	Ast
TJP2	-1.00049	7.6143	-3.81467	0.00476599	0.0441227	-2.61462	Ast
KCNH5	2.32056	3.03272	3.81208	0.00478402	0.0442588	-2.19876	Ast
ATL2	0.591646	7.78927	3.81159	0.00478743	0.0442597	-2.60515	Ast
CSF2RA	-0.853405	2.88625	-3.80897	0.00480581	0.0443958	-2.08692	Ast
SLC16A6	-1.12347	3.57984	-3.80833	0.00481028	0.0443958	-2.35043	Ast
TF	-0.981325	5.36502	-3.80806	0.00481215	0.0443958	-2.49874	Ast
ATP6AP1	-0.524813	5.49388	-3.80613	0.00482576	0.0444598	-2.46868	Ast
CCDC189	1.52364	2.73155	3.8065	0.00482316	0.0444598	-2.09364	Ast
CLSTN3	2.55225	3.35444	3.80565	0.00482916	0.0444604	-2.23708	Ast
SELENOK	-0.561126	5.2798	-3.80418	0.00483953	0.044525	-2.44435	Ast
ARHGAP20	2.9574	3.16838	3.80273	0.00484979	0.0445578	-2.27624	Ast
LSM6	-0.507272	5.77492	-3.80283	0.00484907	0.0445578	-2.44226	Ast
DNASE2	-0.719691	4.84499	-3.79942	0.00487333	0.0447433	-2.43583	Ast
AGPS	0.366498	6.54197	3.79851	0.00487976	0.0447714	-2.52294	Ast
PPARD	0.567003	5.38227	3.79736	0.00488801	0.0448127	-2.46467	Ast
SYT9	0.577516	7.14737	3.79694	0.00489099	0.0448127	-2.56034	Ast
RIMS3	2.39398	3.02808	3.79388	0.0049129	0.0449826	-2.23937	Ast
SAMD12	2.55269	5.95836	3.79338	0.00491655	0.0449851	-2.53579	Ast
ATG101	-0.923985	3.24627	-3.79252	0.00492272	0.0450106	-2.25837	Ast
AQP11	0.461234	3.80291	3.79192	0.00492701	0.045019	-2.42773	Ast
SH3PXD2B	-0.331239	8.17286	-3.79141	0.00493067	0.0450215	-2.60569	Ast
IDI1	-1.25184	6.94209	-3.78938	0.00494537	0.0450979	-2.58429	Ast
LINC00498	1.39675	4.75939	3.78885	0.00494919	0.0450979	-2.47069	Ast
PHYHIP	1.57447	2.69622	3.78896	0.00494838	0.0450979	-2.01318	Ast
MIR325HG	1.3037	4.70962	3.78757	0.0049585	0.0451518	-2.46445	Ast
DFFB	0.718746	3.80571	3.78629	0.00496776	0.0451744	-2.36347	Ast
FRMPD2	-0.379084	5.97758	-3.78639	0.00496705	0.0451744	-2.49497	Ast
MYRFL	-1.56753	3.34508	-3.78555	0.00497316	0.0451927	-2.37918	Ast
IVNS1ABP	-0.686918	4.80637	-3.78436	0.0049818	0.0452095	-2.48938	Ast
VAPB	0.421384	5.86839	3.78478	0.00497872	0.0452095	-2.49956	Ast
ADM	-2.31558	3.7707	-3.7834	0.00498885	0.0452426	-2.30629	Ast
ADAM28	-0.843429	2.42187	-3.77883	0.0050223	0.045515	-2.03732	Ast
NAB2	-1.20419	4.14097	-3.77743	0.00503263	0.0455467	-2.45842	Ast
ZNF788	-0.389166	4.77085	-3.77748	0.00503226	0.0455467	-2.46209	Ast
THSD4	-0.974956	4.97361	-3.77535	0.00504798	0.0456546	-2.48641	Ast
RPS13	-0.4657	6.75169	-3.77279	0.00506696	0.0457952	-2.52382	Ast
CACNG7	-0.838326	3.09329	-3.77229	0.00507062	0.0457971	-1.9934	Ast
DOLPP1	-0.682305	4.01497	-3.77112	0.00507936	0.045845	-2.4376	Ast
ZXDB	-0.859204	3.78684	-3.77018	0.00508635	0.045877	-2.3978	Ast
TRNT1	0.47359	4.80317	3.76875	0.00509704	0.0459424	-2.48404	Ast
RINT1	0.440509	4.48657	3.76774	0.00510457	0.045948	-2.47774	Ast
TMEM144	0.631298	7.01334	3.7678	0.00510413	0.045948	-2.60561	Ast
SMOC1	-2.22355	4.6179	-3.76647	0.00511411	0.0460028	-2.51693	Ast
FAM47E	1.10749	4.46429	3.7646	0.00512813	0.0460978	-2.48626	Ast
KIRREL3	2.97295	3.90003	3.76393	0.00513313	0.0461116	-2.36192	Ast
ZNF208	0.774801	4.87	3.76297	0.00514038	0.0461456	-2.51779	Ast
BET1L	-0.705163	4.10495	-3.76065	0.00515792	0.046158	-2.48084	Ast
EHD1	-0.491862	4.07418	-3.76077	0.00515697	0.046158	-2.45605	Ast
JADE1	-0.45061	5.73321	-3.76073	0.00515727	0.046158	-2.5418	Ast
LRRN2	0.997562	5.31918	3.76034	0.00516024	0.046158	-2.51328	Ast
SNRPB	0.778383	4.23283	3.75958	0.00516601	0.046158	-2.36961	Ast
STXBP1	0.988804	5.41474	3.75963	0.00516564	0.046158	-2.56483	Ast
TRIM14	0.557617	4.2296	3.76035	0.00516018	0.046158	-2.48236	Ast
AGTPBP1	0.574506	6.90885	3.75902	0.00517024	0.0461648	-2.62764	Ast
LSM2	-1.09621	4.71856	-3.75552	0.00519687	0.0463405	-2.51713	Ast
SYTL2	1.87295	4.55096	3.75587	0.0051942	0.0463405	-2.51716	Ast
MRPL41	-0.849352	6.12854	-3.75352	0.00521215	0.0464456	-2.61775	Ast
DSN1	-0.832783	3.23936	-3.74961	0.00524219	0.0466821	-2.09213	Ast
ABHD12B	1.00002	2.78361	3.74836	0.0052518	0.0467365	-2.30826	Ast
CACNA1E	2.1527	3.1274	3.74697	0.00526253	0.0467694	-2.29402	Ast
SLC16A1	-1.13893	4.6295	-3.74725	0.00526033	0.0467694	-2.53263	Ast
H2AFZ	0.742474	4.2022	3.74324	0.00529141	0.0469719	-2.50562	Ast
LPAR6	0.625389	4.19827	3.74312	0.00529236	0.0469719	-2.50915	Ast
PABPC5	1.64898	3.22355	3.7409	0.00530963	0.0470938	-2.40046	Ast
TMEM160	2.84463	3.6556	3.73811	0.00533148	0.0472562	-2.36361	Ast
ACHE	-1.47155	2.55141	-3.73614	0.00534691	0.0473299	-2.06821	Ast
PNLDC1	-1.47155	2.39292	-3.73614	0.00534691	0.0473299	-2.06821	Ast
LINC00334	2.52486	2.83666	3.73422	0.005362	0.047432	-2.32614	Ast
GUCY1A3	-1.85079	5.48574	-3.73301	0.00537158	0.0474852	-2.61427	Ast
BCAS2	-1.24688	5.15598	-3.73166	0.00538224	0.0475479	-2.57629	Ast
CACNG2	3.03337	3.76371	3.72959	0.00539866	0.0476614	-2.4725	Ast
TCEAL5	2.58737	3.2598	3.72885	0.00540455	0.0476818	-2.3173	Ast
INTS11	-0.596911	5.96539	-3.72492	0.00543587	0.047864	-2.63972	Ast
ITPR2	0.432831	10.1156	3.72541	0.00543198	0.047864	-2.82735	Ast
ZNF347	0.473508	4.64195	3.72491	0.00543599	0.047864	-2.54587	Ast
PARD6A	1.00247	3.1585	3.72114	0.00546619	0.0480981	-2.26633	Ast
BRD3	-0.404002	5.30088	-3.72011	0.00547452	0.0481079	-2.5692	Ast
MAP2K6	1.36342	5.73459	3.72026	0.00547331	0.0481079	-2.60569	Ast
GRK4	-0.563019	6.7885	-3.71435	0.00552114	0.0484248	-2.68129	Ast
MRPL1	0.599092	5.89444	3.71431	0.00552149	0.0484248	-2.62941	Ast
R3HDM1	0.535811	7.65503	3.71455	0.00551951	0.0484248	-2.76115	Ast
SGCE	0.371247	7.0316	3.71271	0.00553454	0.0484754	-2.66582	Ast
SLC35B1	0.359057	4.84515	3.71273	0.00553436	0.0484754	-2.55055	Ast
EIF3D	-0.348882	5.36064	-3.71149	0.00554443	0.0484859	-2.56186	Ast
GFOD1	0.648951	6.16934	3.71207	0.00553976	0.0484859	-2.63819	Ast
STAT2	-0.421465	6.26298	-3.71122	0.00554665	0.0484859	-2.58808	Ast
C3orf67	3.1268	3.52674	3.71034	0.00555385	0.048517	-2.43821	Ast
PLCXD2	2.4841	2.99267	3.70937	0.00556183	0.0485548	-2.36237	Ast
RBM19	0.515295	5.34595	3.70892	0.0055655	0.0485551	-2.59634	Ast
FBXO34	-0.774427	3.2487	-3.70756	0.00557663	0.0485966	-2.13491	Ast
MVB12B	0.577003	7.44196	3.70745	0.00557756	0.0485966	-2.68337	Ast
HDGFL3	0.369889	6.40042	3.70599	0.00558958	0.0486378	-2.62807	Ast
ZNF428	-0.576316	5.90068	-3.70631	0.00558695	0.0486378	-2.53917	Ast
NECAB2	2.47454	2.82555	3.70533	0.00559505	0.0486536	-2.36585	Ast
TEK	-0.896299	2.97954	-3.70308	0.00561362	0.0487832	-2.26307	Ast
PARL	-0.475951	3.8534	-3.70077	0.00563279	0.0489179	-2.54204	Ast
ACIN1	-0.39528	6.82205	-3.69611	0.0056716	0.0491908	-2.71115	Ast
ARSD	-0.505044	5.06196	-3.69625	0.00567043	0.0491908	-2.60074	Ast
OARD1	-0.512794	6.28634	-3.69525	0.00567883	0.0492214	-2.7149	Ast
JPT1	0.727984	3.91389	3.69399	0.00568942	0.0492812	-2.56379	Ast
TARSL2	-0.312827	6.60115	-3.69341	0.00569423	0.0492908	-2.70787	Ast
AURKAIP1	-0.8719	5.56757	-3.69144	0.00571087	0.0494028	-2.68166	Ast
NRSN1	3.80988	3.53025	3.69045	0.00571923	0.0494429	-2.51297	Ast
APMAP	-0.66222	5.86269	-3.68612	0.00575593	0.0497279	-2.65697	Ast
OSGEP	-0.342927	5.86755	-3.68467	0.00576826	0.0498022	-2.62135	Ast
CALCRL	-1.78655	4.78981	-3.68231	0.00578838	0.0498862	-2.63979	Ast
FAM66A	0.974368	5.24208	3.683	0.00578248	0.0498862	-2.614	Ast
NDUFA7	0.560989	3.15496	3.68221	0.00578922	0.0498862	-2.455	Ast
HIVEP3	0.784813	7.47715	3.6811	0.00579875	0.0499155	-2.77089	Ast
MPC2	-0.771094	4.60377	-3.68094	0.00580011	0.0499155	-2.55295	Ast
TMEM216	-0.931161	4.73077	-3.67937	0.00581355	0.0499988	-2.63206	Ast
PRR18	0.615301	4.21449	3.6777	0.00582795	0.0500903	-2.60732	Ast
MDM1	-0.471872	4.69444	-3.67645	0.00583874	0.0501507	-2.62879	Ast
CHKB	-0.658523	3.69344	-3.67183	0.00587873	0.0502673	-2.36625	Ast
CREB3L2	0.646224	5.59872	3.67394	0.00586041	0.0502673	-2.67312	Ast
CXorf36	-0.818075	2.62511	-3.67283	0.00587007	0.0502673	-2.17111	Ast
EIF2AK4	0.344052	6.57367	3.67209	0.0058765	0.0502673	-2.65551	Ast
FHL5	-0.818075	2.46661	-3.67283	0.00587007	0.0502673	-2.17111	Ast
GCNT1	-0.669694	2.99515	-3.67295	0.00586897	0.0502673	-2.46824	Ast
MON2	0.344862	8.02051	3.67213	0.00587609	0.0502673	-2.83088	Ast
PORCN	0.60012	3.9603	3.67006	0.00589417	0.050367	-2.58374	Ast
PLCB1	0.876054	9.49653	3.66888	0.00590448	0.0504228	-2.66926	Ast
LYPD6B	2.43094	3.89273	3.66596	0.00593003	0.0505438	-2.60337	Ast
NIPAL3	0.768427	5.07656	3.66619	0.00592796	0.0505438	-2.63727	Ast
SEMA6B	1.24417	3.34971	3.66599	0.00592976	0.0505438	-2.48858	Ast
RAB23	-0.847418	4.93086	-3.66368	0.00595004	0.0506818	-2.68883	Ast
VPS50	0.546759	6.96147	3.66277	0.00595809	0.050718	-2.76602	Ast
UBE2T	2.04453	2.47492	3.66158	0.00596858	0.0507749	-2.37067	Ast
RPL14	-0.514464	6.36422	-3.6602	0.00598074	0.0508458	-2.71609	Ast
BNIP3L	-1.04201	6.8902	-3.65635	0.00601493	0.0510709	-2.80232	Ast
DNAJC6	1.2971	6.65178	3.65593	0.00601871	0.0510709	-2.79251	Ast
PDGFA	0.632944	4.16619	3.65652	0.00601344	0.0510709	-2.63754	Ast
FAM66B	0.612268	5.24714	3.65511	0.00602602	0.0511004	-2.67821	Ast
PLPP6	-0.825772	3.58039	-3.65379	0.00603777	0.0511674	-2.52348	Ast
CACHD1	0.428211	9.08269	3.65218	0.00605224	0.0512575	-2.91472	Ast
DOLK	-0.578116	3.93773	-3.65061	0.0060663	0.0513439	-2.50647	Ast
LGALS3BP	-0.34446	5.35594	-3.6501	0.00607089	0.0513501	-2.6793	Ast
KANSL1	-0.512118	8.74124	-3.64964	0.00607505	0.0513527	-2.88376	Ast
FBXO45	1.6125	3.91928	3.64836	0.00608659	0.0514176	-2.64862	Ast
C3orf35	-0.585854	3.63918	-3.64663	0.00610221	0.0514262	-2.51196	Ast
CNTNAP4	2.72765	3.34508	3.64654	0.00610305	0.0514262	-2.47082	Ast
KNSTRN	3.09518	2.9239	3.64663	0.00610221	0.0514262	-2.52325	Ast
TRIM61	-0.921077	3.9328	-3.64678	0.0061008	0.0514262	-2.54715	Ast
MRPS33	0.359933	4.83986	3.64528	0.00611447	0.0514899	-2.64802	Ast
ELAC1	1.1282	3.25211	3.64437	0.00612268	0.0514914	-2.60248	Ast
GNG3	1.49614	2.86561	3.64362	0.00612946	0.0514914	-2.30727	Ast
PHF13	-0.651604	4.52558	-3.64373	0.00612851	0.0514914	-2.67694	Ast
RDH14	0.638347	3.89782	3.64355	0.00613012	0.0514914	-2.63553	Ast
NMNAT1	-0.835846	5.00833	-3.64285	0.00613651	0.0515127	-2.72472	Ast
CISD2	-0.501936	4.62015	-3.64182	0.0061459	0.051559	-2.66861	Ast
PEX26	-0.440664	4.68301	-3.64075	0.00615563	0.0516081	-2.68266	Ast
RPS6KC1	0.817963	7.50193	3.6402	0.00616067	0.0516179	-2.83097	Ast
LINC01500	-0.785217	2.67365	-3.63891	0.00617247	0.0516842	-2.36477	Ast
CPPED1	0.648462	4.7556	3.63756	0.00618484	0.0517228	-2.68325	Ast
TOMM70	0.496583	5.27019	3.63796	0.00618111	0.0517228	-2.70966	Ast
FAM102B	0.762035	4.53452	3.63653	0.00619426	0.0517382	-2.68652	Ast
FASTKD2	0.617084	5.0888	3.63651	0.00619445	0.0517382	-2.7066	Ast
HOMER1	-0.505174	5.45411	-3.63488	0.00620947	0.0518312	-2.74884	Ast
SNTG2	1.62673	2.65406	3.6313	0.00624251	0.0520743	-2.31331	Ast
EVL	0.452371	6.62284	3.62999	0.00625472	0.0521435	-2.79942	Ast
CCNG1	-0.395985	4.51954	-3.62805	0.00627273	0.0522283	-2.68949	Ast
SLCO3A1	-0.688342	5.72708	-3.62832	0.00627024	0.0522283	-2.74326	Ast
SLC6A8	-0.73245	5.50976	-3.62712	0.00628142	0.052268	-2.74016	Ast
KIF24	-0.736156	5.02583	-3.62587	0.0062931	0.0523325	-2.72987	Ast
TPRKB	-0.831527	4.2539	-3.62502	0.00630101	0.0523656	-2.69407	Ast
CNTN1	0.983911	5.41753	3.62421	0.00630856	0.0523957	-2.58802	Ast
ZNF511	-0.491407	3.57844	-3.62305	0.0063195	0.0524538	-2.59897	Ast
UBE2W	-0.384345	5.08877	-3.62095	0.0063392	0.0525845	-2.73665	Ast
CST3	0.700551	5.67112	3.61778	0.00636913	0.0526612	-2.64175	Ast
KCNB2	1.55169	2.95995	3.61879	0.00635955	0.0526612	-2.39339	Ast
MELTF	2.61551	3.04061	3.61954	0.00635247	0.0526612	-2.5054	Ast
MYO5A	0.769946	6.86611	3.61749	0.00637187	0.0526612	-2.78469	Ast
NKRF	-0.829669	4.42898	-3.61705	0.0063761	0.0526612	-2.71034	Ast
TP53INP2	-0.776744	4.527	-3.61732	0.00637347	0.0526612	-2.72515	Ast
VSIG10	-0.483265	6.59669	-3.61744	0.00637241	0.0526612	-2.8139	Ast
ATP2C2	-1.46008	2.9348	-3.61608	0.0063853	0.0526882	-2.21695	Ast
SAV1	-0.585374	5.30903	-3.61587	0.00638729	0.0526882	-2.76772	Ast
NKAIN4	-0.641721	6.56714	-3.61516	0.00639404	0.0527113	-2.84572	Ast
INPPL1	-0.601168	6.35751	-3.61363	0.00640851	0.0527653	-2.84545	Ast
PSMD3	0.970236	4.69196	3.61383	0.00640666	0.0527653	-2.71422	Ast
LINC01001	-1.00524	3.25896	-3.60942	0.00644877	0.0530639	-2.56396	Ast
LRMP	1.06337	3.02275	3.60667	0.00647526	0.053249	-2.57959	Ast
HACE1	0.392854	6.926	3.60536	0.00648785	0.0533003	-2.7049	Ast
RPS10-NUDT3	-0.504398	4.01737	-3.60519	0.0064895	0.0533003	-2.7071	Ast
FCGBP	-1.1038	3.27589	-3.60353	0.00650558	0.0533092	-2.62325	Ast
NOP58	-0.490822	5.71864	-3.60363	0.00650454	0.0533092	-2.56324	Ast
PSMG3	2.24588	3.37284	3.60413	0.00649971	0.0533092	-2.50293	Ast
RBMS1	-1.33299	4.36305	-3.60342	0.00650659	0.0533092	-2.71461	Ast
ARL2	1.34177	4.58597	3.60255	0.00651501	0.0533454	-2.72469	Ast
PFDN2	0.899069	4.70159	3.60191	0.00652128	0.053364	-2.74765	Ast
CEP83	0.408035	6.3245	3.59895	0.00655004	0.0534125	-2.78878	Ast
DHRS11	1.62499	2.97047	3.59882	0.00655128	0.0534125	-2.62253	Ast
GUCY1A2	4.09322	4.36677	3.60086	0.0065314	0.0534125	-2.70185	Ast
IPPK	0.35636	4.82437	3.59998	0.00654003	0.0534125	-2.73398	Ast
PXDN	-0.962653	3.02043	-3.60027	0.0065372	0.0534125	-2.50425	Ast
TSPYL5	1.73371	3.44485	3.5993	0.00654664	0.0534125	-2.64525	Ast
NACA	-0.506476	6.90118	-3.59701	0.00656898	0.0534914	-2.90049	Ast
ZNF471	0.716542	5.35161	3.59715	0.00656764	0.0534914	-2.77798	Ast
SND1-IT1	-0.439412	4.03147	-3.59518	0.00658693	0.0536048	-2.67977	Ast
ATP6V0B	0.935836	5.45828	3.59177	0.00662042	0.0537777	-2.81287	Ast
C9orf24	-0.959109	5.1315	-3.59145	0.00662361	0.0537777	-2.79733	Ast
KARS	0.470388	4.53474	3.59194	0.00661871	0.0537777	-2.74005	Ast
NR2F6	-0.840082	2.79589	-3.59138	0.00662432	0.0537777	-2.14007	Ast
OSMR	0.937282	5.52334	3.59005	0.00663743	0.0538513	-2.79606	Ast
ACTN2	-1.00485	4.94477	-3.58803	0.00665746	0.0538658	-2.79326	Ast
POMZP3	-0.91081	4.35356	-3.58865	0.00665128	0.0538658	-2.74447	Ast
RSPO2	2.10264	2.64317	3.58926	0.00664526	0.0538658	-2.48087	Ast
SH2B3	0.628719	3.61228	3.58836	0.0066542	0.0538658	-2.71512	Ast
TIMP2	0.924884	5.56329	3.58783	0.00665944	0.0538658	-2.81507	Ast
AHSA2	-0.452811	6.51806	-3.58625	0.00667509	0.0539597	-2.84172	Ast
CPS1	1.1104	4.10303	3.58563	0.00668124	0.0539693	-2.70978	Ast
ETFB	-0.921995	5.74635	-3.58463	0.00669119	0.0539693	-2.81865	Ast
KDM3B	-0.63805	3.78323	-3.58425	0.006695	0.0539693	-2.49558	Ast
PPM1H	2.20192	5.11883	3.58447	0.00669286	0.0539693	-2.79598	Ast
SGO2	0.787442	4.92276	3.5841	0.00669653	0.0539693	-2.78692	Ast
OLFM1	2.30081	5.29839	3.58317	0.00670583	0.0540115	-2.82196	Ast
ANGPT1	-0.680783	6.82794	-3.58054	0.00673213	0.0540495	-2.91136	Ast
GRID2IP	1.46654	3.29653	3.58026	0.00673497	0.0540495	-2.69179	Ast
HYAL1	1.0843	3.30349	3.58154	0.00672214	0.0540495	-2.66628	Ast
KCNN1	-1.36447	4.33779	-3.58034	0.0067342	0.0540495	-2.771	Ast
KYNU	-0.844138	2.35666	-3.58051	0.00673249	0.0540495	-2.29734	Ast
LINC00539	0.601589	2.71686	3.58105	0.006727	0.0540495	-2.55527	Ast
WDR3	1.01337	4.4312	3.57986	0.00673895	0.0540495	-2.76781	Ast
RNPEP	-0.549273	4.89066	-3.57691	0.00676865	0.0542551	-2.76206	Ast
BHMT2	0.527645	4.95924	3.57584	0.00677953	0.0542665	-2.68017	Ast
DCT	0.847766	4.50701	3.57627	0.00677515	0.0542665	-2.66582	Ast
ENOX2	-1.13232	3.08949	-3.57476	0.00679044	0.0542665	-2.3399	Ast
HIF1AN	-1.69829	3.11845	-3.57485	0.00678955	0.0542665	-2.34412	Ast
LINC01563	0.750877	5.23361	3.57527	0.0067853	0.0542665	-2.80638	Ast
AGMAT	-1.45566	2.4789	-3.57312	0.00680704	0.054334	-2.28486	Ast
NUDT4	-0.717134	3.39208	-3.57321	0.00680614	0.054334	-2.39568	Ast
TUSC3	4.53694	4.92313	3.57233	0.00681512	0.0543659	-2.72588	Ast
TRPM6	1.08934	2.62296	3.57185	0.00681995	0.0543718	-2.54724	Ast
GTF2F1	0.74721	4.13536	3.57121	0.00682653	0.0543918	-2.76329	Ast
AKAP12	0.553036	7.00888	3.56707	0.0068688	0.0546958	-2.90656	Ast
BECN1	-1.45294	2.74735	-3.56652	0.00687447	0.0547083	-2.19293	Ast
RBFADN	-0.936556	3.40545	-3.56491	0.00689094	0.0548066	-2.69264	Ast
EFEMP1	1.36515	4.41491	3.56179	0.00692315	0.054996	-2.67307	Ast
KLHL1	2.0744	2.69665	3.56141	0.00692713	0.054996	-2.50402	Ast
LGI2	1.68191	2.44597	3.56211	0.00691988	0.054996	-2.45291	Ast
SCAMP4	-0.376636	5.49076	-3.55757	0.00696689	0.0552787	-2.84278	Ast
PHF20	-1.04576	3.92513	-3.55645	0.00697864	0.0553284	-2.60439	Ast
YWHAH	3.45986	4.36358	3.55618	0.00698146	0.0553284	-2.731	Ast
GTF2IRD1	-0.4321	7.22834	-3.55453	0.00699862	0.0554314	-2.9393	Ast
YIF1A	-0.640694	5.13285	-3.55274	0.00701739	0.0555471	-2.85206	Ast
SPDYE2	0.784175	3.87007	3.5516	0.00702931	0.0555754	-2.77591	Ast
TECPR1	-0.997807	3.38167	-3.55171	0.00702816	0.0555754	-2.47608	Ast
DTWD1	0.553096	5.71831	3.55093	0.00703639	0.0555983	-2.85483	Ast
JAKMIP3	0.631676	4.68371	3.55049	0.00704108	0.0556024	-2.83104	Ast
MXD1	-1.75086	5.82094	-3.54921	0.00705456	0.0556756	-2.88308	Ast
PLAG1	0.962075	3.63124	3.54842	0.00706289	0.0556756	-2.78056	Ast
STARD10	0.54424	3.62914	3.54844	0.00706267	0.0556756	-2.7436	Ast
HSD11B1	2.82456	3.01364	3.54754	0.00707219	0.055716	-2.65262	Ast
ASIC3	-1.06659	3.12955	-3.54592	0.0070893	0.0557178	-2.5349	Ast
CNTNAP5	2.10075	3.4039	3.54627	0.00708555	0.0557178	-2.61045	Ast
TCTE3	0.68871	3.60135	3.54627	0.00708561	0.0557178	-2.72672	Ast
TUBGCP5	1.16223	5.65197	3.54554	0.00709333	0.0557178	-2.89186	Ast
ZMIZ2	-0.424709	6.02228	-3.54587	0.00708988	0.0557178	-2.9145	Ast
C9orf129	3.19722	3.53778	3.5444	0.0071055	0.0557476	-2.69161	Ast
CALN1	0.978281	7.09786	3.54479	0.00710135	0.0557476	-2.96906	Ast
METTL7A	0.781756	4.43208	3.5433	0.00711713	0.055806	-2.6917	Ast
CHGB	2.20043	2.90584	3.54213	0.00712957	0.0558378	-2.58451	Ast
STK11IP	-0.988997	4.12854	-3.54221	0.00712879	0.0558378	-2.81318	Ast
ANGPTL1	0.593365	4.66907	3.53909	0.00716213	0.0560599	-2.83824	Ast
PCSK5	0.733799	4.67546	3.53729	0.00718139	0.0561776	-2.70927	Ast
CFAP57	-1.16576	2.59247	-3.53561	0.00719955	0.0561845	-2.40809	Ast
PHLDB1	-0.737406	3.99138	-3.53525	0.00720336	0.0561845	-2.62807	Ast
SIPA1L1	0.625676	8.67747	3.53525	0.00720336	0.0561845	-3.07147	Ast
UBE2M	-0.82027	4.29259	-3.53609	0.00719438	0.0561845	-2.83748	Ast
ZFHX2	-0.306435	6.4596	-3.53623	0.00719279	0.0561845	-2.93356	Ast
PYGO2	-0.70579	4.28951	-3.53413	0.00721551	0.0562464	-2.83887	Ast
ARHGAP9	-0.858432	2.55141	-3.5315	0.00724396	0.0562705	-2.35834	Ast
HRASLS5	3.19992	2.80761	3.53326	0.00722489	0.0562705	-2.72162	Ast
KCNA4	-0.858432	2.39292	-3.5315	0.00724396	0.0562705	-2.35834	Ast
LINC02208	-0.858432	2.39292	-3.5315	0.00724396	0.0562705	-2.35834	Ast
NCKIPSD	-0.41764	4.2566	-3.53193	0.00723926	0.0562705	-2.82389	Ast
RHOH	-0.858432	2.39292	-3.5315	0.00724396	0.0562705	-2.35834	Ast
LINC01933	1.53883	3.8817	3.53034	0.00725651	0.0563352	-2.82485	Ast
SLC25A44	0.341779	4.22465	3.52954	0.00726529	0.0563705	-2.82673	Ast
C6orf58	-0.644482	3.40141	-3.52824	0.00727938	0.0563814	-2.67899	Ast
CD200R1	-1.1638	3.71625	-3.52838	0.00727792	0.0563814	-2.73881	Ast
POT1	0.367636	6.40595	3.52854	0.00727609	0.0563814	-2.91422	Ast
IL20RB	-0.628274	3.30589	-3.52735	0.00728915	0.0564242	-2.66847	Ast
FGF22	2.59515	3.49356	3.52625	0.00730112	0.0564512	-2.68009	Ast
TIMM21	0.460078	4.45891	3.52642	0.0072993	0.0564512	-2.84854	Ast
BAG3	-1.15404	6.13066	-3.52519	0.00731272	0.0565081	-2.91922	Ast
MDC1	-0.874644	4.87767	-3.51871	0.00738404	0.0569602	-2.83924	Ast
MMD2	-1.25574	5.13604	-3.51892	0.00738181	0.0569602	-2.78555	Ast
SIVA1	-0.944489	4.43775	-3.51881	0.00738301	0.0569602	-2.8294	Ast
MRPS26	-1.17297	5.021	-3.51712	0.00740175	0.0570637	-2.90405	Ast
CACUL1	-0.524916	7.11045	-3.5158	0.00741633	0.057077	-2.9833	Ast
NEK10	3.27187	3.2213	3.51606	0.00741351	0.057077	-2.71271	Ast
PCDHB2	-1.03927	2.86561	-3.51607	0.00741336	0.057077	-2.4449	Ast
CERS3	1.98962	3.3057	3.51253	0.0074528	0.0573183	-2.79279	Ast
ZHX1-C8orf76	0.364512	3.6855	3.51222	0.00745629	0.0573183	-2.8384	Ast
C7orf43	0.717568	3.37023	3.50851	0.00749784	0.0575397	-2.77522	Ast
FAM49B	-1.35408	3.5121	-3.50812	0.00750223	0.0575397	-2.55918	Ast
GRIK2	3.06194	5.86062	3.50811	0.00750237	0.0575397	-2.95259	Ast
IFI44L	-1.52971	5.33626	-3.50833	0.00749988	0.0575397	-2.92052	Ast
NDUFS3	-0.681817	5.7965	-3.50633	0.00752247	0.0576597	-2.95775	Ast
ROBO3	-0.507637	6.20122	-3.50596	0.00752667	0.0576597	-2.96477	Ast
BBS10	0.714281	4.57153	3.50497	0.00753784	0.0577113	-2.8864	Ast
ZNF550	-0.514579	3.89276	-3.50459	0.00754207	0.0577113	-2.84915	Ast
GFPT2	-0.705464	5.84956	-3.502	0.00757149	0.0579032	-2.9217	Ast
ZNF672	-0.8752	4.09511	-3.50042	0.00758951	0.0580078	-2.83397	Ast
PTPRZ1	0.388667	10.4488	3.49921	0.00760322	0.0580792	-3.18608	Ast
SALL2	0.824761	5.24385	3.4984	0.0076125	0.0581168	-2.94399	Ast
B4GALT2	-0.467659	4.35386	-3.49466	0.00765545	0.0582372	-2.89538	Ast
DDX60L	0.634108	4.47127	3.4948	0.00765385	0.0582372	-2.87273	Ast
LINC01194	1.84489	2.42187	3.49481	0.00765363	0.0582372	-2.59032	Ast
MAD2L2	0.855741	3.54101	3.49436	0.00765888	0.0582372	-2.81523	Ast
PFN2	-0.348426	5.04795	-3.49497	0.00765185	0.0582372	-2.94357	Ast
PPIL4	0.448632	5.96895	3.4953	0.0076481	0.0582372	-2.9597	Ast
ZNF527	-0.514983	4.4422	-3.49546	0.00764619	0.0582372	-2.90677	Ast
TCERG1	0.321723	7.01645	3.49269	0.00767808	0.0583499	-3.03261	Ast
BIVM	-0.884397	4.83201	-3.49129	0.00769431	0.0584066	-2.94086	Ast
RPS6KA2	0.599104	5.3762	3.49157	0.00769101	0.0584066	-2.80285	Ast
EPCAM	-0.414249	3.10295	-3.49041	0.00770443	0.0584266	-2.76565	Ast
SEC14L6	0.567623	3.98984	3.4903	0.00770571	0.0584266	-2.86103	Ast
SEC16B	0.629357	4.09482	3.48899	0.00772089	0.0585083	-2.8747	Ast
QKI	0.544299	11.2395	3.48845	0.00772717	0.0585227	-3.02166	Ast
MZT1	1.547	3.88573	3.48579	0.00775809	0.0587235	-2.89124	Ast
ZNF791	-0.505991	5.98061	-3.48435	0.00777489	0.0588172	-2.97144	Ast
ENPP5	-0.463545	5.45779	-3.48359	0.00778386	0.0588516	-2.9598	Ast
HVCN1	-0.456805	5.30817	-3.48119	0.007812	0.0590309	-2.96217	Ast
BCO2	0.772817	4.06468	3.4806	0.00781893	0.0590498	-2.90869	Ast
XAB2	-0.599199	4.30308	-3.47893	0.00783851	0.0591513	-2.93491	Ast
ZYX	1.01136	3.37241	3.4787	0.00784125	0.0591513	-2.78151	Ast
GALNT2	0.313281	7.72838	3.47668	0.00786513	0.0592978	-3.00369	Ast
NOL12	0.654082	3.83763	3.47528	0.00788169	0.0593633	-2.87375	Ast
TXNDC15	0.737943	5.02812	3.47519	0.00788273	0.0593633	-2.96352	Ast
SRSF7	-0.427713	5.69813	-3.47335	0.00790464	0.0594947	-2.96132	Ast
STX1B	2.62586	3.96044	3.47191	0.00792172	0.0595896	-2.79638	Ast
SAMM50	0.717614	4.68319	3.47051	0.0079385	0.0596821	-2.93723	Ast
SYNPO2	-2.0453	5.61213	-3.46927	0.00795333	0.0597598	-3.00806	Ast
CRIP2	-0.779565	4.85518	-3.46793	0.00796932	0.059822	-2.96268	Ast
EDEM2	-0.732508	4.64464	-3.46783	0.00797058	0.059822	-2.9553	Ast
MYOT	-0.361022	3.67366	-3.46671	0.007984	0.059889	-2.8931	Ast
MYLK4	0.917325	2.9647	3.46627	0.00798926	0.0598947	-2.82959	Ast
THAP5	-0.837062	4.85139	-3.46503	0.00800422	0.0599731	-2.9415	Ast
KL	-1.09015	2.23442	-3.46465	0.00800876	0.0599734	-2.34595	Ast
RASA3	0.445684	5.75646	3.46362	0.00802125	0.0600332	-3.00596	Ast
SFRP1	2.75119	2.98172	3.4599	0.0080663	0.0603364	-2.7778	Ast
ERC2	2.71234	4.89455	3.45505	0.00812548	0.060609	-2.99554	Ast
TMEM237	1.4385	4.68047	3.45569	0.00811768	0.060609	-2.97278	Ast
TNXB	-0.656639	3.82638	-3.45601	0.0081137	0.060609	-2.9049	Ast
TPRG1L	-1.05822	4.13956	-3.45562	0.00811852	0.060609	-2.96088	Ast
ZNF93	-0.923537	3.64289	-3.4552	0.00812362	0.060609	-2.81206	Ast
CDH20	0.90083	10.9427	3.45253	0.00815636	0.0608053	-3.14061	Ast
UCN	0.831862	3.42341	3.45203	0.00816253	0.0608172	-2.85327	Ast
AGK	0.554976	6.06565	3.44966	0.00819178	0.060865	-3.03688	Ast
IDH2-DT	-0.48705	6.04338	-3.45015	0.0081857	0.060865	-2.992	Ast
MFSD10	0.340904	4.87677	3.45091	0.00817631	0.060865	-2.94794	Ast
NAGK	0.602211	4.69693	3.45066	0.00817946	0.060865	-2.97665	Ast
VWC2L	3.08229	3.51429	3.44982	0.00818981	0.060865	-2.83582	Ast
SLC12A1	-0.945079	3.0388	-3.44863	0.00820449	0.0609255	-2.7648	Ast
POLE3	2.0565	2.71686	3.44721	0.00822207	0.061022	-2.71679	Ast
DHRS4L2	-0.849184	4.91069	-3.44547	0.00824364	0.0611433	-3.00897	Ast
UBAP1L	-0.397779	5.08728	-3.44515	0.0082476	0.0611433	-3.00766	Ast
BIRC2	0.338555	5.57928	3.44397	0.00826233	0.0612184	-3.01479	Ast
CDKN2C	-0.56895	3.85918	-3.44285	0.00827634	0.0612599	-2.78953	Ast
NR2F2	1.43295	2.58885	3.44279	0.00827713	0.0612599	-2.63273	Ast
DNM1	3.54576	4.46801	3.43929	0.00832085	0.061481	-2.92184	Ast
KCNJ14	-0.988405	4.40043	-3.43964	0.00831655	0.061481	-2.83933	Ast
PRKCH	-1.08	3.80894	-3.43993	0.0083128	0.061481	-2.85796	Ast
LRGUK	0.584542	4.15565	3.43891	0.00832572	0.0614829	-2.99118	Ast
GALNT15	-1.27486	5.8896	-3.43831	0.00833323	0.0614994	-3.07677	Ast
SNCG	3.70608	3.30666	3.43799	0.00833717	0.0614994	-2.90602	Ast
SPP1	-0.566083	3.85918	-3.43427	0.00838422	0.0618122	-2.89754	Ast
PSMB7	0.398711	5.92734	3.4338	0.00839017	0.0618218	-3.0498	Ast
RPP25L	-0.547007	3.84428	-3.43202	0.00841271	0.0619231	-2.83556	Ast
TRIM65	-0.376734	4.55576	-3.43198	0.00841322	0.0619231	-3.00255	Ast
NAAA	-0.612191	5.0612	-3.43061	0.0084306	0.0620168	-3.05038	Ast
BLM	-0.541094	3.35605	-3.42852	0.00845726	0.0621786	-2.85175	Ast
ADAM29	-0.842025	2.30812	-3.42592	0.00849061	0.0622165	-2.50261	Ast
C2orf50	-0.842025	2.30812	-3.42592	0.00849061	0.0622165	-2.50261	Ast
CBFA2T3	-0.842025	2.30812	-3.42592	0.00849061	0.0622165	-2.50261	Ast
GFPT1	0.831771	5.56895	3.42565	0.00849403	0.0622165	-3.08151	Ast
LINC00924	-0.842025	2.30812	-3.42592	0.00849061	0.0622165	-2.50261	Ast
THBS1	-0.842025	2.30812	-3.42592	0.00849061	0.0622165	-2.50261	Ast
ZNF521	1.02492	4.29062	3.42556	0.00849511	0.0622165	-2.84422	Ast
TRIM23	0.389805	5.56001	3.42448	0.00850902	0.0622842	-3.08407	Ast
BIN1	-0.877667	2.71686	-3.41961	0.00857191	0.0624016	-2.4527	Ast
DCAF13	-0.877667	2.71686	-3.41961	0.00857191	0.0624016	-2.4527	Ast
DUSP22	0.463175	4.9058	3.42233	0.00853667	0.0624016	-3.01735	Ast
LINC00871	0.927198	2.97105	3.42027	0.00856328	0.0624016	-2.87968	Ast
MRPS18B	-0.596158	4.72729	-3.42002	0.00856652	0.0624016	-3.04286	Ast
MYO5B	2.02952	3.49504	3.42152	0.00854721	0.0624016	-2.94655	Ast
PEX5	-0.877667	2.71686	-3.41961	0.00857191	0.0624016	-2.4527	Ast
PMS2	-0.877667	2.71686	-3.41961	0.00857191	0.0624016	-2.4527	Ast
PPFIA4	-1.04562	4.66127	-3.42265	0.00853257	0.0624016	-3.05439	Ast
ROBO1	1.0372	7.02789	3.42037	0.00856208	0.0624016	-3.14389	Ast
ZNF497	0.999504	3.67658	3.41886	0.00858165	0.0624384	-2.90812	Ast
WNT2B	-0.747408	4.04147	-3.4182	0.0085902	0.0624665	-2.90596	Ast
ALAS1	-0.517712	3.584	-3.41505	0.00863119	0.0625086	-2.90392	Ast
ALOX5	-1.36293	2.22332	-3.41093	0.00868513	0.0625086	-2.47992	Ast
BCAT1	0.777348	3.0848	3.41306	0.00865717	0.0625086	-2.8096	Ast
C2CD5	0.646629	7.08701	3.41111	0.00868275	0.0625086	-3.14411	Ast
CCND1	-1.36293	2.22332	-3.41093	0.00868513	0.0625086	-2.47992	Ast
CYTIP	-1.36293	2.22332	-3.41093	0.00868513	0.0625086	-2.47992	Ast
DNAJA1	-1.57544	5.5233	-3.41536	0.00862709	0.0625086	-3.07954	Ast
ECH1	-0.866914	4.95941	-3.41628	0.00861514	0.0625086	-3.05306	Ast
GPANK1	-0.720687	3.98046	-3.41491	0.008633	0.0625086	-3.01406	Ast
KCNH1	2.78518	3.0998	3.41229	0.00866722	0.0625086	-2.87331	Ast
KIAA1549L	3.18471	4.34957	3.41544	0.00862603	0.0625086	-2.94544	Ast
LINC00290	-1.36293	2.22332	-3.41093	0.00868513	0.0625086	-2.47992	Ast
PDZK1	3.13329	2.93048	3.41293	0.00865884	0.0625086	-2.89733	Ast
RPS6KA4	0.517452	4.07817	3.41605	0.00861811	0.0625086	-2.9921	Ast
S1PR5	-1.36293	2.22332	-3.41093	0.00868513	0.0625086	-2.47992	Ast
TRIM56	-0.377484	5.36987	-3.41268	0.00866215	0.0625086	-3.07019	Ast
TUBA1A	0.384155	6.21296	3.417	0.00860583	0.0625086	-3.09013	Ast
WNT2	-1.36293	2.22332	-3.41093	0.00868513	0.0625086	-2.47992	Ast
ZNF728	1.23007	4.20309	3.41341	0.00865255	0.0625086	-3.03062	Ast
TIGD7	0.518344	4.20415	3.40983	0.0086996	0.0625789	-3.02122	Ast
C7orf26	-1.04676	5.07794	-3.40748	0.00873056	0.0627387	-3.0896	Ast
VMP1	0.329057	6.57162	3.40743	0.00873124	0.0627387	-3.1162	Ast
SLC7A1	0.492391	4.09858	3.40693	0.00873781	0.0627521	-3.02759	Ast
CCDC136	1.25928	4.78063	3.40585	0.00875215	0.0628018	-3.0674	Ast
FZR1	-0.831171	4.7149	-3.40549	0.00875684	0.0628018	-3.03883	Ast
RPUSD2	1.3839	3.22646	3.40534	0.00875887	0.0628018	-2.91278	Ast
CARD14	-0.597563	3.98837	-3.40492	0.00876451	0.0628084	-3.01647	Ast
GINS1	-0.773742	3.33756	-3.40364	0.00878139	0.0628457	-2.95612	Ast
SYT2	-0.805718	3.2598	-3.40416	0.00877458	0.0628457	-2.95869	Ast
WSB2	-0.506695	5.12035	-3.40346	0.00878386	0.0628457	-3.08639	Ast
BDNF	0.739396	3.32757	3.40235	0.00879865	0.0629177	-2.9774	Ast
CERK	-1.55443	3.2322	-3.39999	0.00883014	0.0631055	-2.62076	Ast
PNKP	0.441502	5.21194	3.3994	0.00883792	0.0631055	-3.07672	Ast
TMEM170A	-0.447795	5.7815	-3.39931	0.00883913	0.0631055	-3.12687	Ast
GALNT11	0.647914	7.05463	3.39855	0.0088494	0.0631344	-3.20681	Ast
IPCEF1	1.24449	3.69152	3.3983	0.00885266	0.0631344	-3.00601	Ast
NME1	-1.06978	3.91569	-3.39657	0.00887598	0.0631993	-3.00307	Ast
SYN1	2.26917	2.9589	3.39674	0.00887367	0.0631993	-2.81971	Ast
TSPAN13	2.29015	3.01566	3.39703	0.0088698	0.0631993	-2.84359	Ast
ARSG	-0.842417	5.17453	-3.39393	0.0089115	0.0633168	-3.09531	Ast
DCDC2	0.989727	4.65702	3.39443	0.00890473	0.0633168	-3.06547	Ast
ERICH2	-0.525952	3.69761	-3.39422	0.00890753	0.0633168	-2.91761	Ast
ZNF81	0.414194	5.9952	3.39468	0.00890137	0.0633168	-3.12225	Ast
DNAH10	-0.558876	4.29927	-3.39308	0.00892301	0.0633474	-3.04817	Ast
EME2	-0.685586	3.36271	-3.39273	0.0089277	0.0633474	-2.8839	Ast
PEX11B	-0.45837	4.26206	-3.39255	0.00893007	0.0633474	-3.04833	Ast
PSMD8	0.956607	4.35208	3.39061	0.00895642	0.0635005	-3.04752	Ast
KCNK4	1.99083	2.75565	3.38872	0.00898212	0.0635646	-2.79849	Ast
LEF1	1.70036	2.70991	3.38854	0.00898455	0.0635646	-2.75898	Ast
LINC00390	-1.14779	2.51966	-3.38944	0.00897227	0.0635646	-2.60663	Ast
MON1B	-0.645602	5.2374	-3.38869	0.00898252	0.0635646	-3.12232	Ast
EVA1C	0.591144	6.09008	3.38572	0.00902302	0.0638029	-3.14591	Ast
RBBP5	0.60157	4.88803	3.38536	0.0090279	0.0638035	-3.09324	Ast
ZNF524	-0.541611	3.13545	-3.38501	0.00903269	0.0638036	-2.8837	Ast
BEST3	2.82607	3.15496	3.38366	0.00905117	0.0638991	-2.91209	Ast
SNTB2	0.578433	5.40277	3.38333	0.00905582	0.0638991	-3.13723	Ast
TMEM35A	2.46304	3.71284	3.38284	0.00906243	0.063912	-2.90425	Ast
C5AR1	-0.490162	2.99515	-3.38227	0.00907034	0.0639143	-2.8879	Ast
PACSIN1	1.44089	3.17548	3.38212	0.00907235	0.0639143	-2.74721	Ast
C11orf49	-0.387454	8.65596	-3.38098	0.00908806	0.0639421	-3.28247	Ast
SHQ1	0.63524	4.60381	3.38122	0.00908479	0.0639421	-3.09045	Ast
SLC7A6	-0.346177	5.06886	-3.38079	0.00909071	0.0639421	-3.10075	Ast
PADI2	-0.365708	7.07802	-3.38023	0.00909845	0.0639628	-3.20985	Ast
INCENP	-0.963177	3.34869	-3.37952	0.00910823	0.0639978	-2.91338	Ast
EIF4A3	-0.845632	4.08797	-3.37721	0.00914019	0.0641309	-3.0057	Ast
STAT3	-0.620583	3.98786	-3.37676	0.00914643	0.0641309	-2.89447	Ast
TMEM205	-0.633508	5.69004	-3.37716	0.00914092	0.0641309	-3.16164	Ast
USP19	-0.485038	3.68832	-3.37703	0.00914271	0.0641309	-3.01586	Ast
SHISA6	-1.16554	7.12346	-3.37628	0.00915313	0.0641441	-3.20705	Ast
INSIG1	-0.627278	6.61458	-3.37549	0.00916409	0.0641872	-3.13021	Ast
SLC41A1	-0.333102	5.9846	-3.37399	0.00918488	0.0642899	-3.16467	Ast
SPATA7	-0.375059	6.80043	-3.37374	0.00918841	0.0642899	-3.245	Ast
VEGFA	2.00663	4.00838	3.37298	0.00919901	0.0643303	-2.90335	Ast
ZFP91	-0.454418	4.34754	-3.37169	0.00921703	0.0644225	-3.07805	Ast
ERICH6	-0.605091	3.62914	-3.37089	0.00922815	0.0644664	-3.03031	Ast
NAP1L5	1.07893	4.36741	3.36988	0.00924233	0.0645059	-3.09104	Ast
ST6GALNAC5	3.44954	5.88642	3.3698	0.00924349	0.0645059	-3.20068	Ast
DOCK5	1.14597	3.86631	3.36854	0.00926119	0.0645935	-2.87112	Ast
MGME1	-0.309638	5.7372	-3.36787	0.00927058	0.0645935	-3.12549	Ast
USF2	-0.451642	5.47101	-3.36808	0.00926762	0.0645935	-3.10739	Ast
COL12A1	1.85295	2.7026	3.36622	0.00929379	0.0646879	-2.77747	Ast
LONP1	-0.482031	5.40981	-3.36588	0.00929871	0.0646879	-3.17959	Ast
UBE3D	0.462019	6.44682	3.36608	0.00929585	0.0646879	-3.16579	Ast
SMIM4	-0.487458	5.79424	-3.36535	0.00930615	0.0647059	-3.16396	Ast
SMG7	0.345885	6.65504	3.36015	0.00937987	0.0651844	-3.19038	Ast
UTP14C	0.593074	4.46462	3.35839	0.009405	0.065325	-3.11143	Ast
RPS14	-0.724868	6.79027	-3.35384	0.00947027	0.0656757	-3.21518	Ast
TAF1A	0.793424	3.96309	3.35408	0.0094667	0.0656757	-3.08983	Ast
UAP1L1	-0.35456	5.23171	-3.35421	0.00946485	0.0656757	-3.17009	Ast
ACSS3	0.620103	4.63382	3.35281	0.00948511	0.0657443	-2.97837	Ast
HNRNPM	-0.552399	3.78817	-3.35206	0.00949587	0.0657678	-2.84729	Ast
LRFN3	0.639155	3.31286	3.35189	0.00949837	0.0657678	-3.0051	Ast
ZNF740	-0.407848	4.20854	-3.34929	0.00953594	0.0659937	-3.10942	Ast
RGCC	-1.08768	6.20962	-3.34686	0.00957119	0.0662032	-3.1302	Ast
DIRAS1	1.59622	2.8573	3.34629	0.00957953	0.0662265	-2.6866	Ast
PTPRC	0.753874	2.7026	3.34546	0.00959157	0.066241	-2.86091	Ast
ZC3H8	0.444152	5.95375	3.34548	0.00959124	0.066241	-3.18753	Ast
ASPM	1.51326	2.42187	3.34395	0.00961361	0.0662558	-2.72083	Ast
HRASLS	2.98865	3.08717	3.34462	0.00960378	0.0662558	-2.97973	Ast
NARS2	0.486533	6.19146	3.34405	0.00961221	0.0662558	-3.19635	Ast
[truncated: 104,644 more rows]

## Sheet: BC Middle F vs Young F
gene	logFC	AveExpr	t	P.Value	adj.P.Val	B	cluster
[truncated: 106,576 more rows]

[truncated: 3 more sheets: BC Old M vs Young M, BC Middle M vs Young M, BC Continuous]
