# Supplementary material for: Uncovering the signatures of aging and senescence in the human dorsolateral prefrontal cortex
Source: Cell Genom. 2026 Jan 22;6(2):101127. doi: 10.1016/j.xgen.2025.101127 (PMC12903411; doi:10.1016/j.xgen.2025.101127)
Supplement: Table S8. GO BP pathways enriched in broad class cell types, related to Figure 4 — GO biological process (BP) pathways enriched within genes significantly decreasing with age (adjusted p <0.05, log2FC < −1) among individual snRNA-seq broad class cell types and among shared genes decreasing with age in Figure 4A. [file mmc9.xlsx]

## Sheet: Ast
GroupID	Category	Term	Description	LogP	Log(q-value)	Genes	Symbols	InTerm_InList
1_Summary	GO Biological Processes	GO:0006119	oxidative phosphorylation	-6.95902	-3.20281	539,1327,1329,4700,4708,4713,4716,4718,10476,51079,54205,3099,3421,3939,25874,518,3303,3304,100,23710,57215,3157,3422,10423,22845	ATP5PO,COX4I1,COX5B,NDUFA6,NDUFB2,NDUFB7,NDUFB10,NDUFC2,ATP5PD,NDUFA13,CYCS,HK2,IDH3G,LDHA,MPC2,ATP5MC3,HSPA1A,HSPA1B,ADA,GABARAPL1,THAP11,HMGCS1,IDI1,CDIPT,DOLK	25/-
1_Member	GO Biological Processes	GO:0006119	oxidative phosphorylation	-6.95902	-3.20281	539,1327,1329,4700,4708,4713,4716,4718,10476,51079,54205	ATP5PO,COX4I1,COX5B,NDUFA6,NDUFB2,NDUFB7,NDUFB10,NDUFC2,ATP5PD,NDUFA13,CYCS	11/85
1_Member	GO Biological Processes	GO:0045333	cellular respiration	-6.83673	-3.20281	539,1327,1329,3099,3421,3939,4700,4708,4713,4716,4718,10476,25874,51079,54205	ATP5PO,COX4I1,COX5B,HK2,IDH3G,LDHA,NDUFA6,NDUFB2,NDUFB7,NDUFB10,NDUFC2,ATP5PD,MPC2,NDUFA13,CYCS	15/175
1_Member	GO Biological Processes	GO:0009060	aerobic respiration	-6.80199	-3.20281	539,1327,1329,3099,3421,3939,4700,4708,4713,4716,4718,10476,51079,54205	ATP5PO,COX4I1,COX5B,HK2,IDH3G,LDHA,NDUFA6,NDUFB2,NDUFB7,NDUFB10,NDUFC2,ATP5PD,NDUFA13,CYCS	14/152
1_Member	GO Biological Processes	GO:0046034	ATP metabolic process	-6.69311	-3.20281	518,539,3099,3303,3304,3939,4700,4708,4713,4716,4718,10476,51079	ATP5MC3,ATP5PO,HK2,HSPA1A,HSPA1B,LDHA,NDUFA6,NDUFB2,NDUFB7,NDUFB10,NDUFC2,ATP5PD,NDUFA13	13/132
1_Member	GO Biological Processes	GO:0015986	proton motive force-driven ATP synthesis	-6.61462	-3.20281	518,539,4700,4708,4713,4716,4718,10476,51079	ATP5MC3,ATP5PO,NDUFA6,NDUFB2,NDUFB7,NDUFB10,NDUFC2,ATP5PD,NDUFA13	9/56
1_Member	GO Biological Processes	GO:0009144	purine nucleoside triphosphate metabolic process	-6.59289	-3.20281	100,518,539,3099,3303,3304,3939,4700,4708,4713,4716,4718,10476,51079	ADA,ATP5MC3,ATP5PO,HK2,HSPA1A,HSPA1B,LDHA,NDUFA6,NDUFB2,NDUFB7,NDUFB10,NDUFC2,ATP5PD,NDUFA13	14/158
1_Member	GO Biological Processes	GO:0009141	nucleoside triphosphate metabolic process	-6.17169	-2.84855	100,518,539,3099,3303,3304,3939,4700,4708,4713,4716,4718,10476,51079	ADA,ATP5MC3,ATP5PO,HK2,HSPA1A,HSPA1B,LDHA,NDUFA6,NDUFB2,NDUFB7,NDUFB10,NDUFC2,ATP5PD,NDUFA13	14/171
1_Member	GO Biological Processes	GO:0009205	purine ribonucleoside triphosphate metabolic process	-6.01584	-2.79958	518,539,3099,3303,3304,3939,4700,4708,4713,4716,4718,10476,51079	ATP5MC3,ATP5PO,HK2,HSPA1A,HSPA1B,LDHA,NDUFA6,NDUFB2,NDUFB7,NDUFB10,NDUFC2,ATP5PD,NDUFA13	13/151
1_Member	GO Biological Processes	GO:0006754	ATP biosynthetic process	-5.92949	-2.79958	518,539,4700,4708,4713,4716,4718,10476,51079	ATP5MC3,ATP5PO,NDUFA6,NDUFB2,NDUFB7,NDUFB10,NDUFC2,ATP5PD,NDUFA13	9/67
1_Member	GO Biological Processes	GO:0015980	energy derivation by oxidation of organic compounds	-5.8951	-2.79958	539,1327,1329,3099,3421,3939,4700,4708,4713,4716,4718,10476,23710,25874,51079,54205	ATP5PO,COX4I1,COX5B,HK2,IDH3G,LDHA,NDUFA6,NDUFB2,NDUFB7,NDUFB10,NDUFC2,ATP5PD,GABARAPL1,MPC2,NDUFA13,CYCS	16/235
1_Member	GO Biological Processes	GO:0009199	ribonucleoside triphosphate metabolic process	-5.85492	-2.79958	518,539,3099,3303,3304,3939,4700,4708,4713,4716,4718,10476,51079	ATP5MC3,ATP5PO,HK2,HSPA1A,HSPA1B,LDHA,NDUFA6,NDUFB2,NDUFB7,NDUFB10,NDUFC2,ATP5PD,NDUFA13	13/156
1_Member	GO Biological Processes	GO:0042776	proton motive force-driven mitochondrial ATP synthesis	-5.85386	-2.79958	539,4700,4708,4713,4716,4718,10476,51079	ATP5PO,NDUFA6,NDUFB2,NDUFB7,NDUFB10,NDUFC2,ATP5PD,NDUFA13	8/51
1_Member	GO Biological Processes	GO:0006091	generation of precursor metabolites and energy	-5.65235	-2.63024	539,1327,1329,3099,3421,3939,4700,4708,4713,4716,4718,10476,23710,25874,51079,54205,57215	ATP5PO,COX4I1,COX5B,HK2,IDH3G,LDHA,NDUFA6,NDUFB2,NDUFB7,NDUFB10,NDUFC2,ATP5PD,GABARAPL1,MPC2,NDUFA13,CYCS,THAP11	17/275
1_Member	GO Biological Processes	GO:0009206	purine ribonucleoside triphosphate biosynthetic process	-5.46111	-2.46896	518,539,4700,4708,4713,4716,4718,10476,51079	ATP5MC3,ATP5PO,NDUFA6,NDUFB2,NDUFB7,NDUFB10,NDUFC2,ATP5PD,NDUFA13	9/76
1_Member	GO Biological Processes	GO:0009145	purine nucleoside triphosphate biosynthetic process	-5.41316	-2.44904	518,539,4700,4708,4713,4716,4718,10476,51079	ATP5MC3,ATP5PO,NDUFA6,NDUFB2,NDUFB7,NDUFB10,NDUFC2,ATP5PD,NDUFA13	9/77
1_Member	GO Biological Processes	GO:0009201	ribonucleoside triphosphate biosynthetic process	-5.22852	-2.29074	518,539,4700,4708,4713,4716,4718,10476,51079	ATP5MC3,ATP5PO,NDUFA6,NDUFB2,NDUFB7,NDUFB10,NDUFC2,ATP5PD,NDUFA13	9/81
1_Member	GO Biological Processes	GO:0019646	aerobic electron transport chain	-5.19466	-2.28707	1327,1329,4700,4708,4713,4716,4718,54205	COX4I1,COX5B,NDUFA6,NDUFB2,NDUFB7,NDUFB10,NDUFC2,CYCS	8/62
1_Member	GO Biological Processes	GO:0042773	ATP synthesis coupled electron transport	-4.98846	-2.16459	1327,1329,4700,4708,4713,4716,4718,54205	COX4I1,COX5B,NDUFA6,NDUFB2,NDUFB7,NDUFB10,NDUFC2,CYCS	8/66
1_Member	GO Biological Processes	GO:0042775	mitochondrial ATP synthesis coupled electron transport	-4.98846	-2.16459	1327,1329,4700,4708,4713,4716,4718,54205	COX4I1,COX5B,NDUFA6,NDUFB2,NDUFB7,NDUFB10,NDUFC2,CYCS	8/66
1_Member	GO Biological Processes	GO:0022900	electron transport chain	-4.97109	-2.16459	1327,1329,4700,4708,4713,4716,4718,54205,57215	COX4I1,COX5B,NDUFA6,NDUFB2,NDUFB7,NDUFB10,NDUFC2,CYCS,THAP11	9/87
1_Member	GO Biological Processes	GO:0009150	purine ribonucleotide metabolic process	-4.93089	-2.15997	100,518,539,3099,3303,3304,3939,4700,4708,4713,4716,4718,10476,51079	ADA,ATP5MC3,ATP5PO,HK2,HSPA1A,HSPA1B,LDHA,NDUFA6,NDUFB2,NDUFB7,NDUFB10,NDUFC2,ATP5PD,NDUFA13	14/218
1_Member	GO Biological Processes	GO:0009142	nucleoside triphosphate biosynthetic process	-4.93027	-2.15997	518,539,4700,4708,4713,4716,4718,10476,51079	ATP5MC3,ATP5PO,NDUFA6,NDUFB2,NDUFB7,NDUFB10,NDUFC2,ATP5PD,NDUFA13	9/88
1_Member	GO Biological Processes	GO:0009152	purine ribonucleotide biosynthetic process	-4.88892	-2.13566	100,518,539,4700,4708,4713,4716,4718,10476,51079	ADA,ATP5MC3,ATP5PO,NDUFA6,NDUFB2,NDUFB7,NDUFB10,NDUFC2,ATP5PD,NDUFA13	10/112
1_Member	GO Biological Processes	GO:0009259	ribonucleotide metabolic process	-4.52402	-1.84715	100,518,539,3099,3303,3304,3939,4700,4708,4713,4716,4718,10476,51079	ADA,ATP5MC3,ATP5PO,HK2,HSPA1A,HSPA1B,LDHA,NDUFA6,NDUFB2,NDUFB7,NDUFB10,NDUFC2,ATP5PD,NDUFA13	14/237
1_Member	GO Biological Processes	GO:0009260	ribonucleotide biosynthetic process	-4.44167	-1.77859	100,518,539,4700,4708,4713,4716,4718,10476,51079	ADA,ATP5MC3,ATP5PO,NDUFA6,NDUFB2,NDUFB7,NDUFB10,NDUFC2,ATP5PD,NDUFA13	10/126
1_Member	GO Biological Processes	GO:1902600	proton transmembrane transport	-4.41211	-1.76771	518,539,1327,1329,4700,4708,4713,4716,4718,10476	ATP5MC3,ATP5PO,COX4I1,COX5B,NDUFA6,NDUFB2,NDUFB7,NDUFB10,NDUFC2,ATP5PD	10/127
1_Member	GO Biological Processes	GO:0019693	ribose phosphate metabolic process	-4.40446	-1.76771	100,518,539,3099,3303,3304,3939,4700,4708,4713,4716,4718,10476,51079	ADA,ATP5MC3,ATP5PO,HK2,HSPA1A,HSPA1B,LDHA,NDUFA6,NDUFB2,NDUFB7,NDUFB10,NDUFC2,ATP5PD,NDUFA13	14/243
1_Member	GO Biological Processes	GO:0022904	respiratory electron transport chain	-4.36909	-1.74493	1327,1329,4700,4708,4713,4716,4718,54205	COX4I1,COX5B,NDUFA6,NDUFB2,NDUFB7,NDUFB10,NDUFC2,CYCS	8/80
1_Member	GO Biological Processes	GO:0046390	ribose phosphate biosynthetic process	-4.29669	-1.68476	100,518,539,4700,4708,4713,4716,4718,10476,51079	ADA,ATP5MC3,ATP5PO,NDUFA6,NDUFB2,NDUFB7,NDUFB10,NDUFC2,ATP5PD,NDUFA13	10/131
1_Member	GO Biological Processes	GO:0006164	purine nucleotide biosynthetic process	-4.13162	-1.53159	100,518,539,4700,4708,4713,4716,4718,10476,51079	ADA,ATP5MC3,ATP5PO,NDUFA6,NDUFB2,NDUFB7,NDUFB10,NDUFC2,ATP5PD,NDUFA13	10/137
1_Member	GO Biological Processes	GO:0006163	purine nucleotide metabolic process	-3.82849	-1.30372	100,518,539,3099,3303,3304,3939,4700,4708,4713,4716,4718,10476,51079	ADA,ATP5MC3,ATP5PO,HK2,HSPA1A,HSPA1B,LDHA,NDUFA6,NDUFB2,NDUFB7,NDUFB10,NDUFC2,ATP5PD,NDUFA13	14/275
1_Member	GO Biological Processes	GO:0072522	purine-containing compound biosynthetic process	-3.75243	-1.24696	100,518,539,4700,4708,4713,4716,4718,10476,25874,51079	ADA,ATP5MC3,ATP5PO,NDUFA6,NDUFB2,NDUFB7,NDUFB10,NDUFC2,ATP5PD,MPC2,NDUFA13	11/182
1_Member	GO Biological Processes	GO:0006120	mitochondrial electron transport, NADH to ubiquinone	-3.58357	-1.15762	4700,4708,4713,4716,4718	NDUFA6,NDUFB2,NDUFB7,NDUFB10,NDUFC2	5/36
1_Member	GO Biological Processes	GO:0072521	purine-containing compound metabolic process	-3.57766	-1.15762	100,518,539,3099,3157,3303,3304,3939,4700,4708,4713,4716,4718,10476,25874,51079	ADA,ATP5MC3,ATP5PO,HK2,HMGCS1,HSPA1A,HSPA1B,LDHA,NDUFA6,NDUFB2,NDUFB7,NDUFB10,NDUFC2,ATP5PD,MPC2,NDUFA13	16/363
1_Member	GO Biological Processes	GO:0009165	nucleotide biosynthetic process	-3.51021	-1.11283	100,518,539,4700,4708,4713,4716,4718,10476,51079	ADA,ATP5MC3,ATP5PO,NDUFA6,NDUFB2,NDUFB7,NDUFB10,NDUFC2,ATP5PD,NDUFA13	10/163
1_Member	GO Biological Processes	GO:0009117	nucleotide metabolic process	-3.148	-0.86058	100,518,539,3099,3303,3304,3939,4700,4708,4713,4716,4718,10476,51079	ADA,ATP5MC3,ATP5PO,HK2,HSPA1A,HSPA1B,LDHA,NDUFA6,NDUFB2,NDUFB7,NDUFB10,NDUFC2,ATP5PD,NDUFA13	14/321
1_Member	GO Biological Processes	GO:1901293	nucleoside phosphate biosynthetic process	-3.0211	-0.761351	100,518,539,4700,4708,4713,4716,4718,10476,25874,51079	ADA,ATP5MC3,ATP5PO,NDUFA6,NDUFB2,NDUFB7,NDUFB10,NDUFC2,ATP5PD,MPC2,NDUFA13	11/222
1_Member	GO Biological Processes	GO:0006753	nucleoside phosphate metabolic process	-2.80895	-0.640714	100,518,539,3099,3157,3303,3304,3939,4700,4708,4713,4716,4718,10476,25874,51079	ADA,ATP5MC3,ATP5PO,HK2,HMGCS1,HSPA1A,HSPA1B,LDHA,NDUFA6,NDUFB2,NDUFB7,NDUFB10,NDUFC2,ATP5PD,MPC2,NDUFA13	16/428
1_Member	GO Biological Processes	GO:0055086	nucleobase-containing small molecule metabolic process	-2.64736	-0.536037	100,518,539,3099,3157,3303,3304,3939,4700,4708,4713,4716,4718,10476,25874,51079	ADA,ATP5MC3,ATP5PO,HK2,HMGCS1,HSPA1A,HSPA1B,LDHA,NDUFA6,NDUFB2,NDUFB7,NDUFB10,NDUFC2,ATP5PD,MPC2,NDUFA13	16/444
1_Member	GO Biological Processes	GO:0090407	organophosphate biosynthetic process	-2.40898	-0.368701	100,518,539,3157,3422,4700,4708,4713,4716,4718,10423,10476,22845,25874,51079	ADA,ATP5MC3,ATP5PO,HMGCS1,IDI1,NDUFA6,NDUFB2,NDUFB7,NDUFB10,NDUFC2,CDIPT,ATP5PD,DOLK,MPC2,NDUFA13	15/427
2_Summary	GO Biological Processes	GO:0048713	regulation of oligodendrocyte differentiation	-5.93061	-2.79958	3280,3398,4192,6656,7852,10215,388585,8140,928,4665,4669,6659,2353,3337,4929,7477,9037,285025,3939,51506,115948,2852,6696,23462	HES1,ID2,MDK,SOX1,CXCR4,OLIG2,HES5,SLC7A5,CD9,NAB2,NAGLU,SOX4,FOS,DNAJB1,NR4A2,WNT7B,SEMA5A,CCDC141,LDHA,UFC1,ODAD3,GPER1,SPP1,HEY1	24/-
2_Member	GO Biological Processes	GO:0048713	regulation of oligodendrocyte differentiation	-5.93061	-2.79958	3280,3398,4192,6656,7852,10215,388585	HES1,ID2,MDK,SOX1,CXCR4,OLIG2,HES5	7/35
2_Member	GO Biological Processes	GO:0045685	regulation of glial cell differentiation	-4.56937	-1.87826	3280,3398,4192,6656,7852,10215,388585	HES1,ID2,MDK,SOX1,CXCR4,OLIG2,HES5	7/55
2_Member	GO Biological Processes	GO:0014015	positive regulation of gliogenesis	-3.99484	-1.41853	3280,3398,4192,7852,8140,10215	HES1,ID2,MDK,CXCR4,SLC7A5,OLIG2	6/47
2_Member	GO Biological Processes	GO:0045687	positive regulation of glial cell differentiation	-3.972	-1.41853	3280,3398,4192,7852,10215	HES1,ID2,MDK,CXCR4,OLIG2	5/30
2_Member	GO Biological Processes	GO:0014013	regulation of gliogenesis	-3.66093	-1.20026	3280,3398,4192,7852,8140,10215,388585	HES1,ID2,MDK,CXCR4,SLC7A5,OLIG2,HES5	7/76
2_Member	GO Biological Processes	GO:0010001	glial cell differentiation	-2.68904	-0.566136	928,3280,3398,4192,4665,4669,6659,10215,388585	CD9,HES1,ID2,MDK,NAB2,NAGLU,SOX4,OLIG2,HES5	9/174
2_Member	GO Biological Processes	GO:0048714	positive regulation of oligodendrocyte differentiation	-2.5493	-0.470968	4192,7852,10215	MDK,CXCR4,OLIG2	3/18
2_Member	GO Biological Processes	GO:0030900	forebrain development	-2.48434	-0.416479	2353,3280,3337,3398,4192,4929,6656,7477,9037,10215,285025,388585	FOS,HES1,DNAJB1,ID2,MDK,NR4A2,SOX1,WNT7B,SEMA5A,OLIG2,CCDC141,HES5	12/298
2_Member	GO Biological Processes	GO:0007420	brain development	-2.46243	-0.401406	2353,3280,3337,3398,3939,4192,4669,4929,6656,6659,7477,7852,9037,10215,51506,115948,285025,388585	FOS,HES1,DNAJB1,ID2,LDHA,MDK,NAGLU,NR4A2,SOX1,SOX4,WNT7B,CXCR4,SEMA5A,OLIG2,UFC1,ODAD3,CCDC141,HES5	18/550
2_Member	GO Biological Processes	GO:0021782	glial cell development	-2.25525	-0.265994	928,3398,4192,4669,6659,388585	CD9,ID2,MDK,NAGLU,SOX4,HES5	6/100
2_Member	GO Biological Processes	GO:0050767	regulation of neurogenesis	-2.22777	-0.24987	2852,3280,3398,4192,6696,7852,8140,9037,10215,23462,388585	GPER1,HES1,ID2,MDK,SPP1,CXCR4,SLC7A5,SEMA5A,OLIG2,HEY1,HES5	11/281
2_Member	GO Biological Processes	GO:0021536	diencephalon development	-2.16606	-0.21267	3280,4929,9037,10215	HES1,NR4A2,SEMA5A,OLIG2	4/47
2_Member	GO Biological Processes	GO:0050769	positive regulation of neurogenesis	-2.12595	-0.190716	2852,3280,3398,4192,7852,8140,9037,10215	GPER1,HES1,ID2,MDK,CXCR4,SLC7A5,SEMA5A,OLIG2	8/175
2_Member	GO Biological Processes	GO:0042063	gliogenesis	-2.05074	-0.137783	928,3280,3398,4192,4665,4669,6659,10215,388585	CD9,HES1,ID2,MDK,NAB2,NAGLU,SOX4,OLIG2,HES5	9/218
3_Summary	GO Biological Processes	GO:0006986	response to unfolded protein	-5.17655	-2.28707	1649,3301,3303,3315,3336,3337,10273,11080,25822,92305,3304,5705,284207,10105,27243,7852,114900,3398,6423	DDIT3,DNAJA1,HSPA1A,HSPB1,HSPE1,DNAJB1,STUB1,DNAJB4,DNAJB5,TMEM129,HSPA1B,PSMC5,METRNL,PPIF,CHMP2A,CXCR4,C1QTNF4,ID2,SFRP2	19/-
3_Member	GO Biological Processes	GO:0006986	response to unfolded protein	-5.17655	-2.28707	1649,3301,3303,3315,3336,3337,10273,11080,25822,92305	DDIT3,DNAJA1,HSPA1A,HSPB1,HSPE1,DNAJB1,STUB1,DNAJB4,DNAJB5,TMEM129	10/104
3_Member	GO Biological Processes	GO:0035966	response to topologically incorrect protein	-4.68923	-1.96815	1649,3301,3303,3315,3336,3337,10273,11080,25822,92305	DDIT3,DNAJA1,HSPA1A,HSPB1,HSPE1,DNAJB1,STUB1,DNAJB4,DNAJB5,TMEM129	10/118
3_Member	GO Biological Processes	GO:0090083	regulation of inclusion body assembly	-3.98819	-1.41853	3303,3304,3337,5705	HSPA1A,HSPA1B,DNAJB1,PSMC5	4/16
3_Member	GO Biological Processes	GO:0009408	response to heat	-3.96695	-1.41853	3301,3303,3304,3315,3337,10273,11080	DNAJA1,HSPA1A,HSPA1B,HSPB1,DNAJB1,STUB1,DNAJB4	7/68
3_Member	GO Biological Processes	GO:0042026	protein refolding	-3.67636	-1.20026	3301,3303,3304,3315	DNAJA1,HSPA1A,HSPA1B,HSPB1	4/19
3_Member	GO Biological Processes	GO:0090084	negative regulation of inclusion body assembly	-3.66109	-1.20026	3303,3304,3337	HSPA1A,HSPA1B,DNAJB1	3/8
3_Member	GO Biological Processes	GO:0009266	response to temperature stimulus	-3.19331	-0.882412	3301,3303,3304,3315,3337,10273,11080,284207	DNAJA1,HSPA1A,HSPA1B,HSPB1,DNAJB1,STUB1,DNAJB4,METRNL	8/118
3_Member	GO Biological Processes	GO:0006457	protein folding	-3.07912	-0.802982	3301,3303,3304,3315,3336,3337,10105,11080,25822	DNAJA1,HSPA1A,HSPA1B,HSPB1,HSPE1,DNAJB1,PPIF,DNAJB4,DNAJB5	9/153
3_Member	GO Biological Processes	GO:1901673	regulation of mitotic spindle assembly	-2.5493	-0.470968	3303,3304,27243	HSPA1A,HSPA1B,CHMP2A	3/18
3_Member	GO Biological Processes	GO:0034605	cellular response to heat	-2.41852	-0.368701	3303,3304,3337,10273	HSPA1A,HSPA1B,DNAJB1,STUB1	4/40
3_Member	GO Biological Processes	GO:0001961	positive regulation of cytokine-mediated signaling pathway	-2.34133	-0.331463	3303,3304,7852,114900	HSPA1A,HSPA1B,CXCR4,C1QTNF4	4/42
3_Member	GO Biological Processes	GO:0060760	positive regulation of response to cytokine stimulus	-2.13368	-0.195896	3303,3304,7852,114900	HSPA1A,HSPA1B,CXCR4,C1QTNF4	4/48
3_Member	GO Biological Processes	GO:0090169	regulation of spindle assembly	-2.08708	-0.164364	3303,3304,27243	HSPA1A,HSPA1B,CHMP2A	3/26
3_Member	GO Biological Processes	GO:0045648	positive regulation of erythrocyte differentiation	-2.04105	-0.137632	3303,3304,3398	HSPA1A,HSPA1B,ID2	3/27
3_Member	GO Biological Processes	GO:2001243	negative regulation of intrinsic apoptotic signaling pathway	-2.02658	-0.125518	3301,3303,3315,6423,10105	DNAJA1,HSPA1A,HSPB1,SFRP2,PPIF	5/80
4_Summary	GO Biological Processes	GO:0043068	positive regulation of programmed cell death	-5.0058	-2.16459	694,1649,1717,1843,1848,2021,2852,3164,3301,3399,3491,3725,4616,6423,6659,10273,10276,28984,51079	BTG1,DDIT3,DHCR7,DUSP1,DUSP6,ENDOG,GPER1,NR4A1,DNAJA1,ID3,CCN1,JUN,GADD45B,SFRP2,SOX4,STUB1,NET1,RGCC,NDUFA13	19/-
4_Member	GO Biological Processes	GO:0043068	positive regulation of programmed cell death	-5.0058	-2.16459	694,1649,1717,1843,1848,2021,2852,3164,3301,3399,3491,3725,4616,6423,6659,10273,10276,28984,51079	BTG1,DDIT3,DHCR7,DUSP1,DUSP6,ENDOG,GPER1,NR4A1,DNAJA1,ID3,CCN1,JUN,GADD45B,SFRP2,SOX4,STUB1,NET1,RGCC,NDUFA13	19/374
4_Member	GO Biological Processes	GO:0043065	positive regulation of apoptotic process	-4.59503	-1.88919	694,1649,1843,1848,2021,2852,3164,3301,3399,3491,3725,4616,6423,6659,10273,10276,28984,51079	BTG1,DDIT3,DUSP1,DUSP6,ENDOG,GPER1,NR4A1,DNAJA1,ID3,CCN1,JUN,GADD45B,SFRP2,SOX4,STUB1,NET1,RGCC,NDUFA13	18/365
5_Summary	GO Biological Processes	GO:0016480	negative regulation of transcription by RNA polymerase III	-4.78643	-2.04956	4665,25824,84232	NAB2,PRDX5,MAF1	3/-
5_Member	GO Biological Processes	GO:0016480	negative regulation of transcription by RNA polymerase III	-4.78643	-2.04956	4665,25824,84232	NAB2,PRDX5,MAF1	3/4
6_Summary	GO Biological Processes	GO:0048568	embryonic organ development	-3.96351	-1.41853	100,1051,3280,3398,3399,3491,3638,3726,4669,6678,7477,9775,10083,23462,6696,6659,6423,694,928,1649,2353,3488,3725,9037,57215,59352,441478,14,3164,7763,388585,1843,54623	ADA,CEBPB,HES1,ID2,ID3,CCN1,INSIG1,JUNB,NAGLU,SPARC,WNT7B,EIF4A3,USH1C,HEY1,SPP1,SOX4,SFRP2,BTG1,CD9,DDIT3,FOS,IGFBP5,JUN,SEMA5A,THAP11,LGR6,NRARP,AAMP,NR4A1,ZFAND5,HES5,DUSP1,PAF1	33/-
6_Member	GO Biological Processes	GO:0048568	embryonic organ development	-3.96351	-1.41853	100,1051,3280,3398,3399,3491,3638,3726,4669,6678,7477,9775,10083,23462	ADA,CEBPB,HES1,ID2,ID3,CCN1,INSIG1,JUNB,NAGLU,SPARC,WNT7B,EIF4A3,USH1C,HEY1	14/267
6_Member	GO Biological Processes	GO:0060716	labyrinthine layer blood vessel development	-3.67636	-1.20026	3280,3491,3726,23462	HES1,CCN1,JUNB,HEY1	4/19
6_Member	GO Biological Processes	GO:0001890	placenta development	-3.59225	-1.15762	100,1051,3280,3491,3726,6696,7477,23462	ADA,CEBPB,HES1,CCN1,JUNB,SPP1,WNT7B,HEY1	8/103
6_Member	GO Biological Processes	GO:0060711	labyrinthine layer development	-3.4706	-1.08052	3280,3491,3726,7477,23462	HES1,CCN1,JUNB,WNT7B,HEY1	5/38
6_Member	GO Biological Processes	GO:0035909	aorta morphogenesis	-3.41699	-1.04115	3280,4669,6659,23462	HES1,NAGLU,SOX4,HEY1	4/22
6_Member	GO Biological Processes	GO:0001892	embryonic placenta development	-3.36246	-1.00041	1051,3280,3491,3726,7477,23462	CEBPB,HES1,CCN1,JUNB,WNT7B,HEY1	6/61
6_Member	GO Biological Processes	GO:0003171	atrioventricular valve development	-3.26579	-0.936408	3491,4669,6659,23462	CCN1,NAGLU,SOX4,HEY1	4/24
6_Member	GO Biological Processes	GO:0003181	atrioventricular valve morphogenesis	-3.26579	-0.936408	3491,4669,6659,23462	CCN1,NAGLU,SOX4,HEY1	4/24
6_Member	GO Biological Processes	GO:0003206	cardiac chamber morphogenesis	-3.20954	-0.892562	3280,3398,3491,4669,6423,6659,23462	HES1,ID2,CCN1,NAGLU,SFRP2,SOX4,HEY1	7/90
6_Member	GO Biological Processes	GO:0003231	cardiac ventricle development	-3.18064	-0.881644	3280,3398,3491,4669,6423,6659,23462	HES1,ID2,CCN1,NAGLU,SFRP2,SOX4,HEY1	7/91
6_Member	GO Biological Processes	GO:0060674	placenta blood vessel development	-3.0643	-0.793696	3280,3491,3726,23462	HES1,CCN1,JUNB,HEY1	4/27
6_Member	GO Biological Processes	GO:0008283	cell population proliferation	-2.98226	-0.750105	100,694,928,1051,1649,2353,3280,3398,3488,3725,3726,6423,6659,7477,9037,57215,59352,441478	ADA,BTG1,CD9,CEBPB,DDIT3,FOS,HES1,ID2,IGFBP5,JUN,JUNB,SFRP2,SOX4,WNT7B,SEMA5A,THAP11,LGR6,NRARP	18/493
6_Member	GO Biological Processes	GO:0048514	blood vessel morphogenesis	-2.83069	-0.653686	14,3164,3280,3491,3725,3726,4669,6423,6659,7477,9037,23462,441478	AAMP,NR4A1,HES1,CCN1,JUN,JUNB,NAGLU,SFRP2,SOX4,WNT7B,SEMA5A,HEY1,NRARP	13/308
6_Member	GO Biological Processes	GO:0001944	vasculature development	-2.79475	-0.630837	14,1649,3164,3280,3491,3725,3726,4669,6423,6659,7477,7763,9037,23462,441478	AAMP,DDIT3,NR4A1,HES1,CCN1,JUN,JUNB,NAGLU,SFRP2,SOX4,WNT7B,ZFAND5,SEMA5A,HEY1,NRARP	15/389
6_Member	GO Biological Processes	GO:0060411	cardiac septum morphogenesis	-2.72591	-0.591103	3280,3398,3491,6659,23462	HES1,ID2,CCN1,SOX4,HEY1	5/55
6_Member	GO Biological Processes	GO:0003281	ventricular septum development	-2.65669	-0.541533	3280,3398,3491,6659,23462	HES1,ID2,CCN1,SOX4,HEY1	5/57
6_Member	GO Biological Processes	GO:0060412	ventricular septum morphogenesis	-2.63323	-0.525698	3280,3398,6659,23462	HES1,ID2,SOX4,HEY1	4/35
6_Member	GO Biological Processes	GO:0001568	blood vessel development	-2.52425	-0.452927	14,1649,3164,3280,3491,3725,3726,4669,6423,6659,7477,9037,23462,441478	AAMP,DDIT3,NR4A1,HES1,CCN1,JUN,JUNB,NAGLU,SFRP2,SOX4,WNT7B,SEMA5A,HEY1,NRARP	14/374
6_Member	GO Biological Processes	GO:0003205	cardiac chamber development	-2.386	-0.354491	3280,3398,3491,4669,6423,6659,23462	HES1,ID2,CCN1,NAGLU,SFRP2,SOX4,HEY1	7/125
6_Member	GO Biological Processes	GO:0048844	artery morphogenesis	-2.34133	-0.331463	3280,4669,6659,23462	HES1,NAGLU,SOX4,HEY1	4/42
6_Member	GO Biological Processes	GO:0035239	tube morphogenesis	-2.31681	-0.312929	14,3164,3280,3398,3491,3725,3726,4669,6423,6659,6678,7477,9037,23462,388585,441478	AAMP,NR4A1,HES1,ID2,CCN1,JUN,JUNB,NAGLU,SFRP2,SOX4,SPARC,WNT7B,SEMA5A,HEY1,HES5,NRARP	16/480
6_Member	GO Biological Processes	GO:0060840	artery development	-2.2953	-0.298987	1649,3280,4669,6659,23462	DDIT3,HES1,NAGLU,SOX4,HEY1	5/69
6_Member	GO Biological Processes	GO:0003208	cardiac ventricle morphogenesis	-2.23337	-0.252659	4669,6423,6659,23462	NAGLU,SFRP2,SOX4,HEY1	4/45
6_Member	GO Biological Processes	GO:0035904	aorta development	-2.23337	-0.252659	3280,4669,6659,23462	HES1,NAGLU,SOX4,HEY1	4/45
6_Member	GO Biological Processes	GO:0003007	heart morphogenesis	-2.18445	-0.223044	3280,3398,3491,3725,4669,6423,6659,23462	HES1,ID2,CCN1,JUN,NAGLU,SFRP2,SOX4,HEY1	8/171
6_Member	GO Biological Processes	GO:0003179	heart valve morphogenesis	-2.13368	-0.195896	3491,4669,6659,23462	CCN1,NAGLU,SOX4,HEY1	4/48
6_Member	GO Biological Processes	GO:0048598	embryonic morphogenesis	-2.08768	-0.164364	1843,3280,3398,3491,3638,4669,6423,6678,7477,9775,10083,54623,388585	DUSP1,HES1,ID2,CCN1,INSIG1,NAGLU,SFRP2,SPARC,WNT7B,EIF4A3,USH1C,PAF1,HES5	13/377
7_Summary	GO Biological Processes	GO:0140467	integrated stress response signaling	-3.83319	-1.30372	1051,1649,2353,3725,3726,100,3099,3280,3398,3488,4192,4669,7477,8140,29842,80139,928,59352	CEBPB,DDIT3,FOS,JUN,JUNB,ADA,HK2,HES1,ID2,IGFBP5,MDK,NAGLU,WNT7B,SLC7A5,TFCP2L1,ZNF703,CD9,LGR6	18/-
7_Member	GO Biological Processes	GO:0140467	integrated stress response signaling	-3.83319	-1.30372	1051,1649,2353,3725,3726	CEBPB,DDIT3,FOS,JUN,JUNB	5/32
7_Member	GO Biological Processes	GO:0048732	gland development	-3.37394	-1.00505	100,1051,3099,3280,3398,3488,3725,4192,4669,7477,8140,29842,80139	ADA,CEBPB,HK2,HES1,ID2,IGFBP5,JUN,MDK,NAGLU,WNT7B,SLC7A5,TFCP2L1,ZNF703	13/269
7_Member	GO Biological Processes	GO:0032673	regulation of interleukin-4 production	-2.62332	-0.523278	1051,1649,8140	CEBPB,DDIT3,SLC7A5	3/17
7_Member	GO Biological Processes	GO:0001889	liver development	-2.52876	-0.453952	100,1051,3280,3725,4669,8140	ADA,CEBPB,HES1,JUN,NAGLU,SLC7A5	6/88
7_Member	GO Biological Processes	GO:0061008	hepaticobiliary system development	-2.47998	-0.415549	100,1051,3280,3725,4669,8140	ADA,CEBPB,HES1,JUN,NAGLU,SLC7A5	6/90
7_Member	GO Biological Processes	GO:0031099	regeneration	-2.13391	-0.195896	928,1051,3725,4192,8140,59352	CD9,CEBPB,JUN,MDK,SLC7A5,LGR6	6/106
8_Summary	GO Biological Processes	GO:0045598	regulation of fat cell differentiation	-3.80417	-1.28915	1051,1649,2852,3280,3398,3638,6423,284207,3399,3488,3491,7477,64093,80139,3099	CEBPB,DDIT3,GPER1,HES1,ID2,INSIG1,SFRP2,METRNL,ID3,IGFBP5,CCN1,WNT7B,SMOC1,ZNF703,HK2	15/-
8_Member	GO Biological Processes	GO:0045598	regulation of fat cell differentiation	-3.80417	-1.28915	1051,1649,2852,3280,3398,3638,6423,284207	CEBPB,DDIT3,GPER1,HES1,ID2,INSIG1,SFRP2,METRNL	8/96
8_Member	GO Biological Processes	GO:0045667	regulation of osteoblast differentiation	-3.59225	-1.15762	1051,3398,3399,3488,3491,6423,7477,64093	CEBPB,ID2,ID3,IGFBP5,CCN1,SFRP2,WNT7B,SMOC1	8/103
8_Member	GO Biological Processes	GO:0060644	mammary gland epithelial cell differentiation	-3.08759	-0.805847	1051,3398,80139	CEBPB,ID2,ZNF703	3/12
8_Member	GO Biological Processes	GO:0030879	mammary gland development	-2.60463	-0.508277	1051,3099,3398,3488,7477,80139	CEBPB,HK2,ID2,IGFBP5,WNT7B,ZNF703	6/85
8_Member	GO Biological Processes	GO:0061180	mammary gland epithelium development	-2.34133	-0.331463	1051,3398,7477,80139	CEBPB,ID2,WNT7B,ZNF703	4/42
8_Member	GO Biological Processes	GO:0045600	positive regulation of fat cell differentiation	-2.01185	-0.115463	1051,3398,6423,284207	CEBPB,ID2,SFRP2,METRNL	4/52
9_Summary	GO Biological Processes	GO:0045665	negative regulation of neuron differentiation	-3.69966	-1.20353	3280,3398,10215,23462,57540,388585,1649,2852,3399,3488,3638,4192,6423,6659,6696,9037,54623,441478,7477,57801,6656,115948,4669,10083,3491	HES1,ID2,OLIG2,HEY1,DISP3,HES5,DDIT3,GPER1,ID3,IGFBP5,INSIG1,MDK,SFRP2,SOX4,SPP1,SEMA5A,PAF1,NRARP,WNT7B,HES4,SOX1,ODAD3,NAGLU,USH1C,CCN1	25/-
9_Member	GO Biological Processes	GO:0045665	negative regulation of neuron differentiation	-3.69966	-1.20353	3280,3398,10215,23462,57540,388585	HES1,ID2,OLIG2,HEY1,DISP3,HES5	6/53
9_Member	GO Biological Processes	GO:0045596	negative regulation of cell differentiation	-3.4565	-1.07359	1649,2852,3280,3398,3399,3488,3638,4192,6423,6659,6696,9037,10215,23462,54623,57540,388585,441478	DDIT3,GPER1,HES1,ID2,ID3,IGFBP5,INSIG1,MDK,SFRP2,SOX4,SPP1,SEMA5A,OLIG2,HEY1,PAF1,DISP3,HES5,NRARP	18/449
9_Member	GO Biological Processes	GO:0001656	metanephros development	-3.1694	-0.876227	3280,3398,3399,7477,388585	HES1,ID2,ID3,WNT7B,HES5	5/44
9_Member	GO Biological Processes	GO:0048715	negative regulation of oligodendrocyte differentiation	-2.97882	-0.750105	3280,3398,388585	HES1,ID2,HES5	3/13
9_Member	GO Biological Processes	GO:0072170	metanephric tubule development	-2.97882	-0.750105	3280,7477,388585	HES1,WNT7B,HES5	3/13
9_Member	GO Biological Processes	GO:0072234	metanephric nephron tubule development	-2.97882	-0.750105	3280,7477,388585	HES1,WNT7B,HES5	3/13
9_Member	GO Biological Processes	GO:0003338	metanephros morphogenesis	-2.87925	-0.688742	3280,7477,388585	HES1,WNT7B,HES5	3/14
9_Member	GO Biological Processes	GO:0072207	metanephric epithelium development	-2.87925	-0.688742	3280,7477,388585	HES1,WNT7B,HES5	3/14
9_Member	GO Biological Processes	GO:0072243	metanephric nephron epithelium development	-2.87925	-0.688742	3280,7477,388585	HES1,WNT7B,HES5	3/14
9_Member	GO Biological Processes	GO:0009952	anterior/posterior pattern specification	-2.72011	-0.589305	1649,3280,6423,23462,57801,388585,441478	DDIT3,HES1,SFRP2,HEY1,HES4,HES5,NRARP	7/109
9_Member	GO Biological Processes	GO:0045165	cell fate commitment	-2.58042	-0.49137	3280,3398,6423,6656,7477,10215,54623,388585	HES1,ID2,SFRP2,SOX1,WNT7B,OLIG2,PAF1,HES5	8/147
9_Member	GO Biological Processes	GO:0003002	regionalization	-2.42164	-0.368701	1649,3280,6423,6656,7477,23462,57801,115948,388585,441478	DDIT3,HES1,SFRP2,SOX1,WNT7B,HEY1,HES4,ODAD3,HES5,NRARP	10/227
9_Member	GO Biological Processes	GO:0060119	inner ear receptor cell development	-2.41852	-0.368701	3280,4669,10083,388585	HES1,NAGLU,USH1C,HES5	4/40
9_Member	GO Biological Processes	GO:0045686	negative regulation of glial cell differentiation	-2.29403	-0.298987	3280,3398,388585	HES1,ID2,HES5	3/22
9_Member	GO Biological Processes	GO:0045664	regulation of neuron differentiation	-2.22195	-0.249622	3280,3398,6423,10215,23462,57540,388585	HES1,ID2,SFRP2,OLIG2,HEY1,DISP3,HES5	7/134
9_Member	GO Biological Processes	GO:0048710	regulation of astrocyte differentiation	-2.1856	-0.223044	3280,3398,388585	HES1,ID2,HES5	3/24
9_Member	GO Biological Processes	GO:0030513	positive regulation of BMP signaling pathway	-2.13521	-0.195896	3280,3491,388585	HES1,CCN1,HES5	3/25
9_Member	GO Biological Processes	GO:0007389	pattern specification process	-2.06287	-0.142615	1649,3280,6423,6656,7477,23462,57801,115948,388585,441478	DDIT3,HES1,SFRP2,SOX1,WNT7B,HEY1,HES4,ODAD3,HES5,NRARP	10/256
9_Member	GO Biological Processes	GO:0060113	inner ear receptor cell differentiation	-2.04122	-0.137632	3280,4669,10083,388585	HES1,NAGLU,USH1C,HES5	4/51
9_Member	GO Biological Processes	GO:0060993	kidney morphogenesis	-2.04122	-0.137632	3280,6659,7477,388585	HES1,SOX4,WNT7B,HES5	4/51
9_Member	GO Biological Processes	GO:0060122	inner ear receptor cell stereocilium organization	-2.04105	-0.137632	3280,10083,388585	HES1,USH1C,HES5	3/27
10_Summary	GO Biological Processes	GO:1902652	secondary alcohol metabolic process	-3.62542	-1.17319	341,1717,3157,3421,3422,3638,57540,84681,6696	APOC1,DHCR7,HMGCS1,IDH3G,IDI1,INSIG1,DISP3,HINT2,SPP1	9/-
10_Member	GO Biological Processes	GO:1902652	secondary alcohol metabolic process	-3.62542	-1.17319	341,1717,3157,3421,3422,3638,57540	APOC1,DHCR7,HMGCS1,IDH3G,IDI1,INSIG1,DISP3	7/77
10_Member	GO Biological Processes	GO:0006695	cholesterol biosynthetic process	-3.26579	-0.936408	1717,3157,3422,3638	DHCR7,HMGCS1,IDI1,INSIG1	4/24
10_Member	GO Biological Processes	GO:1902653	secondary alcohol biosynthetic process	-3.26579	-0.936408	1717,3157,3422,3638	DHCR7,HMGCS1,IDI1,INSIG1	4/24
10_Member	GO Biological Processes	GO:0008203	cholesterol metabolic process	-3.04135	-0.776203	341,1717,3157,3422,3638,57540	APOC1,DHCR7,HMGCS1,IDI1,INSIG1,DISP3	6/70
10_Member	GO Biological Processes	GO:0016126	sterol biosynthetic process	-3.00282	-0.750105	1717,3157,3422,3638	DHCR7,HMGCS1,IDI1,INSIG1	4/28
10_Member	GO Biological Processes	GO:0006694	steroid biosynthetic process	-2.87389	-0.687927	1717,3157,3422,3638,84681	DHCR7,HMGCS1,IDI1,INSIG1,HINT2	5/51
10_Member	GO Biological Processes	GO:0016125	sterol metabolic process	-2.82447	-0.651876	341,1717,3157,3422,3638,57540	APOC1,DHCR7,HMGCS1,IDI1,INSIG1,DISP3	6/77
10_Member	GO Biological Processes	GO:0008202	steroid metabolic process	-2.73249	-0.591103	341,1717,3157,3422,3638,6696,57540,84681	APOC1,DHCR7,HMGCS1,IDI1,INSIG1,SPP1,DISP3,HINT2	8/139
11_Summary	GO Biological Processes	GO:0051592	response to calcium ion	-3.53497	-1.12261	1843,2021,2353,3725,3726,10105,27101,140576,3303,3304,4669,4929,10276,25824,1649,694,3398	DUSP1,ENDOG,FOS,JUN,JUNB,PPIF,CACYBP,S100A16,HSPA1A,HSPA1B,NAGLU,NR4A2,NET1,PRDX5,DDIT3,BTG1,ID2	17/-
11_Member	GO Biological Processes	GO:0051592	response to calcium ion	-3.53497	-1.12261	1843,2021,2353,3725,3726,10105,27101,140576	DUSP1,ENDOG,FOS,JUN,JUNB,PPIF,CACYBP,S100A16	8/105
11_Member	GO Biological Processes	GO:0071277	cellular response to calcium ion	-3.21313	-0.892562	2021,2353,3725,3726,10105,27101	ENDOG,FOS,JUN,JUNB,PPIF,CACYBP	6/65
11_Member	GO Biological Processes	GO:0034599	cellular response to oxidative stress	-2.74076	-0.591103	2021,2353,3303,3304,4669,4929,10105,10276,25824	ENDOG,FOS,HSPA1A,HSPA1B,NAGLU,NR4A2,PPIF,NET1,PRDX5	9/171
11_Member	GO Biological Processes	GO:0062197	cellular response to chemical stress	-2.69541	-0.568575	1649,2021,2353,3303,3304,4669,4929,10105,10276,25824	DDIT3,ENDOG,FOS,HSPA1A,HSPA1B,NAGLU,NR4A2,PPIF,NET1,PRDX5	10/208
11_Member	GO Biological Processes	GO:0006979	response to oxidative stress	-2.33203	-0.325163	694,1843,2021,2353,3303,3304,4669,4929,10105,10276,25824	BTG1,DUSP1,ENDOG,FOS,HSPA1A,HSPA1B,NAGLU,NR4A2,PPIF,NET1,PRDX5	11/272
11_Member	GO Biological Processes	GO:0071248	cellular response to metal ion	-2.22195	-0.249622	2021,2353,3398,3725,3726,10105,27101	ENDOG,FOS,ID2,JUN,JUNB,PPIF,CACYBP	7/134
12_Summary	GO Biological Processes	GO:0070482	response to oxygen levels	-3.5203	-1.11549	100,2021,2353,3099,4929,7852,8140,10273,28984,29923,29997,84317	ADA,ENDOG,FOS,HK2,NR4A2,CXCR4,SLC7A5,STUB1,RGCC,HILPDA,NOP53,VMA22	12/-
12_Member	GO Biological Processes	GO:0070482	response to oxygen levels	-3.5203	-1.11549	100,2021,2353,3099,4929,7852,8140,10273,28984,29923,29997,84317	ADA,ENDOG,FOS,HK2,NR4A2,CXCR4,SLC7A5,STUB1,RGCC,HILPDA,NOP53,VMA22	12/226
12_Member	GO Biological Processes	GO:0001666	response to hypoxia	-2.90406	-0.688742	100,2021,2353,3099,4929,7852,10273,28984,29923,29997	ADA,ENDOG,FOS,HK2,NR4A2,CXCR4,STUB1,RGCC,HILPDA,NOP53	10/195
12_Member	GO Biological Processes	GO:0036293	response to decreased oxygen levels	-2.72631	-0.591103	100,2021,2353,3099,4929,7852,10273,28984,29923,29997	ADA,ENDOG,FOS,HK2,NR4A2,CXCR4,STUB1,RGCC,HILPDA,NOP53	10/206
12_Member	GO Biological Processes	GO:0071453	cellular response to oxygen levels	-2.67496	-0.555945	2021,2353,10273,28984,29923,29997,84317	ENDOG,FOS,STUB1,RGCC,HILPDA,NOP53,VMA22	7/111
12_Member	GO Biological Processes	GO:0071456	cellular response to hypoxia	-2.40932	-0.368701	2021,2353,10273,28984,29923,29997	ENDOG,FOS,STUB1,RGCC,HILPDA,NOP53	6/93
12_Member	GO Biological Processes	GO:0036294	cellular response to decreased oxygen levels	-2.27639	-0.284253	2021,2353,10273,28984,29923,29997	ENDOG,FOS,STUB1,RGCC,HILPDA,NOP53	6/99
13_Summary	GO Biological Processes	GO:0045475	locomotor rhythm	-3.34047	-0.985155	3398,4669,148523	ID2,NAGLU,CIART	3/-
13_Member	GO Biological Processes	GO:0045475	locomotor rhythm	-3.34047	-0.985155	3398,4669,148523	ID2,NAGLU,CIART	3/10
13_Member	GO Biological Processes	GO:0048512	circadian behavior	-2.5493	-0.470968	3398,4669,148523	ID2,NAGLU,CIART	3/18
13_Member	GO Biological Processes	GO:0007622	rhythmic behavior	-2.41437	-0.368701	3398,4669,148523	ID2,NAGLU,CIART	3/20
14_Summary	GO Biological Processes	GO:0001936	regulation of endothelial cell proliferation	-3.18064	-0.881644	3164,3725,4192,6678,9037,28984,441478,694,3099,3315,6423,7852,90139,3280,80139,388585,14,2852,3488,3491,23625,59352	NR4A1,JUN,MDK,SPARC,SEMA5A,RGCC,NRARP,BTG1,HK2,HSPB1,SFRP2,CXCR4,TSPAN18,HES1,ZNF703,HES5,AAMP,GPER1,IGFBP5,CCN1,FAM89B,LGR6	22/-
14_Member	GO Biological Processes	GO:0001936	regulation of endothelial cell proliferation	-3.18064	-0.881644	3164,3725,4192,6678,9037,28984,441478	NR4A1,JUN,MDK,SPARC,SEMA5A,RGCC,NRARP	7/91
14_Member	GO Biological Processes	GO:1901342	regulation of vasculature development	-2.83784	-0.656379	694,3099,3315,4192,6423,6678,7852,9037,28984,90139	BTG1,HK2,HSPB1,MDK,SFRP2,SPARC,CXCR4,SEMA5A,RGCC,TSPAN18	10/199
14_Member	GO Biological Processes	GO:1904018	positive regulation of vasculature development	-2.76634	-0.606708	694,3099,3315,4192,6423,7852,9037	BTG1,HK2,HSPB1,MDK,SFRP2,CXCR4,SEMA5A	7/107
14_Member	GO Biological Processes	GO:0050678	regulation of epithelial cell proliferation	-2.7491	-0.593703	3164,3280,3725,4192,6423,6678,9037,28984,80139,388585,441478	NR4A1,HES1,JUN,MDK,SFRP2,SPARC,SEMA5A,RGCC,ZNF703,HES5,NRARP	11/240
14_Member	GO Biological Processes	GO:0001938	positive regulation of endothelial cell proliferation	-2.4066	-0.368701	3164,3725,4192,9037,441478	NR4A1,JUN,MDK,SEMA5A,NRARP	5/65
14_Member	GO Biological Processes	GO:0045765	regulation of angiogenesis	-2.37332	-0.344965	694,3099,3315,4192,6423,6678,9037,28984,90139	BTG1,HK2,HSPB1,MDK,SFRP2,SPARC,SEMA5A,RGCC,TSPAN18	9/194
14_Member	GO Biological Processes	GO:0045766	positive regulation of angiogenesis	-2.19343	-0.223852	694,3099,3315,4192,6423,9037	BTG1,HK2,HSPB1,MDK,SFRP2,SEMA5A	6/103
14_Member	GO Biological Processes	GO:0030335	positive regulation of cell migration	-2.06037	-0.142561	14,2852,3315,3488,3491,3725,4192,6678,7852,9037,23625,59352,80139	AAMP,GPER1,HSPB1,IGFBP5,CCN1,JUN,MDK,SPARC,CXCR4,SEMA5A,FAM89B,LGR6,ZNF703	13/380
15_Summary	GO Biological Processes	GO:0071396	cellular response to lipid	-2.99355	-0.750105	1051,2353,2852,3280,3303,3304,3399,3638,6696,7477,8140,51079,54623,80139,1843,3725,3726,4192	CEBPB,FOS,GPER1,HES1,HSPA1A,HSPA1B,ID3,INSIG1,SPP1,WNT7B,SLC7A5,NDUFA13,PAF1,ZNF703,DUSP1,JUN,JUNB,MDK	18/-
15_Member	GO Biological Processes	GO:0071396	cellular response to lipid	-2.99355	-0.750105	1051,2353,2852,3280,3303,3304,3399,3638,6696,7477,8140,51079,54623,80139	CEBPB,FOS,GPER1,HES1,HSPA1A,HSPA1B,ID3,INSIG1,SPP1,WNT7B,SLC7A5,NDUFA13,PAF1,ZNF703	14/333
15_Member	GO Biological Processes	GO:0048545	response to steroid hormone	-2.92091	-0.697161	1843,2353,2852,3303,3304,3725,3726,4192,6696,7477	DUSP1,FOS,GPER1,HSPA1A,HSPA1B,JUN,JUNB,MDK,SPP1,WNT7B	10/194
16_Summary	GO Biological Processes	GO:1903706	regulation of hemopoiesis	-2.89434	-0.688742	100,1051,2353,3106,3303,3304,3398,3726,4192,6659,54623,441478	ADA,CEBPB,FOS,HLA-B,HSPA1A,HSPA1B,ID2,JUNB,MDK,SOX4,PAF1,NRARP	12/-
16_Member	GO Biological Processes	GO:1903706	regulation of hemopoiesis	-2.89434	-0.688742	100,1051,2353,3106,3303,3304,3398,3726,4192,6659,54623,441478	ADA,CEBPB,FOS,HLA-B,HSPA1A,HSPA1B,ID2,JUNB,MDK,SOX4,PAF1,NRARP	12/266
16_Member	GO Biological Processes	GO:1902105	regulation of leukocyte differentiation	-2.24587	-0.259483	100,1051,2353,3106,3398,3726,4192,6659,441478	ADA,CEBPB,FOS,HLA-B,ID2,JUNB,MDK,SOX4,NRARP	9/203
17_Summary	GO Biological Processes	GO:0006123	mitochondrial electron transport, cytochrome c to oxygen	-2.87925	-0.688742	1327,1329,54205	COX4I1,COX5B,CYCS	3/-
17_Member	GO Biological Processes	GO:0006123	mitochondrial electron transport, cytochrome c to oxygen	-2.87925	-0.688742	1327,1329,54205	COX4I1,COX5B,CYCS	3/14
18_Summary	GO Biological Processes	GO:0032328	alanine transport	-2.87925	-0.688742	8140,55089,81539	SLC7A5,SLC38A4,SLC38A1	3/-
18_Member	GO Biological Processes	GO:0032328	alanine transport	-2.87925	-0.688742	8140,55089,81539	SLC7A5,SLC38A4,SLC38A1	3/14
18_Member	GO Biological Processes	GO:0089718	amino acid import across plasma membrane	-2.08708	-0.164364	8140,55089,81539	SLC7A5,SLC38A4,SLC38A1	3/26
19_Summary	GO Biological Processes	GO:0010656	negative regulation of muscle cell apoptotic process	-2.7294	-0.591103	4192,6423,8140,10273	MDK,SFRP2,SLC7A5,STUB1	4/-
19_Member	GO Biological Processes	GO:0010656	negative regulation of muscle cell apoptotic process	-2.7294	-0.591103	4192,6423,8140,10273	MDK,SFRP2,SLC7A5,STUB1	4/33
20_Summary	GO Biological Processes	GO:0045662	negative regulation of myoblast differentiation	-2.62332	-0.523278	1649,3399,6659,694	DDIT3,ID3,SOX4,BTG1	4/-
20_Member	GO Biological Processes	GO:0045662	negative regulation of myoblast differentiation	-2.62332	-0.523278	1649,3399,6659	DDIT3,ID3,SOX4	3/17
20_Member	GO Biological Processes	GO:0045661	regulation of myoblast differentiation	-2.13368	-0.195896	694,1649,3399,6659	BTG1,DDIT3,ID3,SOX4	4/48

## Sheet: End
GroupID	Category	Term	Description	LogP	Log(q-value)	Genes	Symbols	InTerm_InList
1_Summary	GO Biological Processes	GO:0002181	cytoplasmic translation	-10.1302	-5.96197	6129,6137,6159,6201,6202,6205,6217,8665,9349,23521,6635	RPL7,RPL13,RPL29,RPS7,RPS8,RPS11,RPS16,EIF3F,RPL23,RPL13A,SNRPE	11/-
1_Member	GO Biological Processes	GO:0002181	cytoplasmic translation	-10.1302	-5.96197	6129,6137,6159,6201,6202,6205,6217,8665,9349,23521	RPL7,RPL13,RPL29,RPS7,RPS8,RPS11,RPS16,EIF3F,RPL23,RPL13A	10/153
1_Member	GO Biological Processes	GO:0006412	translation	-6.61215	-2.74495	6129,6137,6159,6201,6202,6205,6217,8665,9349,23521	RPL7,RPL13,RPL29,RPS7,RPS8,RPS11,RPS16,EIF3F,RPL23,RPL13A	10/355
1_Member	GO Biological Processes	GO:0022613	ribonucleoprotein complex biogenesis	-3.7388	-0.152384	6129,6201,6202,6205,6217,6635,8665	RPL7,RPS7,RPS8,RPS11,RPS16,SNRPE,EIF3F	7/354
1_Member	GO Biological Processes	GO:0042274	ribosomal small subunit biogenesis	-3.71856	-0.152384	6201,6202,6205,6217	RPS7,RPS8,RPS11,RPS16	4/84
1_Member	GO Biological Processes	GO:0042254	ribosome biogenesis	-2.94405	0	6129,6201,6202,6205,6217	RPL7,RPS7,RPS8,RPS11,RPS16	5/232
1_Member	GO Biological Processes	GO:0006364	rRNA processing	-2.6367	0	6129,6201,6202,6217	RPL7,RPS7,RPS8,RPS16	4/163
1_Member	GO Biological Processes	GO:0016072	rRNA metabolic process	-2.38097	0	6129,6201,6202,6217	RPL7,RPS7,RPS8,RPS16	4/192
2_Summary	GO Biological Processes	GO:0032835	glomerulus development	-3.20439	0	1285,1286,5159	COL4A3,COL4A4,PDGFRB	3/-
2_Member	GO Biological Processes	GO:0032835	glomerulus development	-3.20439	0	1285,1286,5159	COL4A3,COL4A4,PDGFRB	3/49
2_Member	GO Biological Processes	GO:0072006	nephron development	-2.36343	0	1285,1286,5159	COL4A3,COL4A4,PDGFRB	3/96
3_Summary	GO Biological Processes	GO:0016032	viral process	-2.35705	0	1508,6741,7913,8665	CTSB,SSB,DEK,EIF3F	4/-
3_Member	GO Biological Processes	GO:0016032	viral process	-2.35705	0	1508,6741,7913,8665	CTSB,SSB,DEK,EIF3F	4/195
4_Summary	GO Biological Processes	GO:0060326	cell chemotaxis	-2.35082	0	5159,6387,23521	PDGFRB,CXCL12,RPL13A	3/-
4_Member	GO Biological Processes	GO:0060326	cell chemotaxis	-2.35082	0	5159,6387,23521	PDGFRB,CXCL12,RPL13A	3/97

## Sheet: Exc
GroupID	Category	Term	Description	LogP	Log(q-value)	Genes	Symbols	InTerm_InList
1_Summary	GO Biological Processes	GO:0009060	aerobic respiration	-37.534	-33.3658	226,506,513,514,522,539,1327,1329,1337,1340,1347,1349,1350,1537,2026,2597,2647,3420,3421,3939,4190,4191,4695,4697,4700,4702,4708,4709,4710,4713,4714,4715,4716,4718,4720,4722,4723,4725,4726,5223,5230,5901,7167,7381,7386,7388,9377,9551,10476,30968,51079,54205,54539,55967,126328,374291,790955,2109,291,292,481,516,518,533,534,537,9550,10159,155066,4504,5502,7425,10063,57215,93974,9556,3615,4830,2987,…	ALDOA,ATP5F1B,ATP5F1D,ATP5F1E,ATP5PF,ATP5PO,COX4I1,COX5B,COX6A1,COX6B1,COX7A2,COX7B,COX7C,CYC1,ENO2,GAPDH,BLOC1S1,IDH3B,IDH3G,LDHA,MDH1,MDH2,NDUFA2,NDUFA4,NDUFA6,NDUFA8,NDUFB2,NDUFB3,NDUFB4,NDUFB7,NDUFB8,NDUFB9,NDUFB10,NDUFC2,NDUFS2,NDUFS3,NDUFV1,NDUFS5,NDUFS6,PGAM1,PGK1,RAN,TPI1,UQCRB,UQCRFS1,UQCRH,COX5A,ATP5MF,ATP5PD,STOML2,NDUFA13,CYCS,NDUFB11,NDUFA12,NDUFA11,NDUFS7,UQCC3,ETFB,SLC25A4,SLC25A5,…	103/-
1_Member	GO Biological Processes	GO:0009060	aerobic respiration	-37.534	-33.3658	226,506,513,514,522,539,1327,1329,1337,1340,1347,1349,1350,1537,2026,2597,2647,3420,3421,3939,4190,4191,4695,4697,4700,4702,4708,4709,4710,4713,4714,4715,4716,4718,4720,4722,4723,4725,4726,5223,5230,5901,7167,7381,7386,7388,9377,9551,10476,30968,51079,54205,54539,55967,126328,374291,790955	ALDOA,ATP5F1B,ATP5F1D,ATP5F1E,ATP5PF,ATP5PO,COX4I1,COX5B,COX6A1,COX6B1,COX7A2,COX7B,COX7C,CYC1,ENO2,GAPDH,BLOC1S1,IDH3B,IDH3G,LDHA,MDH1,MDH2,NDUFA2,NDUFA4,NDUFA6,NDUFA8,NDUFB2,NDUFB3,NDUFB4,NDUFB7,NDUFB8,NDUFB9,NDUFB10,NDUFC2,NDUFS2,NDUFS3,NDUFV1,NDUFS5,NDUFS6,PGAM1,PGK1,RAN,TPI1,UQCRB,UQCRFS1,UQCRH,COX5A,ATP5MF,ATP5PD,STOML2,NDUFA13,CYCS,NDUFB11,NDUFA12,NDUFA11,NDUFS7,UQCC3	57/152
1_Member	GO Biological Processes	GO:0006119	oxidative phosphorylation	-36.4924	-32.6252	506,513,514,522,539,1327,1329,1337,1340,1347,1349,1350,1537,4695,4697,4700,4702,4708,4709,4710,4713,4714,4715,4716,4718,4720,4722,4723,4725,4726,7381,7386,7388,9377,9551,10476,30968,51079,54205,54539,55967,126328,374291,790955	ATP5F1B,ATP5F1D,ATP5F1E,ATP5PF,ATP5PO,COX4I1,COX5B,COX6A1,COX6B1,COX7A2,COX7B,COX7C,CYC1,NDUFA2,NDUFA4,NDUFA6,NDUFA8,NDUFB2,NDUFB3,NDUFB4,NDUFB7,NDUFB8,NDUFB9,NDUFB10,NDUFC2,NDUFS2,NDUFS3,NDUFV1,NDUFS5,NDUFS6,UQCRB,UQCRFS1,UQCRH,COX5A,ATP5MF,ATP5PD,STOML2,NDUFA13,CYCS,NDUFB11,NDUFA12,NDUFA11,NDUFS7,UQCC3	44/85
1_Member	GO Biological Processes	GO:0045333	cellular respiration	-34.7294	-31.0383	226,506,513,514,522,539,1327,1329,1337,1340,1347,1349,1350,1537,2026,2109,2597,2647,3420,3421,3939,4190,4191,4695,4697,4700,4702,4708,4709,4710,4713,4714,4715,4716,4718,4720,4722,4723,4725,4726,5223,5230,5901,7167,7381,7386,7388,9377,9551,10476,30968,51079,54205,54539,55967,126328,374291,790955	ALDOA,ATP5F1B,ATP5F1D,ATP5F1E,ATP5PF,ATP5PO,COX4I1,COX5B,COX6A1,COX6B1,COX7A2,COX7B,COX7C,CYC1,ENO2,ETFB,GAPDH,BLOC1S1,IDH3B,IDH3G,LDHA,MDH1,MDH2,NDUFA2,NDUFA4,NDUFA6,NDUFA8,NDUFB2,NDUFB3,NDUFB4,NDUFB7,NDUFB8,NDUFB9,NDUFB10,NDUFC2,NDUFS2,NDUFS3,NDUFV1,NDUFS5,NDUFS6,PGAM1,PGK1,RAN,TPI1,UQCRB,UQCRFS1,UQCRH,COX5A,ATP5MF,ATP5PD,STOML2,NDUFA13,CYCS,NDUFB11,NDUFA12,NDUFA11,NDUFS7,UQCC3	58/175
1_Member	GO Biological Processes	GO:1902600	proton transmembrane transport	-29.5027	-26.0335	291,292,481,506,513,514,516,518,522,533,534,537,539,1327,1329,1340,1347,1349,1537,4695,4697,4700,4702,4708,4709,4710,4713,4714,4715,4716,4718,4720,4722,4723,4725,4726,7386,7388,9377,9550,9551,10159,10476,55967,155066,374291	SLC25A4,SLC25A5,ATP1B1,ATP5F1B,ATP5F1D,ATP5F1E,ATP5MC1,ATP5MC3,ATP5PF,ATP6V0B,ATP6V1G2,ATP6AP1,ATP5PO,COX4I1,COX5B,COX6B1,COX7A2,COX7B,CYC1,NDUFA2,NDUFA4,NDUFA6,NDUFA8,NDUFB2,NDUFB3,NDUFB4,NDUFB7,NDUFB8,NDUFB9,NDUFB10,NDUFC2,NDUFS2,NDUFS3,NDUFV1,NDUFS5,NDUFS6,UQCRFS1,UQCRH,COX5A,ATP6V1G1,ATP5MF,ATP6AP2,ATP5PD,NDUFA12,ATP6V0E2,NDUFS7	46/127
1_Member	GO Biological Processes	GO:0006091	generation of precursor metabolites and energy	-29.1512	-25.7611	226,291,506,513,514,522,539,1327,1329,1337,1340,1347,1349,1350,1537,2026,2109,2597,2647,3420,3421,3939,4190,4191,4504,4695,4697,4700,4702,4708,4709,4710,4713,4714,4715,4716,4718,4720,4722,4723,4725,4726,5223,5230,5502,5901,7167,7381,7386,7388,7425,9377,9551,10063,10476,30968,51079,54205,54539,55967,57215,93974,126328,374291,790955	ALDOA,SLC25A4,ATP5F1B,ATP5F1D,ATP5F1E,ATP5PF,ATP5PO,COX4I1,COX5B,COX6A1,COX6B1,COX7A2,COX7B,COX7C,CYC1,ENO2,ETFB,GAPDH,BLOC1S1,IDH3B,IDH3G,LDHA,MDH1,MDH2,MT3,NDUFA2,NDUFA4,NDUFA6,NDUFA8,NDUFB2,NDUFB3,NDUFB4,NDUFB7,NDUFB8,NDUFB9,NDUFB10,NDUFC2,NDUFS2,NDUFS3,NDUFV1,NDUFS5,NDUFS6,PGAM1,PGK1,PPP1R1A,RAN,TPI1,UQCRB,UQCRFS1,UQCRH,VGF,COX5A,ATP5MF,COX17,ATP5PD,STOML2,NDUFA13,CYCS,NDUFB11,NDUFA12,THAP11,…	65/275
1_Member	GO Biological Processes	GO:0015980	energy derivation by oxidation of organic compounds	-28.8614	-25.5383	226,506,513,514,522,539,1327,1329,1337,1340,1347,1349,1350,1537,2026,2109,2597,2647,3420,3421,3939,4190,4191,4504,4695,4697,4700,4702,4708,4709,4710,4713,4714,4715,4716,4718,4720,4722,4723,4725,4726,5223,5230,5502,5901,7167,7381,7386,7388,9377,9551,10476,30968,51079,54205,54539,55967,126328,374291,790955	ALDOA,ATP5F1B,ATP5F1D,ATP5F1E,ATP5PF,ATP5PO,COX4I1,COX5B,COX6A1,COX6B1,COX7A2,COX7B,COX7C,CYC1,ENO2,ETFB,GAPDH,BLOC1S1,IDH3B,IDH3G,LDHA,MDH1,MDH2,MT3,NDUFA2,NDUFA4,NDUFA6,NDUFA8,NDUFB2,NDUFB3,NDUFB4,NDUFB7,NDUFB8,NDUFB9,NDUFB10,NDUFC2,NDUFS2,NDUFS3,NDUFV1,NDUFS5,NDUFS6,PGAM1,PGK1,PPP1R1A,RAN,TPI1,UQCRB,UQCRFS1,UQCRH,COX5A,ATP5MF,ATP5PD,STOML2,NDUFA13,CYCS,NDUFB11,NDUFA12,NDUFA11,NDUFS7,UQCC3	60/235
1_Member	GO Biological Processes	GO:0015986	proton motive force-driven ATP synthesis	-28.468	-25.254	506,513,514,516,518,522,539,4695,4700,4702,4708,4709,4710,4713,4714,4715,4716,4718,4720,4722,4723,4725,4726,9551,9556,10476,30968,51079,54539,55967,126328,374291	ATP5F1B,ATP5F1D,ATP5F1E,ATP5MC1,ATP5MC3,ATP5PF,ATP5PO,NDUFA2,NDUFA6,NDUFA8,NDUFB2,NDUFB3,NDUFB4,NDUFB7,NDUFB8,NDUFB9,NDUFB10,NDUFC2,NDUFS2,NDUFS3,NDUFV1,NDUFS5,NDUFS6,ATP5MF,ATP5MJ,ATP5PD,STOML2,NDUFA13,NDUFB11,NDUFA12,NDUFA11,NDUFS7	32/56
1_Member	GO Biological Processes	GO:0042773	ATP synthesis coupled electron transport	-28.1613	-25.0345	1327,1329,1337,1340,1347,1349,1350,1537,4695,4697,4700,4702,4708,4709,4710,4713,4714,4715,4716,4718,4720,4722,4723,4725,4726,7381,7386,7388,9377,54205,55967,126328,374291,790955	COX4I1,COX5B,COX6A1,COX6B1,COX7A2,COX7B,COX7C,CYC1,NDUFA2,NDUFA4,NDUFA6,NDUFA8,NDUFB2,NDUFB3,NDUFB4,NDUFB7,NDUFB8,NDUFB9,NDUFB10,NDUFC2,NDUFS2,NDUFS3,NDUFV1,NDUFS5,NDUFS6,UQCRB,UQCRFS1,UQCRH,COX5A,CYCS,NDUFA12,NDUFA11,NDUFS7,UQCC3	34/66
1_Member	GO Biological Processes	GO:0042775	mitochondrial ATP synthesis coupled electron transport	-28.1613	-25.0345	1327,1329,1337,1340,1347,1349,1350,1537,4695,4697,4700,4702,4708,4709,4710,4713,4714,4715,4716,4718,4720,4722,4723,4725,4726,7381,7386,7388,9377,54205,55967,126328,374291,790955	COX4I1,COX5B,COX6A1,COX6B1,COX7A2,COX7B,COX7C,CYC1,NDUFA2,NDUFA4,NDUFA6,NDUFA8,NDUFB2,NDUFB3,NDUFB4,NDUFB7,NDUFB8,NDUFB9,NDUFB10,NDUFC2,NDUFS2,NDUFS3,NDUFV1,NDUFS5,NDUFS6,UQCRB,UQCRFS1,UQCRH,COX5A,CYCS,NDUFA12,NDUFA11,NDUFS7,UQCC3	34/66
1_Member	GO Biological Processes	GO:0009206	purine ribonucleoside triphosphate biosynthetic process	-28.1161	-25.0271	226,506,513,514,516,518,522,539,3615,4695,4700,4702,4708,4709,4710,4713,4714,4715,4716,4718,4720,4722,4723,4725,4726,4830,9551,9556,10476,30968,51079,54539,55967,126328,374291,790955	ALDOA,ATP5F1B,ATP5F1D,ATP5F1E,ATP5MC1,ATP5MC3,ATP5PF,ATP5PO,IMPDH2,NDUFA2,NDUFA6,NDUFA8,NDUFB2,NDUFB3,NDUFB4,NDUFB7,NDUFB8,NDUFB9,NDUFB10,NDUFC2,NDUFS2,NDUFS3,NDUFV1,NDUFS5,NDUFS6,NME1,ATP5MF,ATP5MJ,ATP5PD,STOML2,NDUFA13,NDUFB11,NDUFA12,NDUFA11,NDUFS7,UQCC3	36/76
1_Member	GO Biological Processes	GO:0019646	aerobic electron transport chain	-27.9619	-24.9076	1327,1329,1337,1340,1347,1349,1350,1537,4695,4697,4700,4702,4708,4709,4710,4713,4714,4715,4716,4718,4720,4722,4723,4725,4726,7381,7386,7388,9377,54205,126328,374291,790955	COX4I1,COX5B,COX6A1,COX6B1,COX7A2,COX7B,COX7C,CYC1,NDUFA2,NDUFA4,NDUFA6,NDUFA8,NDUFB2,NDUFB3,NDUFB4,NDUFB7,NDUFB8,NDUFB9,NDUFB10,NDUFC2,NDUFS2,NDUFS3,NDUFV1,NDUFS5,NDUFS6,UQCRB,UQCRFS1,UQCRH,COX5A,CYCS,NDUFA11,NDUFS7,UQCC3	33/62
1_Member	GO Biological Processes	GO:0006754	ATP biosynthetic process	-27.8717	-24.8682	226,506,513,514,516,518,522,539,4695,4700,4702,4708,4709,4710,4713,4714,4715,4716,4718,4720,4722,4723,4725,4726,9551,9556,10476,30968,51079,54539,55967,126328,374291,790955	ALDOA,ATP5F1B,ATP5F1D,ATP5F1E,ATP5MC1,ATP5MC3,ATP5PF,ATP5PO,NDUFA2,NDUFA6,NDUFA8,NDUFB2,NDUFB3,NDUFB4,NDUFB7,NDUFB8,NDUFB9,NDUFB10,NDUFC2,NDUFS2,NDUFS3,NDUFV1,NDUFS5,NDUFS6,ATP5MF,ATP5MJ,ATP5PD,STOML2,NDUFA13,NDUFB11,NDUFA12,NDUFA11,NDUFS7,UQCC3	34/67
1_Member	GO Biological Processes	GO:0009145	purine nucleoside triphosphate biosynthetic process	-27.8604	-24.8682	226,506,513,514,516,518,522,539,3615,4695,4700,4702,4708,4709,4710,4713,4714,4715,4716,4718,4720,4722,4723,4725,4726,4830,9551,9556,10476,30968,51079,54539,55967,126328,374291,790955	ALDOA,ATP5F1B,ATP5F1D,ATP5F1E,ATP5MC1,ATP5MC3,ATP5PF,ATP5PO,IMPDH2,NDUFA2,NDUFA6,NDUFA8,NDUFB2,NDUFB3,NDUFB4,NDUFB7,NDUFB8,NDUFB9,NDUFB10,NDUFC2,NDUFS2,NDUFS3,NDUFV1,NDUFS5,NDUFS6,NME1,ATP5MF,ATP5MJ,ATP5PD,STOML2,NDUFA13,NDUFB11,NDUFA12,NDUFA11,NDUFS7,UQCC3	36/77
1_Member	GO Biological Processes	GO:0009201	ribonucleoside triphosphate biosynthetic process	-26.8843	-23.9202	226,506,513,514,516,518,522,539,3615,4695,4700,4702,4708,4709,4710,4713,4714,4715,4716,4718,4720,4722,4723,4725,4726,4830,9551,9556,10476,30968,51079,54539,55967,126328,374291,790955	ALDOA,ATP5F1B,ATP5F1D,ATP5F1E,ATP5MC1,ATP5MC3,ATP5PF,ATP5PO,IMPDH2,NDUFA2,NDUFA6,NDUFA8,NDUFB2,NDUFB3,NDUFB4,NDUFB7,NDUFB8,NDUFB9,NDUFB10,NDUFC2,NDUFS2,NDUFS3,NDUFV1,NDUFS5,NDUFS6,NME1,ATP5MF,ATP5MJ,ATP5PD,STOML2,NDUFA13,NDUFB11,NDUFA12,NDUFA11,NDUFS7,UQCC3	36/81
1_Member	GO Biological Processes	GO:0022904	respiratory electron transport chain	-25.8569	-22.9192	1327,1329,1337,1340,1347,1349,1350,1537,2109,4695,4697,4700,4702,4708,4709,4710,4713,4714,4715,4716,4718,4720,4722,4723,4725,4726,7381,7386,7388,9377,54205,55967,126328,374291,790955	COX4I1,COX5B,COX6A1,COX6B1,COX7A2,COX7B,COX7C,CYC1,ETFB,NDUFA2,NDUFA4,NDUFA6,NDUFA8,NDUFB2,NDUFB3,NDUFB4,NDUFB7,NDUFB8,NDUFB9,NDUFB10,NDUFC2,NDUFS2,NDUFS3,NDUFV1,NDUFS5,NDUFS6,UQCRB,UQCRFS1,UQCRH,COX5A,CYCS,NDUFA12,NDUFA11,NDUFS7,UQCC3	35/80
1_Member	GO Biological Processes	GO:0042776	proton motive force-driven mitochondrial ATP synthesis	-25.7494	-22.8364	506,513,514,522,539,4695,4700,4702,4708,4709,4710,4713,4714,4715,4716,4718,4720,4722,4723,4725,4726,9551,10476,30968,51079,54539,55967,126328,374291	ATP5F1B,ATP5F1D,ATP5F1E,ATP5PF,ATP5PO,NDUFA2,NDUFA6,NDUFA8,NDUFB2,NDUFB3,NDUFB4,NDUFB7,NDUFB8,NDUFB9,NDUFB10,NDUFC2,NDUFS2,NDUFS3,NDUFV1,NDUFS5,NDUFS6,ATP5MF,ATP5PD,STOML2,NDUFA13,NDUFB11,NDUFA12,NDUFA11,NDUFS7	29/51
1_Member	GO Biological Processes	GO:0022900	electron transport chain	-25.5444	-22.6549	1327,1329,1337,1340,1347,1349,1350,1537,2109,4695,4697,4700,4702,4708,4709,4710,4713,4714,4715,4716,4718,4720,4722,4723,4725,4726,7381,7386,7388,9377,54205,55967,57215,126328,374291,790955	COX4I1,COX5B,COX6A1,COX6B1,COX7A2,COX7B,COX7C,CYC1,ETFB,NDUFA2,NDUFA4,NDUFA6,NDUFA8,NDUFB2,NDUFB3,NDUFB4,NDUFB7,NDUFB8,NDUFB9,NDUFB10,NDUFC2,NDUFS2,NDUFS3,NDUFV1,NDUFS5,NDUFS6,UQCRB,UQCRFS1,UQCRH,COX5A,CYCS,NDUFA12,THAP11,NDUFA11,NDUFS7,UQCC3	36/87
1_Member	GO Biological Processes	GO:0009142	nucleoside triphosphate biosynthetic process	-25.3339	-22.4667	226,506,513,514,516,518,522,539,3615,4695,4700,4702,4708,4709,4710,4713,4714,4715,4716,4718,4720,4722,4723,4725,4726,4830,9551,9556,10476,30968,51079,54539,55967,126328,374291,790955	ALDOA,ATP5F1B,ATP5F1D,ATP5F1E,ATP5MC1,ATP5MC3,ATP5PF,ATP5PO,IMPDH2,NDUFA2,NDUFA6,NDUFA8,NDUFB2,NDUFB3,NDUFB4,NDUFB7,NDUFB8,NDUFB9,NDUFB10,NDUFC2,NDUFS2,NDUFS3,NDUFV1,NDUFS5,NDUFS6,NME1,ATP5MF,ATP5MJ,ATP5PD,STOML2,NDUFA13,NDUFB11,NDUFA12,NDUFA11,NDUFS7,UQCC3	36/88
1_Member	GO Biological Processes	GO:0009144	purine nucleoside triphosphate metabolic process	-24.7975	-21.9515	226,481,506,513,514,516,518,522,539,2026,2597,2987,3615,3939,4695,4700,4702,4708,4709,4710,4713,4714,4715,4716,4718,4720,4722,4723,4725,4726,4830,5223,5230,5901,7167,9551,9556,10476,30968,51079,54539,55270,55967,126328,374291,790955	ALDOA,ATP1B1,ATP5F1B,ATP5F1D,ATP5F1E,ATP5MC1,ATP5MC3,ATP5PF,ATP5PO,ENO2,GAPDH,GUK1,IMPDH2,LDHA,NDUFA2,NDUFA6,NDUFA8,NDUFB2,NDUFB3,NDUFB4,NDUFB7,NDUFB8,NDUFB9,NDUFB10,NDUFC2,NDUFS2,NDUFS3,NDUFV1,NDUFS5,NDUFS6,NME1,PGAM1,PGK1,RAN,TPI1,ATP5MF,ATP5MJ,ATP5PD,STOML2,NDUFA13,NDUFB11,NUDT15,NDUFA12,NDUFA11,NDUFS7,UQCC3	46/158
1_Member	GO Biological Processes	GO:0046034	ATP metabolic process	-24.3679	-21.5421	226,481,506,513,514,516,518,522,539,2026,2597,3939,4695,4700,4702,4708,4709,4710,4713,4714,4715,4716,4718,4720,4722,4723,4725,4726,5223,5230,5901,7167,9551,9556,10476,30968,51079,54539,55967,126328,374291,790955	ALDOA,ATP1B1,ATP5F1B,ATP5F1D,ATP5F1E,ATP5MC1,ATP5MC3,ATP5PF,ATP5PO,ENO2,GAPDH,LDHA,NDUFA2,NDUFA6,NDUFA8,NDUFB2,NDUFB3,NDUFB4,NDUFB7,NDUFB8,NDUFB9,NDUFB10,NDUFC2,NDUFS2,NDUFS3,NDUFV1,NDUFS5,NDUFS6,PGAM1,PGK1,RAN,TPI1,ATP5MF,ATP5MJ,ATP5PD,STOML2,NDUFA13,NDUFB11,NDUFA12,NDUFA11,NDUFS7,UQCC3	42/132
1_Member	GO Biological Processes	GO:0009141	nucleoside triphosphate metabolic process	-24.1263	-21.3198	226,481,506,513,514,516,518,522,539,2026,2597,2987,3615,3939,4695,4700,4702,4708,4709,4710,4713,4714,4715,4716,4718,4720,4722,4723,4725,4726,4830,5223,5230,5901,7167,9551,9556,10476,30968,51079,54539,55270,55967,79077,126328,374291,790955	ALDOA,ATP1B1,ATP5F1B,ATP5F1D,ATP5F1E,ATP5MC1,ATP5MC3,ATP5PF,ATP5PO,ENO2,GAPDH,GUK1,IMPDH2,LDHA,NDUFA2,NDUFA6,NDUFA8,NDUFB2,NDUFB3,NDUFB4,NDUFB7,NDUFB8,NDUFB9,NDUFB10,NDUFC2,NDUFS2,NDUFS3,NDUFV1,NDUFS5,NDUFS6,NME1,PGAM1,PGK1,RAN,TPI1,ATP5MF,ATP5MJ,ATP5PD,STOML2,NDUFA13,NDUFB11,NUDT15,NDUFA12,DCTPP1,NDUFA11,NDUFS7,UQCC3	47/171
1_Member	GO Biological Processes	GO:0009205	purine ribonucleoside triphosphate metabolic process	-23.7465	-20.9585	226,481,506,513,514,516,518,522,539,2026,2597,3615,3939,4695,4700,4702,4708,4709,4710,4713,4714,4715,4716,4718,4720,4722,4723,4725,4726,4830,5223,5230,5901,7167,9551,9556,10476,30968,51079,54539,55967,126328,374291,790955	ALDOA,ATP1B1,ATP5F1B,ATP5F1D,ATP5F1E,ATP5MC1,ATP5MC3,ATP5PF,ATP5PO,ENO2,GAPDH,IMPDH2,LDHA,NDUFA2,NDUFA6,NDUFA8,NDUFB2,NDUFB3,NDUFB4,NDUFB7,NDUFB8,NDUFB9,NDUFB10,NDUFC2,NDUFS2,NDUFS3,NDUFV1,NDUFS5,NDUFS6,NME1,PGAM1,PGK1,RAN,TPI1,ATP5MF,ATP5MJ,ATP5PD,STOML2,NDUFA13,NDUFB11,NDUFA12,NDUFA11,NDUFS7,UQCC3	44/151
1_Member	GO Biological Processes	GO:0009152	purine ribonucleotide biosynthetic process	-23.2236	-20.4533	226,353,506,513,514,516,518,522,539,2987,3615,4695,4700,4702,4708,4709,4710,4713,4714,4715,4716,4718,4720,4722,4723,4725,4726,4830,9551,9556,10476,30968,51079,54539,55967,126328,374291,790955	ALDOA,APRT,ATP5F1B,ATP5F1D,ATP5F1E,ATP5MC1,ATP5MC3,ATP5PF,ATP5PO,GUK1,IMPDH2,NDUFA2,NDUFA6,NDUFA8,NDUFB2,NDUFB3,NDUFB4,NDUFB7,NDUFB8,NDUFB9,NDUFB10,NDUFC2,NDUFS2,NDUFS3,NDUFV1,NDUFS5,NDUFS6,NME1,ATP5MF,ATP5MJ,ATP5PD,STOML2,NDUFA13,NDUFB11,NDUFA12,NDUFA11,NDUFS7,UQCC3	38/112
1_Member	GO Biological Processes	GO:0009199	ribonucleoside triphosphate metabolic process	-23.1051	-20.3518	226,481,506,513,514,516,518,522,539,2026,2597,3615,3939,4695,4700,4702,4708,4709,4710,4713,4714,4715,4716,4718,4720,4722,4723,4725,4726,4830,5223,5230,5901,7167,9551,9556,10476,30968,51079,54539,55967,126328,374291,790955	ALDOA,ATP1B1,ATP5F1B,ATP5F1D,ATP5F1E,ATP5MC1,ATP5MC3,ATP5PF,ATP5PO,ENO2,GAPDH,IMPDH2,LDHA,NDUFA2,NDUFA6,NDUFA8,NDUFB2,NDUFB3,NDUFB4,NDUFB7,NDUFB8,NDUFB9,NDUFB10,NDUFC2,NDUFS2,NDUFS3,NDUFV1,NDUFS5,NDUFS6,NME1,PGAM1,PGK1,RAN,TPI1,ATP5MF,ATP5MJ,ATP5PD,STOML2,NDUFA13,NDUFB11,NDUFA12,NDUFA11,NDUFS7,UQCC3	44/156
1_Member	GO Biological Processes	GO:0009260	ribonucleotide biosynthetic process	-21.144	-18.4072	226,353,506,513,514,516,518,522,539,2987,3615,4695,4700,4702,4708,4709,4710,4713,4714,4715,4716,4718,4720,4722,4723,4725,4726,4830,9551,9556,10476,30968,51079,54539,55967,126328,374291,790955	ALDOA,APRT,ATP5F1B,ATP5F1D,ATP5F1E,ATP5MC1,ATP5MC3,ATP5PF,ATP5PO,GUK1,IMPDH2,NDUFA2,NDUFA6,NDUFA8,NDUFB2,NDUFB3,NDUFB4,NDUFB7,NDUFB8,NDUFB9,NDUFB10,NDUFC2,NDUFS2,NDUFS3,NDUFV1,NDUFS5,NDUFS6,NME1,ATP5MF,ATP5MJ,ATP5PD,STOML2,NDUFA13,NDUFB11,NDUFA12,NDUFA11,NDUFS7,UQCC3	38/126
1_Member	GO Biological Processes	GO:0046390	ribose phosphate biosynthetic process	-20.476	-17.7549	226,353,506,513,514,516,518,522,539,2987,3615,4695,4700,4702,4708,4709,4710,4713,4714,4715,4716,4718,4720,4722,4723,4725,4726,4830,9551,9556,10476,30968,51079,54539,55967,126328,374291,790955	ALDOA,APRT,ATP5F1B,ATP5F1D,ATP5F1E,ATP5MC1,ATP5MC3,ATP5PF,ATP5PO,GUK1,IMPDH2,NDUFA2,NDUFA6,NDUFA8,NDUFB2,NDUFB3,NDUFB4,NDUFB7,NDUFB8,NDUFB9,NDUFB10,NDUFC2,NDUFS2,NDUFS3,NDUFV1,NDUFS5,NDUFS6,NME1,ATP5MF,ATP5MJ,ATP5PD,STOML2,NDUFA13,NDUFB11,NDUFA12,NDUFA11,NDUFS7,UQCC3	38/131
1_Member	GO Biological Processes	GO:0006163	purine nucleotide metabolic process	-20.1322	-17.4264	226,353,481,506,513,514,516,518,522,539,2026,2597,2987,3094,3615,3939,4190,4191,4695,4700,4702,4708,4709,4710,4713,4714,4715,4716,4718,4720,4722,4723,4725,4726,4830,5223,5230,5901,7167,8402,9551,9556,10476,10591,30833,30968,51079,51181,54539,55270,55967,126328,374291,790955	ALDOA,APRT,ATP1B1,ATP5F1B,ATP5F1D,ATP5F1E,ATP5MC1,ATP5MC3,ATP5PF,ATP5PO,ENO2,GAPDH,GUK1,HINT1,IMPDH2,LDHA,MDH1,MDH2,NDUFA2,NDUFA6,NDUFA8,NDUFB2,NDUFB3,NDUFB4,NDUFB7,NDUFB8,NDUFB9,NDUFB10,NDUFC2,NDUFS2,NDUFS3,NDUFV1,NDUFS5,NDUFS6,NME1,PGAM1,PGK1,RAN,TPI1,SLC25A11,ATP5MF,ATP5MJ,ATP5PD,DNPH1,NT5C,STOML2,NDUFA13,DCXR,NDUFB11,NUDT15,NDUFA12,NDUFA11,NDUFS7,UQCC3	54/275
1_Member	GO Biological Processes	GO:0009150	purine ribonucleotide metabolic process	-20.1142	-17.4231	226,353,481,506,513,514,516,518,522,539,2026,2597,2987,3094,3615,3939,4695,4700,4702,4708,4709,4710,4713,4714,4715,4716,4718,4720,4722,4723,4725,4726,4830,5223,5230,5901,7167,9551,9556,10476,30833,30968,51079,54539,55967,126328,374291,790955	ALDOA,APRT,ATP1B1,ATP5F1B,ATP5F1D,ATP5F1E,ATP5MC1,ATP5MC3,ATP5PF,ATP5PO,ENO2,GAPDH,GUK1,HINT1,IMPDH2,LDHA,NDUFA2,NDUFA6,NDUFA8,NDUFB2,NDUFB3,NDUFB4,NDUFB7,NDUFB8,NDUFB9,NDUFB10,NDUFC2,NDUFS2,NDUFS3,NDUFV1,NDUFS5,NDUFS6,NME1,PGAM1,PGK1,RAN,TPI1,ATP5MF,ATP5MJ,ATP5PD,NT5C,STOML2,NDUFA13,NDUFB11,NDUFA12,NDUFA11,NDUFS7,UQCC3	48/218
1_Member	GO Biological Processes	GO:0006164	purine nucleotide biosynthetic process	-19.7184	-17.0416	226,353,506,513,514,516,518,522,539,2987,3615,4695,4700,4702,4708,4709,4710,4713,4714,4715,4716,4718,4720,4722,4723,4725,4726,4830,9551,9556,10476,30968,51079,54539,55967,126328,374291,790955	ALDOA,APRT,ATP5F1B,ATP5F1D,ATP5F1E,ATP5MC1,ATP5MC3,ATP5PF,ATP5PO,GUK1,IMPDH2,NDUFA2,NDUFA6,NDUFA8,NDUFB2,NDUFB3,NDUFB4,NDUFB7,NDUFB8,NDUFB9,NDUFB10,NDUFC2,NDUFS2,NDUFS3,NDUFV1,NDUFS5,NDUFS6,NME1,ATP5MF,ATP5MJ,ATP5PD,STOML2,NDUFA13,NDUFB11,NDUFA12,NDUFA11,NDUFS7,UQCC3	38/137
1_Member	GO Biological Processes	GO:0019693	ribose phosphate metabolic process	-18.7964	-16.1333	226,353,481,506,513,514,516,518,522,539,2026,2597,2987,3094,3615,3939,4695,4700,4702,4708,4709,4710,4713,4714,4715,4716,4718,4720,4722,4723,4725,4726,4830,5223,5230,5901,7167,9551,9556,10476,30833,30968,51079,54539,55967,126328,256281,374291,790955	ALDOA,APRT,ATP1B1,ATP5F1B,ATP5F1D,ATP5F1E,ATP5MC1,ATP5MC3,ATP5PF,ATP5PO,ENO2,GAPDH,GUK1,HINT1,IMPDH2,LDHA,NDUFA2,NDUFA6,NDUFA8,NDUFB2,NDUFB3,NDUFB4,NDUFB7,NDUFB8,NDUFB9,NDUFB10,NDUFC2,NDUFS2,NDUFS3,NDUFV1,NDUFS5,NDUFS6,NME1,PGAM1,PGK1,RAN,TPI1,ATP5MF,ATP5MJ,ATP5PD,NT5C,STOML2,NDUFA13,NDUFB11,NDUFA12,NDUFA11,NUDT14,NDUFS7,UQCC3	49/243
1_Member	GO Biological Processes	GO:0009259	ribonucleotide metabolic process	-18.5009	-15.8512	226,353,481,506,513,514,516,518,522,539,2026,2597,2987,3094,3615,3939,4695,4700,4702,4708,4709,4710,4713,4714,4715,4716,4718,4720,4722,4723,4725,4726,4830,5223,5230,5901,7167,9551,9556,10476,30833,30968,51079,54539,55967,126328,374291,790955	ALDOA,APRT,ATP1B1,ATP5F1B,ATP5F1D,ATP5F1E,ATP5MC1,ATP5MC3,ATP5PF,ATP5PO,ENO2,GAPDH,GUK1,HINT1,IMPDH2,LDHA,NDUFA2,NDUFA6,NDUFA8,NDUFB2,NDUFB3,NDUFB4,NDUFB7,NDUFB8,NDUFB9,NDUFB10,NDUFC2,NDUFS2,NDUFS3,NDUFV1,NDUFS5,NDUFS6,NME1,PGAM1,PGK1,RAN,TPI1,ATP5MF,ATP5MJ,ATP5PD,NT5C,STOML2,NDUFA13,NDUFB11,NDUFA12,NDUFA11,NDUFS7,UQCC3	48/237
1_Member	GO Biological Processes	GO:0009117	nucleotide metabolic process	-18.3325	-15.6958	226,353,481,506,513,514,516,518,522,539,2026,2597,2987,3094,3615,3939,4190,4191,4695,4700,4702,4708,4709,4710,4713,4714,4715,4716,4718,4720,4722,4723,4725,4726,4830,5223,5230,5901,7167,8402,9551,9556,10476,10591,30833,30968,51079,51181,54539,55270,55967,79077,126328,128240,374291,790955	ALDOA,APRT,ATP1B1,ATP5F1B,ATP5F1D,ATP5F1E,ATP5MC1,ATP5MC3,ATP5PF,ATP5PO,ENO2,GAPDH,GUK1,HINT1,IMPDH2,LDHA,MDH1,MDH2,NDUFA2,NDUFA6,NDUFA8,NDUFB2,NDUFB3,NDUFB4,NDUFB7,NDUFB8,NDUFB9,NDUFB10,NDUFC2,NDUFS2,NDUFS3,NDUFV1,NDUFS5,NDUFS6,NME1,PGAM1,PGK1,RAN,TPI1,SLC25A11,ATP5MF,ATP5MJ,ATP5PD,DNPH1,NT5C,STOML2,NDUFA13,DCXR,NDUFB11,NUDT15,NDUFA12,DCTPP1,NDUFA11,NAXE,NDUFS7,UQCC3	56/321
1_Member	GO Biological Processes	GO:0009165	nucleotide biosynthetic process	-16.8889	-14.2647	226,353,506,513,514,516,518,522,539,2987,3615,4695,4700,4702,4708,4709,4710,4713,4714,4715,4716,4718,4720,4722,4723,4725,4726,4830,9551,9556,10476,30968,51079,54539,55967,126328,374291,790955	ALDOA,APRT,ATP5F1B,ATP5F1D,ATP5F1E,ATP5MC1,ATP5MC3,ATP5PF,ATP5PO,GUK1,IMPDH2,NDUFA2,NDUFA6,NDUFA8,NDUFB2,NDUFB3,NDUFB4,NDUFB7,NDUFB8,NDUFB9,NDUFB10,NDUFC2,NDUFS2,NDUFS3,NDUFV1,NDUFS5,NDUFS6,NME1,ATP5MF,ATP5MJ,ATP5PD,STOML2,NDUFA13,NDUFB11,NDUFA12,NDUFA11,NDUFS7,UQCC3	38/163
1_Member	GO Biological Processes	GO:0006120	mitochondrial electron transport, NADH to ubiquinone	-16.2069	-13.595	4695,4697,4700,4702,4708,4709,4710,4713,4714,4715,4716,4718,4720,4722,4723,4725,4726,126328,374291	NDUFA2,NDUFA4,NDUFA6,NDUFA8,NDUFB2,NDUFB3,NDUFB4,NDUFB7,NDUFB8,NDUFB9,NDUFB10,NDUFC2,NDUFS2,NDUFS3,NDUFV1,NDUFS5,NDUFS6,NDUFA11,NDUFS7	19/36
1_Member	GO Biological Processes	GO:0072521	purine-containing compound metabolic process	-15.8162	-13.2162	226,353,481,506,513,514,516,518,522,539,2026,2597,2987,3094,3615,3939,4190,4191,4521,4695,4700,4702,4708,4709,4710,4713,4714,4715,4716,4718,4720,4722,4723,4725,4726,4830,5223,5230,5901,7167,8402,9551,9556,10476,10591,30833,30968,51079,51181,54539,55270,55967,126328,254552,374291,790955	ALDOA,APRT,ATP1B1,ATP5F1B,ATP5F1D,ATP5F1E,ATP5MC1,ATP5MC3,ATP5PF,ATP5PO,ENO2,GAPDH,GUK1,HINT1,IMPDH2,LDHA,MDH1,MDH2,NUDT1,NDUFA2,NDUFA6,NDUFA8,NDUFB2,NDUFB3,NDUFB4,NDUFB7,NDUFB8,NDUFB9,NDUFB10,NDUFC2,NDUFS2,NDUFS3,NDUFV1,NDUFS5,NDUFS6,NME1,PGAM1,PGK1,RAN,TPI1,SLC25A11,ATP5MF,ATP5MJ,ATP5PD,DNPH1,NT5C,STOML2,NDUFA13,DCXR,NDUFB11,NUDT15,NDUFA12,NDUFA11,NUDT8,NDUFS7,UQCC3	56/363
1_Member	GO Biological Processes	GO:0072522	purine-containing compound biosynthetic process	-15.1818	-12.5933	226,353,506,513,514,516,518,522,539,2987,3615,4695,4700,4702,4708,4709,4710,4713,4714,4715,4716,4718,4720,4722,4723,4725,4726,4830,9551,9556,10476,30968,51079,54539,55967,126328,374291,790955	ALDOA,APRT,ATP5F1B,ATP5F1D,ATP5F1E,ATP5MC1,ATP5MC3,ATP5PF,ATP5PO,GUK1,IMPDH2,NDUFA2,NDUFA6,NDUFA8,NDUFB2,NDUFB3,NDUFB4,NDUFB7,NDUFB8,NDUFB9,NDUFB10,NDUFC2,NDUFS2,NDUFS3,NDUFV1,NDUFS5,NDUFS6,NME1,ATP5MF,ATP5MJ,ATP5PD,STOML2,NDUFA13,NDUFB11,NDUFA12,NDUFA11,NDUFS7,UQCC3	38/182
1_Member	GO Biological Processes	GO:0006753	nucleoside phosphate metabolic process	-13.7777	-11.2005	226,353,481,506,513,514,516,518,522,539,2026,2597,2987,3094,3615,3939,4190,4191,4695,4700,4702,4708,4709,4710,4713,4714,4715,4716,4718,4720,4722,4723,4725,4726,4830,5223,5230,5901,7167,8402,9551,9556,10476,10591,30833,30968,51079,51181,54539,55270,55967,79077,126328,128240,254552,256281,374291,790955	ALDOA,APRT,ATP1B1,ATP5F1B,ATP5F1D,ATP5F1E,ATP5MC1,ATP5MC3,ATP5PF,ATP5PO,ENO2,GAPDH,GUK1,HINT1,IMPDH2,LDHA,MDH1,MDH2,NDUFA2,NDUFA6,NDUFA8,NDUFB2,NDUFB3,NDUFB4,NDUFB7,NDUFB8,NDUFB9,NDUFB10,NDUFC2,NDUFS2,NDUFS3,NDUFV1,NDUFS5,NDUFS6,NME1,PGAM1,PGK1,RAN,TPI1,SLC25A11,ATP5MF,ATP5MJ,ATP5PD,DNPH1,NT5C,STOML2,NDUFA13,DCXR,NDUFB11,NUDT15,NDUFA12,DCTPP1,NDUFA11,NAXE,NUDT8,NUDT14,NDUFS7,UQCC3	58/428
1_Member	GO Biological Processes	GO:0055086	nucleobase-containing small molecule metabolic process	-13.6269	-11.0607	226,353,481,506,513,514,516,518,522,539,2026,2597,2987,3094,3615,3939,4190,4191,4521,4695,4700,4702,4708,4709,4710,4713,4714,4715,4716,4718,4720,4722,4723,4725,4726,4830,5223,5230,5901,7167,8402,9551,9556,10476,10591,30833,30968,51079,51181,54539,55270,55967,79077,126328,128240,254552,256281,374291,790955	ALDOA,APRT,ATP1B1,ATP5F1B,ATP5F1D,ATP5F1E,ATP5MC1,ATP5MC3,ATP5PF,ATP5PO,ENO2,GAPDH,GUK1,HINT1,IMPDH2,LDHA,MDH1,MDH2,NUDT1,NDUFA2,NDUFA6,NDUFA8,NDUFB2,NDUFB3,NDUFB4,NDUFB7,NDUFB8,NDUFB9,NDUFB10,NDUFC2,NDUFS2,NDUFS3,NDUFV1,NDUFS5,NDUFS6,NME1,PGAM1,PGK1,RAN,TPI1,SLC25A11,ATP5MF,ATP5MJ,ATP5PD,DNPH1,NT5C,STOML2,NDUFA13,DCXR,NDUFB11,NUDT15,NDUFA12,DCTPP1,NDUFA11,NAXE,NUDT8,NUDT14,NDUFS7,UQCC3	59/444
1_Member	GO Biological Processes	GO:1901293	nucleoside phosphate biosynthetic process	-12.2777	-9.73272	226,353,506,513,514,516,518,522,539,2987,3615,4695,4700,4702,4708,4709,4710,4713,4714,4715,4716,4718,4720,4722,4723,4725,4726,4830,9551,9556,10476,30968,51079,54539,55967,126328,374291,790955	ALDOA,APRT,ATP5F1B,ATP5F1D,ATP5F1E,ATP5MC1,ATP5MC3,ATP5PF,ATP5PO,GUK1,IMPDH2,NDUFA2,NDUFA6,NDUFA8,NDUFB2,NDUFB3,NDUFB4,NDUFB7,NDUFB8,NDUFB9,NDUFB10,NDUFC2,NDUFS2,NDUFS3,NDUFV1,NDUFS5,NDUFS6,NME1,ATP5MF,ATP5MJ,ATP5PD,STOML2,NDUFA13,NDUFB11,NDUFA12,NDUFA11,NDUFS7,UQCC3	38/222
1_Member	GO Biological Processes	GO:0098662	inorganic cation transmembrane transport	-9.62	-7.11453	291,292,481,506,513,514,516,518,522,533,534,537,539,1327,1329,1340,1347,1349,1537,2281,2905,2907,3754,4695,4697,4700,4702,4708,4709,4710,4713,4714,4715,4716,4718,4720,4722,4723,4725,4726,7386,7388,9377,9550,9551,10159,10476,29985,55967,91689,155066,374291	SLC25A4,SLC25A5,ATP1B1,ATP5F1B,ATP5F1D,ATP5F1E,ATP5MC1,ATP5MC3,ATP5PF,ATP6V0B,ATP6V1G2,ATP6AP1,ATP5PO,COX4I1,COX5B,COX6B1,COX7A2,COX7B,CYC1,FKBP1B,GRIN2C,GRINA,KCNF1,NDUFA2,NDUFA4,NDUFA6,NDUFA8,NDUFB2,NDUFB3,NDUFB4,NDUFB7,NDUFB8,NDUFB9,NDUFB10,NDUFC2,NDUFS2,NDUFS3,NDUFV1,NDUFS5,NDUFS6,UQCRFS1,UQCRH,COX5A,ATP6V1G1,ATP5MF,ATP6AP2,ATP5PD,SLC39A3,NDUFA12,SMDT1,ATP6V0E2,NDUFS7	52/453
1_Member	GO Biological Processes	GO:0098655	monoatomic cation transmembrane transport	-9.0766	-6.58047	291,292,481,506,513,514,516,518,522,533,534,537,539,1327,1329,1340,1347,1349,1537,2281,2905,2907,3754,4695,4697,4700,4702,4708,4709,4710,4713,4714,4715,4716,4718,4720,4722,4723,4725,4726,7386,7388,9377,9550,9551,10159,10476,29985,55967,91689,155066,374291	SLC25A4,SLC25A5,ATP1B1,ATP5F1B,ATP5F1D,ATP5F1E,ATP5MC1,ATP5MC3,ATP5PF,ATP6V0B,ATP6V1G2,ATP6AP1,ATP5PO,COX4I1,COX5B,COX6B1,COX7A2,COX7B,CYC1,FKBP1B,GRIN2C,GRINA,KCNF1,NDUFA2,NDUFA4,NDUFA6,NDUFA8,NDUFB2,NDUFB3,NDUFB4,NDUFB7,NDUFB8,NDUFB9,NDUFB10,NDUFC2,NDUFS2,NDUFS3,NDUFV1,NDUFS5,NDUFS6,UQCRFS1,UQCRH,COX5A,ATP6V1G1,ATP5MF,ATP6AP2,ATP5PD,SLC39A3,NDUFA12,SMDT1,ATP6V0E2,NDUFS7	52/469
1_Member	GO Biological Processes	GO:0098660	inorganic ion transmembrane transport	-7.81513	-5.33709	291,292,481,506,513,514,516,518,522,533,534,537,539,1327,1329,1340,1347,1349,1537,2281,2905,2907,3754,4695,4697,4700,4702,4708,4709,4710,4713,4714,4715,4716,4718,4720,4722,4723,4725,4726,7386,7388,9377,9550,9551,10159,10476,29985,55967,91689,155066,374291	SLC25A4,SLC25A5,ATP1B1,ATP5F1B,ATP5F1D,ATP5F1E,ATP5MC1,ATP5MC3,ATP5PF,ATP6V0B,ATP6V1G2,ATP6AP1,ATP5PO,COX4I1,COX5B,COX6B1,COX7A2,COX7B,CYC1,FKBP1B,GRIN2C,GRINA,KCNF1,NDUFA2,NDUFA4,NDUFA6,NDUFA8,NDUFB2,NDUFB3,NDUFB4,NDUFB7,NDUFB8,NDUFB9,NDUFB10,NDUFC2,NDUFS2,NDUFS3,NDUFV1,NDUFS5,NDUFS6,UQCRFS1,UQCRH,COX5A,ATP6V1G1,ATP5MF,ATP6AP2,ATP5PD,SLC39A3,NDUFA12,SMDT1,ATP6V0E2,NDUFS7	52/510
1_Member	GO Biological Processes	GO:1901137	carbohydrate derivative biosynthetic process	-7.71183	-5.24256	226,353,506,513,514,516,518,522,539,746,2987,3615,4695,4700,4702,4708,4709,4710,4713,4714,4715,4716,4718,4720,4722,4723,4725,4726,4830,7167,8733,9551,9556,10476,10591,11041,30968,51079,54539,55967,126328,200185,256281,374291,790955	ALDOA,APRT,ATP5F1B,ATP5F1D,ATP5F1E,ATP5MC1,ATP5MC3,ATP5PF,ATP5PO,TMEM258,GUK1,IMPDH2,NDUFA2,NDUFA6,NDUFA8,NDUFB2,NDUFB3,NDUFB4,NDUFB7,NDUFB8,NDUFB9,NDUFB10,NDUFC2,NDUFS2,NDUFS3,NDUFV1,NDUFS5,NDUFS6,NME1,TPI1,GPAA1,ATP5MF,ATP5MJ,ATP5PD,DNPH1,B4GAT1,STOML2,NDUFA13,NDUFB11,NDUFA12,NDUFA11,KRTCAP2,NUDT14,NDUFS7,UQCC3	45/412
1_Member	GO Biological Processes	GO:0090407	organophosphate biosynthetic process	-5.98344	-3.57864	226,353,506,513,514,516,518,522,539,1152,2171,2987,3615,4695,4700,4702,4708,4709,4710,4713,4714,4715,4716,4718,4720,4722,4723,4725,4726,4830,7167,8733,9551,9556,10476,30968,51079,54539,55967,126328,374291,790955	ALDOA,APRT,ATP5F1B,ATP5F1D,ATP5F1E,ATP5MC1,ATP5MC3,ATP5PF,ATP5PO,CKB,FABP5,GUK1,IMPDH2,NDUFA2,NDUFA6,NDUFA8,NDUFB2,NDUFB3,NDUFB4,NDUFB7,NDUFB8,NDUFB9,NDUFB10,NDUFC2,NDUFS2,NDUFS3,NDUFV1,NDUFS5,NDUFS6,NME1,TPI1,GPAA1,ATP5MF,ATP5MJ,ATP5PD,STOML2,NDUFA13,NDUFB11,NDUFA12,NDUFA11,NDUFS7,UQCC3	42/427
2_Summary	GO Biological Processes	GO:0002181	cytoplasmic translation	-29.5981	-26.0335	1974,2197,4736,6122,6129,6130,6132,6133,6134,6136,6137,6141,6143,6147,6152,6154,6155,6157,6158,6159,6161,6166,6170,6171,6176,6181,6187,6189,6194,6201,6202,6204,6205,6207,6208,6210,6217,6218,6222,6227,6230,6231,6233,8666,9045,9349,10670,23521,55004,200916,1725,1917,1933,3309,3692,4666,6182,6183,7284,10209,28957,51081,51258,51373,54998,55052,63875,64949,64981,78988,90480,128308,219927	EIF4A2,FAU,RPL10A,RPL3,RPL7,RPL7A,RPL8,RPL9,RPL10,RPL12,RPL13,RPL18,RPL19,RPL23A,RPL24,RPL26,RPL27,RPL27A,RPL28,RPL29,RPL32,RPL36AL,RPL39,RPL41,RPLP1,RPLP2,RPS2,RPS3A,RPS6,RPS7,RPS8,RPS10,RPS11,RPS13,RPS14,RPS15A,RPS16,RPS17,RPS18,RPS21,RPS25,RPS26,RPS27A,EIF3G,RPL14,RPL23,RRAGA,RPL13A,LAMTOR1,RPL22L1,DHPS,EEF1A2,EEF1B2,HSPA5,EIF6,NACA,MRPL12,MRPS12,TUFM,EIF1,MRPS28,MRPS7,MRPL51,MRPS17,AURKAIP1,M…	73/-
2_Member	GO Biological Processes	GO:0002181	cytoplasmic translation	-29.5981	-26.0335	1974,2197,4736,6122,6129,6130,6132,6133,6134,6136,6137,6141,6143,6147,6152,6154,6155,6157,6158,6159,6161,6166,6170,6171,6176,6181,6187,6189,6194,6201,6202,6204,6205,6207,6208,6210,6217,6218,6222,6227,6230,6231,6233,8666,9045,9349,10670,23521,55004,200916	EIF4A2,FAU,RPL10A,RPL3,RPL7,RPL7A,RPL8,RPL9,RPL10,RPL12,RPL13,RPL18,RPL19,RPL23A,RPL24,RPL26,RPL27,RPL27A,RPL28,RPL29,RPL32,RPL36AL,RPL39,RPL41,RPLP1,RPLP2,RPS2,RPS3A,RPS6,RPS7,RPS8,RPS10,RPS11,RPS13,RPS14,RPS15A,RPS16,RPS17,RPS18,RPS21,RPS25,RPS26,RPS27A,EIF3G,RPL14,RPL23,RRAGA,RPL13A,LAMTOR1,RPL22L1	50/153
2_Member	GO Biological Processes	GO:0006412	translation	-28.6146	-25.3495	1725,1917,1933,1974,2197,3309,3692,4666,4736,6122,6129,6130,6132,6133,6134,6136,6137,6141,6143,6147,6152,6154,6155,6157,6158,6159,6161,6166,6170,6171,6176,6181,6182,6183,6187,6189,6194,6201,6202,6204,6205,6207,6208,6210,6217,6218,6222,6227,6230,6231,6233,7284,8666,9045,9349,10209,10670,23521,28957,51081,51258,51373,54998,55004,55052,63875,64949,64981,78988,90480,128308,200916,219927	DHPS,EEF1A2,EEF1B2,EIF4A2,FAU,HSPA5,EIF6,NACA,RPL10A,RPL3,RPL7,RPL7A,RPL8,RPL9,RPL10,RPL12,RPL13,RPL18,RPL19,RPL23A,RPL24,RPL26,RPL27,RPL27A,RPL28,RPL29,RPL32,RPL36AL,RPL39,RPL41,RPLP1,RPLP2,MRPL12,MRPS12,RPS2,RPS3A,RPS6,RPS7,RPS8,RPS10,RPS11,RPS13,RPS14,RPS15A,RPS16,RPS17,RPS18,RPS21,RPS25,RPS26,RPS27A,TUFM,EIF3G,RPL14,RPL23,EIF1,RRAGA,RPL13A,MRPS28,MRPS7,MRPL51,MRPS17,AURKAIP1,LAMTOR1,MRPL20,MR…	73/355
3_Summary	GO Biological Processes	GO:0007005	mitochondrion organization	-12.2856	-9.73272	291,292,293,468,513,808,2021,4580,4700,4718,4720,4722,4725,4726,5245,5864,7386,7417,9804,10063,10105,10899,25915,25994,26517,26519,26521,30968,51024,51079,51142,54543,55969,79017,84233,93974,125988,283951,284184,374291,400916,440574,644096,790955	SLC25A4,SLC25A5,SLC25A6,ATF4,ATP5F1D,CALM3,ENDOG,MTX1,NDUFA6,NDUFC2,NDUFS2,NDUFS3,NDUFS5,NDUFS6,PHB1,RAB3A,UQCRFS1,VDAC2,TOMM20,COX17,PPIF,JTB,NDUFAF3,HIGD1A,TIMM13,TIMM10,TIMM8B,STOML2,FIS1,NDUFA13,CHCHD2,TOMM7,RAB5IF,GGCT,TMEM126A,ATP5IF1,MICOS13,UQCC4,NDUFAF8,NDUFS7,CHCHD10,MICOS10,SDHAF1,UQCC3	44/-
3_Member	GO Biological Processes	GO:0007005	mitochondrion organization	-12.2856	-9.73272	291,292,293,468,513,808,2021,4580,4700,4718,4720,4722,4725,4726,5245,5864,7386,7417,9804,10063,10105,10899,25915,25994,26517,26519,26521,30968,51024,51079,51142,54543,55969,79017,84233,93974,125988,283951,284184,374291,400916,440574,644096,790955	SLC25A4,SLC25A5,SLC25A6,ATF4,ATP5F1D,CALM3,ENDOG,MTX1,NDUFA6,NDUFC2,NDUFS2,NDUFS3,NDUFS5,NDUFS6,PHB1,RAB3A,UQCRFS1,VDAC2,TOMM20,COX17,PPIF,JTB,NDUFAF3,HIGD1A,TIMM13,TIMM10,TIMM8B,STOML2,FIS1,NDUFA13,CHCHD2,TOMM7,RAB5IF,GGCT,TMEM126A,ATP5IF1,MICOS13,UQCC4,NDUFAF8,NDUFS7,CHCHD10,MICOS10,SDHAF1,UQCC3	44/289
3_Member	GO Biological Processes	GO:0033108	mitochondrial respiratory chain complex assembly	-9.95298	-7.4282	468,513,4700,4718,4720,4722,4725,4726,7386,10063,25915,25994,51079,55969,84233,283951,284184,374291,644096,790955	ATF4,ATP5F1D,NDUFA6,NDUFC2,NDUFS2,NDUFS3,NDUFS5,NDUFS6,UQCRFS1,COX17,NDUFAF3,HIGD1A,NDUFA13,RAB5IF,TMEM126A,UQCC4,NDUFAF8,NDUFS7,SDHAF1,UQCC3	20/78
3_Member	GO Biological Processes	GO:0010257	NADH dehydrogenase complex assembly	-7.34744	-4.91161	4700,4718,4720,4722,4725,4726,25915,51079,84233,284184,374291	NDUFA6,NDUFC2,NDUFS2,NDUFS3,NDUFS5,NDUFS6,NDUFAF3,NDUFA13,TMEM126A,NDUFAF8,NDUFS7	11/31
3_Member	GO Biological Processes	GO:0032981	mitochondrial respiratory chain complex I assembly	-7.34744	-4.91161	4700,4718,4720,4722,4725,4726,25915,51079,84233,284184,374291	NDUFA6,NDUFC2,NDUFS2,NDUFS3,NDUFS5,NDUFS6,NDUFAF3,NDUFA13,TMEM126A,NDUFAF8,NDUFS7	11/31
4_Summary	GO Biological Processes	GO:0006123	mitochondrial electron transport, cytochrome c to oxygen	-10.6316	-8.09687	1327,1329,1337,1340,1347,1349,1350,4697,9377,54205	COX4I1,COX5B,COX6A1,COX6B1,COX7A2,COX7B,COX7C,NDUFA4,COX5A,CYCS	10/-
4_Member	GO Biological Processes	GO:0006123	mitochondrial electron transport, cytochrome c to oxygen	-10.6316	-8.09687	1327,1329,1337,1340,1347,1349,1350,4697,9377,54205	COX4I1,COX5B,COX6A1,COX6B1,COX7A2,COX7B,COX7C,NDUFA4,COX5A,CYCS	10/14
5_Summary	GO Biological Processes	GO:0042254	ribosome biogenesis	-9.75734	-7.24232	708,2197,3692,4809,5901,6129,6130,6152,6154,6155,6189,6194,6201,6202,6205,6207,6208,6210,6217,6218,6227,6230,6233,9045,10360,10969,51042,51504,54512,55505,55651,60314,79050,91582,115939,3320,6635,8666,10078,22827,25804,51639,79002	C1QBP,FAU,EIF6,SNU13,RAN,RPL7,RPL7A,RPL24,RPL26,RPL27,RPS3A,RPS6,RPS7,RPS8,RPS11,RPS13,RPS14,RPS15A,RPS16,RPS17,RPS21,RPS25,RPS27A,RPL14,NPM3,EBNA1BP2,ZNF593,TRMT112,EXOSC4,NOP10,NHP2,MYG1,NOC4L,RPS19BP1,TSR3,HSP90AA1,SNRPE,EIF3G,TSSC4,PUF60,LSM4,SF3B6,TRIR	43/-
5_Member	GO Biological Processes	GO:0042254	ribosome biogenesis	-9.75734	-7.24232	708,2197,3692,4809,5901,6129,6130,6152,6154,6155,6189,6194,6201,6202,6205,6207,6208,6210,6217,6218,6227,6230,6233,9045,10360,10969,51042,51504,54512,55505,55651,60314,79050,91582,115939	C1QBP,FAU,EIF6,SNU13,RAN,RPL7,RPL7A,RPL24,RPL26,RPL27,RPS3A,RPS6,RPS7,RPS8,RPS11,RPS13,RPS14,RPS15A,RPS16,RPS17,RPS21,RPS25,RPS27A,RPL14,NPM3,EBNA1BP2,ZNF593,TRMT112,EXOSC4,NOP10,NHP2,MYG1,NOC4L,RPS19BP1,TSR3	35/232
5_Member	GO Biological Processes	GO:0022613	ribonucleoprotein complex biogenesis	-8.27778	-5.79078	708,2197,3320,3692,4809,5901,6129,6130,6152,6154,6155,6189,6194,6201,6202,6205,6207,6208,6210,6217,6218,6227,6230,6233,6635,8666,9045,10078,10360,10969,22827,25804,51042,51504,51639,54512,55505,55651,60314,79050,91582,115939	C1QBP,FAU,HSP90AA1,EIF6,SNU13,RAN,RPL7,RPL7A,RPL24,RPL26,RPL27,RPS3A,RPS6,RPS7,RPS8,RPS11,RPS13,RPS14,RPS15A,RPS16,RPS17,RPS21,RPS25,RPS27A,SNRPE,EIF3G,RPL14,TSSC4,NPM3,EBNA1BP2,PUF60,LSM4,ZNF593,TRMT112,SF3B6,EXOSC4,NOP10,NHP2,MYG1,NOC4L,RPS19BP1,TSR3	42/354
5_Member	GO Biological Processes	GO:0042274	ribosomal small subunit biogenesis	-7.67869	-5.21803	2197,4809,6189,6194,6201,6202,6205,6207,6208,6210,6217,6218,6227,6230,6233,51504,91582,115939	FAU,SNU13,RPS3A,RPS6,RPS7,RPS8,RPS11,RPS13,RPS14,RPS15A,RPS16,RPS17,RPS21,RPS25,RPS27A,TRMT112,RPS19BP1,TSR3	18/84
5_Member	GO Biological Processes	GO:0006364	rRNA processing	-6.66831	-4.24826	3692,4809,6129,6130,6154,6155,6194,6201,6202,6208,6217,6218,6227,6230,9045,10360,10969,51504,54512,55505,55651,60314,79050,115939	EIF6,SNU13,RPL7,RPL7A,RPL26,RPL27,RPS6,RPS7,RPS8,RPS14,RPS16,RPS17,RPS21,RPS25,RPL14,NPM3,EBNA1BP2,TRMT112,EXOSC4,NOP10,NHP2,MYG1,NOC4L,TSR3	24/163
5_Member	GO Biological Processes	GO:0016072	rRNA metabolic process	-5.89046	-3.49308	3692,4809,6129,6130,6154,6155,6194,6201,6202,6208,6217,6218,6227,6230,9045,10360,10969,51504,54512,55505,55651,60314,79002,79050,115939	EIF6,SNU13,RPL7,RPL7A,RPL26,RPL27,RPS6,RPS7,RPS8,RPS14,RPS16,RPS17,RPS21,RPS25,RPL14,NPM3,EBNA1BP2,TRMT112,EXOSC4,NOP10,NHP2,MYG1,TRIR,NOC4L,TSR3	25/192
5_Member	GO Biological Processes	GO:0030490	maturation of SSU-rRNA	-2.52317	-0.522257	4809,6202,6208,6217,6227,51504,115939	SNU13,RPS8,RPS14,RPS16,RPS21,TRMT112,TSR3	7/44
6_Summary	GO Biological Processes	GO:0007006	mitochondrial membrane organization	-7.47404	-5.02181	291,292,293,808,4580,7417,9804,10105,26517,26519,26521,51079,54543,84233,93974,125988,400916,440574,790955,3320,9049,10134,51024,3301,439,481,537,3309,4666,6727,10430,23480,27065,51398,55969,83460,2905,7070,8636,10670,55004	SLC25A4,SLC25A5,SLC25A6,CALM3,MTX1,VDAC2,TOMM20,PPIF,TIMM13,TIMM10,TIMM8B,NDUFA13,TOMM7,TMEM126A,ATP5IF1,MICOS13,CHCHD10,MICOS10,UQCC3,HSP90AA1,AIP,BCAP31,FIS1,DNAJA1,GET3,ATP1B1,ATP6AP1,HSPA5,NACA,SRP14,TMEM147,SEC61G,NSG1,WDR83OS,RAB5IF,EMC6,GRIN2C,THY1,SSNA1,RRAGA,LAMTOR1	41/-
6_Member	GO Biological Processes	GO:0007006	mitochondrial membrane organization	-7.47404	-5.02181	291,292,293,808,4580,7417,9804,10105,26517,26519,26521,51079,54543,84233,93974,125988,400916,440574,790955	SLC25A4,SLC25A5,SLC25A6,CALM3,MTX1,VDAC2,TOMM20,PPIF,TIMM13,TIMM10,TIMM8B,NDUFA13,TOMM7,TMEM126A,ATP5IF1,MICOS13,CHCHD10,MICOS10,UQCC3	19/96
6_Member	GO Biological Processes	GO:0090151	establishment of protein localization to mitochondrial membrane	-5.54871	-3.1658	808,4580,9804,26517,26519,26521,51079,54543,84233	CALM3,MTX1,TOMM20,TIMM13,TIMM10,TIMM8B,NDUFA13,TOMM7,TMEM126A	9/29
6_Member	GO Biological Processes	GO:0072655	establishment of protein localization to mitochondrion	-5.43382	-3.05798	808,3320,4580,9049,9804,10134,26517,26519,26521,51024,51079,54543,84233	CALM3,HSP90AA1,MTX1,AIP,TOMM20,BCAP31,TIMM13,TIMM10,TIMM8B,FIS1,NDUFA13,TOMM7,TMEM126A	13/64
6_Member	GO Biological Processes	GO:0070585	protein localization to mitochondrion	-5.41988	-3.05099	808,3301,3320,4580,9049,9804,10134,26517,26519,26521,51024,51079,54543,84233	CALM3,DNAJA1,HSP90AA1,MTX1,AIP,TOMM20,BCAP31,TIMM13,TIMM10,TIMM8B,FIS1,NDUFA13,TOMM7,TMEM126A	14/74
6_Member	GO Biological Processes	GO:0007007	inner mitochondrial membrane organization	-5.15836	-2.80304	4580,26517,26519,26521,51079,84233,125988,400916,440574,790955	MTX1,TIMM13,TIMM10,TIMM8B,NDUFA13,TMEM126A,MICOS13,CHCHD10,MICOS10,UQCC3	10/40
6_Member	GO Biological Processes	GO:0090150	establishment of protein localization to membrane	-4.57226	-2.23011	439,481,537,808,3309,4580,4666,6727,9804,10430,23480,26517,26519,26521,27065,51079,51398,54543,55969,83460,84233	GET3,ATP1B1,ATP6AP1,CALM3,HSPA5,MTX1,NACA,SRP14,TOMM20,TMEM147,SEC61G,TIMM13,TIMM10,TIMM8B,NSG1,NDUFA13,WDR83OS,TOMM7,RAB5IF,EMC6,TMEM126A	21/173
6_Member	GO Biological Processes	GO:0006839	mitochondrial transport	-4.14053	-1.81739	291,292,293,3320,4580,7417,9804,10105,26517,26519,26521,51079,54543,93974	SLC25A4,SLC25A5,SLC25A6,HSP90AA1,MTX1,VDAC2,TOMM20,PPIF,TIMM13,TIMM10,TIMM8B,NDUFA13,TOMM7,ATP5IF1	14/95
6_Member	GO Biological Processes	GO:0006626	protein targeting to mitochondrion	-3.87456	-1.58714	9049,9804,10134,26517,26519,26521,51024	AIP,TOMM20,BCAP31,TIMM13,TIMM10,TIMM8B,FIS1	7/27
6_Member	GO Biological Processes	GO:0045039	protein insertion into mitochondrial inner membrane	-2.70063	-0.642986	26517,26519,26521,51079	TIMM13,TIMM10,TIMM8B,NDUFA13	4/13
6_Member	GO Biological Processes	GO:0072657	protein localization to membrane	-2.0556	-0.184037	439,481,537,808,2905,3309,4580,4666,6727,7070,8636,9804,10430,10670,23480,26517,26519,26521,27065,51079,51398,54543,55004,55969,83460,84233	GET3,ATP1B1,ATP6AP1,CALM3,GRIN2C,HSPA5,MTX1,NACA,SRP14,THY1,SSNA1,TOMM20,TMEM147,RRAGA,SEC61G,TIMM13,TIMM10,TIMM8B,NSG1,NDUFA13,WDR83OS,TOMM7,LAMTOR1,RAB5IF,EMC6,TMEM126A	26/356
7_Summary	GO Biological Processes	GO:0006122	mitochondrial electron transport, ubiquinol to cytochrome c	-6.71398	-4.28611	1537,7381,7386,7388,54205,790955	CYC1,UQCRB,UQCRFS1,UQCRH,CYCS,UQCC3	6/-
7_Member	GO Biological Processes	GO:0006122	mitochondrial electron transport, ubiquinol to cytochrome c	-6.71398	-4.28611	1537,7381,7386,7388,54205,790955	CYC1,UQCRB,UQCRFS1,UQCRH,CYCS,UQCC3	6/8
8_Summary	GO Biological Processes	GO:0032543	mitochondrial translation	-6.53344	-4.12108	6182,6183,7284,28957,51081,51258,51373,54998,55052,63875,64949,64981,78988,90480,128308,219927	MRPL12,MRPS12,TUFM,MRPS28,MRPS7,MRPL51,MRPS17,AURKAIP1,MRPL20,MRPL17,MRPS26,MRPL34,MRPL57,GADD45GIP1,MRPL55,MRPL21	16/-
8_Member	GO Biological Processes	GO:0032543	mitochondrial translation	-6.53344	-4.12108	6182,6183,7284,28957,51081,51258,51373,54998,55052,63875,64949,64981,78988,90480,128308,219927	MRPL12,MRPS12,TUFM,MRPS28,MRPS7,MRPL51,MRPS17,AURKAIP1,MRPL20,MRPL17,MRPS26,MRPL34,MRPL57,GADD45GIP1,MRPL55,MRPL21	16/79
8_Member	GO Biological Processes	GO:0140053	mitochondrial gene expression	-4.83597	-2.48728	6182,6183,7284,28957,51081,51258,51373,54998,55052,63875,64949,64981,78988,90480,128308,219927	MRPL12,MRPS12,TUFM,MRPS28,MRPS7,MRPL51,MRPS17,AURKAIP1,MRPL20,MRPL17,MRPS26,MRPL34,MRPL57,GADD45GIP1,MRPL55,MRPL21	16/105
9_Summary	GO Biological Processes	GO:0072523	purine-containing compound catabolic process	-5.71341	-3.32333	226,2026,2597,3094,3939,4521,4830,5223,5230,5901,7167,10591,30833,55270,254552,79077,4190,4191,8402,51181,128240,467,468,2987,2171,708,2021,2237,6923,25804,51690,54512,79002,8692	ALDOA,ENO2,GAPDH,HINT1,LDHA,NUDT1,NME1,PGAM1,PGK1,RAN,TPI1,DNPH1,NT5C,NUDT15,NUDT8,DCTPP1,MDH1,MDH2,SLC25A11,DCXR,NAXE,ATF3,ATF4,GUK1,FABP5,C1QBP,ENDOG,FEN1,ELOB,LSM4,LSM7,EXOSC4,TRIR,HYAL2	34/-
9_Member	GO Biological Processes	GO:0072523	purine-containing compound catabolic process	-5.71341	-3.32333	226,2026,2597,3094,3939,4521,4830,5223,5230,5901,7167,10591,30833,55270,254552	ALDOA,ENO2,GAPDH,HINT1,LDHA,NUDT1,NME1,PGAM1,PGK1,RAN,TPI1,DNPH1,NT5C,NUDT15,NUDT8	15/80
9_Member	GO Biological Processes	GO:1901292	nucleoside phosphate catabolic process	-4.48748	-2.15176	226,2026,2597,3094,3939,4830,5223,5230,5901,7167,10591,30833,55270,79077,254552	ALDOA,ENO2,GAPDH,HINT1,LDHA,NME1,PGAM1,PGK1,RAN,TPI1,DNPH1,NT5C,NUDT15,DCTPP1,NUDT8	15/100
9_Member	GO Biological Processes	GO:0006195	purine nucleotide catabolic process	-4.47797	-2.14859	226,2026,2597,3094,3939,5223,5230,5901,7167,10591,30833,55270	ALDOA,ENO2,GAPDH,HINT1,LDHA,PGAM1,PGK1,RAN,TPI1,DNPH1,NT5C,NUDT15	12/67
9_Member	GO Biological Processes	GO:0009166	nucleotide catabolic process	-4.05454	-1.74364	226,2026,2597,3094,3939,5223,5230,5901,7167,10591,30833,55270,79077	ALDOA,ENO2,GAPDH,HINT1,LDHA,PGAM1,PGK1,RAN,TPI1,DNPH1,NT5C,NUDT15,DCTPP1	13/85
9_Member	GO Biological Processes	GO:0019362	pyridine nucleotide metabolic process	-4.00097	-1.7078	226,2026,2597,3939,4190,4191,5223,5230,5901,7167,8402,51181,128240	ALDOA,ENO2,GAPDH,LDHA,MDH1,MDH2,PGAM1,PGK1,RAN,TPI1,SLC25A11,DCXR,NAXE	13/86
9_Member	GO Biological Processes	GO:0046496	nicotinamide nucleotide metabolic process	-4.00097	-1.7078	226,2026,2597,3939,4190,4191,5223,5230,5901,7167,8402,51181,128240	ALDOA,ENO2,GAPDH,LDHA,MDH1,MDH2,PGAM1,PGK1,RAN,TPI1,SLC25A11,DCXR,NAXE	13/86
9_Member	GO Biological Processes	GO:0006094	gluconeogenesis	-3.84181	-1.56567	467,468,2026,4191,5223,5230,7167,8402	ATF3,ATF4,ENO2,MDH2,PGAM1,PGK1,TPI1,SLC25A11	8/36
9_Member	GO Biological Processes	GO:0006096	glycolytic process	-3.84181	-1.56567	226,2026,2597,3939,5223,5230,5901,7167	ALDOA,ENO2,GAPDH,LDHA,PGAM1,PGK1,RAN,TPI1	8/36
9_Member	GO Biological Processes	GO:0019319	hexose biosynthetic process	-3.753	-1.49858	467,468,2026,4191,5223,5230,7167,8402	ATF3,ATF4,ENO2,MDH2,PGAM1,PGK1,TPI1,SLC25A11	8/37
9_Member	GO Biological Processes	GO:0019364	pyridine nucleotide catabolic process	-3.753	-1.49858	226,2026,2597,3939,5223,5230,5901,7167	ALDOA,ENO2,GAPDH,LDHA,PGAM1,PGK1,RAN,TPI1	8/37
9_Member	GO Biological Processes	GO:0072526	pyridine-containing compound catabolic process	-3.753	-1.49858	226,2026,2597,3939,5223,5230,5901,7167	ALDOA,ENO2,GAPDH,LDHA,PGAM1,PGK1,RAN,TPI1	8/37
9_Member	GO Biological Processes	GO:0072524	pyridine-containing compound metabolic process	-3.69739	-1.44823	226,2026,2597,3939,4190,4191,5223,5230,5901,7167,8402,51181,128240	ALDOA,ENO2,GAPDH,LDHA,MDH1,MDH2,PGAM1,PGK1,RAN,TPI1,SLC25A11,DCXR,NAXE	13/92
9_Member	GO Biological Processes	GO:0046032	ADP catabolic process	-3.66732	-1.42337	226,2026,2597,3939,5223,5230,5901,7167	ALDOA,ENO2,GAPDH,LDHA,PGAM1,PGK1,RAN,TPI1	8/38
9_Member	GO Biological Processes	GO:0009137	purine nucleoside diphosphate catabolic process	-3.5846	-1.35588	226,2026,2597,3939,5223,5230,5901,7167	ALDOA,ENO2,GAPDH,LDHA,PGAM1,PGK1,RAN,TPI1	8/39
9_Member	GO Biological Processes	GO:0009181	purine ribonucleoside diphosphate catabolic process	-3.5846	-1.35588	226,2026,2597,3939,5223,5230,5901,7167	ALDOA,ENO2,GAPDH,LDHA,PGAM1,PGK1,RAN,TPI1	8/39
9_Member	GO Biological Processes	GO:0046364	monosaccharide biosynthetic process	-3.5846	-1.35588	467,468,2026,4191,5223,5230,7167,8402	ATF3,ATF4,ENO2,MDH2,PGAM1,PGK1,TPI1,SLC25A11	8/39
9_Member	GO Biological Processes	GO:0009191	ribonucleoside diphosphate catabolic process	-3.50465	-1.2809	226,2026,2597,3939,5223,5230,5901,7167	ALDOA,ENO2,GAPDH,LDHA,PGAM1,PGK1,RAN,TPI1	8/40
9_Member	GO Biological Processes	GO:0009154	purine ribonucleotide catabolic process	-3.43653	-1.22734	226,2026,2597,3094,3939,5223,5230,5901,7167,30833	ALDOA,ENO2,GAPDH,HINT1,LDHA,PGAM1,PGK1,RAN,TPI1,NT5C	10/62
9_Member	GO Biological Processes	GO:0009134	nucleoside diphosphate catabolic process	-3.42734	-1.22289	226,2026,2597,3939,5223,5230,5901,7167	ALDOA,ENO2,GAPDH,LDHA,PGAM1,PGK1,RAN,TPI1	8/41
9_Member	GO Biological Processes	GO:0009132	nucleoside diphosphate metabolic process	-3.32219	-1.13423	226,2026,2597,2987,3939,4830,5223,5230,5901,7167	ALDOA,ENO2,GAPDH,GUK1,LDHA,NME1,PGAM1,PGK1,RAN,TPI1	10/64
9_Member	GO Biological Processes	GO:0009135	purine nucleoside diphosphate metabolic process	-3.31569	-1.13423	226,2026,2597,2987,3939,5223,5230,5901,7167	ALDOA,ENO2,GAPDH,GUK1,LDHA,PGAM1,PGK1,RAN,TPI1	9/53
9_Member	GO Biological Processes	GO:0009179	purine ribonucleoside diphosphate metabolic process	-3.31569	-1.13423	226,2026,2597,2987,3939,5223,5230,5901,7167	ALDOA,ENO2,GAPDH,GUK1,LDHA,PGAM1,PGK1,RAN,TPI1	9/53
9_Member	GO Biological Processes	GO:0006006	glucose metabolic process	-3.221	-1.06137	467,468,2026,2171,2597,3939,4191,5223,5230,7167,8402,51181	ATF3,ATF4,ENO2,FABP5,GAPDH,LDHA,MDH2,PGAM1,PGK1,TPI1,SLC25A11,DCXR	12/90
9_Member	GO Biological Processes	GO:0046031	ADP metabolic process	-3.20983	-1.05443	226,2026,2597,3939,5223,5230,5901,7167	ALDOA,ENO2,GAPDH,LDHA,PGAM1,PGK1,RAN,TPI1	8/44
9_Member	GO Biological Processes	GO:0009261	ribonucleotide catabolic process	-3.10794	-0.965016	226,2026,2597,3094,3939,5223,5230,5901,7167,30833	ALDOA,ENO2,GAPDH,HINT1,LDHA,PGAM1,PGK1,RAN,TPI1,NT5C	10/68
9_Member	GO Biological Processes	GO:0006090	pyruvate metabolic process	-3.01153	-0.896375	226,2026,2597,3939,5223,5230,5901,7167	ALDOA,ENO2,GAPDH,LDHA,PGAM1,PGK1,RAN,TPI1	8/47
9_Member	GO Biological Processes	GO:0034655	nucleobase-containing compound catabolic process	-2.97571	-0.868175	226,708,2021,2026,2237,2597,3094,3939,4521,4830,5223,5230,5901,6923,7167,10591,25804,30833,51690,54512,55270,79002,79077,254552	ALDOA,C1QBP,ENDOG,ENO2,FEN1,GAPDH,HINT1,LDHA,NUDT1,NME1,PGAM1,PGK1,RAN,ELOB,TPI1,DNPH1,LSM4,NT5C,LSM7,EXOSC4,NUDT15,TRIR,DCTPP1,NUDT8	24/272
9_Member	GO Biological Processes	GO:0046434	organophosphate catabolic process	-2.95697	-0.853198	226,2026,2597,3094,3939,4830,5223,5230,5901,7167,10591,30833,55270,79077,254552	ALDOA,ENO2,GAPDH,HINT1,LDHA,NME1,PGAM1,PGK1,RAN,TPI1,DNPH1,NT5C,NUDT15,DCTPP1,NUDT8	15/137
9_Member	GO Biological Processes	GO:0009185	ribonucleoside diphosphate metabolic process	-2.91204	-0.815691	226,2026,2597,2987,3939,5223,5230,5901,7167	ALDOA,ENO2,GAPDH,GUK1,LDHA,PGAM1,PGK1,RAN,TPI1	9/60
9_Member	GO Biological Processes	GO:0019318	hexose metabolic process	-2.83009	-0.744644	226,467,468,2026,2171,2597,3939,4191,5223,5230,7167,8402,51181	ALDOA,ATF3,ATF4,ENO2,FABP5,GAPDH,LDHA,MDH2,PGAM1,PGK1,TPI1,SLC25A11,DCXR	13/113
9_Member	GO Biological Processes	GO:0006007	glucose catabolic process	-2.72018	-0.655755	2026,3939,5223,5230,7167	ENO2,LDHA,PGAM1,PGK1,TPI1	5/21
9_Member	GO Biological Processes	GO:1901136	carbohydrate derivative catabolic process	-2.59243	-0.553932	226,2026,2597,3094,3939,4521,5223,5230,5901,7167,8692,10591,30833,55270,79077	ALDOA,ENO2,GAPDH,HINT1,LDHA,NUDT1,PGAM1,PGK1,RAN,TPI1,HYAL2,DNPH1,NT5C,NUDT15,DCTPP1	15/149
9_Member	GO Biological Processes	GO:0061621	canonical glycolysis	-2.56988	-0.553932	2026,5223,5230,7167	ENO2,PGAM1,PGK1,TPI1	4/14
9_Member	GO Biological Processes	GO:0061718	glucose catabolic process to pyruvate	-2.56988	-0.553932	2026,5223,5230,7167	ENO2,PGAM1,PGK1,TPI1	4/14
9_Member	GO Biological Processes	GO:0061615	glycolytic process through fructose-6-phosphate	-2.45053	-0.458387	2026,5223,5230,7167	ENO2,PGAM1,PGK1,TPI1	4/15
9_Member	GO Biological Processes	GO:0061620	glycolytic process through glucose-6-phosphate	-2.45053	-0.458387	2026,5223,5230,7167	ENO2,PGAM1,PGK1,TPI1	4/15
9_Member	GO Biological Processes	GO:0005996	monosaccharide metabolic process	-2.32137	-0.365325	226,467,468,2026,2171,2597,3939,4191,5223,5230,7167,8402,51181	ALDOA,ATF3,ATF4,ENO2,FABP5,GAPDH,LDHA,MDH2,PGAM1,PGK1,TPI1,SLC25A11,DCXR	13/129
10_Summary	GO Biological Processes	GO:0021762	substantia nigra development	-5.15836	-2.80304	522,805,808,1152,1340,3309,3939,4722,7533,8655	ATP5PF,CALM2,CALM3,CKB,COX6B1,HSPA5,LDHA,NDUFS3,YWHAH,DYNLL1	10/-
10_Member	GO Biological Processes	GO:0021762	substantia nigra development	-5.15836	-2.80304	522,805,808,1152,1340,3309,3939,4722,7533,8655	ATP5PF,CALM2,CALM3,CKB,COX6B1,HSPA5,LDHA,NDUFS3,YWHAH,DYNLL1	10/40
10_Member	GO Biological Processes	GO:0048857	neural nucleus development	-4.02235	-1.71744	522,805,808,1152,1340,3309,3939,4722,7533,8655	ATP5PF,CALM2,CALM3,CKB,COX6B1,HSPA5,LDHA,NDUFS3,YWHAH,DYNLL1	10/53
10_Member	GO Biological Processes	GO:0030901	midbrain development	-3.26689	-1.09865	522,805,808,1152,1340,3309,3939,4722,7533,8655	ATP5PF,CALM2,CALM3,CKB,COX6B1,HSPA5,LDHA,NDUFS3,YWHAH,DYNLL1	10/65
11_Summary	GO Biological Processes	GO:0016188	synaptic vesicle maturation	-4.05828	-1.74364	534,537,5864,9550,10159,23557,533,155066	ATP6V1G2,ATP6AP1,RAB3A,ATP6V1G1,ATP6AP2,SNAPIN,ATP6V0B,ATP6V0E2	8/-
11_Member	GO Biological Processes	GO:0016188	synaptic vesicle maturation	-4.05828	-1.74364	534,537,5864,9550,10159,23557	ATP6V1G2,ATP6AP1,RAB3A,ATP6V1G1,ATP6AP2,SNAPIN	6/18
11_Member	GO Biological Processes	GO:0097401	synaptic vesicle lumen acidification	-3.0056	-0.894269	534,537,9550,10159	ATP6V1G2,ATP6AP1,ATP6V1G1,ATP6AP2	4/11
11_Member	GO Biological Processes	GO:0061795	Golgi lumen acidification	-2.57469	-0.553932	533,537,10159	ATP6V0B,ATP6AP1,ATP6AP2	3/7
11_Member	GO Biological Processes	GO:0007035	vacuolar acidification	-2.14741	-0.228027	533,537,10159,23557,155066	ATP6V0B,ATP6AP1,ATP6AP2,SNAPIN,ATP6V0E2	5/28
11_Member	GO Biological Processes	GO:0048388	endosomal lumen acidification	-2.08295	-0.191176	533,537,10159	ATP6V0B,ATP6AP1,ATP6AP2	3/10
11_Member	GO Biological Processes	GO:0007042	lysosomal lumen acidification	-2.05843	-0.184037	533,537,10159,23557	ATP6V0B,ATP6AP1,ATP6AP2,SNAPIN	4/19
12_Summary	GO Biological Processes	GO:0070670	response to interleukin-4	-3.77156	-1.50096	3309,3615,4435,6122,10376,11151	HSPA5,IMPDH2,CITED1,RPL3,TUBA1B,CORO1A	6/-
12_Member	GO Biological Processes	GO:0070670	response to interleukin-4	-3.77156	-1.50096	3309,3615,4435,6122,10376,11151	HSPA5,IMPDH2,CITED1,RPL3,TUBA1B,CORO1A	6/20
12_Member	GO Biological Processes	GO:0071353	cellular response to interleukin-4	-3.04792	-0.928911	3309,3615,6122,10376,11151	HSPA5,IMPDH2,RPL3,TUBA1B,CORO1A	5/18
13_Summary	GO Biological Processes	GO:0046054	dGMP metabolic process	-3.47302	-1.25903	2987,10591,30833,55270	GUK1,DNPH1,NT5C,NUDT15	4/-
13_Member	GO Biological Processes	GO:0046054	dGMP metabolic process	-3.47302	-1.25903	2987,10591,30833	GUK1,DNPH1,NT5C	3/4
13_Member	GO Biological Processes	GO:0009151	purine deoxyribonucleotide metabolic process	-2.70063	-0.642986	2987,10591,30833,55270	GUK1,DNPH1,NT5C,NUDT15	4/13
13_Member	GO Biological Processes	GO:0009155	purine deoxyribonucleotide catabolic process	-2.38506	-0.418223	10591,30833,55270	DNPH1,NT5C,NUDT15	3/8
13_Member	GO Biological Processes	GO:0009170	purine deoxyribonucleoside monophosphate metabolic process	-2.38506	-0.418223	2987,10591,30833	GUK1,DNPH1,NT5C	3/8
14_Summary	GO Biological Processes	GO:0042262	DNA protection	-3.47302	-1.25903	4521,55270,79077	NUDT1,NUDT15,DCTPP1	3/-
14_Member	GO Biological Processes	GO:0042262	DNA protection	-3.47302	-1.25903	4521,55270,79077	NUDT1,NUDT15,DCTPP1	3/4
15_Summary	GO Biological Processes	GO:0051385	response to mineralocorticoid	-3.40525	-1.2055	808,1392,2353,3624,5901,266743	CALM3,CRH,FOS,INHBA,RAN,NPAS4	6/-
15_Member	GO Biological Processes	GO:0051385	response to mineralocorticoid	-3.40525	-1.2055	808,1392,2353,3624,5901,266743	CALM3,CRH,FOS,INHBA,RAN,NPAS4	6/23
15_Member	GO Biological Processes	GO:0051412	response to corticosterone	-3.18644	-1.03524	808,1392,2353,266743	CALM3,CRH,FOS,NPAS4	4/10
16_Summary	GO Biological Processes	GO:0006457	protein folding	-3.35119	-1.15608	402,573,811,2281,3301,3309,3320,3336,5204,5479,6903,10105,10574,10598,10961,51398,79031,1725,2161,5230,8733,9049,10159,23557,27344,29100,30968,51647,55851,122961,284106	ARL2,BAG1,CALR,FKBP1B,DNAJA1,HSPA5,HSP90AA1,HSPE1,PFDN5,PPIB,TBCC,PPIF,CCT7,AHSA1,ERP29,WDR83OS,PDCL3,DHPS,F12,PGK1,GPAA1,AIP,ATP6AP2,SNAPIN,PCSK1N,TMEM208,STOML2,CIAO2B,PSENEN,ISCA2,CISD3	31/-
16_Member	GO Biological Processes	GO:0006457	protein folding	-3.35119	-1.15608	402,573,811,2281,3301,3309,3320,3336,5204,5479,6903,10105,10574,10598,10961,51398,79031	ARL2,BAG1,CALR,FKBP1B,DNAJA1,HSPA5,HSP90AA1,HSPE1,PFDN5,PPIB,TBCC,PPIF,CCT7,AHSA1,ERP29,WDR83OS,PDCL3	17/153
16_Member	GO Biological Processes	GO:0051604	protein maturation	-3.25064	-1.08672	402,573,811,1725,2161,2281,3301,3309,3320,3336,5204,5230,5479,6903,8733,9049,10105,10159,10574,10598,10961,23557,27344,29100,30968,51398,51647,55851,79031,122961,284106	ARL2,BAG1,CALR,DHPS,F12,FKBP1B,DNAJA1,HSPA5,HSP90AA1,HSPE1,PFDN5,PGK1,PPIB,TBCC,GPAA1,AIP,PPIF,ATP6AP2,CCT7,AHSA1,ERP29,SNAPIN,PCSK1N,TMEM208,STOML2,WDR83OS,CIAO2B,PSENEN,PDCL3,ISCA2,CISD3	31/372
17_Summary	GO Biological Processes	GO:2001233	regulation of apoptotic signaling pathway	-3.28899	-1.11198	291,292,293,467,468,1032,2876,2907,2950,3301,3624,4282,6154,6201,7001,7314,8692,10105,10134,10961,25994,27166,51024,51499,81618,2021,93974	SLC25A4,SLC25A5,SLC25A6,ATF3,ATF4,CDKN2D,GPX1,GRINA,GSTP1,DNAJA1,INHBA,MIF,RPL26,RPS7,PRDX2,UBB,HYAL2,PPIF,BCAP31,ERP29,HIGD1A,PRELID1,FIS1,TRIAP1,ITM2C,ENDOG,ATP5IF1	27/-
17_Member	GO Biological Processes	GO:2001233	regulation of apoptotic signaling pathway	-3.28899	-1.11198	291,292,293,467,468,1032,2876,2907,2950,3301,3624,4282,6154,6201,7001,7314,8692,10105,10134,10961,25994,27166,51024,51499,81618	SLC25A4,SLC25A5,SLC25A6,ATF3,ATF4,CDKN2D,GPX1,GRINA,GSTP1,DNAJA1,INHBA,MIF,RPL26,RPS7,PRDX2,UBB,HYAL2,PPIF,BCAP31,ERP29,HIGD1A,PRELID1,FIS1,TRIAP1,ITM2C	25/274
17_Member	GO Biological Processes	GO:0090201	negative regulation of release of cytochrome c from mitochondria	-3.17324	-1.0262	2876,10105,25994,27166,51499	GPX1,PPIF,HIGD1A,PRELID1,TRIAP1	5/17
17_Member	GO Biological Processes	GO:2001242	regulation of intrinsic apoptotic signaling pathway	-2.82478	-0.742911	468,1032,2876,2907,3301,4282,6154,6201,7314,10105,10134,10961,51024,51499	ATF4,CDKN2D,GPX1,GRINA,DNAJA1,MIF,RPL26,RPS7,UBB,PPIF,BCAP31,ERP29,FIS1,TRIAP1	14/127
17_Member	GO Biological Processes	GO:0010821	regulation of mitochondrion organization	-2.64678	-0.595815	291,292,293,2021,2876,10105,25994,27166,51024,51499,93974	SLC25A4,SLC25A5,SLC25A6,ENDOG,GPX1,PPIF,HIGD1A,PRELID1,FIS1,TRIAP1,ATP5IF1	11/91
17_Member	GO Biological Processes	GO:2001234	negative regulation of apoptotic signaling pathway	-2.06122	-0.184037	291,292,293,468,1032,2876,2907,2950,3301,4282,7001,10105,25994,27166,51499	SLC25A4,SLC25A5,SLC25A6,ATF4,CDKN2D,GPX1,GRINA,GSTP1,DNAJA1,MIF,PRDX2,PPIF,HIGD1A,PRELID1,TRIAP1	15/170
18_Summary	GO Biological Processes	GO:0072593	reactive oxygen species metabolic process	-3.26689	-1.09865	1490,2876,3491,4504,4722,4726,5052,7001,25824,93974,2950,6415,84817,1072,2353,8692,10105,55270,84557,51024	CCN2,GPX1,CCN1,MT3,NDUFS3,NDUFS6,PRDX1,PRDX2,PRDX5,ATP5IF1,GSTP1,SELENOW,TXNDC17,CFL1,FOS,HYAL2,PPIF,NUDT15,MAP1LC3A,FIS1	20/-
18_Member	GO Biological Processes	GO:0072593	reactive oxygen species metabolic process	-3.26689	-1.09865	1490,2876,3491,4504,4722,4726,5052,7001,25824,93974	CCN2,GPX1,CCN1,MT3,NDUFS3,NDUFS6,PRDX1,PRDX2,PRDX5,ATP5IF1	10/65
18_Member	GO Biological Processes	GO:0098869	cellular oxidant detoxification	-2.94923	-0.849187	2876,2950,4504,5052,6415,7001,25824,84817	GPX1,GSTP1,MT3,PRDX1,SELENOW,PRDX2,PRDX5,TXNDC17	8/48
18_Member	GO Biological Processes	GO:0042744	hydrogen peroxide catabolic process	-2.84493	-0.755879	2876,5052,7001,25824	GPX1,PRDX1,PRDX2,PRDX5	4/12
18_Member	GO Biological Processes	GO:0000302	response to reactive oxygen species	-2.30286	-0.349473	1072,2353,2876,2950,4504,5052,7001,8692,10105,25824,55270,84557	CFL1,FOS,GPX1,GSTP1,MT3,PRDX1,PRDX2,HYAL2,PPIF,PRDX5,NUDT15,MAP1LC3A	12/115
18_Member	GO Biological Processes	GO:0042743	hydrogen peroxide metabolic process	-2.23971	-0.301926	2876,5052,7001,25824	GPX1,PRDX1,PRDX2,PRDX5	4/17
18_Member	GO Biological Processes	GO:0019430	removal of superoxide radicals	-2.22342	-0.293239	4504,5052,7001	MT3,PRDX1,PRDX2	3/9
18_Member	GO Biological Processes	GO:0097237	cellular response to toxic substance	-2.12625	-0.213287	2876,2950,4504,5052,6415,7001,25824,51024,84817	GPX1,GSTP1,MT3,PRDX1,SELENOW,PRDX2,PRDX5,FIS1,TXNDC17	9/78
18_Member	GO Biological Processes	GO:0071450	cellular response to oxygen radical	-2.08295	-0.191176	4504,5052,7001	MT3,PRDX1,PRDX2	3/10
18_Member	GO Biological Processes	GO:0071451	cellular response to superoxide	-2.08295	-0.191176	4504,5052,7001	MT3,PRDX1,PRDX2	3/10
18_Member	GO Biological Processes	GO:1990748	cellular detoxification	-2.03036	-0.163159	2876,2950,4504,5052,6415,7001,25824,84817	GPX1,GSTP1,MT3,PRDX1,SELENOW,PRDX2,PRDX5,TXNDC17	8/67
19_Summary	GO Biological Processes	GO:2000851	positive regulation of glucocorticoid secretion	-3.08967	-0.95486	1392,6863,51083,1622,2170,4282,27166,51024,51499,55004,128240	CRH,TAC1,GAL,DBI,FABP3,MIF,PRELID1,FIS1,TRIAP1,LAMTOR1,NAXE	11/-
19_Member	GO Biological Processes	GO:2000851	positive regulation of glucocorticoid secretion	-3.08967	-0.95486	1392,6863,51083	CRH,TAC1,GAL	3/5
19_Member	GO Biological Processes	GO:0032368	regulation of lipid transport	-2.80553	-0.731876	1392,1622,2170,4282,6863,27166,51024,51083,51499,55004,128240	CRH,DBI,FABP3,MIF,TAC1,PRELID1,FIS1,GAL,TRIAP1,LAMTOR1,NAXE	11/87
19_Member	GO Biological Processes	GO:2000848	positive regulation of corticosteroid hormone secretion	-2.57469	-0.553932	1392,6863,51083	CRH,TAC1,GAL	3/7
19_Member	GO Biological Processes	GO:0032370	positive regulation of lipid transport	-2.5584	-0.545499	1392,1622,2170,4282,6863,27166,51083,51499	CRH,DBI,FABP3,MIF,TAC1,PRELID1,GAL,TRIAP1	8/55
19_Member	GO Biological Processes	GO:2000833	positive regulation of steroid hormone secretion	-2.38506	-0.418223	1392,6863,51083	CRH,TAC1,GAL	3/8
19_Member	GO Biological Processes	GO:2000849	regulation of glucocorticoid secretion	-2.38506	-0.418223	1392,6863,51083	CRH,TAC1,GAL	3/8
19_Member	GO Biological Processes	GO:1905952	regulation of lipid localization	-2.19727	-0.269583	1392,1622,2170,4282,6863,27166,51024,51083,51499,55004,128240	CRH,DBI,FABP3,MIF,TAC1,PRELID1,FIS1,GAL,TRIAP1,LAMTOR1,NAXE	11/104
20_Summary	GO Biological Processes	GO:0140021	mitochondrial ADP transmembrane transport	-3.08967	-0.95486	291,292,293,10273,54543,93974	SLC25A4,SLC25A5,SLC25A6,STUB1,TOMM7,ATP5IF1	6/-
20_Member	GO Biological Processes	GO:0140021	mitochondrial ADP transmembrane transport	-3.08967	-0.95486	291,292,293	SLC25A4,SLC25A5,SLC25A6	3/5
20_Member	GO Biological Processes	GO:1901526	positive regulation of mitophagy	-2.53361	-0.526743	291,292,10273,54543,93974	SLC25A4,SLC25A5,STUB1,TOMM7,ATP5IF1	5/23
20_Member	GO Biological Processes	GO:1990544	mitochondrial ATP transmembrane transport	-2.38506	-0.418223	291,292,293	SLC25A4,SLC25A5,SLC25A6	3/8
20_Member	GO Biological Processes	GO:1903599	positive regulation of autophagy of mitochondrion	-2.36702	-0.405609	291,292,10273,54543,93974	SLC25A4,SLC25A5,STUB1,TOMM7,ATP5IF1	5/25

## Sheet: Inh
GroupID	Category	Term	Description	LogP	Log(q-value)	Genes	Symbols	InTerm_InList
1_Summary	GO Biological Processes	GO:0009206	purine ribonucleoside triphosphate biosynthetic process	-12.0174	-8.07374	226,514,516,518,522,539,4695,4713,4716,4718,4830,9551,54539,292,1329,4697,7388,9377,2597,5223,353,3094,7425,128240,2281	ALDOA,ATP5F1E,ATP5MC1,ATP5MC3,ATP5PF,ATP5PO,NDUFA2,NDUFB7,NDUFB10,NDUFC2,NME1,ATP5MF,NDUFB11,SLC25A5,COX5B,NDUFA4,UQCRH,COX5A,GAPDH,PGAM1,APRT,HINT1,VGF,NAXE,FKBP1B	25/-
1_Member	GO Biological Processes	GO:0009206	purine ribonucleoside triphosphate biosynthetic process	-12.0174	-8.07374	226,514,516,518,522,539,4695,4713,4716,4718,4830,9551,54539	ALDOA,ATP5F1E,ATP5MC1,ATP5MC3,ATP5PF,ATP5PO,NDUFA2,NDUFB7,NDUFB10,NDUFC2,NME1,ATP5MF,NDUFB11	13/76
1_Member	GO Biological Processes	GO:0009145	purine nucleoside triphosphate biosynthetic process	-11.9409	-8.07374	226,514,516,518,522,539,4695,4713,4716,4718,4830,9551,54539	ALDOA,ATP5F1E,ATP5MC1,ATP5MC3,ATP5PF,ATP5PO,NDUFA2,NDUFB7,NDUFB10,NDUFC2,NME1,ATP5MF,NDUFB11	13/77
1_Member	GO Biological Processes	GO:0009201	ribonucleoside triphosphate biosynthetic process	-11.6461	-7.9971	226,514,516,518,522,539,4695,4713,4716,4718,4830,9551,54539	ALDOA,ATP5F1E,ATP5MC1,ATP5MC3,ATP5PF,ATP5PO,NDUFA2,NDUFB7,NDUFB10,NDUFC2,NME1,ATP5MF,NDUFB11	13/81
1_Member	GO Biological Processes	GO:0006754	ATP biosynthetic process	-11.3749	-7.9971	226,514,516,518,522,539,4695,4713,4716,4718,9551,54539	ALDOA,ATP5F1E,ATP5MC1,ATP5MC3,ATP5PF,ATP5PO,NDUFA2,NDUFB7,NDUFB10,NDUFC2,ATP5MF,NDUFB11	12/67
1_Member	GO Biological Processes	GO:1902600	proton transmembrane transport	-11.3678	-7.9971	292,514,516,518,522,539,1329,4695,4697,4713,4716,4718,7388,9377,9551	SLC25A5,ATP5F1E,ATP5MC1,ATP5MC3,ATP5PF,ATP5PO,COX5B,NDUFA2,NDUFA4,NDUFB7,NDUFB10,NDUFC2,UQCRH,COX5A,ATP5MF	15/127
1_Member	GO Biological Processes	GO:0006119	oxidative phosphorylation	-11.3675	-7.9971	514,522,539,1329,4695,4697,4713,4716,4718,7388,9377,9551,54539	ATP5F1E,ATP5PF,ATP5PO,COX5B,NDUFA2,NDUFA4,NDUFB7,NDUFB10,NDUFC2,UQCRH,COX5A,ATP5MF,NDUFB11	13/85
1_Member	GO Biological Processes	GO:0009060	aerobic respiration	-11.3202	-7.9971	226,514,522,539,1329,2597,4695,4697,4713,4716,4718,5223,7388,9377,9551,54539	ALDOA,ATP5F1E,ATP5PF,ATP5PO,COX5B,GAPDH,NDUFA2,NDUFA4,NDUFB7,NDUFB10,NDUFC2,PGAM1,UQCRH,COX5A,ATP5MF,NDUFB11	16/152
1_Member	GO Biological Processes	GO:0009142	nucleoside triphosphate biosynthetic process	-11.1682	-7.90307	226,514,516,518,522,539,4695,4713,4716,4718,4830,9551,54539	ALDOA,ATP5F1E,ATP5MC1,ATP5MC3,ATP5PF,ATP5PO,NDUFA2,NDUFB7,NDUFB10,NDUFC2,NME1,ATP5MF,NDUFB11	13/88
1_Member	GO Biological Processes	GO:0009152	purine ribonucleotide biosynthetic process	-10.9764	-7.76238	226,353,514,516,518,522,539,4695,4713,4716,4718,4830,9551,54539	ALDOA,APRT,ATP5F1E,ATP5MC1,ATP5MC3,ATP5PF,ATP5PO,NDUFA2,NDUFB7,NDUFB10,NDUFC2,NME1,ATP5MF,NDUFB11	14/112
1_Member	GO Biological Processes	GO:0015986	proton motive force-driven ATP synthesis	-10.927	-7.7588	514,516,518,522,539,4695,4713,4716,4718,9551,54539	ATP5F1E,ATP5MC1,ATP5MC3,ATP5PF,ATP5PO,NDUFA2,NDUFB7,NDUFB10,NDUFC2,ATP5MF,NDUFB11	11/56
1_Member	GO Biological Processes	GO:0045333	cellular respiration	-10.3811	-7.25422	226,514,522,539,1329,2597,4695,4697,4713,4716,4718,5223,7388,9377,9551,54539	ALDOA,ATP5F1E,ATP5PF,ATP5PO,COX5B,GAPDH,NDUFA2,NDUFA4,NDUFB7,NDUFB10,NDUFC2,PGAM1,UQCRH,COX5A,ATP5MF,NDUFB11	16/175
1_Member	GO Biological Processes	GO:0009260	ribonucleotide biosynthetic process	-10.2717	-7.21675	226,353,514,516,518,522,539,4695,4713,4716,4718,4830,9551,54539	ALDOA,APRT,ATP5F1E,ATP5MC1,ATP5MC3,ATP5PF,ATP5PO,NDUFA2,NDUFB7,NDUFB10,NDUFC2,NME1,ATP5MF,NDUFB11	14/126
1_Member	GO Biological Processes	GO:0009205	purine ribonucleoside triphosphate metabolic process	-10.271	-7.21675	226,514,516,518,522,539,2597,4695,4713,4716,4718,4830,5223,9551,54539	ALDOA,ATP5F1E,ATP5MC1,ATP5MC3,ATP5PF,ATP5PO,GAPDH,NDUFA2,NDUFB7,NDUFB10,NDUFC2,NME1,PGAM1,ATP5MF,NDUFB11	15/151
1_Member	GO Biological Processes	GO:0009199	ribonucleoside triphosphate metabolic process	-10.0677	-7.05068	226,514,516,518,522,539,2597,4695,4713,4716,4718,4830,5223,9551,54539	ALDOA,ATP5F1E,ATP5MC1,ATP5MC3,ATP5PF,ATP5PO,GAPDH,NDUFA2,NDUFB7,NDUFB10,NDUFC2,NME1,PGAM1,ATP5MF,NDUFB11	15/156
1_Member	GO Biological Processes	GO:0046390	ribose phosphate biosynthetic process	-10.0415	-7.05068	226,353,514,516,518,522,539,4695,4713,4716,4718,4830,9551,54539	ALDOA,APRT,ATP5F1E,ATP5MC1,ATP5MC3,ATP5PF,ATP5PO,NDUFA2,NDUFB7,NDUFB10,NDUFC2,NME1,ATP5MF,NDUFB11	14/131
1_Member	GO Biological Processes	GO:0046034	ATP metabolic process	-9.99665	-7.05068	226,514,516,518,522,539,2597,4695,4713,4716,4718,5223,9551,54539	ALDOA,ATP5F1E,ATP5MC1,ATP5MC3,ATP5PF,ATP5PO,GAPDH,NDUFA2,NDUFB7,NDUFB10,NDUFC2,PGAM1,ATP5MF,NDUFB11	14/132
1_Member	GO Biological Processes	GO:0009144	purine nucleoside triphosphate metabolic process	-9.98846	-7.05068	226,514,516,518,522,539,2597,4695,4713,4716,4718,4830,5223,9551,54539	ALDOA,ATP5F1E,ATP5MC1,ATP5MC3,ATP5PF,ATP5PO,GAPDH,NDUFA2,NDUFB7,NDUFB10,NDUFC2,NME1,PGAM1,ATP5MF,NDUFB11	15/158
1_Member	GO Biological Processes	GO:0009150	purine ribonucleotide metabolic process	-9.90772	-6.99476	226,353,514,516,518,522,539,2597,3094,4695,4713,4716,4718,4830,5223,9551,54539	ALDOA,APRT,ATP5F1E,ATP5MC1,ATP5MC3,ATP5PF,ATP5PO,GAPDH,HINT1,NDUFA2,NDUFB7,NDUFB10,NDUFC2,NME1,PGAM1,ATP5MF,NDUFB11	17/218
1_Member	GO Biological Processes	GO:0006164	purine nucleotide biosynthetic process	-9.77816	-6.88868	226,353,514,516,518,522,539,4695,4713,4716,4718,4830,9551,54539	ALDOA,APRT,ATP5F1E,ATP5MC1,ATP5MC3,ATP5PF,ATP5PO,NDUFA2,NDUFB7,NDUFB10,NDUFC2,NME1,ATP5MF,NDUFB11	14/137
1_Member	GO Biological Processes	GO:0009141	nucleoside triphosphate metabolic process	-9.50004	-6.63284	226,514,516,518,522,539,2597,4695,4713,4716,4718,4830,5223,9551,54539	ALDOA,ATP5F1E,ATP5MC1,ATP5MC3,ATP5PF,ATP5PO,GAPDH,NDUFA2,NDUFB7,NDUFB10,NDUFC2,NME1,PGAM1,ATP5MF,NDUFB11	15/171
1_Member	GO Biological Processes	GO:0009259	ribonucleotide metabolic process	-9.34055	-6.49454	226,353,514,516,518,522,539,2597,3094,4695,4713,4716,4718,4830,5223,9551,54539	ALDOA,APRT,ATP5F1E,ATP5MC1,ATP5MC3,ATP5PF,ATP5PO,GAPDH,HINT1,NDUFA2,NDUFB7,NDUFB10,NDUFC2,NME1,PGAM1,ATP5MF,NDUFB11	17/237
1_Member	GO Biological Processes	GO:0019693	ribose phosphate metabolic process	-9.17246	-6.34665	226,353,514,516,518,522,539,2597,3094,4695,4713,4716,4718,4830,5223,9551,54539	ALDOA,APRT,ATP5F1E,ATP5MC1,ATP5MC3,ATP5PF,ATP5PO,GAPDH,HINT1,NDUFA2,NDUFB7,NDUFB10,NDUFC2,NME1,PGAM1,ATP5MF,NDUFB11	17/243
1_Member	GO Biological Processes	GO:0009165	nucleotide biosynthetic process	-8.77289	-5.96639	226,353,514,516,518,522,539,4695,4713,4716,4718,4830,9551,54539	ALDOA,APRT,ATP5F1E,ATP5MC1,ATP5MC3,ATP5PF,ATP5PO,NDUFA2,NDUFB7,NDUFB10,NDUFC2,NME1,ATP5MF,NDUFB11	14/163
1_Member	GO Biological Processes	GO:0042776	proton motive force-driven mitochondrial ATP synthesis	-8.58672	-5.7987	514,522,539,4695,4713,4716,4718,9551,54539	ATP5F1E,ATP5PF,ATP5PO,NDUFA2,NDUFB7,NDUFB10,NDUFC2,ATP5MF,NDUFB11	9/51
1_Member	GO Biological Processes	GO:0015980	energy derivation by oxidation of organic compounds	-8.48255	-5.71226	226,514,522,539,1329,2597,4695,4697,4713,4716,4718,5223,7388,9377,9551,54539	ALDOA,ATP5F1E,ATP5PF,ATP5PO,COX5B,GAPDH,NDUFA2,NDUFA4,NDUFB7,NDUFB10,NDUFC2,PGAM1,UQCRH,COX5A,ATP5MF,NDUFB11	16/235
1_Member	GO Biological Processes	GO:0006091	generation of precursor metabolites and energy	-8.35204	-5.61517	226,514,522,539,1329,2597,4695,4697,4713,4716,4718,5223,7388,7425,9377,9551,54539	ALDOA,ATP5F1E,ATP5PF,ATP5PO,COX5B,GAPDH,NDUFA2,NDUFA4,NDUFB7,NDUFB10,NDUFC2,PGAM1,UQCRH,VGF,COX5A,ATP5MF,NDUFB11	17/275
1_Member	GO Biological Processes	GO:0006163	purine nucleotide metabolic process	-8.35204	-5.61517	226,353,514,516,518,522,539,2597,3094,4695,4713,4716,4718,4830,5223,9551,54539	ALDOA,APRT,ATP5F1E,ATP5MC1,ATP5MC3,ATP5PF,ATP5PO,GAPDH,HINT1,NDUFA2,NDUFB7,NDUFB10,NDUFC2,NME1,PGAM1,ATP5MF,NDUFB11	17/275
1_Member	GO Biological Processes	GO:0009117	nucleotide metabolic process	-8.15389	-5.44329	226,353,514,516,518,522,539,2597,3094,4695,4713,4716,4718,4830,5223,9551,54539,128240	ALDOA,APRT,ATP5F1E,ATP5MC1,ATP5MC3,ATP5PF,ATP5PO,GAPDH,HINT1,NDUFA2,NDUFB7,NDUFB10,NDUFC2,NME1,PGAM1,ATP5MF,NDUFB11,NAXE	18/321
1_Member	GO Biological Processes	GO:0072522	purine-containing compound biosynthetic process	-8.14913	-5.44329	226,353,514,516,518,522,539,4695,4713,4716,4718,4830,9551,54539	ALDOA,APRT,ATP5F1E,ATP5MC1,ATP5MC3,ATP5PF,ATP5PO,NDUFA2,NDUFB7,NDUFB10,NDUFC2,NME1,ATP5MF,NDUFB11	14/182
1_Member	GO Biological Processes	GO:1901293	nucleoside phosphate biosynthetic process	-7.05471	-4.3636	226,353,514,516,518,522,539,4695,4713,4716,4718,4830,9551,54539	ALDOA,APRT,ATP5F1E,ATP5MC1,ATP5MC3,ATP5PF,ATP5PO,NDUFA2,NDUFB7,NDUFB10,NDUFC2,NME1,ATP5MF,NDUFB11	14/222
1_Member	GO Biological Processes	GO:0072521	purine-containing compound metabolic process	-6.58599	-3.91943	226,353,514,516,518,522,539,2597,3094,4695,4713,4716,4718,4830,5223,9551,54539	ALDOA,APRT,ATP5F1E,ATP5MC1,ATP5MC3,ATP5PF,ATP5PO,GAPDH,HINT1,NDUFA2,NDUFB7,NDUFB10,NDUFC2,NME1,PGAM1,ATP5MF,NDUFB11	17/363
1_Member	GO Biological Processes	GO:0019646	aerobic electron transport chain	-6.58251	-3.91943	1329,4695,4697,4713,4716,4718,7388,9377	COX5B,NDUFA2,NDUFA4,NDUFB7,NDUFB10,NDUFC2,UQCRH,COX5A	8/62
1_Member	GO Biological Processes	GO:0042773	ATP synthesis coupled electron transport	-6.36773	-3.73098	1329,4695,4697,4713,4716,4718,7388,9377	COX5B,NDUFA2,NDUFA4,NDUFB7,NDUFB10,NDUFC2,UQCRH,COX5A	8/66
1_Member	GO Biological Processes	GO:0042775	mitochondrial ATP synthesis coupled electron transport	-6.36773	-3.73098	1329,4695,4697,4713,4716,4718,7388,9377	COX5B,NDUFA2,NDUFA4,NDUFB7,NDUFB10,NDUFC2,UQCRH,COX5A	8/66
1_Member	GO Biological Processes	GO:0006753	nucleoside phosphate metabolic process	-6.26123	-3.63706	226,353,514,516,518,522,539,2597,3094,4695,4713,4716,4718,4830,5223,9551,54539,128240	ALDOA,APRT,ATP5F1E,ATP5MC1,ATP5MC3,ATP5PF,ATP5PO,GAPDH,HINT1,NDUFA2,NDUFB7,NDUFB10,NDUFC2,NME1,PGAM1,ATP5MF,NDUFB11,NAXE	18/428
1_Member	GO Biological Processes	GO:0055086	nucleobase-containing small molecule metabolic process	-6.03	-3.41807	226,353,514,516,518,522,539,2597,3094,4695,4713,4716,4718,4830,5223,9551,54539,128240	ALDOA,APRT,ATP5F1E,ATP5MC1,ATP5MC3,ATP5PF,ATP5PO,GAPDH,HINT1,NDUFA2,NDUFB7,NDUFB10,NDUFC2,NME1,PGAM1,ATP5MF,NDUFB11,NAXE	18/444
1_Member	GO Biological Processes	GO:0022904	respiratory electron transport chain	-5.71838	-3.11835	1329,4695,4697,4713,4716,4718,7388,9377	COX5B,NDUFA2,NDUFA4,NDUFB7,NDUFB10,NDUFC2,UQCRH,COX5A	8/80
1_Member	GO Biological Processes	GO:0022900	electron transport chain	-5.44075	-2.8523	1329,4695,4697,4713,4716,4718,7388,9377	COX5B,NDUFA2,NDUFA4,NDUFB7,NDUFB10,NDUFC2,UQCRH,COX5A	8/87
1_Member	GO Biological Processes	GO:0098662	inorganic cation transmembrane transport	-4.65214	-2.07497	292,514,516,518,522,539,1329,2281,4695,4697,4713,4716,4718,7388,9377,9551	SLC25A5,ATP5F1E,ATP5MC1,ATP5MC3,ATP5PF,ATP5PO,COX5B,FKBP1B,NDUFA2,NDUFA4,NDUFB7,NDUFB10,NDUFC2,UQCRH,COX5A,ATP5MF	16/453
1_Member	GO Biological Processes	GO:0098655	monoatomic cation transmembrane transport	-4.46884	-1.90267	292,514,516,518,522,539,1329,2281,4695,4697,4713,4716,4718,7388,9377,9551	SLC25A5,ATP5F1E,ATP5MC1,ATP5MC3,ATP5PF,ATP5PO,COX5B,FKBP1B,NDUFA2,NDUFA4,NDUFB7,NDUFB10,NDUFC2,UQCRH,COX5A,ATP5MF	16/469
1_Member	GO Biological Processes	GO:0006120	mitochondrial electron transport, NADH to ubiquinone	-4.45217	-1.89672	4695,4697,4713,4716,4718	NDUFA2,NDUFA4,NDUFB7,NDUFB10,NDUFC2	5/36
1_Member	GO Biological Processes	GO:0098660	inorganic ion transmembrane transport	-4.03613	-1.49115	292,514,516,518,522,539,1329,2281,4695,4697,4713,4716,4718,7388,9377,9551	SLC25A5,ATP5F1E,ATP5MC1,ATP5MC3,ATP5PF,ATP5PO,COX5B,FKBP1B,NDUFA2,NDUFA4,NDUFB7,NDUFB10,NDUFC2,UQCRH,COX5A,ATP5MF	16/510
1_Member	GO Biological Processes	GO:1901137	carbohydrate derivative biosynthetic process	-3.94611	-1.41135	226,353,514,516,518,522,539,4695,4713,4716,4718,4830,9551,54539	ALDOA,APRT,ATP5F1E,ATP5MC1,ATP5MC3,ATP5PF,ATP5PO,NDUFA2,NDUFB7,NDUFB10,NDUFC2,NME1,ATP5MF,NDUFB11	14/412
1_Member	GO Biological Processes	GO:0090407	organophosphate biosynthetic process	-3.78342	-1.2684	226,353,514,516,518,522,539,4695,4713,4716,4718,4830,9551,54539	ALDOA,APRT,ATP5F1E,ATP5MC1,ATP5MC3,ATP5PF,ATP5PO,NDUFA2,NDUFB7,NDUFB10,NDUFC2,NME1,ATP5MF,NDUFB11	14/427
2_Summary	GO Biological Processes	GO:1902253	regulation of intrinsic apoptotic signaling pathway by p53 class mediator	-3.8974	-1.37262	4282,6154,7314,51499,1622,27166,6863,128240,2876,292,2950,7001,3094	MIF,RPL26,UBB,TRIAP1,DBI,PRELID1,TAC1,NAXE,GPX1,SLC25A5,GSTP1,PRDX2,HINT1	13/-
2_Member	GO Biological Processes	GO:1902253	regulation of intrinsic apoptotic signaling pathway by p53 class mediator	-3.8974	-1.37262	4282,6154,7314,51499	MIF,RPL26,UBB,TRIAP1	4/25
2_Member	GO Biological Processes	GO:2001138	regulation of phospholipid transport	-3.74791	-1.25178	1622,27166,51499	DBI,PRELID1,TRIAP1	3/11
2_Member	GO Biological Processes	GO:2001140	positive regulation of phospholipid transport	-3.74791	-1.25178	1622,27166,51499	DBI,PRELID1,TRIAP1	3/11
2_Member	GO Biological Processes	GO:1902165	regulation of intrinsic apoptotic signaling pathway in response to DNA damage by p53 class mediator	-3.62633	-1.15707	4282,6154,51499	MIF,RPL26,TRIAP1	3/12
2_Member	GO Biological Processes	GO:0032370	positive regulation of lipid transport	-3.55672	-1.09606	1622,4282,6863,27166,51499	DBI,MIF,TAC1,PRELID1,TRIAP1	5/55
2_Member	GO Biological Processes	GO:0032368	regulation of lipid transport	-3.50793	-1.06397	1622,4282,6863,27166,51499,128240	DBI,MIF,TAC1,PRELID1,TRIAP1,NAXE	6/87
2_Member	GO Biological Processes	GO:0090201	negative regulation of release of cytochrome c from mitochondria	-3.15304	-0.748234	2876,27166,51499	GPX1,PRELID1,TRIAP1	3/17
2_Member	GO Biological Processes	GO:1905954	positive regulation of lipid localization	-3.1276	-0.730218	1622,4282,6863,27166,51499	DBI,MIF,TAC1,PRELID1,TRIAP1	5/68
2_Member	GO Biological Processes	GO:1905952	regulation of lipid localization	-3.09344	-0.703364	1622,4282,6863,27166,51499,128240	DBI,MIF,TAC1,PRELID1,TRIAP1,NAXE	6/104
2_Member	GO Biological Processes	GO:2001234	negative regulation of apoptotic signaling pathway	-2.66551	-0.316821	292,2876,2950,4282,7001,27166,51499	SLC25A5,GPX1,GSTP1,MIF,PRDX2,PRELID1,TRIAP1	7/170
2_Member	GO Biological Processes	GO:2001233	regulation of apoptotic signaling pathway	-2.60462	-0.271313	292,2876,2950,4282,6154,7001,7314,27166,51499	SLC25A5,GPX1,GSTP1,MIF,RPL26,PRDX2,UBB,PRELID1,TRIAP1	9/274
2_Member	GO Biological Processes	GO:1902229	regulation of intrinsic apoptotic signaling pathway in response to DNA damage	-2.46291	-0.163912	4282,6154,51499	MIF,RPL26,TRIAP1	3/29
2_Member	GO Biological Processes	GO:0090199	regulation of release of cytochrome c from mitochondria	-2.26534	-0.0394662	2876,27166,51499	GPX1,PRELID1,TRIAP1	3/34
2_Member	GO Biological Processes	GO:0072331	signal transduction by p53 class mediator	-2.11129	0	3094,4282,6154,51499	HINT1,MIF,RPL26,TRIAP1	4/74
2_Member	GO Biological Processes	GO:0030330	DNA damage response, signal transduction by p53 class mediator	-2.09805	0	4282,6154,51499	MIF,RPL26,TRIAP1	3/39
3_Summary	GO Biological Processes	GO:0002689	negative regulation of leukocyte chemotaxis	-3.62633	-1.15707	1652,1843,4282,2950,4192	DDT,DUSP1,MIF,GSTP1,MDK	5/-
3_Member	GO Biological Processes	GO:0002689	negative regulation of leukocyte chemotaxis	-3.62633	-1.15707	1652,1843,4282	DDT,DUSP1,MIF	3/12
3_Member	GO Biological Processes	GO:0050922	negative regulation of chemotaxis	-3.52296	-1.07073	1652,1843,2950,4282	DDT,DUSP1,GSTP1,MIF	4/31
3_Member	GO Biological Processes	GO:0010758	regulation of macrophage chemotaxis	-3.15304	-0.748234	1652,4192,4282	DDT,MDK,MIF	3/17
3_Member	GO Biological Processes	GO:0071676	negative regulation of mononuclear cell migration	-2.8751	-0.492197	1652,1843,4282	DDT,DUSP1,MIF	3/21
3_Member	GO Biological Processes	GO:1905521	regulation of macrophage migration	-2.6007	-0.271313	1652,4192,4282	DDT,MDK,MIF	3/26
3_Member	GO Biological Processes	GO:0002686	negative regulation of leukocyte migration	-2.3402	-0.0857776	1652,1843,4282	DDT,DUSP1,MIF	3/32
3_Member	GO Biological Processes	GO:0002688	regulation of leukocyte chemotaxis	-2.17423	0	1652,1843,4192,4282	DDT,DUSP1,MDK,MIF	4/71
4_Summary	GO Biological Processes	GO:0042744	hydrogen peroxide catabolic process	-3.62633	-1.15707	2876,7001,25824,1843,2353,2950,3015,8815,51142	GPX1,PRDX2,PRDX5,DUSP1,FOS,GSTP1,H2AZ1,BANF1,CHCHD2	9/-
4_Member	GO Biological Processes	GO:0042744	hydrogen peroxide catabolic process	-3.62633	-1.15707	2876,7001,25824	GPX1,PRDX2,PRDX5	3/12
4_Member	GO Biological Processes	GO:0042743	hydrogen peroxide metabolic process	-3.15304	-0.748234	2876,7001,25824	GPX1,PRDX2,PRDX5	3/17
4_Member	GO Biological Processes	GO:0000302	response to reactive oxygen species	-2.86615	-0.490312	1843,2353,2876,2950,7001,25824	DUSP1,FOS,GPX1,GSTP1,PRDX2,PRDX5	6/115
4_Member	GO Biological Processes	GO:0098869	cellular oxidant detoxification	-2.7918	-0.429752	2876,2950,7001,25824	GPX1,GSTP1,PRDX2,PRDX5	4/48
4_Member	GO Biological Processes	GO:0045454	cell redox homeostasis	-2.42049	-0.138747	2876,7001,25824	GPX1,PRDX2,PRDX5	3/30
4_Member	GO Biological Processes	GO:1990748	cellular detoxification	-2.26322	-0.0394662	2876,2950,7001,25824	GPX1,GSTP1,PRDX2,PRDX5	4/67
4_Member	GO Biological Processes	GO:0032355	response to estradiol	-2.09099	0	1843,2876,2950,3015	DUSP1,GPX1,GSTP1,H2AZ1	4/75
4_Member	GO Biological Processes	GO:0006979	response to oxidative stress	-2.08578	0	1843,2353,2876,2950,7001,8815,25824,51142	DUSP1,FOS,GPX1,GSTP1,PRDX2,BANF1,PRDX5,CHCHD2	8/272
4_Member	GO Biological Processes	GO:0097237	cellular response to toxic substance	-2.03196	0	2876,2950,7001,25824	GPX1,GSTP1,PRDX2,PRDX5	4/78
5_Summary	GO Biological Processes	GO:0032102	negative regulation of response to external stimulus	-3.47434	-1.03851	1652,1843,2876,2950,4192,4282,7001,7114,8815,284207,3371,6863	DDT,DUSP1,GPX1,GSTP1,MDK,MIF,PRDX2,TMSB4X,BANF1,METRNL,TNC,TAC1	12/-
5_Member	GO Biological Processes	GO:0032102	negative regulation of response to external stimulus	-3.47434	-1.03851	1652,1843,2876,2950,4192,4282,7001,7114,8815,284207	DDT,DUSP1,GPX1,GSTP1,MDK,MIF,PRDX2,TMSB4X,BANF1,METRNL	10/252
5_Member	GO Biological Processes	GO:0050920	regulation of chemotaxis	-2.61241	-0.271313	1652,1843,2950,4192,4282,7114	DDT,DUSP1,GSTP1,MDK,MIF,TMSB4X	6/129
5_Member	GO Biological Processes	GO:0050727	regulation of inflammatory response	-2.54112	-0.224148	1652,2876,2950,3371,4192,6863,7114,284207	DDT,GPX1,GSTP1,TNC,MDK,TAC1,TMSB4X,METRNL	8/228
5_Member	GO Biological Processes	GO:0050728	negative regulation of inflammatory response	-2.40392	-0.127784	2876,2950,4192,7114,284207	GPX1,GSTP1,MDK,TMSB4X,METRNL	5/99
5_Member	GO Biological Processes	GO:0031348	negative regulation of defense response	-2.04413	0	2876,2950,4192,7114,8815,284207	GPX1,GSTP1,MDK,TMSB4X,BANF1,METRNL	6/169
6_Summary	GO Biological Processes	GO:0006123	mitochondrial electron transport, cytochrome c to oxygen	-3.41438	-0.986507	1329,4697,9377	COX5B,NDUFA4,COX5A	3/-
6_Member	GO Biological Processes	GO:0006123	mitochondrial electron transport, cytochrome c to oxygen	-3.41438	-0.986507	1329,4697,9377	COX5B,NDUFA4,COX5A	3/14
7_Summary	GO Biological Processes	GO:0072523	purine-containing compound catabolic process	-2.80843	-0.43954	226,2597,3094,4830,5223	ALDOA,GAPDH,HINT1,NME1,PGAM1	5/-
7_Member	GO Biological Processes	GO:0072523	purine-containing compound catabolic process	-2.80843	-0.43954	226,2597,3094,4830,5223	ALDOA,GAPDH,HINT1,NME1,PGAM1	5/80
7_Member	GO Biological Processes	GO:1901292	nucleoside phosphate catabolic process	-2.38527	-0.118518	226,2597,3094,4830,5223	ALDOA,GAPDH,HINT1,NME1,PGAM1	5/100
7_Member	GO Biological Processes	GO:0009154	purine ribonucleotide catabolic process	-2.38366	-0.118518	226,2597,3094,5223	ALDOA,GAPDH,HINT1,PGAM1	4/62
7_Member	GO Biological Processes	GO:0009132	nucleoside diphosphate metabolic process	-2.33416	-0.0850093	226,2597,4830,5223	ALDOA,GAPDH,NME1,PGAM1	4/64
7_Member	GO Biological Processes	GO:0006195	purine nucleotide catabolic process	-2.26322	-0.0394662	226,2597,3094,5223	ALDOA,GAPDH,HINT1,PGAM1	4/67
7_Member	GO Biological Processes	GO:0009261	ribonucleotide catabolic process	-2.24039	-0.0215497	226,2597,3094,5223	ALDOA,GAPDH,HINT1,PGAM1	4/68
7_Member	GO Biological Processes	GO:0006096	glycolytic process	-2.19529	0	226,2597,5223	ALDOA,GAPDH,PGAM1	3/36
7_Member	GO Biological Processes	GO:0019364	pyridine nucleotide catabolic process	-2.16189	0	226,2597,5223	ALDOA,GAPDH,PGAM1	3/37
7_Member	GO Biological Processes	GO:0072526	pyridine-containing compound catabolic process	-2.16189	0	226,2597,5223	ALDOA,GAPDH,PGAM1	3/37
7_Member	GO Biological Processes	GO:0046032	ADP catabolic process	-2.12949	0	226,2597,5223	ALDOA,GAPDH,PGAM1	3/38
7_Member	GO Biological Processes	GO:0009137	purine nucleoside diphosphate catabolic process	-2.09805	0	226,2597,5223	ALDOA,GAPDH,PGAM1	3/39
7_Member	GO Biological Processes	GO:0009181	purine ribonucleoside diphosphate catabolic process	-2.09805	0	226,2597,5223	ALDOA,GAPDH,PGAM1	3/39
7_Member	GO Biological Processes	GO:0009191	ribonucleoside diphosphate catabolic process	-2.06751	0	226,2597,5223	ALDOA,GAPDH,PGAM1	3/40
7_Member	GO Biological Processes	GO:0009134	nucleoside diphosphate catabolic process	-2.03782	0	226,2597,5223	ALDOA,GAPDH,PGAM1	3/41
8_Summary	GO Biological Processes	GO:0021542	dentate gyrus development	-2.75742	-0.402106	4192,7832,7846,793,2353,6863,3371	MDK,BTG2,TUBA1A,CALB1,FOS,TAC1,TNC	7/-
8_Member	GO Biological Processes	GO:0021542	dentate gyrus development	-2.75742	-0.402106	4192,7832,7846	MDK,BTG2,TUBA1A	3/23
8_Member	GO Biological Processes	GO:0007613	memory	-2.4228	-0.138747	793,2353,4192,6863,7846	CALB1,FOS,MDK,TAC1,TUBA1A	5/98
8_Member	GO Biological Processes	GO:0009612	response to mechanical stimulus	-2.27592	-0.0394662	793,2353,3371,4192,7832,7846	CALB1,FOS,TNC,MDK,BTG2,TUBA1A	6/151
8_Member	GO Biological Processes	GO:0008306	associative learning	-2.09099	0	2353,6863,7832,7846	FOS,TAC1,BTG2,TUBA1A	4/75
9_Summary	GO Biological Processes	GO:0048871	multicellular organismal-level homeostasis	-2.58148	-0.258345	292,1958,2876,4692,5950,7001,7314,7425,7846,25824,114900,284207	SLC25A5,EGR1,GPX1,NDN,RBP4,PRDX2,UBB,VGF,TUBA1A,PRDX5,C1QTNF4,METRNL	12/-
9_Member	GO Biological Processes	GO:0048871	multicellular organismal-level homeostasis	-2.58148	-0.258345	292,1958,2876,4692,5950,7001,7314,7425,7846,25824,114900,284207	SLC25A5,EGR1,GPX1,NDN,RBP4,PRDX2,UBB,VGF,TUBA1A,PRDX5,C1QTNF4,METRNL	12/445
9_Member	GO Biological Processes	GO:0097009	energy homeostasis	-2.43505	-0.141883	7314,7425,114900,284207	UBB,VGF,C1QTNF4,METRNL	4/60
10_Summary	GO Biological Processes	GO:0007519	skeletal muscle tissue development	-2.52085	-0.211085	1958,2353,2876,4637,7832,2950,3371,5950,4738	EGR1,FOS,GPX1,MYL6,BTG2,GSTP1,TNC,RBP4,NEDD8	9/-
10_Member	GO Biological Processes	GO:0007519	skeletal muscle tissue development	-2.52085	-0.211085	1958,2353,2876,4637,7832	EGR1,FOS,GPX1,MYL6,BTG2	5/93
10_Member	GO Biological Processes	GO:0060538	skeletal muscle organ development	-2.36684	-0.107094	1958,2353,2876,4637,7832	EGR1,FOS,GPX1,MYL6,BTG2	5/101
10_Member	GO Biological Processes	GO:0035914	skeletal muscle cell differentiation	-2.22975	-0.0157603	1958,2353,7832	EGR1,FOS,BTG2	3/35
10_Member	GO Biological Processes	GO:0045471	response to ethanol	-2.11129	0	2353,2950,3371,5950	FOS,GSTP1,TNC,RBP4	4/74
10_Member	GO Biological Processes	GO:0097305	response to alcohol	-2.0322	0	2353,2950,3371,4738,5950,7832	FOS,GSTP1,TNC,NEDD8,RBP4,BTG2	6/170
10_Member	GO Biological Processes	GO:0097306	cellular response to alcohol	-2.03196	0	2353,3371,4738,7832	FOS,TNC,NEDD8,BTG2	4/78
11_Summary	GO Biological Processes	GO:0051591	response to cAMP	-2.51599	-0.211085	539,1843,2353,7425	ATP5PO,DUSP1,FOS,VGF	4/-
11_Member	GO Biological Processes	GO:0051591	response to cAMP	-2.51599	-0.211085	539,1843,2353,7425	ATP5PO,DUSP1,FOS,VGF	4/57
12_Summary	GO Biological Processes	GO:0051248	negative regulation of protein metabolic process	-2.26463	-0.0394662	1028,1622,1843,2597,4282,5245,7832,11345,27018,55859,84707,8815,25824	CDKN1C,DBI,DUSP1,GAPDH,MIF,PHB1,BTG2,GABARAPL2,BEX3,BEX1,BEX2,BANF1,PRDX5	13/-
12_Member	GO Biological Processes	GO:0051248	negative regulation of protein metabolic process	-2.26463	-0.0394662	1028,1622,1843,2597,4282,5245,7832,11345,27018,55859,84707	CDKN1C,DBI,DUSP1,GAPDH,MIF,PHB1,BTG2,GABARAPL2,BEX3,BEX1,BEX2	11/426
12_Member	GO Biological Processes	GO:0031400	negative regulation of protein modification process	-2.20808	-0.00258446	1028,1622,1843,27018,55859,84707	CDKN1C,DBI,DUSP1,BEX3,BEX1,BEX2	6/156
12_Member	GO Biological Processes	GO:0043086	negative regulation of catalytic activity	-2.06909	0	1028,1843,2597,8815,25824	CDKN1C,DUSP1,GAPDH,BANF1,PRDX5	5/119
13_Summary	GO Biological Processes	GO:0040029	epigenetic regulation of gene expression	-2.20703	-0.00258446	1028,1958,2876,3006,3015,4692,5245	CDKN1C,EGR1,GPX1,H1-2,H2AZ1,NDN,PHB1	7/-
13_Member	GO Biological Processes	GO:0040029	epigenetic regulation of gene expression	-2.20703	-0.00258446	1028,1958,2876,3006,3015,4692,5245	CDKN1C,EGR1,GPX1,H1-2,H2AZ1,NDN,PHB1	7/206
14_Summary	GO Biological Processes	GO:0060042	retina morphogenesis in camera-type eye	-2.03782	0	793,5950,24147	CALB1,RBP4,FJX1	3/-
14_Member	GO Biological Processes	GO:0060042	retina morphogenesis in camera-type eye	-2.03782	0	793,5950,24147	CALB1,RBP4,FJX1	3/41

## Sheet: Mic
GroupID	Category	Term	Description	LogP	Log(q-value)	Genes	Symbols	InTerm_InList
1_Summary	GO Biological Processes	GO:0050866	negative regulation of cell activation	-3.83893	-0.115524	2267,3949,4332,5155,55024,8660	FGL1,LDLR,MNDA,PDGFB,BANK1,IRS2	6/-
1_Member	GO Biological Processes	GO:0050866	negative regulation of cell activation	-3.83893	-0.115524	2267,3949,4332,5155,55024	FGL1,LDLR,MNDA,PDGFB,BANK1	5/129
1_Member	GO Biological Processes	GO:0002695	negative regulation of leukocyte activation	-2.96245	0	2267,3949,4332,55024	FGL1,LDLR,MNDA,BANK1	4/116
1_Member	GO Biological Processes	GO:0050865	regulation of cell activation	-2.45518	0	2267,3949,4332,5155,8660,55024	FGL1,LDLR,MNDA,PDGFB,IRS2,BANK1	6/379
1_Member	GO Biological Processes	GO:0050864	regulation of B cell activation	-2.40623	0	4332,8660,55024	MNDA,IRS2,BANK1	3/81
1_Member	GO Biological Processes	GO:0051250	negative regulation of lymphocyte activation	-2.16321	0	2267,4332,55024	FGL1,MNDA,BANK1	3/99
2_Summary	GO Biological Processes	GO:0051896	regulation of phosphatidylinositol 3-kinase/protein kinase B signal transduction	-3.82485	-0.115524	799,5155,8660,55024,57091,221496,8445,5166,375567,5327,2353	CALCR,PDGFB,IRS2,BANK1,CASS4,LEMD2,DYRK2,PDK4,VWC2,PLAT,FOS	11/-
2_Member	GO Biological Processes	GO:0051896	regulation of phosphatidylinositol 3-kinase/protein kinase B signal transduction	-3.82485	-0.115524	799,5155,8660,55024,57091,221496	CALCR,PDGFB,IRS2,BANK1,CASS4,LEMD2	6/207
2_Member	GO Biological Processes	GO:0032885	regulation of polysaccharide biosynthetic process	-3.80664	-0.115524	5155,8445,8660	PDGFB,DYRK2,IRS2	3/27
2_Member	GO Biological Processes	GO:0032881	regulation of polysaccharide metabolic process	-3.50416	0	5155,8445,8660	PDGFB,DYRK2,IRS2	3/34
2_Member	GO Biological Processes	GO:0045913	positive regulation of carbohydrate metabolic process	-2.82052	0	5155,8445,8660	PDGFB,DYRK2,IRS2	3/58
2_Member	GO Biological Processes	GO:0006109	regulation of carbohydrate metabolic process	-2.77948	0	5155,5166,8445,8660	PDGFB,PDK4,DYRK2,IRS2	4/130
2_Member	GO Biological Processes	GO:0043255	regulation of carbohydrate biosynthetic process	-2.62182	0	5155,8445,8660	PDGFB,DYRK2,IRS2	3/68
2_Member	GO Biological Processes	GO:0010906	regulation of glucose metabolic process	-2.6037	0	5166,8445,8660	PDK4,DYRK2,IRS2	3/69
2_Member	GO Biological Processes	GO:0051897	positive regulation of phosphatidylinositol 3-kinase/protein kinase B signal transduction	-2.58477	0	799,5155,8660,57091	CALCR,PDGFB,IRS2,CASS4	4/147
2_Member	GO Biological Processes	GO:0010811	positive regulation of cell-substrate adhesion	-2.25145	0	5155,57091,375567	PDGFB,CASS4,VWC2	3/92
2_Member	GO Biological Processes	GO:0007169	cell surface receptor protein tyrosine kinase signaling pathway	-2.08838	0	5155,5166,5327,8660,57091	PDGFB,PDK4,PLAT,IRS2,CASS4	5/320
2_Member	GO Biological Processes	GO:0007167	enzyme-linked receptor protein signaling pathway	-2.03373	0	2353,5155,5166,5327,8660,57091	FOS,PDGFB,PDK4,PLAT,IRS2,CASS4	6/464
3_Summary	GO Biological Processes	GO:0016579	protein deubiquitination	-2.50067	0	54532,57602,220213	USP53,USP36,OTUD1	3/-
3_Member	GO Biological Processes	GO:0016579	protein deubiquitination	-2.50067	0	54532,57602,220213	USP53,USP36,OTUD1	3/75
3_Member	GO Biological Processes	GO:0070646	protein modification by small protein removal	-2.27803	0	54532,57602,220213	USP53,USP36,OTUD1	3/90
4_Summary	GO Biological Processes	GO:0003014	renal system process	-2.50067	0	5155,5641,6565,388	PDGFB,LGMN,SLC15A2,RHOB	4/-
4_Member	GO Biological Processes	GO:0003014	renal system process	-2.50067	0	5155,5641,6565	PDGFB,LGMN,SLC15A2	3/75
4_Member	GO Biological Processes	GO:0010595	positive regulation of endothelial cell migration	-2.39124	0	388,5155,5641	RHOB,PDGFB,LGMN	3/82
5_Summary	GO Biological Processes	GO:0044409	symbiont entry into host	-2.36184	0	3949,25945,222256,64072	LDLR,NECTIN3,CDHR3,CDH23	4/-
5_Member	GO Biological Processes	GO:0044409	symbiont entry into host	-2.36184	0	3949,25945,222256	LDLR,NECTIN3,CDHR3	3/84
5_Member	GO Biological Processes	GO:0046718	symbiont entry into host cell	-2.36184	0	3949,25945,222256	LDLR,NECTIN3,CDHR3	3/84
5_Member	GO Biological Processes	GO:0007156	homophilic cell adhesion via plasma membrane adhesion molecules	-2.15117	0	25945,64072,222256	NECTIN3,CDH23,CDHR3	3/100
5_Member	GO Biological Processes	GO:0051701	biological process involved in interaction with host	-2.03765	0	3949,25945,222256	LDLR,NECTIN3,CDHR3	3/110
6_Summary	GO Biological Processes	GO:0007613	memory	-2.17538	0	2353,3949,5641	FOS,LDLR,LGMN	3/-
6_Member	GO Biological Processes	GO:0007613	memory	-2.17538	0	2353,3949,5641	FOS,LDLR,LGMN	3/98
7_Summary	GO Biological Processes	GO:0007605	sensory perception of sound	-2.07046	0	54532,64072,89797	USP53,CDH23,NAV2	3/-
7_Member	GO Biological Processes	GO:0007605	sensory perception of sound	-2.07046	0	54532,64072,89797	USP53,CDH23,NAV2	3/107

## Sheet: Oli
GroupID	Category	Term	Description	LogP	Log(q-value)	Genes	Symbols	InTerm_InList
1_Summary	GO Biological Processes	GO:0071709	membrane assembly	-2.13926	0	8815937927243	BANF1,NRXN2,CHMP2A	3/-
1_Member	GO Biological Processes	GO:0071709	membrane assembly	-2.13926	0	8815937927243	BANF1,NRXN2,CHMP2A	17593
2_Summary	GO Biological Processes	GO:0007611	learning or memory	-2.08359	0	4.90059e+25	NRGN,RASGRF1,SLC8A2,NRXN2,SLC7A11,KCTD16	6/-
2_Member	GO Biological Processes	GO:0007611	learning or memory	-2.08359	0	4.90059e+25	NRGN,RASGRF1,SLC8A2,NRXN2,SLC7A11,KCTD16	6/212

## Sheet: OPC
GroupID	Category	Term	Description	LogP	Log(q-value)	Genes	Symbols	InTerm_InList
1_Summary	GO Biological Processes	GO:0002181	cytoplasmic translation	-13.33	-9.162	4.73661e+59	RPL10A,RPL7,RPL8,RPL12,RPL23A,RPL41,RPLP1,RPLP2,RPS3A,RPS13,RPS15A,RPS17,RPS27A,EEF1A1,EIF6	15/-
1_Member	GO Biological Processes	GO:0002181	cytoplasmic translation	-13.33	-9.162	4.73661e+51	RPL10A,RPL7,RPL8,RPL12,RPL23A,RPL41,RPLP1,RPLP2,RPS3A,RPS13,RPS15A,RPS17,RPS27A	13/153
1_Member	GO Biological Processes	GO:0006412	translation	-10.9477	-7.081	1.91537e+59	EEF1A1,EIF6,RPL10A,RPL7,RPL8,RPL12,RPL23A,RPL41,RPLP1,RPLP2,RPS3A,RPS13,RPS15A,RPS17,RPS27A	15/355
2_Summary	GO Biological Processes	GO:0042274	ribosomal small subunit biogenesis	-4.55985	-0.869	6.18962e+32	RPS3A,RPS13,RPS15A,RPS17,RPS27A,EIF6,RPL7,LSM2	8/-
2_Member	GO Biological Processes	GO:0042274	ribosomal small subunit biogenesis	-4.55985	-0.869	6.18962e+19	RPS3A,RPS13,RPS15A,RPS17,RPS27A	30803
2_Member	GO Biological Processes	GO:0042254	ribosome biogenesis	-4.27758	-0.711	3.69261e+27	EIF6,RPL7,RPS3A,RPS13,RPS15A,RPS17,RPS27A	7/232
2_Member	GO Biological Processes	GO:0022613	ribonucleoprotein complex biogenesis	-3.94371	-0.474	3.69261e+32	EIF6,RPL7,RPS3A,RPS13,RPS15A,RPS17,RPS27A,LSM2	8/354
2_Member	GO Biological Processes	GO:0006413	translational initiation	-2.43495	0	369261896218	EIF6,RPS3A,RPS17	26724
3_Summary	GO Biological Processes	GO:0014003	oligodendrocyte development	-3.09838	0	9285354388585	CD9,PLP1,HES5	3/-
3_Member	GO Biological Processes	GO:0014003	oligodendrocyte development	-3.09838	0	9285354388585	CD9,PLP1,HES5	15766
3_Member	GO Biological Processes	GO:0048709	oligodendrocyte differentiation	-2.48652	0	9285354388585	CD9,PLP1,HES5	25628
3_Member	GO Biological Processes	GO:0021782	glial cell development	-2.05494	0	9285354388585	CD9,PLP1,HES5	3/100
3_Member	GO Biological Processes	GO:0042552	myelination	-2.04313	0	9285354388585	CD9,PLP1,HES5	3/101
3_Member	GO Biological Processes	GO:0007272	ensheathment of neurons	-2.01991	0	9285354388585	CD9,PLP1,HES5	3/103
3_Member	GO Biological Processes	GO:0008366	axon ensheathment	-2.01991	0	9285354388585	CD9,PLP1,HES5	3/103
4_Summary	GO Biological Processes	GO:0006414	translational elongation	-2.76385	0	191561766181	EEF1A1,RPLP1,RPLP2	3/-
4_Member	GO Biological Processes	GO:0006414	translational elongation	-2.76385	0	191561766181	EEF1A1,RPLP1,RPLP2	20515
5_Summary	GO Biological Processes	GO:0045926	negative regulation of growth	-2.37529	0	4.49945e+25	MT1M,MT1X,SLIT2,SEMA6D,IGFBP7,DNPH1	6/-
5_Member	GO Biological Processes	GO:0045926	negative regulation of growth	-2.37529	0	4.49945e+16	MT1M,MT1X,SLIT2,SEMA6D	4/155
5_Member	GO Biological Processes	GO:0040008	regulation of growth	-2.05394	0	3.49045e+25	IGFBP7,MT1M,MT1X,SLIT2,DNPH1,SEMA6D	6/423

## Sheet: Peri
GroupID	Category	Term	Description	LogP	Log(q-value)	Genes	Symbols	InTerm_InList
1_Summary	GO Biological Processes	GO:0002181	cytoplasmic translation	-18.5587	-14.39	6.12261e+100	RPL3,RPL7A,RPL10,RPL12,RPL19,RPL23A,RPL24,RPL26,RPL30,RPL28,RPL32,RPL36AL,RPL37,RPL37A,RPS7,RPS8,RPS11,RPS14,RPS15A,RPS25,RPS26,RPS28,RPL23,RPL13A,EEF1A1	25/-
1_Member	GO Biological Processes	GO:0002181	cytoplasmic translation	-18.5587	-14.39	6.12261e+96	RPL3,RPL7A,RPL10,RPL12,RPL19,RPL23A,RPL24,RPL26,RPL30,RPL28,RPL32,RPL36AL,RPL37,RPL37A,RPS7,RPS8,RPS11,RPS14,RPS15A,RPS25,RPS26,RPS28,RPL23,RPL13A	24/153
1_Member	GO Biological Processes	GO:0006412	translation	-11.0911	-7.224	1.91561e+100	EEF1A1,RPL3,RPL7A,RPL10,RPL12,RPL19,RPL23A,RPL24,RPL26,RPL30,RPL28,RPL32,RPL36AL,RPL37,RPL37A,RPS7,RPS8,RPS11,RPS14,RPS15A,RPS25,RPS26,RPS28,RPL23,RPL13A	25/355
1_Member	GO Biological Processes	GO:0042274	ribosomal small subunit biogenesis	-3.8961	-0.842	6.20162e+27	RPS7,RPS8,RPS11,RPS14,RPS15A,RPS25,RPS28	30864
1_Member	GO Biological Processes	GO:0042254	ribosome biogenesis	-2.95732	-0.354	6.13062e+39	RPL7A,RPL24,RPL26,RPS7,RPS8,RPS11,RPS14,RPS15A,RPS25,RPS28	10/232
1_Member	GO Biological Processes	GO:0006364	rRNA processing	-2.20589	0	6.13062e+27	RPL7A,RPL26,RPS7,RPS8,RPS14,RPS25,RPS28	7/163
2_Summary	GO Biological Processes	GO:0110053	regulation of actin filament organization	-5.51912	-1.828	3.87396e+117	RHOA,ARHGAP6,CAPZA2,CDC42,PFN1,TJP1,TMSB4X,SEMA5A,FCHSD2,DLC1,DSTN,SWAP70,KANK3,ATP1A2,PDGFRB,KAT2B,MYCBP2,CALD1,EMP2,PRKG1,EPB41L3,FN1,GAB1,H3-3B,HMGB1,PHF2,VIM,RPL13A,AGFG1	29/-
2_Member	GO Biological Processes	GO:0110053	regulation of actin filament organization	-5.51912	-1.828	3.87396e+52	RHOA,ARHGAP6,CAPZA2,CDC42,PFN1,TJP1,TMSB4X,SEMA5A,FCHSD2,DLC1,DSTN,SWAP70,KANK3	13/202
2_Member	GO Biological Processes	GO:0032970	regulation of actin filament-based process	-5.16896	-1.689	3.87395e+59	RHOA,ARHGAP6,ATP1A2,CAPZA2,CDC42,PDGFRB,PFN1,TJP1,TMSB4X,SEMA5A,FCHSD2,DLC1,DSTN,SWAP70,KANK3	15/287
2_Member	GO Biological Processes	GO:0032956	regulation of actin cytoskeleton organization	-5.06047	-1.67	3.87396e+56	RHOA,ARHGAP6,CAPZA2,CDC42,PDGFRB,PFN1,TJP1,TMSB4X,SEMA5A,FCHSD2,DLC1,DSTN,SWAP70,KANK3	14/257
2_Member	GO Biological Processes	GO:0051494	negative regulation of cytoskeleton organization	-4.38406	-1.119	3.95831e+37	ARHGAP6,CAPZA2,PFN1,TJP1,TMSB4X,KAT2B,DLC1,SWAP70,KANK3	9/124
2_Member	GO Biological Processes	GO:0051493	regulation of cytoskeleton organization	-4.05201	-0.876	3.87396e+65	RHOA,ARHGAP6,CAPZA2,CDC42,PDGFRB,PFN1,TJP1,TMSB4X,KAT2B,SEMA5A,FCHSD2,DLC1,DSTN,SWAP70,MYCBP2,KANK3	16/400
2_Member	GO Biological Processes	GO:0008064	regulation of actin polymerization or depolymerization	-4.04417	-0.876	8.30522e+34	CAPZA2,PFN1,TMSB4X,SEMA5A,FCHSD2,DSTN,SWAP70,KANK3	8/107
2_Member	GO Biological Processes	GO:0030832	regulation of actin filament length	-3.95952	-0.842	8.30522e+34	CAPZA2,PFN1,TMSB4X,SEMA5A,FCHSD2,DSTN,SWAP70,KANK3	8/110
2_Member	GO Biological Processes	GO:1902903	regulation of supramolecular fiber organization	-3.84929	-0.827	3.87396e+52	RHOA,ARHGAP6,CAPZA2,CDC42,PFN1,TJP1,TMSB4X,SEMA5A,FCHSD2,DLC1,DSTN,SWAP70,KANK3	13/291
2_Member	GO Biological Processes	GO:0030036	actin cytoskeleton organization	-3.7282	-0.741	3.87396e+58	RHOA,ARHGAP6,CALD1,CAPZA2,CDC42,EMP2,PDGFRB,PFN1,PRKG1,TJP1,TMSB4X,DLC1,DSTN,SWAP70,EPB41L3	15/383
2_Member	GO Biological Processes	GO:1902904	negative regulation of supramolecular fiber organization	-3.64704	-0.741	3.95831e+33	ARHGAP6,CAPZA2,PFN1,TJP1,TMSB4X,DLC1,SWAP70,KANK3	8/122
2_Member	GO Biological Processes	GO:0090066	regulation of anatomical structure size	-3.6307	-0.741	3.87478e+56	RHOA,ATP1A2,CAPZA2,FN1,GAB1,PFN1,PRKG1,TMSB4X,KAT2B,SEMA5A,FCHSD2,DSTN,SWAP70,KANK3	14/348
2_Member	GO Biological Processes	GO:0030029	actin filament-based process	-3.16478	-0.474	3.87396e+58	RHOA,ARHGAP6,CALD1,CAPZA2,CDC42,EMP2,PDGFRB,PFN1,PRKG1,TJP1,TMSB4X,DLC1,DSTN,SWAP70,EPB41L3	15/433
2_Member	GO Biological Processes	GO:1902905	positive regulation of supramolecular fiber organization	-2.7888	-0.269	3.87999e+27	RHOA,CDC42,PFN1,SEMA5A,FCHSD2,DSTN,SWAP70	7/128
2_Member	GO Biological Processes	GO:0030834	regulation of actin filament depolymerization	-2.71578	-0.254	8.30904e+16	CAPZA2,SEMA5A,DSTN,SWAP70	14702
2_Member	GO Biological Processes	GO:0051129	negative regulation of cellular component organization	-2.71427	-0.254	3.95831e+65	ARHGAP6,CAPZA2,CDC42,H3-3B,HMGB1,PFN1,PHF2,TJP1,TMSB4X,VIM,KAT2B,SEMA5A,DLC1,SWAP70,RPL13A,KANK3	16/530
2_Member	GO Biological Processes	GO:0010639	negative regulation of organelle organization	-2.59104	-0.179	3.9583e+41	ARHGAP6,CAPZA2,H3-3B,PFN1,TJP1,TMSB4X,KAT2B,DLC1,SWAP70,KANK3	10/260
2_Member	GO Biological Processes	GO:0051495	positive regulation of cytoskeleton organization	-2.58516	-0.179	3.87999e+27	RHOA,CDC42,PFN1,SEMA5A,FCHSD2,DSTN,SWAP70	7/139
2_Member	GO Biological Processes	GO:0032535	regulation of cellular component size	-2.50807	-0.159	3.8783e+41	RHOA,CAPZA2,FN1,PFN1,TMSB4X,SEMA5A,FCHSD2,DSTN,SWAP70,KANK3	10/267
2_Member	GO Biological Processes	GO:0032233	positive regulation of actin filament bundle assembly	-2.42341	-0.106	387998521623075	RHOA,CDC42,PFN1,SWAP70	17624
2_Member	GO Biological Processes	GO:0007015	actin filament organization	-2.34722	-0.069	3.87396e+29	RHOA,ARHGAP6,CALD1,CDC42,EMP2,TMSB4X,DSTN,SWAP70	8/194
2_Member	GO Biological Processes	GO:0030833	regulation of actin filament polymerization	-2.11255	0	8.30522e+20	CAPZA2,PFN1,TMSB4X,FCHSD2,KANK3	33725
2_Member	GO Biological Processes	GO:0097435	supramolecular fiber organization	-2.10168	0	3.87396e+41	RHOA,ARHGAP6,CALD1,CDC42,EMP2,AGFG1,PDGFRB,TMSB4X,VIM,DSTN,SWAP70	11/354
3_Summary	GO Biological Processes	GO:0010594	regulation of endothelial cell migration	-5.1579	-1.689	3.87163e+87	RHOA,DCN,EMP2,ETS1,GAB1,HMGB1,PTN,NR2F2,TMSB4X,SEMA5A,GSTP1,PDGFRB,SWAP70,MYCBP2,JAK1,TJP1,FN1,COL4A3,CDC42,PFN1,RPL13A,ATP1A2	22/-
3_Member	GO Biological Processes	GO:0010594	regulation of endothelial cell migration	-5.1579	-1.689	3.87163e+38	RHOA,DCN,EMP2,ETS1,GAB1,HMGB1,PTN,NR2F2,TMSB4X,SEMA5A	10/126
3_Member	GO Biological Processes	GO:0050920	regulation of chemotaxis	-3.48173	-0.615	2.95031e+33	GSTP1,HMGB1,PDGFRB,PTN,TMSB4X,SEMA5A,SWAP70,MYCBP2	8/129
3_Member	GO Biological Processes	GO:0045766	positive regulation of angiogenesis	-3.34699	-0.559	2.01321e+27	EMP2,ETS1,GAB1,HMGB1,JAK1,TJP1,SEMA5A	7/103
3_Member	GO Biological Processes	GO:1904018	positive regulation of vasculature development	-3.24701	-0.51	2.01321e+27	EMP2,ETS1,GAB1,HMGB1,JAK1,TJP1,SEMA5A	7/107
3_Member	GO Biological Processes	GO:0050921	positive regulation of chemotaxis	-2.97107	-0.354	3.14652e+24	HMGB1,PDGFRB,PTN,TMSB4X,SEMA5A,SWAP70	31929
3_Member	GO Biological Processes	GO:0043542	endothelial cell migration	-2.95229	-0.354	3.87201e+18	RHOA,EMP2,FN1,GAB1,HMGB1	21671
3_Member	GO Biological Processes	GO:0045765	regulation of angiogenesis	-2.93147	-0.354	1.28516e+35	COL4A3,DCN,EMP2,ETS1,GAB1,HMGB1,JAK1,TJP1,SEMA5A	9/194
3_Member	GO Biological Processes	GO:1901342	regulation of vasculature development	-2.85442	-0.299	1.28516e+35	COL4A3,DCN,EMP2,ETS1,GAB1,HMGB1,JAK1,TJP1,SEMA5A	9/199
3_Member	GO Biological Processes	GO:0030335	positive regulation of cell migration	-2.75836	-0.262	3.87998e+50	RHOA,CDC42,ETS1,FN1,GAB1,HMGB1,PDGFRB,PFN1,PTN,TJP1,TMSB4X,SEMA5A,SWAP70	13/380
3_Member	GO Biological Processes	GO:0060326	cell chemotaxis	-2.7269	-0.254	2.54931e+24	GAB1,HMGB1,PDGFRB,PTN,SEMA5A,RPL13A	35582
3_Member	GO Biological Processes	GO:0043535	regulation of blood vessel endothelial cell migration	-2.64748	-0.204	3.87211e+18	RHOA,ETS1,GAB1,HMGB1,TMSB4X	25324
3_Member	GO Biological Processes	GO:2000147	positive regulation of cell motility	-2.63977	-0.204	3.87998e+50	RHOA,CDC42,ETS1,FN1,GAB1,HMGB1,PDGFRB,PFN1,PTN,TJP1,TMSB4X,SEMA5A,SWAP70	13/392
3_Member	GO Biological Processes	GO:0043536	positive regulation of blood vessel endothelial cell migration	-2.56187	-0.179	2113254931467110	ETS1,GAB1,HMGB1,TMSB4X	16163
3_Member	GO Biological Processes	GO:0040017	positive regulation of locomotion	-2.5544	-0.179	3.87998e+50	RHOA,CDC42,ETS1,FN1,GAB1,HMGB1,PDGFRB,PFN1,PTN,TJP1,TMSB4X,SEMA5A,SWAP70	13/401
3_Member	GO Biological Processes	GO:0010595	positive regulation of endothelial cell migration	-2.32233	-0.063	2.11325e+19	ETS1,GAB1,HMGB1,TMSB4X,SEMA5A	30072
3_Member	GO Biological Processes	GO:0040011	locomotion	-2.15634	0	3.87477e+30	RHOA,ATP1A2,GAB1,HMGB1,PDGFRB,PTN,SEMA5A,RPL13A	8/209
4_Summary	GO Biological Processes	GO:1901798	positive regulation of signal transduction by p53 class mediator	-4.95682	-1.634	1.65562e+19	DDX5,RPL26,RPL37,RPS7,RPL23	5/-
4_Member	GO Biological Processes	GO:1901798	positive regulation of signal transduction by p53 class mediator	-4.95682	-1.634	1.65562e+19	DDX5,RPL26,RPL37,RPS7,RPL23	45800
4_Member	GO Biological Processes	GO:1901796	regulation of signal transduction by p53 class mediator	-2.17238	0	1.65562e+19	DDX5,RPL26,RPL37,RPS7,RPL23	32629
5_Summary	GO Biological Processes	GO:0032231	regulation of actin filament bundle assembly	-3.92905	-0.842	3.87396e+63	RHOA,ARHGAP6,CDC42,PFN1,TJP1,DLC1,SWAP70,FN1,RAB8B,CDH6,EPB41L3,NPTN,REST,CHCHD10,EMP2	15/-
5_Member	GO Biological Processes	GO:0032231	regulation of actin filament bundle assembly	-3.92905	-0.842	3.87396e+26	RHOA,ARHGAP6,CDC42,PFN1,TJP1,DLC1,SWAP70	30498
5_Member	GO Biological Processes	GO:0051497	negative regulation of stress fiber assembly	-3.65296	-0.741	3955216708210390	ARHGAP6,PFN1,TJP1,DLC1	45770
5_Member	GO Biological Processes	GO:0051492	regulation of stress fiber assembly	-3.40929	-0.583	3.87396e+21	RHOA,ARHGAP6,CDC42,PFN1,TJP1,DLC1	26451
5_Member	GO Biological Processes	GO:0032232	negative regulation of actin filament bundle assembly	-3.31149	-0.558	3955216708210390	ARHGAP6,PFN1,TJP1,DLC1	45775
5_Member	GO Biological Processes	GO:0110020	regulation of actomyosin structure organization	-3.19238	-0.487	3.87396e+21	RHOA,ARHGAP6,CDC42,PFN1,TJP1,DLC1	29007
5_Member	GO Biological Processes	GO:0150115	cell-substrate junction organization	-3.0333	-0.388	3.95234e+16	ARHGAP6,FN1,DLC1,RAB8B	12145
5_Member	GO Biological Processes	GO:0034329	cell junction assembly	-2.4923	-0.15	3.87396e+35	RHOA,ARHGAP6,CDC42,CDH6,FN1,TJP1,DLC1,EPB41L3,NPTN	9/225
5_Member	GO Biological Processes	GO:0034330	cell junction organization	-2.23274	0	3.87396e+54	RHOA,ARHGAP6,CDC42,CDH6,FN1,PFN1,REST,TJP1,DLC1,EPB41L3,NPTN,RAB8B,CHCHD10	13/438
5_Member	GO Biological Processes	GO:0007044	cell-substrate junction assembly	-2.05938	0	395233510395	ARHGAP6,FN1,DLC1	11749
5_Member	GO Biological Processes	GO:0007160	cell-matrix adhesion	-2.03647	0	3.87395e+18	RHOA,ARHGAP6,EMP2,FN1,DLC1	35186
6_Summary	GO Biological Processes	GO:0051302	regulation of cell division	-3.67161	-0.741	3.87998e+49	RHOA,CDC42,YBX1,PTCH1,PTN,CDC14A,KAT2B,TXNIP,PDGFRB,RPS15A,CDC73,CCNY	12/-
6_Member	GO Biological Processes	GO:0051302	regulation of cell division	-3.67161	-0.741	3.87998e+30	RHOA,CDC42,YBX1,PTCH1,PTN,CDC14A,KAT2B,TXNIP	8/121
6_Member	GO Biological Processes	GO:0051781	positive regulation of cell division	-2.91915	-0.353	3.87998e+17	RHOA,CDC42,YBX1,PTN,CDC14A	22037
6_Member	GO Biological Processes	GO:0032467	positive regulation of cytokinesis	-2.22264	0	3879988556	RHOA,CDC42,CDC14A	45744
6_Member	GO Biological Processes	GO:0045787	positive regulation of cell cycle	-2.16847	0	3.87999e+32	RHOA,CDC42,PDGFRB,RPS15A,CDC14A,KAT2B,CDC73,CCNY	8/208
7_Summary	GO Biological Processes	GO:0048863	stem cell differentiation	-3.43654	-0.591	2.99823e+31	A2M,CDC42,FN1,FRZB,RBPJ,REST,RPS7,SEMA5A,DDX5	9/-
7_Member	GO Biological Processes	GO:0048863	stem cell differentiation	-3.43654	-0.591	2.99823e+27	A2M,CDC42,FN1,FRZB,RBPJ,REST,RPS7,SEMA5A	8/131
7_Member	GO Biological Processes	GO:0048762	mesenchymal cell differentiation	-2.7888	-0.269	9.98166e+26	CDC42,DDX5,FN1,FRZB,RBPJ,RPS7,SEMA5A	7/128
7_Member	GO Biological Processes	GO:0014033	neural crest cell differentiation	-2.7331	-0.254	9.98234e+18	CDC42,FN1,FRZB,RPS7,SEMA5A	24228
7_Member	GO Biological Processes	GO:0060485	mesenchyme development	-2.16373	0	9.98166e+26	CDC42,DDX5,FN1,FRZB,RBPJ,RPS7,SEMA5A	7/166
8_Summary	GO Biological Processes	GO:0045445	myoblast differentiation	-3.37393	-0.567	1.65535e+82	DDX5,RBPJ,LGALS1,REST,RHOA,H3-3B,PDGFRB,PRKG1,RORA,NR2F2,SYNE1,KMT5B,GPCPD1,CDC42,EMP2,FN1,PTCH1,KAT2B,CALCRL,DLC1	20/-
8_Member	GO Biological Processes	GO:0045445	myoblast differentiation	-3.37393	-0.567	1655351639565970	DDX5,RBPJ,LGALS1,REST	45774
8_Member	GO Biological Processes	GO:0061061	muscle structure development	-3.22175	-0.501	3.87166e+53	RHOA,DDX5,H3-3B,RBPJ,LGALS1,PDGFRB,PRKG1,REST,RORA,NR2F2,SYNE1,KMT5B,GPCPD1	13/338
8_Member	GO Biological Processes	GO:0035051	cardiocyte differentiation	-2.3681	-0.069	9.98352e+18	CDC42,RBPJ,PDGFRB,PRKG1,REST	29342
8_Member	GO Biological Processes	GO:0007507	heart development	-2.11592	0	3.87998e+47	RHOA,CDC42,EMP2,FN1,RBPJ,PDGFRB,PRKG1,PTCH1,REST,KAT2B,CALCRL,DLC1	12/402
9_Summary	GO Biological Processes	GO:0032355	response to estradiol	-3.31338	-0.558	2.9503e+47	GSTP1,H2AZ1,PTCH1,NR2F2,NCOA1,TXNIP,RBPJ,SP3,CDC42,FRZB,REST,RPL10	12/-
9_Member	GO Biological Processes	GO:0032355	response to estradiol	-3.31338	-0.558	2.9503e+24	GSTP1,H2AZ1,PTCH1,NR2F2,NCOA1,TXNIP	27546
9_Member	GO Biological Processes	GO:0001892	embryonic placenta development	-2.05292	0	3516667070268640	RBPJ,SP3,NR2F2,NCOA1	22372
9_Member	GO Biological Processes	GO:0048568	embryonic organ development	-2.01682	0	9.98249e+34	CDC42,FRZB,RBPJ,PTCH1,REST,RPL10,SP3,NR2F2,NCOA1	9/267
10_Summary	GO Biological Processes	GO:0098761	cellular response to interleukin-7	-3.11746	-0.454	3.14637e+39	HMGB1,JAK1,YBX1,TJP1,RHOA,RORA,LGALS1,SWAP70,RBPJ,SP3	10/-
10_Member	GO Biological Processes	GO:0098761	cellular response to interleukin-7	-3.11746	-0.454	314637164904	HMGB1,JAK1,YBX1	45730
10_Member	GO Biological Processes	GO:1903672	positive regulation of sprouting angiogenesis	-3.11746	-0.454	314637167082	HMGB1,JAK1,TJP1	45730
10_Member	GO Biological Processes	GO:0098760	response to interleukin-7	-3.02481	-0.388	314637164904	HMGB1,JAK1,YBX1	45731
10_Member	GO Biological Processes	GO:0046632	alpha-beta T cell differentiation	-2.35915	-0.069	387314637166095	RHOA,HMGB1,JAK1,RORA	18354
10_Member	GO Biological Processes	GO:0002285	lymphocyte activation involved in immune response	-2.34505	-0.069	3.14637e+20	HMGB1,JAK1,LGALS1,RORA,SWAP70	29707
10_Member	GO Biological Processes	GO:0002287	alpha-beta T cell activation involved in immune response	-2.09792	0	314637166095	HMGB1,JAK1,RORA	45747
10_Member	GO Biological Processes	GO:0002293	alpha-beta T cell differentiation involved in immune response	-2.09792	0	314637166095	HMGB1,JAK1,RORA	45747
10_Member	GO Biological Processes	GO:0002294	CD4-positive, alpha-beta T cell differentiation involved in immune response	-2.09792	0	314637166095	HMGB1,JAK1,RORA	45747
10_Member	GO Biological Processes	GO:0042093	T-helper cell differentiation	-2.09792	0	314637166095	HMGB1,JAK1,RORA	45747
10_Member	GO Biological Processes	GO:1903670	regulation of sprouting angiogenesis	-2.09792	0	314637167082	HMGB1,JAK1,TJP1	45747
10_Member	GO Biological Processes	GO:0030098	lymphocyte differentiation	-2.09572	0	3.87315e+26	RHOA,HMGB1,RBPJ,JAK1,LGALS1,RORA,SP3	7/171
10_Member	GO Biological Processes	GO:0002292	T cell differentiation involved in immune response	-2.0222	0	314637166095	HMGB1,JAK1,RORA	12114
11_Summary	GO Biological Processes	GO:0007162	negative regulation of cell adhesion	-2.93147	-0.354	3.87395e+45	RHOA,ARHGAP6,HMGB1,LGALS1,PRKG1,SEMA5A,DLC1,SWAP70,PAG1,TRPC3,NPTN	11/-
11_Member	GO Biological Processes	GO:0007162	negative regulation of cell adhesion	-2.93147	-0.354	3.87395e+36	RHOA,ARHGAP6,HMGB1,LGALS1,PRKG1,SEMA5A,DLC1,SWAP70,PAG1	9/194
11_Member	GO Biological Processes	GO:0007204	positive regulation of cytosolic calcium ion concentration	-2.32233	-0.063	3.14656e+21	HMGB1,PRKG1,TRPC3,SWAP70,NPTN	30072
12_Summary	GO Biological Processes	GO:0010596	negative regulation of endothelial cell migration	-2.79956	-0.269	3.87163e+36	RHOA,DCN,HMGB1,NR2F2,RBPJ,TJP1,SLC40A1,EMP2,NCALD	9/-
12_Member	GO Biological Processes	GO:0010596	negative regulation of endothelial cell migration	-2.79956	-0.269	387163431467026	RHOA,DCN,HMGB1,NR2F2	13971
12_Member	GO Biological Processes	GO:0003158	endothelium development	-2.51426	-0.159	3.87352e+19	RHOA,RBPJ,NR2F2,TJP1,SLC40A1	27150
12_Member	GO Biological Processes	GO:0003073	regulation of systemic arterial blood pressure	-2.15606	0	3872013702683980	RHOA,EMP2,NR2F2,NCALD	20911
13_Summary	GO Biological Processes	GO:1904706	negative regulation of vascular associated smooth muscle cell proliferation	-2.7839	-0.269	2.95056e+20	GSTP1,PRKG1,RGS5,CALCRL,PDGFRB	5/-
13_Member	GO Biological Processes	GO:1904706	negative regulation of vascular associated smooth muscle cell proliferation	-2.7839	-0.269	295055928490	GSTP1,PRKG1,RGS5	45734
13_Member	GO Biological Processes	GO:1904705	regulation of vascular associated smooth muscle cell proliferation	-2.45673	-0.121	2.95056e+16	GSTP1,PRKG1,RGS5,CALCRL	17258
13_Member	GO Biological Processes	GO:0048660	regulation of smooth muscle cell proliferation	-2.03647	0	2.95052e+20	GSTP1,PDGFRB,PRKG1,RGS5,CALCRL	35186
14_Summary	GO Biological Processes	GO:0071396	cellular response to lipid	-2.77045	-0.265	3.87477e+55	RHOA,ATP1A2,DDX5,GSTP1,H2AZ1,HMGB1,PTCH1,REST,RORA,VIM,NCOA1,CDC73,TXNIP,SHOC2	14/-
14_Member	GO Biological Processes	GO:0071396	cellular response to lipid	-2.77045	-0.265	3.87477e+46	RHOA,ATP1A2,DDX5,GSTP1,H2AZ1,HMGB1,PTCH1,REST,RORA,VIM,NCOA1,CDC73	12/333
14_Member	GO Biological Processes	GO:0048545	response to steroid hormone	-2.34722	-0.069	3.87477e+30	RHOA,ATP1A2,DDX5,GSTP1,HMGB1,REST,NCOA1,TXNIP	8/194
14_Member	GO Biological Processes	GO:0071383	cellular response to steroid hormone stimulus	-2.33913	-0.069	3.87477e+21	RHOA,ATP1A2,DDX5,GSTP1,REST,NCOA1	6/116
14_Member	GO Biological Processes	GO:0071216	cellular response to biotic stimulus	-2.19928	0	3.87295e+24	RHOA,GSTP1,HMGB1,VIM,TXNIP,CDC73	6/124
14_Member	GO Biological Processes	GO:0045666	positive regulation of neuron differentiation	-2.00435	0	387597880368648	RHOA,REST,SHOC2,NCOA1	23102
15_Summary	GO Biological Processes	GO:0031333	negative regulation of protein-containing complex assembly	-2.65964	-0.207	8.30998e+24	CAPZA2,CDC42,HMGB1,TMSB4X,RPL13A,KANK3	6/-
15_Member	GO Biological Processes	GO:0031333	negative regulation of protein-containing complex assembly	-2.65964	-0.207	8.30998e+24	CAPZA2,CDC42,HMGB1,TMSB4X,RPL13A,KANK3	6/100
16_Summary	GO Biological Processes	GO:0051851	host-mediated perturbation of symbiont process	-2.59284	-0.179	9.98192e+20	CDC42,EEF1A1,REST,IFITM3,NUCKS1	5/-
16_Member	GO Biological Processes	GO:0051851	host-mediated perturbation of symbiont process	-2.59284	-0.179	9.98192e+20	CDC42,EEF1A1,REST,IFITM3,NUCKS1	26054
16_Member	GO Biological Processes	GO:0035821	modulation of process of another organism	-2.54002	-0.171	9.98192e+20	CDC42,EEF1A1,REST,IFITM3,NUCKS1	26785
17_Summary	GO Biological Processes	GO:0008015	blood circulation	-2.579	-0.179	3.87478e+41	RHOA,ATP1A2,CDC42,EMP2,GAB1,PRKG1,NR2F2,TJP1,KAT2B,NCALD,ABCG2	11/-
17_Member	GO Biological Processes	GO:0008015	blood circulation	-2.579	-0.179	3.87478e+37	RHOA,ATP1A2,CDC42,EMP2,GAB1,PRKG1,NR2F2,TJP1,KAT2B,NCALD	10/261
17_Member	GO Biological Processes	GO:0003013	circulatory system process	-2.3434	-0.069	3.87478e+41	RHOA,ATP1A2,CDC42,EMP2,GAB1,PRKG1,NR2F2,TJP1,KAT2B,ABCG2,NCALD	11/328
17_Member	GO Biological Processes	GO:0035150	regulation of tube size	-2.19289	0	3.87477e+17	RHOA,ATP1A2,GAB1,PRKG1,KAT2B	32264
17_Member	GO Biological Processes	GO:0035296	regulation of tube diameter	-2.19289	0	3.87477e+17	RHOA,ATP1A2,GAB1,PRKG1,KAT2B	32264
17_Member	GO Biological Processes	GO:0097746	blood vessel diameter maintenance	-2.19289	0	3.87477e+17	RHOA,ATP1A2,GAB1,PRKG1,KAT2B	32264
17_Member	GO Biological Processes	GO:0003018	vascular process in circulatory system	-2.04325	0	3.87477e+25	RHOA,ATP1A2,GAB1,PRKG1,TJP1,KAT2B,ABCG2	7/175
18_Summary	GO Biological Processes	GO:0034341	response to type II interferon	-2.56621	-0.179	9.98372e+52	CDC42,JAK1,VIM,IFITM3,RPL13A,RHOA,HMGB1,YBX1,RORA,RPL3,TLE4,TMSB4X,TANK	13/-
18_Member	GO Biological Processes	GO:0034341	response to type II interferon	-2.56621	-0.179	9.98372e+20	CDC42,JAK1,VIM,IFITM3,RPL13A	26420
18_Member	GO Biological Processes	GO:0071346	cellular response to type II interferon	-2.21093	0	9983716743123520	CDC42,JAK1,VIM,RPL13A	20180
18_Member	GO Biological Processes	GO:0071345	cellular response to cytokine stimulus	-2.17674	0	3.87998e+52	RHOA,CDC42,HMGB1,JAK1,YBX1,RORA,RPL3,TLE4,TMSB4X,VIM,TANK,IFITM3,RPL13A	13/445
18_Member	GO Biological Processes	GO:0060337	type I interferon-mediated signaling pathway	-2.1379	0	37161001010410	JAK1,TANK,IFITM3	45746
18_Member	GO Biological Processes	GO:0071357	cellular response to type I interferon	-2.09792	0	37161001010410	JAK1,TANK,IFITM3	45747
19_Summary	GO Biological Processes	GO:0045596	negative regulation of cell differentiation	-2.55934	-0.179	2.48731e+100	FRZB,HMGB1,RBPJ,LGALS1,YBX1,PTCH1,PTN,REST,RORA,TMSB4X,SHOC2,SEMA5A,CTDSP1,CDC73,COL4A3,ETS1,GSTP1,PRKG1,NR2F2,RGS5,KAT2B,DLC1,RHOA,CDC42,JAK1	25/-
19_Member	GO Biological Processes	GO:0045596	negative regulation of cell differentiation	-2.55934	-0.179	2.48731e+57	FRZB,HMGB1,RBPJ,LGALS1,YBX1,PTCH1,PTN,REST,RORA,TMSB4X,SHOC2,SEMA5A,CTDSP1,CDC73	14/449
19_Member	GO Biological Processes	GO:0008285	negative regulation of cell population proliferation	-2.53322	-0.171	1.28521e+57	COL4A3,ETS1,FRZB,GSTP1,RBPJ,PRKG1,PTCH1,PTN,NR2F2,SHOC2,RGS5,KAT2B,DLC1,CDC73	14/452
19_Member	GO Biological Processes	GO:0045165	cell fate commitment	-2.44971	-0.12	3.87998e+26	RHOA,CDC42,RBPJ,JAK1,PTCH1,NR2F2,CDC73	7/147
19_Member	GO Biological Processes	GO:0050678	regulation of epithelial cell proliferation	-2.3088	-0.054	9.98129e+35	CDC42,COL4A3,HMGB1,RBPJ,PTCH1,PTN,NR2F2,SEMA5A,CDC73	9/240
20_Summary	GO Biological Processes	GO:0050684	regulation of mRNA processing	-2.43298	-0.11	1.15317e+33	CIRBP,DDX5,REST,SON,SAP18,CDC73,RPS26,KAT2B	8/-
20_Member	GO Biological Processes	GO:0050684	regulation of mRNA processing	-2.43298	-0.11	1.15317e+25	CIRBP,DDX5,REST,SON,SAP18,CDC73	6/111
20_Member	GO Biological Processes	GO:0043484	regulation of RNA splicing	-2.40138	-0.09	1.15317e+28	CIRBP,DDX5,REST,RPS26,SON,KAT2B,SAP18	7/150
20_Member	GO Biological Processes	GO:0048024	regulation of mRNA splicing, via spliceosome	-2.074	0	1.15317e+20	CIRBP,DDX5,REST,SON,SAP18	34455

## Sheet: Shared BC (Fig 4A)
GroupID	Category	Term	Description	LogP	Log(q-value)	Genes	Symbols	InTerm_InList
1_Summary	GO Biological Processes	GO:0002181	cytoplasmic translation	-27.2128	-23.0446	4736,6129,6130,6132,6134,6136,6137,6143,6147,6152,6154,6158,6159,6161,6166,6171,6176,6181,6189,6201,6202,6205,6207,6208,6210,6217,6218,6222,6230,6231,6233,9349,23521,200916,1915,3692,10209,51258,54998,64949,90480,128308	RPL10A,RPL7,RPL7A,RPL8,RPL10,RPL12,RPL13,RPL19,RPL23A,RPL24,RPL26,RPL28,RPL29,RPL32,RPL36AL,RPL41,RPLP1,RPLP2,RPS3A,RPS7,RPS8,RPS11,RPS13,RPS14,RPS15A,RPS16,RPS17,RPS18,RPS25,RPS26,RPS27A,RPL23,RPL13A,RPL22L1,EEF1A1,EIF6,EIF1,MRPL51,AURKAIP1,MRPS26,GADD45GIP1,MRPL55	42/-
1_Member	GO Biological Processes	GO:0002181	cytoplasmic translation	-27.2128	-23.0446	4736,6129,6130,6132,6134,6136,6137,6143,6147,6152,6154,6158,6159,6161,6166,6171,6176,6181,6189,6201,6202,6205,6207,6208,6210,6217,6218,6222,6230,6231,6233,9349,23521,200916	RPL10A,RPL7,RPL7A,RPL8,RPL10,RPL12,RPL13,RPL19,RPL23A,RPL24,RPL26,RPL28,RPL29,RPL32,RPL36AL,RPL41,RPLP1,RPLP2,RPS3A,RPS7,RPS8,RPS11,RPS13,RPS14,RPS15A,RPS16,RPS17,RPS18,RPS25,RPS26,RPS27A,RPL23,RPL13A,RPL22L1	34/153
1_Member	GO Biological Processes	GO:0006412	translation	-22.2421	-18.3749	1915,3692,4736,6129,6130,6132,6134,6136,6137,6143,6147,6152,6154,6158,6159,6161,6166,6171,6176,6181,6189,6201,6202,6205,6207,6208,6210,6217,6218,6222,6230,6231,6233,9349,10209,23521,51258,54998,64949,90480,128308,200916	EEF1A1,EIF6,RPL10A,RPL7,RPL7A,RPL8,RPL10,RPL12,RPL13,RPL19,RPL23A,RPL24,RPL26,RPL28,RPL29,RPL32,RPL36AL,RPL41,RPLP1,RPLP2,RPS3A,RPS7,RPS8,RPS11,RPS13,RPS14,RPS15A,RPS16,RPS17,RPS18,RPS25,RPS26,RPS27A,RPL23,EIF1,RPL13A,MRPL51,AURKAIP1,MRPS26,GADD45GIP1,MRPL55,RPL22L1	42/355
2_Summary	GO Biological Processes	GO:0006119	oxidative phosphorylation	-17.8912	-14.2036	514,522,539,1327,1329,1350,4695,4697,4700,4708,4710,4713,4716,4718,7388,9377,9551,10476,51079,54205,54539,226,2597,3421,3939,5223,516,518,4830,292,9550,7425,57215,353,3094,10591,128240,2281	ATP5F1E,ATP5PF,ATP5PO,COX4I1,COX5B,COX7C,NDUFA2,NDUFA4,NDUFA6,NDUFB2,NDUFB4,NDUFB7,NDUFB10,NDUFC2,UQCRH,COX5A,ATP5MF,ATP5PD,NDUFA13,CYCS,NDUFB11,ALDOA,GAPDH,IDH3G,LDHA,PGAM1,ATP5MC1,ATP5MC3,NME1,SLC25A5,ATP6V1G1,VGF,THAP11,APRT,HINT1,DNPH1,NAXE,FKBP1B	38/-
2_Member	GO Biological Processes	GO:0006119	oxidative phosphorylation	-17.8912	-14.2036	514,522,539,1327,1329,1350,4695,4697,4700,4708,4710,4713,4716,4718,7388,9377,9551,10476,51079,54205,54539	ATP5F1E,ATP5PF,ATP5PO,COX4I1,COX5B,COX7C,NDUFA2,NDUFA4,NDUFA6,NDUFB2,NDUFB4,NDUFB7,NDUFB10,NDUFC2,UQCRH,COX5A,ATP5MF,ATP5PD,NDUFA13,CYCS,NDUFB11	21/85
2_Member	GO Biological Processes	GO:0009060	aerobic respiration	-17.7698	-14.2036	226,514,522,539,1327,1329,1350,2597,3421,3939,4695,4697,4700,4708,4710,4713,4716,4718,5223,7388,9377,9551,10476,51079,54205,54539	ALDOA,ATP5F1E,ATP5PF,ATP5PO,COX4I1,COX5B,COX7C,GAPDH,IDH3G,LDHA,NDUFA2,NDUFA4,NDUFA6,NDUFB2,NDUFB4,NDUFB7,NDUFB10,NDUFC2,PGAM1,UQCRH,COX5A,ATP5MF,ATP5PD,NDUFA13,CYCS,NDUFB11	26/152
2_Member	GO Biological Processes	GO:0045333	cellular respiration	-16.1969	-12.7277	226,514,522,539,1327,1329,1350,2597,3421,3939,4695,4697,4700,4708,4710,4713,4716,4718,5223,7388,9377,9551,10476,51079,54205,54539	ALDOA,ATP5F1E,ATP5PF,ATP5PO,COX4I1,COX5B,COX7C,GAPDH,IDH3G,LDHA,NDUFA2,NDUFA4,NDUFA6,NDUFB2,NDUFB4,NDUFB7,NDUFB10,NDUFC2,PGAM1,UQCRH,COX5A,ATP5MF,ATP5PD,NDUFA13,CYCS,NDUFB11	26/175
2_Member	GO Biological Processes	GO:0009206	purine ribonucleoside triphosphate biosynthetic process	-15.0383	-11.6482	226,514,516,518,522,539,4695,4700,4708,4710,4713,4716,4718,4830,9551,10476,51079,54539	ALDOA,ATP5F1E,ATP5MC1,ATP5MC3,ATP5PF,ATP5PO,NDUFA2,NDUFA6,NDUFB2,NDUFB4,NDUFB7,NDUFB10,NDUFC2,NME1,ATP5MF,ATP5PD,NDUFA13,NDUFB11	18/76
2_Member	GO Biological Processes	GO:0009145	purine nucleoside triphosphate biosynthetic process	-14.9295	-11.6063	226,514,516,518,522,539,4695,4700,4708,4710,4713,4716,4718,4830,9551,10476,51079,54539	ALDOA,ATP5F1E,ATP5MC1,ATP5MC3,ATP5PF,ATP5PO,NDUFA2,NDUFA6,NDUFB2,NDUFB4,NDUFB7,NDUFB10,NDUFC2,NME1,ATP5MF,ATP5PD,NDUFA13,NDUFB11	18/77
2_Member	GO Biological Processes	GO:0015986	proton motive force-driven ATP synthesis	-14.8347	-11.5696	514,516,518,522,539,4695,4700,4708,4710,4713,4716,4718,9551,10476,51079,54539	ATP5F1E,ATP5MC1,ATP5MC3,ATP5PF,ATP5PO,NDUFA2,NDUFA6,NDUFB2,NDUFB4,NDUFB7,NDUFB10,NDUFC2,ATP5MF,ATP5PD,NDUFA13,NDUFB11	16/56
2_Member	GO Biological Processes	GO:0006754	ATP biosynthetic process	-14.7734	-11.5594	226,514,516,518,522,539,4695,4700,4708,4710,4713,4716,4718,9551,10476,51079,54539	ALDOA,ATP5F1E,ATP5MC1,ATP5MC3,ATP5PF,ATP5PO,NDUFA2,NDUFA6,NDUFB2,NDUFB4,NDUFB7,NDUFB10,NDUFC2,ATP5MF,ATP5PD,NDUFA13,NDUFB11	17/67
2_Member	GO Biological Processes	GO:0009201	ribonucleoside triphosphate biosynthetic process	-14.5108	-11.3425	226,514,516,518,522,539,4695,4700,4708,4710,4713,4716,4718,4830,9551,10476,51079,54539	ALDOA,ATP5F1E,ATP5MC1,ATP5MC3,ATP5PF,ATP5PO,NDUFA2,NDUFA6,NDUFB2,NDUFB4,NDUFB7,NDUFB10,NDUFC2,NME1,ATP5MF,ATP5PD,NDUFA13,NDUFB11	18/81
2_Member	GO Biological Processes	GO:1902600	proton transmembrane transport	-14.1041	-10.9772	292,514,516,518,522,539,1327,1329,4695,4697,4700,4708,4710,4713,4716,4718,7388,9377,9550,9551,10476	SLC25A5,ATP5F1E,ATP5MC1,ATP5MC3,ATP5PF,ATP5PO,COX4I1,COX5B,NDUFA2,NDUFA4,NDUFA6,NDUFB2,NDUFB4,NDUFB7,NDUFB10,NDUFC2,UQCRH,COX5A,ATP6V1G1,ATP5MF,ATP5PD	21/127
2_Member	GO Biological Processes	GO:0009142	nucleoside triphosphate biosynthetic process	-13.8348	-10.7458	226,514,516,518,522,539,4695,4700,4708,4710,4713,4716,4718,4830,9551,10476,51079,54539	ALDOA,ATP5F1E,ATP5MC1,ATP5MC3,ATP5PF,ATP5PO,NDUFA2,NDUFA6,NDUFB2,NDUFB4,NDUFB7,NDUFB10,NDUFC2,NME1,ATP5MF,ATP5PD,NDUFA13,NDUFB11	18/88
2_Member	GO Biological Processes	GO:0006091	generation of precursor metabolites and energy	-13.1144	-10.0601	226,514,522,539,1327,1329,1350,2597,3421,3939,4695,4697,4700,4708,4710,4713,4716,4718,5223,7388,7425,9377,9551,10476,51079,54205,54539,57215	ALDOA,ATP5F1E,ATP5PF,ATP5PO,COX4I1,COX5B,COX7C,GAPDH,IDH3G,LDHA,NDUFA2,NDUFA4,NDUFA6,NDUFB2,NDUFB4,NDUFB7,NDUFB10,NDUFC2,PGAM1,UQCRH,VGF,COX5A,ATP5MF,ATP5PD,NDUFA13,CYCS,NDUFB11,THAP11	28/275
2_Member	GO Biological Processes	GO:0015980	energy derivation by oxidation of organic compounds	-13.0475	-10.0254	226,514,522,539,1327,1329,1350,2597,3421,3939,4695,4697,4700,4708,4710,4713,4716,4718,5223,7388,9377,9551,10476,51079,54205,54539	ALDOA,ATP5F1E,ATP5PF,ATP5PO,COX4I1,COX5B,COX7C,GAPDH,IDH3G,LDHA,NDUFA2,NDUFA4,NDUFA6,NDUFB2,NDUFB4,NDUFB7,NDUFB10,NDUFC2,PGAM1,UQCRH,COX5A,ATP5MF,ATP5PD,NDUFA13,CYCS,NDUFB11	26/235
2_Member	GO Biological Processes	GO:0009152	purine ribonucleotide biosynthetic process	-13.0105	-10.0184	226,353,514,516,518,522,539,4695,4700,4708,4710,4713,4716,4718,4830,9551,10476,51079,54539	ALDOA,APRT,ATP5F1E,ATP5MC1,ATP5MC3,ATP5PF,ATP5PO,NDUFA2,NDUFA6,NDUFB2,NDUFB4,NDUFB7,NDUFB10,NDUFC2,NME1,ATP5MF,ATP5PD,NDUFA13,NDUFB11	19/112
2_Member	GO Biological Processes	GO:0042776	proton motive force-driven mitochondrial ATP synthesis	-12.7715	-9.80735	514,522,539,4695,4700,4708,4710,4713,4716,4718,9551,10476,51079,54539	ATP5F1E,ATP5PF,ATP5PO,NDUFA2,NDUFA6,NDUFB2,NDUFB4,NDUFB7,NDUFB10,NDUFC2,ATP5MF,ATP5PD,NDUFA13,NDUFB11	14/51
2_Member	GO Biological Processes	GO:0046034	ATP metabolic process	-12.7041	-9.76633	226,514,516,518,522,539,2597,3939,4695,4700,4708,4710,4713,4716,4718,5223,9551,10476,51079,54539	ALDOA,ATP5F1E,ATP5MC1,ATP5MC3,ATP5PF,ATP5PO,GAPDH,LDHA,NDUFA2,NDUFA6,NDUFB2,NDUFB4,NDUFB7,NDUFB10,NDUFC2,PGAM1,ATP5MF,ATP5PD,NDUFA13,NDUFB11	20/132
2_Member	GO Biological Processes	GO:0009205	purine ribonucleoside triphosphate metabolic process	-12.5623	-9.64932	226,514,516,518,522,539,2597,3939,4695,4700,4708,4710,4713,4716,4718,4830,5223,9551,10476,51079,54539	ALDOA,ATP5F1E,ATP5MC1,ATP5MC3,ATP5PF,ATP5PO,GAPDH,LDHA,NDUFA2,NDUFA6,NDUFB2,NDUFB4,NDUFB7,NDUFB10,NDUFC2,NME1,PGAM1,ATP5MF,ATP5PD,NDUFA13,NDUFB11	21/151
2_Member	GO Biological Processes	GO:0009199	ribonucleoside triphosphate metabolic process	-12.278	-9.38855	226,514,516,518,522,539,2597,3939,4695,4700,4708,4710,4713,4716,4718,4830,5223,9551,10476,51079,54539	ALDOA,ATP5F1E,ATP5MC1,ATP5MC3,ATP5PF,ATP5PO,GAPDH,LDHA,NDUFA2,NDUFA6,NDUFB2,NDUFB4,NDUFB7,NDUFB10,NDUFC2,NME1,PGAM1,ATP5MF,ATP5PD,NDUFA13,NDUFB11	21/156
2_Member	GO Biological Processes	GO:0009144	purine nucleoside triphosphate metabolic process	-12.1674	-9.30018	226,514,516,518,522,539,2597,3939,4695,4700,4708,4710,4713,4716,4718,4830,5223,9551,10476,51079,54539	ALDOA,ATP5F1E,ATP5MC1,ATP5MC3,ATP5PF,ATP5PO,GAPDH,LDHA,NDUFA2,NDUFA6,NDUFB2,NDUFB4,NDUFB7,NDUFB10,NDUFC2,NME1,PGAM1,ATP5MF,ATP5PD,NDUFA13,NDUFB11	21/158
2_Member	GO Biological Processes	GO:0009260	ribonucleotide biosynthetic process	-12.0521	-9.20612	226,353,514,516,518,522,539,4695,4700,4708,4710,4713,4716,4718,4830,9551,10476,51079,54539	ALDOA,APRT,ATP5F1E,ATP5MC1,ATP5MC3,ATP5PF,ATP5PO,NDUFA2,NDUFA6,NDUFB2,NDUFB4,NDUFB7,NDUFB10,NDUFC2,NME1,ATP5MF,ATP5PD,NDUFA13,NDUFB11	19/126
2_Member	GO Biological Processes	GO:0046390	ribose phosphate biosynthetic process	-11.7403	-8.91453	226,353,514,516,518,522,539,4695,4700,4708,4710,4713,4716,4718,4830,9551,10476,51079,54539	ALDOA,APRT,ATP5F1E,ATP5MC1,ATP5MC3,ATP5PF,ATP5PO,NDUFA2,NDUFA6,NDUFB2,NDUFB4,NDUFB7,NDUFB10,NDUFC2,NME1,ATP5MF,ATP5PD,NDUFA13,NDUFB11	19/131
2_Member	GO Biological Processes	GO:0019646	aerobic electron transport chain	-11.4949	-8.6991	1327,1329,1350,4695,4697,4700,4708,4710,4713,4716,4718,7388,9377,54205	COX4I1,COX5B,COX7C,NDUFA2,NDUFA4,NDUFA6,NDUFB2,NDUFB4,NDUFB7,NDUFB10,NDUFC2,UQCRH,COX5A,CYCS	14/62
2_Member	GO Biological Processes	GO:0009141	nucleoside triphosphate metabolic process	-11.4871	-8.6991	226,514,516,518,522,539,2597,3939,4695,4700,4708,4710,4713,4716,4718,4830,5223,9551,10476,51079,54539	ALDOA,ATP5F1E,ATP5MC1,ATP5MC3,ATP5PF,ATP5PO,GAPDH,LDHA,NDUFA2,NDUFA6,NDUFB2,NDUFB4,NDUFB7,NDUFB10,NDUFC2,NME1,PGAM1,ATP5MF,ATP5PD,NDUFA13,NDUFB11	21/171
2_Member	GO Biological Processes	GO:0006164	purine nucleotide biosynthetic process	-11.3845	-8.61422	226,353,514,516,518,522,539,4695,4700,4708,4710,4713,4716,4718,4830,9551,10476,51079,54539	ALDOA,APRT,ATP5F1E,ATP5MC1,ATP5MC3,ATP5PF,ATP5PO,NDUFA2,NDUFA6,NDUFB2,NDUFB4,NDUFB7,NDUFB10,NDUFC2,NME1,ATP5MF,ATP5PD,NDUFA13,NDUFB11	19/137
2_Member	GO Biological Processes	GO:0009150	purine ribonucleotide metabolic process	-11.1471	-8.39388	226,353,514,516,518,522,539,2597,3094,3939,4695,4700,4708,4710,4713,4716,4718,4830,5223,9551,10476,51079,54539	ALDOA,APRT,ATP5F1E,ATP5MC1,ATP5MC3,ATP5PF,ATP5PO,GAPDH,HINT1,LDHA,NDUFA2,NDUFA6,NDUFB2,NDUFB4,NDUFB7,NDUFB10,NDUFC2,NME1,PGAM1,ATP5MF,ATP5PD,NDUFA13,NDUFB11	23/218
2_Member	GO Biological Processes	GO:0042773	ATP synthesis coupled electron transport	-11.0972	-8.37609	1327,1329,1350,4695,4697,4700,4708,4710,4713,4716,4718,7388,9377,54205	COX4I1,COX5B,COX7C,NDUFA2,NDUFA4,NDUFA6,NDUFB2,NDUFB4,NDUFB7,NDUFB10,NDUFC2,UQCRH,COX5A,CYCS	14/66
2_Member	GO Biological Processes	GO:0042775	mitochondrial ATP synthesis coupled electron transport	-11.0972	-8.37609	1327,1329,1350,4695,4697,4700,4708,4710,4713,4716,4718,7388,9377,54205	COX4I1,COX5B,COX7C,NDUFA2,NDUFA4,NDUFA6,NDUFB2,NDUFB4,NDUFB7,NDUFB10,NDUFC2,UQCRH,COX5A,CYCS	14/66
2_Member	GO Biological Processes	GO:0022900	electron transport chain	-10.4775	-7.77163	1327,1329,1350,4695,4697,4700,4708,4710,4713,4716,4718,7388,9377,54205,57215	COX4I1,COX5B,COX7C,NDUFA2,NDUFA4,NDUFA6,NDUFB2,NDUFB4,NDUFB7,NDUFB10,NDUFC2,UQCRH,COX5A,CYCS,THAP11	15/87
2_Member	GO Biological Processes	GO:0009259	ribonucleotide metabolic process	-10.3986	-7.70745	226,353,514,516,518,522,539,2597,3094,3939,4695,4700,4708,4710,4713,4716,4718,4830,5223,9551,10476,51079,54539	ALDOA,APRT,ATP5F1E,ATP5MC1,ATP5MC3,ATP5PF,ATP5PO,GAPDH,HINT1,LDHA,NDUFA2,NDUFA6,NDUFB2,NDUFB4,NDUFB7,NDUFB10,NDUFC2,NME1,PGAM1,ATP5MF,ATP5PD,NDUFA13,NDUFB11	23/237
2_Member	GO Biological Processes	GO:0019693	ribose phosphate metabolic process	-10.1775	-7.50063	226,353,514,516,518,522,539,2597,3094,3939,4695,4700,4708,4710,4713,4716,4718,4830,5223,9551,10476,51079,54539	ALDOA,APRT,ATP5F1E,ATP5MC1,ATP5MC3,ATP5PF,ATP5PO,GAPDH,HINT1,LDHA,NDUFA2,NDUFA6,NDUFB2,NDUFB4,NDUFB7,NDUFB10,NDUFC2,NME1,PGAM1,ATP5MF,ATP5PD,NDUFA13,NDUFB11	23/243
2_Member	GO Biological Processes	GO:0009165	nucleotide biosynthetic process	-10.0344	-7.37135	226,353,514,516,518,522,539,4695,4700,4708,4710,4713,4716,4718,4830,9551,10476,51079,54539	ALDOA,APRT,ATP5F1E,ATP5MC1,ATP5MC3,ATP5PF,ATP5PO,NDUFA2,NDUFA6,NDUFB2,NDUFB4,NDUFB7,NDUFB10,NDUFC2,NME1,ATP5MF,ATP5PD,NDUFA13,NDUFB11	19/163
2_Member	GO Biological Processes	GO:0022904	respiratory electron transport chain	-9.90368	-7.25397	1327,1329,1350,4695,4697,4700,4708,4710,4713,4716,4718,7388,9377,54205	COX4I1,COX5B,COX7C,NDUFA2,NDUFA4,NDUFA6,NDUFB2,NDUFB4,NDUFB7,NDUFB10,NDUFC2,UQCRH,COX5A,CYCS	14/80
2_Member	GO Biological Processes	GO:0006163	purine nucleotide metabolic process	-9.86475	-7.228	226,353,514,516,518,522,539,2597,3094,3939,4695,4700,4708,4710,4713,4716,4718,4830,5223,9551,10476,10591,51079,54539	ALDOA,APRT,ATP5F1E,ATP5MC1,ATP5MC3,ATP5PF,ATP5PO,GAPDH,HINT1,LDHA,NDUFA2,NDUFA6,NDUFB2,NDUFB4,NDUFB7,NDUFB10,NDUFC2,NME1,PGAM1,ATP5MF,ATP5PD,DNPH1,NDUFA13,NDUFB11	24/275
2_Member	GO Biological Processes	GO:0009117	nucleotide metabolic process	-9.20808	-6.59171	226,353,514,516,518,522,539,2597,3094,3939,4695,4700,4708,4710,4713,4716,4718,4830,5223,9551,10476,10591,51079,54539,128240	ALDOA,APRT,ATP5F1E,ATP5MC1,ATP5MC3,ATP5PF,ATP5PO,GAPDH,HINT1,LDHA,NDUFA2,NDUFA6,NDUFB2,NDUFB4,NDUFB7,NDUFB10,NDUFC2,NME1,PGAM1,ATP5MF,ATP5PD,DNPH1,NDUFA13,NDUFB11,NAXE	25/321
2_Member	GO Biological Processes	GO:0072522	purine-containing compound biosynthetic process	-9.20364	-6.59171	226,353,514,516,518,522,539,4695,4700,4708,4710,4713,4716,4718,4830,9551,10476,51079,54539	ALDOA,APRT,ATP5F1E,ATP5MC1,ATP5MC3,ATP5PF,ATP5PO,NDUFA2,NDUFA6,NDUFB2,NDUFB4,NDUFB7,NDUFB10,NDUFC2,NME1,ATP5MF,ATP5PD,NDUFA13,NDUFB11	19/182
2_Member	GO Biological Processes	GO:1901293	nucleoside phosphate biosynthetic process	-7.76038	-5.18321	226,353,514,516,518,522,539,4695,4700,4708,4710,4713,4716,4718,4830,9551,10476,51079,54539	ALDOA,APRT,ATP5F1E,ATP5MC1,ATP5MC3,ATP5PF,ATP5PO,NDUFA2,NDUFA6,NDUFB2,NDUFB4,NDUFB7,NDUFB10,NDUFC2,NME1,ATP5MF,ATP5PD,NDUFA13,NDUFB11	19/222
2_Member	GO Biological Processes	GO:0072521	purine-containing compound metabolic process	-7.45991	-4.89373	226,353,514,516,518,522,539,2597,3094,3939,4695,4700,4708,4710,4713,4716,4718,4830,5223,9551,10476,10591,51079,54539	ALDOA,APRT,ATP5F1E,ATP5MC1,ATP5MC3,ATP5PF,ATP5PO,GAPDH,HINT1,LDHA,NDUFA2,NDUFA6,NDUFB2,NDUFB4,NDUFB7,NDUFB10,NDUFC2,NME1,PGAM1,ATP5MF,ATP5PD,DNPH1,NDUFA13,NDUFB11	24/363
2_Member	GO Biological Processes	GO:0006123	mitochondrial electron transport, cytochrome c to oxygen	-7.08186	-4.52641	1327,1329,1350,4697,9377,54205	COX4I1,COX5B,COX7C,NDUFA4,COX5A,CYCS	6/14
2_Member	GO Biological Processes	GO:0006120	mitochondrial electron transport, NADH to ubiquinone	-6.73251	-4.19775	4695,4697,4700,4708,4710,4713,4716,4718	NDUFA2,NDUFA4,NDUFA6,NDUFB2,NDUFB4,NDUFB7,NDUFB10,NDUFC2	8/36
2_Member	GO Biological Processes	GO:0006753	nucleoside phosphate metabolic process	-6.708	-4.18322	226,353,514,516,518,522,539,2597,3094,3939,4695,4700,4708,4710,4713,4716,4718,4830,5223,9551,10476,10591,51079,54539,128240	ALDOA,APRT,ATP5F1E,ATP5MC1,ATP5MC3,ATP5PF,ATP5PO,GAPDH,HINT1,LDHA,NDUFA2,NDUFA6,NDUFB2,NDUFB4,NDUFB7,NDUFB10,NDUFC2,NME1,PGAM1,ATP5MF,ATP5PD,DNPH1,NDUFA13,NDUFB11,NAXE	25/428
2_Member	GO Biological Processes	GO:0055086	nucleobase-containing small molecule metabolic process	-6.4075	-3.89248	226,353,514,516,518,522,539,2597,3094,3939,4695,4700,4708,4710,4713,4716,4718,4830,5223,9551,10476,10591,51079,54539,128240	ALDOA,APRT,ATP5F1E,ATP5MC1,ATP5MC3,ATP5PF,ATP5PO,GAPDH,HINT1,LDHA,NDUFA2,NDUFA6,NDUFB2,NDUFB4,NDUFB7,NDUFB10,NDUFC2,NME1,PGAM1,ATP5MF,ATP5PD,DNPH1,NDUFA13,NDUFB11,NAXE	25/444
2_Member	GO Biological Processes	GO:0098662	inorganic cation transmembrane transport	-4.66823	-2.1902	292,514,516,518,522,539,1327,1329,2281,4695,4697,4700,4708,4710,4713,4716,4718,7388,9377,9550,9551,10476	SLC25A5,ATP5F1E,ATP5MC1,ATP5MC3,ATP5PF,ATP5PO,COX4I1,COX5B,FKBP1B,NDUFA2,NDUFA4,NDUFA6,NDUFB2,NDUFB4,NDUFB7,NDUFB10,NDUFC2,UQCRH,COX5A,ATP6V1G1,ATP5MF,ATP5PD	22/453
2_Member	GO Biological Processes	GO:0098655	monoatomic cation transmembrane transport	-4.43883	-1.96956	292,514,516,518,522,539,1327,1329,2281,4695,4697,4700,4708,4710,4713,4716,4718,7388,9377,9550,9551,10476	SLC25A5,ATP5F1E,ATP5MC1,ATP5MC3,ATP5PF,ATP5PO,COX4I1,COX5B,FKBP1B,NDUFA2,NDUFA4,NDUFA6,NDUFB2,NDUFB4,NDUFB7,NDUFB10,NDUFC2,UQCRH,COX5A,ATP6V1G1,ATP5MF,ATP5PD	22/469
2_Member	GO Biological Processes	GO:1901137	carbohydrate derivative biosynthetic process	-4.28426	-1.8236	226,353,514,516,518,522,539,4695,4700,4708,4710,4713,4716,4718,4830,9551,10476,10591,51079,54539	ALDOA,APRT,ATP5F1E,ATP5MC1,ATP5MC3,ATP5PF,ATP5PO,NDUFA2,NDUFA6,NDUFB2,NDUFB4,NDUFB7,NDUFB10,NDUFC2,NME1,ATP5MF,ATP5PD,DNPH1,NDUFA13,NDUFB11	20/412
2_Member	GO Biological Processes	GO:0098660	inorganic ion transmembrane transport	-3.90247	-1.46663	292,514,516,518,522,539,1327,1329,2281,4695,4697,4700,4708,4710,4713,4716,4718,7388,9377,9550,9551,10476	SLC25A5,ATP5F1E,ATP5MC1,ATP5MC3,ATP5PF,ATP5PO,COX4I1,COX5B,FKBP1B,NDUFA2,NDUFA4,NDUFA6,NDUFB2,NDUFB4,NDUFB7,NDUFB10,NDUFC2,UQCRH,COX5A,ATP6V1G1,ATP5MF,ATP5PD	22/510
2_Member	GO Biological Processes	GO:0090407	organophosphate biosynthetic process	-3.60476	-1.19996	226,353,514,516,518,522,539,4695,4700,4708,4710,4713,4716,4718,4830,9551,10476,51079,54539	ALDOA,APRT,ATP5F1E,ATP5MC1,ATP5MC3,ATP5PF,ATP5PO,NDUFA2,NDUFA6,NDUFB2,NDUFB4,NDUFB7,NDUFB10,NDUFC2,NME1,ATP5MF,ATP5PD,NDUFA13,NDUFB11	19/427
3_Summary	GO Biological Processes	GO:0042254	ribosome biogenesis	-8.97108	-6.37105	3692,6129,6130,6152,6154,6189,6201,6202,6205,6207,6208,6210,6217,6218,6230,6233,10360,55505,55651,91582,115939,6635,57819	EIF6,RPL7,RPL7A,RPL24,RPL26,RPS3A,RPS7,RPS8,RPS11,RPS13,RPS14,RPS15A,RPS16,RPS17,RPS25,RPS27A,NPM3,NOP10,NHP2,RPS19BP1,TSR3,SNRPE,LSM2	23/-
3_Member	GO Biological Processes	GO:0042254	ribosome biogenesis	-8.97108	-6.37105	3692,6129,6130,6152,6154,6189,6201,6202,6205,6207,6208,6210,6217,6218,6230,6233,10360,55505,55651,91582,115939	EIF6,RPL7,RPL7A,RPL24,RPL26,RPS3A,RPS7,RPS8,RPS11,RPS13,RPS14,RPS15A,RPS16,RPS17,RPS25,RPS27A,NPM3,NOP10,NHP2,RPS19BP1,TSR3	21/232
3_Member	GO Biological Processes	GO:0042274	ribosomal small subunit biogenesis	-8.54728	-5.95883	6189,6201,6202,6205,6207,6208,6210,6217,6218,6230,6233,91582,115939	RPS3A,RPS7,RPS8,RPS11,RPS13,RPS14,RPS15A,RPS16,RPS17,RPS25,RPS27A,RPS19BP1,TSR3	13/84
3_Member	GO Biological Processes	GO:0022613	ribonucleoprotein complex biogenesis	-7.02805	-4.48306	3692,6129,6130,6152,6154,6189,6201,6202,6205,6207,6208,6210,6217,6218,6230,6233,6635,10360,55505,55651,57819,91582,115939	EIF6,RPL7,RPL7A,RPL24,RPL26,RPS3A,RPS7,RPS8,RPS11,RPS13,RPS14,RPS15A,RPS16,RPS17,RPS25,RPS27A,SNRPE,NPM3,NOP10,NHP2,LSM2,RPS19BP1,TSR3	23/354
3_Member	GO Biological Processes	GO:0006364	rRNA processing	-5.87114	-3.36567	3692,6129,6130,6154,6201,6202,6208,6217,6218,6230,10360,55505,55651,115939	EIF6,RPL7,RPL7A,RPL26,RPS7,RPS8,RPS14,RPS16,RPS17,RPS25,NPM3,NOP10,NHP2,TSR3	14/163
3_Member	GO Biological Processes	GO:0016072	rRNA metabolic process	-5.03584	-2.54885	3692,6129,6130,6154,6201,6202,6208,6217,6218,6230,10360,55505,55651,115939	EIF6,RPL7,RPL7A,RPL26,RPS7,RPS8,RPS14,RPS16,RPS17,RPS25,NPM3,NOP10,NHP2,TSR3	14/192
3_Member	GO Biological Processes	GO:0030490	maturation of SSU-rRNA	-2.10795	-0.0260743	6202,6208,6217,115939	RPS8,RPS14,RPS16,TSR3	4/44
4_Summary	GO Biological Processes	GO:0090201	negative regulation of release of cytochrome c from mitochondria	-5.03598	-2.54885	2876,10105,25994,27166,51499,1622,292,2950,3301,4282,7001,2021,6154,6201,7314,6863,128240	GPX1,PPIF,HIGD1A,PRELID1,TRIAP1,DBI,SLC25A5,GSTP1,DNAJA1,MIF,PRDX2,ENDOG,RPL26,RPS7,UBB,TAC1,NAXE	17/-
4_Member	GO Biological Processes	GO:0090201	negative regulation of release of cytochrome c from mitochondria	-5.03598	-2.54885	2876,10105,25994,27166,51499	GPX1,PPIF,HIGD1A,PRELID1,TRIAP1	5/17
4_Member	GO Biological Processes	GO:0090199	regulation of release of cytochrome c from mitochondria	-3.49095	-1.10087	2876,10105,25994,27166,51499	GPX1,PPIF,HIGD1A,PRELID1,TRIAP1	5/34
4_Member	GO Biological Processes	GO:2001138	regulation of phospholipid transport	-3.07348	-0.731319	1622,27166,51499	DBI,PRELID1,TRIAP1	3/11
4_Member	GO Biological Processes	GO:2001140	positive regulation of phospholipid transport	-3.07348	-0.731319	1622,27166,51499	DBI,PRELID1,TRIAP1	3/11
4_Member	GO Biological Processes	GO:2001234	negative regulation of apoptotic signaling pathway	-3.00811	-0.678726	292,2876,2950,3301,4282,7001,10105,25994,27166,51499	SLC25A5,GPX1,GSTP1,DNAJA1,MIF,PRDX2,PPIF,HIGD1A,PRELID1,TRIAP1	10/170
4_Member	GO Biological Processes	GO:0010821	regulation of mitochondrion organization	-2.91134	-0.635199	292,2021,2876,10105,25994,27166,51499	SLC25A5,ENDOG,GPX1,PPIF,HIGD1A,PRELID1,TRIAP1	7/91
4_Member	GO Biological Processes	GO:2001233	regulation of apoptotic signaling pathway	-2.87181	-0.617278	292,2876,2950,3301,4282,6154,6201,7001,7314,10105,25994,27166,51499	SLC25A5,GPX1,GSTP1,DNAJA1,MIF,RPL26,RPS7,PRDX2,UBB,PPIF,HIGD1A,PRELID1,TRIAP1	13/274
4_Member	GO Biological Processes	GO:0032370	positive regulation of lipid transport	-2.5262	-0.331095	1622,4282,6863,27166,51499	DBI,MIF,TAC1,PRELID1,TRIAP1	5/55
4_Member	GO Biological Processes	GO:0032368	regulation of lipid transport	-2.32823	-0.181183	1622,4282,6863,27166,51499,128240	DBI,MIF,TAC1,PRELID1,TRIAP1,NAXE	6/87
4_Member	GO Biological Processes	GO:1905954	positive regulation of lipid localization	-2.13084	-0.0381533	1622,4282,6863,27166,51499	DBI,MIF,TAC1,PRELID1,TRIAP1	5/68
5_Summary	GO Biological Processes	GO:1902253	regulation of intrinsic apoptotic signaling pathway by p53 class mediator	-4.15304	-1.70081	4282,6154,6201,7314,51499,9349,6659,2876,3301,10105	MIF,RPL26,RPS7,UBB,TRIAP1,RPL23,SOX4,GPX1,DNAJA1,PPIF	10/-
5_Member	GO Biological Processes	GO:1902253	regulation of intrinsic apoptotic signaling pathway by p53 class mediator	-4.15304	-1.70081	4282,6154,6201,7314,51499	MIF,RPL26,RPS7,UBB,TRIAP1	5/25
5_Member	GO Biological Processes	GO:1902255	positive regulation of intrinsic apoptotic signaling pathway by p53 class mediator	-3.96104	-1.51709	6154,6201,7314	RPL26,RPS7,UBB	3/6
5_Member	GO Biological Processes	GO:1901798	positive regulation of signal transduction by p53 class mediator	-3.16618	-0.804126	6154,6201,7314,9349	RPL26,RPS7,UBB,RPL23	4/23
5_Member	GO Biological Processes	GO:1901796	regulation of signal transduction by p53 class mediator	-2.96818	-0.666882	4282,6154,6201,6659,7314,9349,51499	MIF,RPL26,RPS7,SOX4,UBB,RPL23,TRIAP1	7/89
5_Member	GO Biological Processes	GO:1902165	regulation of intrinsic apoptotic signaling pathway in response to DNA damage by p53 class mediator	-2.9543	-0.666882	4282,6154,51499	MIF,RPL26,TRIAP1	3/12
5_Member	GO Biological Processes	GO:2001242	regulation of intrinsic apoptotic signaling pathway	-2.69178	-0.477786	2876,3301,4282,6154,6201,7314,10105,51499	GPX1,DNAJA1,MIF,RPL26,RPS7,UBB,PPIF,TRIAP1	8/127
6_Summary	GO Biological Processes	GO:0031118	rRNA pseudouridine synthesis	-3.72379	-1.29592	55505,55651,115939	NOP10,NHP2,TSR3	3/-
6_Member	GO Biological Processes	GO:0031118	rRNA pseudouridine synthesis	-3.72379	-1.29592	55505,55651,115939	NOP10,NHP2,TSR3	3/7
6_Member	GO Biological Processes	GO:0001522	pseudouridine synthesis	-2.74713	-0.518419	55505,55651,115939	NOP10,NHP2,TSR3	3/14
7_Summary	GO Biological Processes	GO:0050922	negative regulation of chemotaxis	-3.68619	-1.26615	1652,1843,2950,4282,9037,928,4192,2876,7001,7114,8815,284207,5159	DDT,DUSP1,GSTP1,MIF,SEMA5A,CD9,MDK,GPX1,PRDX2,TMSB4X,BANF1,METRNL,PDGFRB	13/-
7_Member	GO Biological Processes	GO:0050922	negative regulation of chemotaxis	-3.68619	-1.26615	1652,1843,2950,4282,9037	DDT,DUSP1,GSTP1,MIF,SEMA5A	5/31
7_Member	GO Biological Processes	GO:1905521	regulation of macrophage migration	-2.95701	-0.666882	928,1652,4192,4282	CD9,DDT,MDK,MIF	4/26
7_Member	GO Biological Processes	GO:0002689	negative regulation of leukocyte chemotaxis	-2.9543	-0.666882	1652,1843,4282	DDT,DUSP1,MIF	3/12
7_Member	GO Biological Processes	GO:0032102	negative regulation of response to external stimulus	-2.70314	-0.48118	928,1652,1843,2876,2950,4192,4282,7001,7114,8815,9037,284207	CD9,DDT,DUSP1,GPX1,GSTP1,MDK,MIF,PRDX2,TMSB4X,BANF1,SEMA5A,METRNL	12/252
7_Member	GO Biological Processes	GO:0050920	regulation of chemotaxis	-2.64914	-0.449391	1652,1843,2950,4192,4282,5159,7114,9037	DDT,DUSP1,GSTP1,MDK,MIF,PDGFRB,TMSB4X,SEMA5A	8/129
7_Member	GO Biological Processes	GO:0010758	regulation of macrophage chemotaxis	-2.49295	-0.306992	1652,4192,4282	DDT,MDK,MIF	3/17
7_Member	GO Biological Processes	GO:0071676	negative regulation of mononuclear cell migration	-2.22451	-0.113182	1652,1843,4282	DDT,DUSP1,MIF	3/21
8_Summary	GO Biological Processes	GO:0007005	mitochondrion organization	-3.64822	-1.23586	292,2021,4700,4718,5245,10105,10899,25994,26519,51079,51142,54543,125988,283951,400916	SLC25A5,ENDOG,NDUFA6,NDUFC2,PHB1,PPIF,JTB,HIGD1A,TIMM10,NDUFA13,CHCHD2,TOMM7,MICOS13,UQCC4,CHCHD10	15/-
8_Member	GO Biological Processes	GO:0007005	mitochondrion organization	-3.64822	-1.23586	292,2021,4700,4718,5245,10105,10899,25994,26519,51079,51142,54543,125988,283951,400916	SLC25A5,ENDOG,NDUFA6,NDUFC2,PHB1,PPIF,JTB,HIGD1A,TIMM10,NDUFA13,CHCHD2,TOMM7,MICOS13,UQCC4,CHCHD10	15/289
8_Member	GO Biological Processes	GO:0007006	mitochondrial membrane organization	-2.77592	-0.537107	292,10105,26519,51079,54543,125988,400916	SLC25A5,PPIF,TIMM10,NDUFA13,TOMM7,MICOS13,CHCHD10	7/96
8_Member	GO Biological Processes	GO:0007007	inner mitochondrial membrane organization	-2.25566	-0.132755	26519,51079,125988,400916	TIMM10,NDUFA13,MICOS13,CHCHD10	4/40
9_Summary	GO Biological Processes	GO:0031396	regulation of protein ubiquitination	-3.52723	-1.12985	3301,6201,7314,9349,10273,27018,27338,55859,84707,201254,1028,1843,2597,8815,25824,1622,1476,3692,4282,5245,11345,23521	DNAJA1,RPS7,UBB,RPL23,STUB1,BEX3,UBE2S,BEX1,BEX2,CENPX,CDKN1C,DUSP1,GAPDH,BANF1,PRDX5,DBI,CSTB,EIF6,MIF,PHB1,GABARAPL2,RPL13A	22/-
9_Member	GO Biological Processes	GO:0031396	regulation of protein ubiquitination	-3.52723	-1.12985	3301,6201,7314,9349,10273,27018,27338,55859,84707,201254	DNAJA1,RPS7,UBB,RPL23,STUB1,BEX3,UBE2S,BEX1,BEX2,CENPX	10/146
9_Member	GO Biological Processes	GO:0031397	negative regulation of protein ubiquitination	-3.40729	-1.02439	3301,6201,9349,27018,55859,84707	DNAJA1,RPS7,RPL23,BEX3,BEX1,BEX2	6/54
9_Member	GO Biological Processes	GO:1904666	regulation of ubiquitin protein ligase activity	-3.35514	-0.9793	6201,9349,27338	RPS7,RPL23,UBE2S	3/9
9_Member	GO Biological Processes	GO:1903321	negative regulation of protein modification by small protein conjugation or removal	-3.12006	-0.764742	3301,6201,9349,27018,55859,84707	DNAJA1,RPS7,RPL23,BEX3,BEX1,BEX2	6/61
9_Member	GO Biological Processes	GO:1901874	negative regulation of post-translational protein modification	-2.97335	-0.666882	3301,6201,9349,27018,55859,84707	DNAJA1,RPS7,RPL23,BEX3,BEX1,BEX2	6/65
9_Member	GO Biological Processes	GO:0043086	negative regulation of catalytic activity	-2.8717	-0.617278	1028,1843,2597,3301,6201,8815,9349,25824	CDKN1C,DUSP1,GAPDH,DNAJA1,RPS7,BANF1,RPL23,PRDX5	8/119
9_Member	GO Biological Processes	GO:1903320	regulation of protein modification by small protein conjugation or removal	-2.85677	-0.607618	3301,6201,7314,9349,10273,27018,27338,55859,84707,201254	DNAJA1,RPS7,UBB,RPL23,STUB1,BEX3,UBE2S,BEX1,BEX2,CENPX	10/178
9_Member	GO Biological Processes	GO:0051348	negative regulation of transferase activity	-2.80485	-0.560894	1028,1843,3301,6201,8815,9349	CDKN1C,DUSP1,DNAJA1,RPS7,BANF1,RPL23	6/70
9_Member	GO Biological Processes	GO:1901873	regulation of post-translational protein modification	-2.76691	-0.533176	3301,6201,7314,9349,10273,27018,27338,55859,84707,201254	DNAJA1,RPS7,UBB,RPL23,STUB1,BEX3,UBE2S,BEX1,BEX2,CENPX	10/183
9_Member	GO Biological Processes	GO:0031400	negative regulation of protein modification process	-2.70002	-0.48118	1028,1622,1843,3301,6201,9349,27018,55859,84707	CDKN1C,DBI,DUSP1,DNAJA1,RPS7,RPL23,BEX3,BEX1,BEX2	9/156
9_Member	GO Biological Processes	GO:0051438	regulation of ubiquitin-protein transferase activity	-2.65597	-0.451526	6201,9349,27338	RPS7,RPL23,UBE2S	3/15
9_Member	GO Biological Processes	GO:0051248	negative regulation of protein metabolic process	-2.36811	-0.204197	1028,1476,1622,1843,2597,3301,3692,4282,5245,6201,9349,11345,23521,27018,55859,84707	CDKN1C,CSTB,DBI,DUSP1,GAPDH,DNAJA1,EIF6,MIF,PHB1,RPS7,RPL23,GABARAPL2,RPL13A,BEX3,BEX1,BEX2	16/426
10_Summary	GO Biological Processes	GO:0072523	purine-containing compound catabolic process	-3.24551	-0.876619	226,2597,3094,3939,4830,5223,10591	ALDOA,GAPDH,HINT1,LDHA,NME1,PGAM1,DNPH1	7/-
10_Member	GO Biological Processes	GO:0072523	purine-containing compound catabolic process	-3.24551	-0.876619	226,2597,3094,3939,4830,5223,10591	ALDOA,GAPDH,HINT1,LDHA,NME1,PGAM1,DNPH1	7/80
10_Member	GO Biological Processes	GO:0006195	purine nucleotide catabolic process	-2.90409	-0.633487	226,2597,3094,3939,5223,10591	ALDOA,GAPDH,HINT1,LDHA,PGAM1,DNPH1	6/67
10_Member	GO Biological Processes	GO:1901292	nucleoside phosphate catabolic process	-2.67395	-0.464755	226,2597,3094,3939,4830,5223,10591	ALDOA,GAPDH,HINT1,LDHA,NME1,PGAM1,DNPH1	7/100
10_Member	GO Biological Processes	GO:0006096	glycolytic process	-2.42222	-0.240763	226,2597,3939,5223	ALDOA,GAPDH,LDHA,PGAM1	4/36
10_Member	GO Biological Processes	GO:0019364	pyridine nucleotide catabolic process	-2.37859	-0.209645	226,2597,3939,5223	ALDOA,GAPDH,LDHA,PGAM1	4/37
10_Member	GO Biological Processes	GO:0072526	pyridine-containing compound catabolic process	-2.37859	-0.209645	226,2597,3939,5223	ALDOA,GAPDH,LDHA,PGAM1	4/37
10_Member	GO Biological Processes	GO:0009166	nucleotide catabolic process	-2.37788	-0.209645	226,2597,3094,3939,5223,10591	ALDOA,GAPDH,HINT1,LDHA,PGAM1,DNPH1	6/85
10_Member	GO Biological Processes	GO:0046032	ADP catabolic process	-2.33633	-0.183111	226,2597,3939,5223	ALDOA,GAPDH,LDHA,PGAM1	4/38
10_Member	GO Biological Processes	GO:0009154	purine ribonucleotide catabolic process	-2.30046	-0.160572	226,2597,3094,3939,5223	ALDOA,GAPDH,HINT1,LDHA,PGAM1	5/62
10_Member	GO Biological Processes	GO:0009137	purine nucleoside diphosphate catabolic process	-2.29538	-0.160572	226,2597,3939,5223	ALDOA,GAPDH,LDHA,PGAM1	4/39
10_Member	GO Biological Processes	GO:0009181	purine ribonucleoside diphosphate catabolic process	-2.29538	-0.160572	226,2597,3939,5223	ALDOA,GAPDH,LDHA,PGAM1	4/39
10_Member	GO Biological Processes	GO:0009191	ribonucleoside diphosphate catabolic process	-2.25566	-0.132755	226,2597,3939,5223	ALDOA,GAPDH,LDHA,PGAM1	4/40
10_Member	GO Biological Processes	GO:0009132	nucleoside diphosphate metabolic process	-2.24172	-0.122701	226,2597,3939,4830,5223	ALDOA,GAPDH,LDHA,NME1,PGAM1	5/64
10_Member	GO Biological Processes	GO:0009134	nucleoside diphosphate catabolic process	-2.21712	-0.109585	226,2597,3939,5223	ALDOA,GAPDH,LDHA,PGAM1	4/41
10_Member	GO Biological Processes	GO:0009261	ribonucleotide catabolic process	-2.13084	-0.0381533	226,2597,3094,3939,5223	ALDOA,GAPDH,HINT1,LDHA,PGAM1	5/68
10_Member	GO Biological Processes	GO:0046031	ADP metabolic process	-2.10795	-0.0260743	226,2597,3939,5223	ALDOA,GAPDH,LDHA,PGAM1	4/44
10_Member	GO Biological Processes	GO:0006090	pyruvate metabolic process	-2.00744	0	226,2597,3939,5223	ALDOA,GAPDH,LDHA,PGAM1	4/47
11_Summary	GO Biological Processes	GO:0043065	positive regulation of apoptotic process	-3.04539	-0.709668	1843,2021,2487,3301,3491,3956,4616,5245,6154,6201,6659,7314,10273,10284,27166,51079	DUSP1,ENDOG,FRZB,DNAJA1,CCN1,LGALS1,GADD45B,PHB1,RPL26,RPS7,SOX4,UBB,STUB1,SAP18,PRELID1,NDUFA13	16/-
11_Member	GO Biological Processes	GO:0043065	positive regulation of apoptotic process	-3.04539	-0.709668	1843,2021,2487,3301,3491,3956,4616,5245,6154,6201,6659,7314,10273,10284,27166,51079	DUSP1,ENDOG,FRZB,DNAJA1,CCN1,LGALS1,GADD45B,PHB1,RPL26,RPS7,SOX4,UBB,STUB1,SAP18,PRELID1,NDUFA13	16/365
11_Member	GO Biological Processes	GO:0043068	positive regulation of programmed cell death	-2.93427	-0.652531	1843,2021,2487,3301,3491,3956,4616,5245,6154,6201,6659,7314,10273,10284,27166,51079	DUSP1,ENDOG,FRZB,DNAJA1,CCN1,LGALS1,GADD45B,PHB1,RPL26,RPS7,SOX4,UBB,STUB1,SAP18,PRELID1,NDUFA13	16/374
12_Summary	GO Biological Processes	GO:0010458	exit from mitosis	-2.9543	-0.666882	6152,27243,27338	RPL24,CHMP2A,UBE2S	3/-
12_Member	GO Biological Processes	GO:0010458	exit from mitosis	-2.9543	-0.666882	6152,27243,27338	RPL24,CHMP2A,UBE2S	3/12
13_Summary	GO Biological Processes	GO:0042744	hydrogen peroxide catabolic process	-2.9543	-0.666882	2876,7001,25824,1843,2353,2950,10105	GPX1,PRDX2,PRDX5,DUSP1,FOS,GSTP1,PPIF	7/-
13_Member	GO Biological Processes	GO:0042744	hydrogen peroxide catabolic process	-2.9543	-0.666882	2876,7001,25824	GPX1,PRDX2,PRDX5	3/12
13_Member	GO Biological Processes	GO:0042743	hydrogen peroxide metabolic process	-2.49295	-0.306992	2876,7001,25824	GPX1,PRDX2,PRDX5	3/17
13_Member	GO Biological Processes	GO:0000302	response to reactive oxygen species	-2.33431	-0.183111	1843,2353,2876,2950,7001,10105,25824	DUSP1,FOS,GPX1,GSTP1,PRDX2,PPIF,PRDX5	7/115
14_Summary	GO Biological Processes	GO:0042273	ribosomal large subunit biogenesis	-2.87414	-0.617278	3692,6129,6130,6152,6154	EIF6,RPL7,RPL7A,RPL24,RPL26	5/-
14_Member	GO Biological Processes	GO:0042273	ribosomal large subunit biogenesis	-2.87414	-0.617278	3692,6129,6130,6152,6154	EIF6,RPL7,RPL7A,RPL24,RPL26	5/46
14_Member	GO Biological Processes	GO:0000470	maturation of LSU-rRNA	-2.22451	-0.113182	3692,6129,6130	EIF6,RPL7,RPL7A	3/21
15_Summary	GO Biological Processes	GO:0030162	regulation of proteolysis	-2.34397	-0.18434	1476,2597,2876,4738,5705,6201,7314,9349,10273,11345,27166,54998	CSTB,GAPDH,GPX1,NEDD8,PSMC5,RPS7,UBB,RPL23,STUB1,GABARAPL2,PRELID1,AURKAIP1	12/-
15_Member	GO Biological Processes	GO:0030162	regulation of proteolysis	-2.34397	-0.18434	1476,2597,2876,4738,5705,6201,7314,9349,10273,11345,27166,54998	CSTB,GAPDH,GPX1,NEDD8,PSMC5,RPS7,UBB,RPL23,STUB1,GABARAPL2,PRELID1,AURKAIP1	12/279
16_Summary	GO Biological Processes	GO:0071322	cellular response to carbohydrate stimulus	-2.2708	-0.139993	2021,2281,2876,6659,81035	ENDOG,FKBP1B,GPX1,SOX4,COLEC12	5/-
16_Member	GO Biological Processes	GO:0071322	cellular response to carbohydrate stimulus	-2.2708	-0.139993	2021,2281,2876,6659,81035	ENDOG,FKBP1B,GPX1,SOX4,COLEC12	5/63
17_Summary	GO Biological Processes	GO:0071277	cellular response to calcium ion	-2.2132	-0.109421	2021,2353,3726,7846,10105	ENDOG,FOS,JUNB,TUBA1A,PPIF	5/-
17_Member	GO Biological Processes	GO:0071277	cellular response to calcium ion	-2.2132	-0.109421	2021,2353,3726,7846,10105	ENDOG,FOS,JUNB,TUBA1A,PPIF	5/65
18_Summary	GO Biological Processes	GO:0033119	negative regulation of RNA splicing	-2.16655	-0.0665064	6207,6231,10284	RPS13,RPS26,SAP18	3/-
18_Member	GO Biological Processes	GO:0033119	negative regulation of RNA splicing	-2.16655	-0.0665064	6207,6231,10284	RPS13,RPS26,SAP18	3/22
19_Summary	GO Biological Processes	GO:1901526	positive regulation of mitophagy	-2.11156	-0.0260743	292,10273,54543	SLC25A5,STUB1,TOMM7	3/-
19_Member	GO Biological Processes	GO:1901526	positive regulation of mitophagy	-2.11156	-0.0260743	292,10273,54543	SLC25A5,STUB1,TOMM7	3/23
19_Member	GO Biological Processes	GO:1903599	positive regulation of autophagy of mitochondrion	-2.00945	0	292,10273,54543	SLC25A5,STUB1,TOMM7	3/25
