# Supplementary material for: Uncovering the signatures of aging and senescence in the human dorsolateral prefrontal cortex
Source: Cell Genom. 2026 Jan 22;6(2):101127. doi: 10.1016/j.xgen.2025.101127 (PMC12903411; doi:10.1016/j.xgen.2025.101127)
Supplement: Table S9. Senescence hallmark gene lists, related to Figures 4, 5, and 6 — Table summarizing all curated senescence gene sets used in our analysis. [file mmc10.xlsx]

## Sheet: Sen Gene Lists
Sen hallmarks							Multi-hallmark curated lists
Activated p53 Targets	Cell Cycle Arrest	SASP	Resistance to Apoptosis	DDR	Cell Surface Markers	Increased Lysosomal Content	San Diego TMC	SenMayo	Fridman
CDKN1A	CDKN1A	ANG	BCL2	APEX1	HLA-A	ABCA2	IGFBP4	ACVR1B	ALDH1A3
RRM2B	CDKN1B	ANGPT1	BCL2L1	APEX2	HLA-B	ABCB9	IGFBP7	ANG	AOPEP
MDM2	CDKN1C	ANGPTL4	BCL2L2	ATM	HLA-C	ACP2	SERPINE1	ANGPT1	CCN2
GDF15	CDKN2A	AREG	MCL1	ATR	HLA-E	ACP5	IGFBP6	ANGPTL4	CCND1
SUSD6	CDKN2B	BMP2	HIF1A	BAX	HLA-F	AGA	MMP13	AREG	CD44
BTG2	CDKN2C	BMP6	ABL1	BRAFV600E	HLA-G	AP1B1	CCL8	AXL	CDKN1A
DDB2	CDKN2D	C3	EFNB1	BRCA1	B2M	AP1G1	MMP3	BEX3	CDKN1C
GADD45A		CCL1	EFNB3	CCAR2	NOTCH1	AP1M1	CXCL12	BMP2	CDKN2A
PLK3		CCL11	SERPINB2	CCNH	NOTCH3	AP1M2	FGF2	BMP6	CDKN2B
TIGAR		CCL13	PIK3CA	CDK7	CD36	AP1S1	MMP9	C3	CDKN2D
RPS27L		CCL16		CETN2	ICAM1	AP1S2	CXCL10	CCL1	CITED2
TNFRSF10B		CCL2		CHEK1	PLAUR	AP1S3	CTSB	CCL13	CLTB
TRIAP1		CCL20		CHEK2	PDL2	AP3B1	CXCL1	CCL16	COL1A2
ZMAT3		CCL24		CUL4A	CD274	AP3B2	MIF	CCL2	CREG1
BAX		CCL26		CUL4B	TNFRSF10D	AP3D1	EREG	CCL20	CRYAB
BLOC1S2		CCL3		DDB1	DEP1	AP3M1	CCL7	CCL24	CXCL14
PGF		CCL3L1		DDB2	NTAL	AP3M2	IGFBP3	CCL26	CYP1B1
POLH		CCL4		ERCC1	EBP50	AP3S1	IL6	CCL3	EIF2S2
PPM1D		CCL5		ERCC2	STX4	AP3S2	FAS	CCL3L1	ESM1
PSTPIP2		CCL7		ERCC3	VAMP3	AP4B1	KITL	CCL4	F3
SULF2		CCL8		ERCC4	ARMCX3	AP4E1	PGF	CCL5	FILIP1L
XPC		CCN2		ERCC5	LANCL1	AP4M1	IRF7	CCL7	FN1
AEN		CD55		ERCC6	PLD3	AP4S1	APOBEC3	CCL8	GSN
ANKRA2		CSF1		ERCC8	VPS26A	ARSA	CDKN1A	CD55	GUK1
FAS		CSF2		EXO1	PTPRJ	ARSB	CCL20	CD9	HBS1L
GPR87		CSF3		FEN1	CD148	ARSG	IL1A	CSF1	HPS5
NINJ1		CST4		GTF2H1	TRAILR4	ASAH1	IGFBP2	CSF2	HSPA2
PLK2		CTSB		GTF2H2	DPP4	ATP6AP1	MMP10	CSF2RB	HTATIP2
SERTAD1		CXCL1		GTF2H3	CD26	ATP6V0A1	IL10	CST4	IFI16
SESN1		CXCL10		GTF2H4		ATP6V0A2	FGF7	CTNNB1	IFNG
TP53I3		CXCL12		GTF2H5		ATP6V0A4	CCL1	CTSB	IGFBP1
TP53INP1		CXCL13		HMGA1		ATP6V0B	CSF2	CXCL1	IGFBP2
ABCA12		CXCL14		HMGB1		ATP6V0C	IL7	CXCL10	IGFBP3
CCNG1		CXCL16		HMGB1P1		ATP6V0D1	CCL3	CXCL12	IGFBP4
CMBL		CXCL2		HMGB1P40		ATP6V0D2	TNFRSF1B	CXCL16	IGFBP5
CYFIP2		CXCL3		KRAS		ATP6V1H	IL1B	CXCL2	IGFBP6
DRAM1		CXCL7		LIG1		CD164	CXCL3	CXCL3	IGFBP7
FBXO22		CXCL8		LIG3		CD63	HGF	CXCL8	IGSF3
FBXW7		DKK1		MBD4		CD68	TNFRSF11B	CXCR2	ING1
HSPA4L		EDN1		MDC1		CLN3	ICAM1	DKK1	IRF5
ISCU		EGF		MLH1		CLN5	CCL5	EDN1	IRF7
PHLDA3		EREG		MLH3		CLTA	EGFR	EGF	ISG15
SERPINB5		ESM1		MNAT1		CLTB	PIGF	EGFR	MAP1LC3B
SLC12A4		FAS		MPG		CLTC	IL15	EREG	MAP2K3
TRAF4		FASLG		MSH2		CLTCL1	EGF	ESM1	MDM2
TRIM22		FGF1		MSH3		CTNS	TNFRSF1A	ETS2	MMP1
CCDC90B		FGF13		MSH6		CTSA	MMP14	FAS	NDN
CES2		FGF2		MUTYH		CTSB	AREG	FGF1	NME2
DYRK3		FGF7		NBS1		CTSC	IL13	FGF2	NRG1
FAM13C		GDF15		NEIL1		CTSD	IGFBP5	FGF7	OPTN
FAM198B		GMFG		NEIL2		CTSE	ESM1	GDF15	PEA15
FAM212B		HGF		NEIL3		CTSF	EDN1	GEM	RAB13
KITLG		ICAM1		NOX1		CTSG	VEGFC	GMFG	RAB31
NADSYN1		ICAM3		NTHL1		CTSH	CXCL2	HGF	RAB5B
NTPCR		IFNG		OGG1		CTSK	PLAUR	HMGB1	RABGGTA
ORAI3		IGF1		PARP1		CTSL	PECAM1	ICAM1	RAC1
SESN2		IGFBP1		PARP2		CTSO	BMP2	ICAM3	RBL2
SLC30A1		IGFBP2		PARP3		CTSS	SERPINE2	IGF1	RGL2
TM7SF3		IGFBP3		PARP4		CTSV	ANG	IGFBP1	RHOB
TMEM68		IGFBP4		PCNA		CTSW	SPP1	IGFBP2	RRAS
WDR63		IGFBP5		PMS2		CTSZ	VEGFA	IGFBP3	S100A11
ZNF561		IGFBP6		POLB		DNASE2	ITGA2	IGFBP4	SERPINB2
ACER2		IGFBP7		POLD1		DNASE2B	ANGPTL4	IGFBP5	SERPINE1
ANXA4		IL10		POLD2		ENTPD4	AXL	IGFBP6	SMPD1
APOBEC3C		IL13		POLD3		FUCA1	SEMA3F	IGFBP7	SMURF2
ASCC3		IL15		POLD4		GAA	ETS2	IL10	SOD1
ASTN2		IL17A		POLE		GALC	CD55	IL13	SPARC
ATF3		IL18		POLE2		GALNS	IL18	IL15	STAT1
BBC3		IL1A		POLE3		GBA1	PLAU	IL18	TES
CPE		IL1B		POLE4		GGA1	CTNNB1	IL1A	TFAP2A
DCP1B		IL2		POLL		GGA2	CCL4	IL1B	TGFB1I1
EDA2R		IL32		RAD23A		GGA3	BMP6	IL2	THBS1
ENC1		IL33		RAD23B		GLA	CSF1	IL32	TNFAIP2
EPHA2		IL6		RBX1		GLB1	FN1	IL6	TNFAIP3
FDXR		IL7		RFC1		GM2A	STAT1	IL6ST	TP53
FOSL1		IL8		RFC2		GNPTAB	IFNG	IL7	TSPYL5
LIF		INHA		RFC3		GNPTG	ISG15	INHA	VIM
PGPEP1		ITGA2		RFC4		GNS	DDIT4	IQGAP2
PLCL2		KITLG		RFC5		GUSB	RTP4	ITGA2
PRKAB1		LCP1		RPA1		HEXA	HPSE	ITPKA
PTP4A1		MIF		RPA2		HEXB	MX2	JUN
SPATA18		MMP1		RPA3		HGSNAT	NAMPT	KITLG
TGFA		MMP10		RPA4		HYAL1	SLC15A3	LCP1
TLR3		MMP12		SMAD4		IDS	NGF	MIF
ZNF219		MMP13		SMUG1		IDUA	TNFRSF23	MMP1
ZNF337		MMP14		SSBP1		IGF2R	IFIT1	MMP10
ZNF79		MMP2		TDG		LAMP1	MS4A4A	MMP12
ARHGEF3		MMP3		TP53BP1		LAMP2	USP18	MMP13
CD82		MMP9		UNG		LAMP3	GBP2	MMP14
CDIP1		NRG1		XPA		LAPTM4A	IFIH1	MMP2
CERS5		PAPPA		XPC		LAPTM4B	CXCL13	MMP3
CSF1		PAPPA2		XRCC1		LAPTM5	IRF1	MMP9
DUSP14		PGF				LGALS3	CCL11	NAP1L4
EPS8L2		PIGF				LGALS3BP	SLC25A28	NRG1
FAM210B		PLAT				LGMN	ZC3HAV1	PAPPA
FUCA1		PLAU				LIPA	SERPINB2	PECAM1
GRHL3		PTBP1				M6PR	COL1A2	PGF
HHAT		PTGES				MAN2B1	TNFAIP2	PIGF
IER5		PTGS1				MANBA	ALDH1A3	PLAT
IGDCC4		PTGS2				MCOLN1	GSN	PLAU
IKBIP		SELPLG				MFSD8	CDKN2B	PLAUR
LAPTM5		SEMA3F				NAGA	SPARC	PTBP1
MAST4		SERPINB2				NAGLU	RAB31	PTGER2
MICALL1		SERPINB4				NAGPA	RRAS	PTGES
PADI4		SERPINE1				NAPSA	IFI203	RPS6KA5
PANK1		SERPINE2				NEU1	NDN	SCAMP4
PMAIP1		SPP1				NPC1	SMURF2	SELPLG
PRDM1		SPX				NPC2	MDM2	SEMA3F
RAP2B		TGFA				PLA2G15	PLK2	SERPINB4
RNF19B		TGFB1				PPT1	PPM1D	SERPINE1
RRAD		TGFB2				PPT2	GADD45A	SERPINE2
SAC3D1		TIMP1				PSAP	TM7SF3	SPP1
SYTL1		TIMP2				PSAPL1	EPHA2	SPX
TNFRSF10D		TNF				SCARB2	ENC1	TIMP2
TSPAN11		TREM1				SGSH	CPE	TNF
VWCE		VEGFA				SLC11A1	BTG2	TNFRSF10C
		VEGFC				SLC11A2	SESN2	TNFRSF11B
		VGF				SLC17A5	EDA2R	TNFRSF1A
		WNT16				SMPD1	SUSD6	TNFRSF1B
		WNT2				SORT1	TNFRSF10B	TUBGCP2
						SUMF1	PHLDA3	VEGFA
						TCIRG1	LAPTM5	VEGFC
						TPP1	IER5	VGF
							TSPAN11	WNT16
							CD82	WNT2
							PRDM1
							TGFA
							FDXR
							DRAM1
							ARHGEF3
							TRP53INP1
							ZMAT3
							PMAIP1
							CCNG1
							SERTAD1
							CDKN2A
							CDKN2D
							CDKN1B
							CDKN2C
							CDKN1C
							GLB1
							LMNB1
							CCND1
							CCND2
							CCNA2
							CCNB1
							IFI44

## Sheet: Sen References
Hallmark	Description	Related links:
Activated p53 Targets	List of targets activated downstream of p53 identified from 13 high-throughput studies	https://doi.org/10.1038/onc.2016.502.
Cell Cycle Arrest	Cyclin dependent kinase inhibitor genes (e.g. CDKN2A) from the recent SenNet publication	https://doi.org/10.1038/s41580-024-00738-8
SASP	List of genes encoding secreted factors implicated in the Senescence Associated Secretory Phenotype (SASP)	https://doi.org/10.1038/s41580-024-00738-8, https://doi.org/10.1146/annurev-pathol-121808-102144, https://doi.org/10.1016/j.cyto.2019.01.013
Resistance to Apoptosis	Pro-survival factors implicated in apoptotic resistance in senescent cells	https://doi.org/10.1038/s41580-024-00738-8, https://doi.org/10.1016/j.jmb.2019.05.036, https://doi.org/10.1016/j.ebiom.2017.04.013
DDR	DNA damage response pathway genes	https://doi.org/10.1038/s41580-024-00738-8, Kegg nucleitide excission repair, Kegg base excision repair, Kegg mismatch repair
Cell Surface Markers	Markers presenting on the surface of senescent cells	https://doi.org/10.1038/s41580-024-00738-8
Increased Lysosomal Content	Senescent cells display an increased number of lysosomes compared to healthy cells, in addition to heightened SA-beta-gal activity and increased lipofuscin content	https://doi.org/10.1038/s41580-024-00738-8, Kegg lysosome
SenMayo	Multi-hallmark senescence list curated from the literature	https://doi.org/10.1038/s41467-022-32552-1
Fridman Senescence up	Multi-hallmark senescence list curated from the literature	https://doi.org/10.1038/onc.2008.213
San Diego TMC	Multi-hallmark senescence list curated from the literature	https://cmm.ucsd.edu/research/epigenomics/collaborate-with-us/collaborators/peter-adams.html, https://renlab.sdsc.edu/renlab_website/
