# Supplementary material for: Uncovering the signatures of aging and senescence in the human dorsolateral prefrontal cortex
Source: Cell Genom. 2026 Jan 22;6(2):101127. doi: 10.1016/j.xgen.2025.101127 (PMC12903411; doi:10.1016/j.xgen.2025.101127)
Supplement: Table S10. DEGs of CDKN2A-positive oligodendrocytes, related to Figure 4 — Table listing differentially expressed genes between CDKN2A(p16)+ and − oligodendrocytes. [file mmc11.xlsx]

## Sheet: CDKN2A+ Olig markers
gene	myAUC	avg_diff	power	avg_log2FC	pct.1 (p16+)	pct.2 (p16-)
CDKN2A	1	1.99825	1	17.2721	1	0
CADM2	0.642	0.384256	0.284	0.563538	0.908	0.724
FCHSD2	0.62	0.313926	0.24	0.499665	0.737	0.477
PPFIA2	0.619	0.361451	0.238	0.585857	0.722	0.496
PLCG2	0.617	0.463003	0.234	0.781439	0.583	0.369
QDPR	0.615	0.342452	0.23	0.547903	0.767	0.554
PLXDC2	0.61	0.273234	0.22	0.423762	0.803	0.574
ST3GAL6	0.605	0.499292	0.21	1.15991	0.35	0.133
PALM2	0.602	0.253687	0.204	0.399064	0.792	0.587
LRP6	0.601	0.308512	0.202	0.589834	0.53	0.31
PPP2R2B	0.601	0.205153	0.202	0.30045	0.98	0.921
2025-03-01	0.601	0.188173	0.202	0.280207	0.949	0.858
ERBB4	0.601	0.305381	0.202	0.462981	0.788	0.638
SLC5A11	0.399	-0.629961	0.202	-1.07831	0.346	0.497
CREB5	0.597	0.211999	0.194	0.326126	0.89	0.763
LAMA2	0.595	0.309779	0.19	0.521165	0.522	0.311
AUTS2	0.59	0.18528	0.18	0.279169	0.911	0.796
HHIP	0.588	0.205818	0.176	0.327392	0.785	0.602
BCAS1	0.587	0.196372	0.174	0.311799	0.818	0.638
NRXN3	0.587	0.213233	0.174	0.316595	0.844	0.708
ARPP21	0.587	0.525452	0.174	1.3614	0.271	0.095
NFIA	0.587	0.211423	0.174	0.332916	0.801	0.659
MALAT1	0.414	-0.173324	0.172	-0.250737	1	0.999
H3F3B	0.584	0.332239	0.168	0.616629	0.446	0.271
ANO4	0.583	0.190634	0.166	0.293717	0.829	0.663
PTN	0.583	0.229319	0.166	0.405977	0.568	0.382
LRRTM3	0.582	0.242195	0.164	0.441415	0.528	0.351
TRIM9	0.581	0.284412	0.162	0.557292	0.458	0.285
LPAR1	0.581	0.178999	0.162	0.278466	0.85	0.721
LINC01608	0.581	0.152585	0.162	0.239397	0.798	0.601
FIGN	0.581	0.277398	0.162	0.523727	0.434	0.256
NFIB	0.58	0.259351	0.16	0.478407	0.496	0.326
STARD13	0.579	0.239612	0.158	0.398897	0.664	0.501
MIR181A1HG	0.579	0.208041	0.158	0.331864	0.787	0.631
SEMA6D	0.577	0.247252	0.154	0.546807	0.377	0.209
KCNAB1	0.577	0.352786	0.154	0.648168	0.388	0.228
ZBTB20	0.576	0.137961	0.152	0.2051	0.966	0.89
MAML2	0.575	0.28781	0.15	0.513808	0.45	0.294
APP	0.574	0.169131	0.148	0.262421	0.848	0.693
CNDP1	0.574	0.153258	0.148	0.24887	0.743	0.572
TNIK	0.574	0.249101	0.148	0.466083	0.469	0.311
SPTBN1	0.574	0.134042	0.148	0.230902	0.647	0.469
SLC38A2	0.573	0.275152	0.146	0.607366	0.391	0.237
DOCK4	0.573	0.153744	0.146	0.236313	0.882	0.747
ROBO1	0.573	0.146493	0.146	0.233589	0.758	0.601
TIAM1	0.572	0.166538	0.144	0.298099	0.555	0.383
KANK1	0.572	0.176193	0.144	0.298845	0.625	0.459
HS3ST5	0.572	0.223973	0.144	0.36108	0.693	0.558
PIK3R1	0.572	0.227911	0.144	0.421583	0.517	0.359
PPP3CA	0.572	0.331726	0.144	0.73862	0.301	0.152
GNAO1	0.571	0.175201	0.142	0.288819	0.694	0.544
CD9	0.571	0.1655	0.142	0.311148	0.462	0.298
PHYHIPL	0.571	0.19626	0.142	0.325428	0.651	0.498
ASTN2	0.571	0.196386	0.142	0.330275	0.632	0.472
LAMP2	0.571	0.182625	0.142	0.295289	0.774	0.624
KLHL32	0.571	0.168131	0.142	0.257989	0.879	0.763
PCDH10	0.571	0.294533	0.142	0.781959	0.29	0.142
NDFIP2	0.57	0.224835	0.14	0.549724	0.345	0.196
FUT9	0.57	0.284663	0.14	0.582617	0.352	0.207
LINC00486	0.57	0.232382	0.14	0.4415	0.478	0.33
MAPT	0.569	0.108042	0.138	0.186112	0.649	0.483
MLLT3	0.569	0.286906	0.138	0.547367	0.396	0.253
CSMD3	0.569	0.435739	0.138	1.14701	0.223	0.082
FAM126A	0.569	0.208083	0.138	0.413119	0.425	0.273
SPOCK1	0.569	0.143843	0.138	0.218323	0.892	0.785
PTMA	0.569	0.20676	0.138	0.3316	0.649	0.51
GALNT13	0.569	0.179893	0.138	0.29211	0.663	0.522
EXOC6B	0.569	0.135786	0.138	0.20597	0.909	0.833
AMER2	0.568	0.138009	0.136	0.236143	0.675	0.512
FTH1	0.568	0.1718	0.136	0.261914	0.625	0.464
RFX3	0.568	0.233362	0.136	0.464309	0.428	0.279
ZNF704	0.568	0.162919	0.136	0.274032	0.665	0.516
LINC00639	0.567	0.177833	0.134	0.28629	0.749	0.614
GPRC5B	0.566	0.145478	0.132	0.247343	0.694	0.537
CDK6	0.566	0.171757	0.132	0.310958	0.551	0.402
ITGB8	0.566	0.18889	0.132	0.361772	0.498	0.347
YWHAQ	0.566	0.166154	0.132	0.315856	0.516	0.364
CDH19	0.565	0.162511	0.13	0.287049	0.568	0.419
ERBIN	0.565	0.117303	0.13	0.177003	0.935	0.855
GLUL	0.565	0.266527	0.13	0.467838	0.517	0.381
PRKD1	0.564	0.359146	0.128	0.805364	0.284	0.152
PTPRJ	0.564	0.145381	0.128	0.259977	0.551	0.396
PAG1	0.564	0.252949	0.128	0.671253	0.283	0.148
2025-09-07	0.564	0.132701	0.128	0.199091	0.949	0.846
C3orf58	0.564	0.189051	0.128	0.388165	0.418	0.274
TMEFF2	0.564	0.142509	0.128	0.217909	0.852	0.745
ENAH	0.564	0.164881	0.128	0.305475	0.514	0.367
PBX1	0.564	0.181775	0.128	0.325937	0.509	0.366
MIR99AHG	0.563	0.209045	0.126	0.340974	0.635	0.508
SIPA1L1	0.563	0.15914	0.126	0.279872	0.546	0.401
RBM26	0.563	0.13281	0.126	0.237259	0.617	0.459
PPM1H	0.563	0.169689	0.126	0.283539	0.676	0.54
ADD3	0.563	0.116326	0.126	0.200197	0.641	0.488
PLD5	0.563	0.240834	0.126	0.4519	0.426	0.293
CD55	0.563	0.185142	0.126	0.358127	0.433	0.294
BACH2	0.562	0.143861	0.124	0.245753	0.617	0.465
NCAM2	0.561	0.120694	0.122	0.178605	0.94	0.85
CNP	0.561	0.127062	0.122	0.206828	0.71	0.567
LRP4	0.561	0.184386	0.122	0.513123	0.254	0.122
PPP2R5C	0.56	0.161842	0.12	0.353807	0.399	0.263
SVEP1	0.56	0.216106	0.12	0.450617	0.318	0.187
C9orf3	0.56	0.123926	0.12	0.195571	0.842	0.715
GRAMD2B	0.56	0.126357	0.12	0.26404	0.417	0.278
FBXL7	0.56	0.140888	0.12	0.219029	0.806	0.684
GRIA2	0.56	0.2193	0.12	0.418256	0.416	0.286
DPYSL5	0.44	-0.4466	0.12	-0.88326	0.282	0.37
IGF1R	0.559	0.198361	0.118	0.369102	0.463	0.334
IL1RAPL1	0.559	0.0803305	0.118	0.116945	0.989	0.961
CNTNAP2	0.559	0.306409	0.118	0.495468	0.421	0.304
TULP4	0.559	0.110899	0.118	0.175879	0.819	0.686
SLIT2	0.559	0.384172	0.118	0.833082	0.248	0.127
APOD	0.559	0.162284	0.118	0.315863	0.415	0.277
DUSP10	0.559	0.144113	0.118	0.367866	0.3	0.169
KAZN	0.559	0.209745	0.118	0.377337	0.421	0.295
SUN2	0.558	0.129743	0.116	0.278667	0.394	0.261
ABHD2	0.558	0.274289	0.116	0.837785	0.225	0.106
TAOK3	0.558	0.0883106	0.116	0.154641	0.598	0.453
PIP4K2A	0.558	0.101876	0.116	0.151337	0.968	0.903
STK3	0.558	0.162863	0.116	0.292249	0.556	0.419
NUCKS1	0.558	0.141493	0.116	0.265557	0.505	0.362
DST	0.442	-0.349852	0.116	-0.52194	0.943	0.92
HNRNPC	0.557	0.165532	0.114	0.334082	0.454	0.326
TUBA1A	0.557	0.0997822	0.114	0.175662	0.522	0.377
PTGDS	0.557	0.0980826	0.114	0.155069	0.647	0.516
ZNF706	0.557	0.171554	0.114	0.386567	0.365	0.242
PLP1	0.557	0.0797471	0.114	0.117001	0.95	0.846
MEGF10	0.557	0.133986	0.114	0.226492	0.686	0.539
LINC00461	0.557	0.236856	0.114	0.6608	0.248	0.129
RHOU	0.557	0.130877	0.114	0.251663	0.481	0.346
PTP4A2	0.557	0.139158	0.114	0.276858	0.46	0.324
CLIC4	0.557	0.133324	0.114	0.227671	0.648	0.497
LINC00320	0.556	0.120121	0.112	0.20445	0.619	0.48
SPRED1	0.556	0.145257	0.112	0.293609	0.399	0.273
CLMN	0.556	0.123554	0.112	0.196657	0.819	0.699
ZBTB44	0.556	0.114338	0.112	0.229319	0.457	0.324
YWHAZ	0.556	0.157763	0.112	0.406887	0.306	0.184
UBE3C	0.556	0.0888346	0.112	0.192718	0.418	0.28
ACTB	0.556	0.138317	0.112	0.234583	0.492	0.36
AMD1	0.556	0.16984	0.112	0.334542	0.451	0.326
FOXO3	0.556	0.156573	0.112	0.293325	0.472	0.35
ZEB2	0.556	0.109647	0.112	0.165093	0.936	0.833
CSRP1	0.556	0.170441	0.112	0.355018	0.394	0.268
MYCBP2	0.555	0.124047	0.11	0.241093	0.46	0.329
NBEA	0.555	0.18268	0.11	0.386303	0.356	0.237
ENO4	0.555	0.174106	0.11	0.396083	0.349	0.229
GOLGA7	0.555	0.202208	0.11	0.502473	0.299	0.181
ACSL3	0.555	0.116656	0.11	0.242655	0.409	0.282
SPATS2L	0.555	0.195393	0.11	0.434125	0.344	0.221
NFASC	0.555	0.101913	0.11	0.166028	0.776	0.627
CAMK2N1	0.555	0.129144	0.11	0.280999	0.35	0.228
MACF1	0.445	-0.429467	0.11	-0.702833	0.65	0.649
FOXN3	0.554	0.125045	0.108	0.263726	0.376	0.252
MED13L	0.554	0.0921392	0.108	0.158071	0.633	0.495
CADM1	0.554	0.137095	0.108	0.218509	0.747	0.628
LRRC4C	0.554	0.1885	0.108	0.363837	0.373	0.258
NCOA2	0.554	0.14047	0.108	0.264314	0.479	0.356
USP9X	0.554	0.164972	0.108	0.34403	0.422	0.298
ARFGEF3	0.554	0.0913937	0.108	0.154266	0.696	0.553
CDC42SE2	0.554	0.0821344	0.108	0.15718	0.497	0.361
SH3RF1	0.554	0.206446	0.108	0.392412	0.419	0.302
XRCC5	0.554	0.156974	0.108	0.344947	0.392	0.271
LANCL1	0.554	0.108734	0.108	0.177049	0.758	0.607
RGL1	0.554	0.133064	0.108	0.244561	0.516	0.391
TTLL7	0.554	0.088982	0.108	0.132686	0.973	0.907
ARID5B	0.553	0.110931	0.106	0.247508	0.37	0.247
CRYAB	0.553	0.131671	0.106	0.210828	0.596	0.467
PRUNE2	0.553	0.102038	0.106	0.155327	0.909	0.826
EXOC4	0.553	0.118559	0.106	0.204197	0.617	0.487
SCD5	0.553	0.0983567	0.106	0.153097	0.89	0.763
RABGAP1L	0.553	0.105054	0.106	0.176817	0.626	0.493
CSMD2	0.553	0.132725	0.106	0.313983	0.306	0.19
CCDC88A	0.447	-0.676383	0.106	-1.11066	0.318	0.385
CBR1	0.552	0.187352	0.104	0.377602	0.386	0.271
TNRC6C	0.552	0.0940307	0.104	0.159378	0.698	0.552
NAP1L1	0.552	0.14122	0.104	0.346688	0.321	0.207
DOCK1	0.552	0.104805	0.104	0.170247	0.773	0.642
PALM2-AKAP2	0.552	0.118651	0.104	0.242472	0.39	0.267
EMC2	0.552	0.175695	0.104	0.385302	0.378	0.265
ZFHX4	0.552	0.0935778	0.104	0.168638	0.561	0.428
HIPK2	0.552	0.0721632	0.104	0.115317	0.809	0.654
IMMP2L	0.552	0.214429	0.104	0.367574	0.445	0.337
GNAI1	0.552	0.0934822	0.104	0.15464	0.727	0.58
RASA1	0.552	0.106672	0.104	0.200161	0.522	0.393
LSAMP	0.552	0.148595	0.104	0.231684	0.691	0.577
HECW2	0.552	0.0956191	0.104	0.155122	0.747	0.62
FAM171B	0.552	0.220221	0.104	0.72017	0.21	0.104
AKT3	0.552	0.108556	0.104	0.175814	0.716	0.581
L3MBTL4	0.551	0.12681	0.102	0.220909	0.539	0.408
MEF2A	0.551	0.118054	0.102	0.211334	0.541	0.418
LARP6	0.551	0.0807034	0.102	0.180565	0.363	0.241
KCNK10	0.551	0.247694	0.102	0.877366	0.176	0.071
FRY	0.551	0.312129	0.102	0.931556	0.186	0.082
SRGAP1	0.551	0.15465	0.102	0.31299	0.382	0.268
ETNK1	0.551	0.140796	0.102	0.280872	0.453	0.335
FADS1	0.551	0.166444	0.102	0.461277	0.244	0.134
TJP2	0.551	0.0992084	0.102	0.21412	0.385	0.265
PDZD2	0.551	0.0977927	0.102	0.214668	0.323	0.208
ARL6IP5	0.551	0.16657	0.102	0.445575	0.285	0.177
H3F3A	0.551	0.187924	0.102	0.40727	0.326	0.217
OLIG1	0.55	0.129928	0.1	0.275015	0.351	0.24
BTBD3	0.55	0.0924129	0.1	0.166791	0.586	0.452
ZNF407	0.55	0.134601	0.1	0.265491	0.404	0.288
RGCC	0.55	0.110142	0.1	0.229752	0.39	0.275
SCD	0.55	0.101656	0.1	0.170775	0.633	0.506
NTRK2	0.55	0.267381	0.1	0.7062	0.22	0.118
APBA1	0.55	0.139134	0.1	0.302843	0.343	0.23
CNOT4	0.55	0.158549	0.1	0.341331	0.381	0.27
FSCN1	0.55	0.158441	0.1	0.439768	0.247	0.141
NR3C1	0.55	0.146143	0.1	0.273488	0.488	0.369
ZFR	0.55	0.0932136	0.1	0.179091	0.499	0.376
RUFY3	0.55	0.0957528	0.1	0.181177	0.51	0.384
ACAP2	0.55	0.107029	0.1	0.227633	0.39	0.274
ANKUB1	0.55	0.163382	0.1	0.39964	0.307	0.2
DNER	0.55	0.0997131	0.1	0.187361	0.493	0.37
KANSL1L	0.55	0.0922426	0.1	0.187561	0.429	0.308
UBR3	0.55	0.0980336	0.1	0.17067	0.629	0.499
DYSF	0.55	0.0837445	0.1	0.163521	0.4	0.276
RASGRF1	0.45	-0.523858	0.1	-2.07921	0.066	0.162
SOS2	0.549	0.171521	0.098	0.373689	0.364	0.258
SIK2	0.549	0.135651	0.098	0.254001	0.479	0.364
ASPH	0.549	0.177436	0.098	0.54293	0.226	0.125
BNIP3L	0.549	0.142165	0.098	0.318866	0.361	0.251
ICK	0.549	0.132659	0.098	0.348846	0.272	0.166
NDFIP1	0.549	0.153316	0.098	0.384424	0.309	0.204
FNIP2	0.549	0.103956	0.098	0.196527	0.492	0.37
UNC5C	0.549	0.102427	0.098	0.152469	0.94	0.861
ATP2C1	0.549	0.13438	0.098	0.291956	0.372	0.263
ABI2	0.549	0.108191	0.098	0.280552	0.302	0.193
SMCHD1	0.548	0.0846292	0.096	0.173487	0.437	0.32
ITPR2	0.548	0.305503	0.096	0.89375	0.187	0.088
C2CD5	0.548	0.115425	0.096	0.279646	0.329	0.221
MXI1	0.548	0.0928984	0.096	0.169937	0.536	0.413
SF1	0.548	0.110073	0.096	0.222866	0.439	0.321
PSAT1	0.548	0.153857	0.096	0.362376	0.318	0.212
GRM3	0.548	0.0859919	0.096	0.133671	0.815	0.717
CANX	0.548	0.113406	0.096	0.315727	0.272	0.166
EDIL3	0.548	0.0721342	0.096	0.107125	0.964	0.902
PPA2	0.548	0.104022	0.096	0.213052	0.427	0.312
TBL1XR1	0.548	0.0909154	0.096	0.157174	0.603	0.487
NCOA1	0.548	0.0700287	0.096	0.120366	0.625	0.49
ATP1B1	0.548	0.0541917	0.096	0.100185	0.498	0.371
SELENOW	0.547	0.181412	0.094	0.396718	0.314	0.213
PCDH17	0.547	0.154302	0.094	0.34756	0.324	0.219
WDFY2	0.547	0.0875858	0.094	0.153063	0.618	0.485
FNDC3A	0.547	0.0631508	0.094	0.124443	0.467	0.349
UBC	0.547	0.213874	0.094	0.61673	0.219	0.122
OSBPL8	0.547	0.202	0.094	0.483045	0.291	0.193
REEP3	0.547	0.0777315	0.094	0.158166	0.433	0.315
RAB6A	0.547	0.0775782	0.094	0.166635	0.397	0.281
PHF20L1	0.547	0.106386	0.094	0.225932	0.403	0.292
MATN2	0.547	0.0875121	0.094	0.210497	0.297	0.189
PJA2	0.547	0.175832	0.094	0.447707	0.292	0.191
SCARB2	0.547	0.0831034	0.094	0.152068	0.559	0.435
CLOCK	0.547	0.103263	0.094	0.268925	0.286	0.183
MFSD6	0.547	0.0777973	0.094	0.163762	0.411	0.294
ACTN2	0.453	-0.449447	0.094	-1.55723	0.093	0.182
DYRK1A	0.546	0.0913938	0.092	0.17891	0.465	0.35
WDR7	0.546	0.0735808	0.092	0.130963	0.584	0.457
ZNF207	0.546	0.0606426	0.092	0.129554	0.421	0.307
ATL1	0.546	0.0565677	0.092	0.120723	0.393	0.283
TMEM132C	0.546	0.164495	0.092	0.396513	0.262	0.161
ADARB2	0.546	0.0856184	0.092	0.161458	0.443	0.332
ABHD17B	0.546	0.0980729	0.092	0.189758	0.471	0.356
ANKS1A	0.546	0.0967757	0.092	0.24781	0.288	0.186
TBCA	0.546	0.0900608	0.092	0.19701	0.378	0.272
SETD5	0.546	0.0618492	0.092	0.121805	0.47	0.349
FOXN2	0.546	0.0615615	0.092	0.10816	0.613	0.489
TRIM33	0.546	0.121136	0.092	0.27333	0.361	0.256
TF	0.454	-0.201393	0.092	-0.313162	0.807	0.782
UBB	0.545	0.217523	0.09	0.516207	0.257	0.161
AP1G1	0.545	0.087843	0.09	0.205965	0.344	0.239
ARIH1	0.545	0.0704009	0.09	0.140787	0.452	0.34
MAP2K5	0.545	0.087294	0.09	0.18396	0.391	0.286
NOVA1	0.545	0.0682854	0.09	0.117845	0.599	0.475
NDRG2	0.545	0.11825	0.09	0.293096	0.271	0.172
ITM2B	0.545	0.0912581	0.09	0.189755	0.361	0.257
UBL3	0.545	0.0693084	0.09	0.134255	0.468	0.353
CORO1C	0.545	0.0983274	0.09	0.224026	0.337	0.235
CPSF6	0.545	0.0880005	0.09	0.177119	0.467	0.349
MLLT10	0.545	0.102084	0.09	0.196713	0.476	0.364
ARHGAP32	0.545	0.166729	0.09	0.415073	0.262	0.166
ZBTB16	0.545	0.141499	0.09	0.267188	0.439	0.333
SYT9	0.545	0.0842203	0.09	0.165345	0.449	0.338
SMARCA2	0.545	0.133136	0.09	0.331488	0.291	0.19
TSC22D4	0.545	0.120915	0.09	0.245426	0.37	0.267
ADAM22	0.545	0.150656	0.09	0.365635	0.298	0.202
ARID1B	0.545	0.0831901	0.09	0.136864	0.714	0.586
FARS2	0.545	0.134628	0.09	0.302123	0.335	0.233
SERINC5	0.545	0.0578178	0.09	0.102032	0.604	0.483
TMEM144	0.545	0.091196	0.09	0.137725	0.926	0.825
LCORL	0.545	0.0973336	0.09	0.192582	0.421	0.312
ADD1	0.545	0.0747021	0.09	0.135819	0.547	0.423
ZIC1	0.545	0.151601	0.09	0.365458	0.294	0.196
ANKRD44	0.545	0.0722244	0.09	0.127855	0.579	0.461
PDE1A	0.545	0.151891	0.09	0.234699	0.681	0.616
HNRNPU	0.545	0.0639967	0.09	0.123352	0.493	0.382
TNRC6B	0.544	0.0602887	0.088	0.101745	0.677	0.547
KCTD1	0.544	0.202322	0.088	0.669236	0.185	0.094
TMOD2	0.544	0.154273	0.088	0.48045	0.221	0.129
KLF13	0.544	0.135365	0.088	0.338238	0.294	0.198
EML5	0.544	0.159819	0.088	0.53754	0.177	0.087
WAPL	0.544	0.0865051	0.088	0.202717	0.334	0.232
CHORDC1	0.544	0.212832	0.088	0.625578	0.232	0.139
PHF21A	0.544	0.110391	0.088	0.206945	0.483	0.374
LDLRAD3	0.544	0.16854	0.088	0.340384	0.354	0.261
RAB14	0.544	0.140167	0.088	0.419375	0.251	0.158
PDE7A	0.544	0.0685	0.088	0.146197	0.381	0.274
PPP1R9A	0.544	0.0999831	0.088	0.172338	0.568	0.457
ALCAM	0.544	0.100938	0.088	0.154719	0.863	0.768
STT3B	0.544	0.135509	0.088	0.343446	0.29	0.193
LTBP1	0.544	0.120276	0.088	0.28004	0.275	0.177
LYPLAL1	0.544	0.0978315	0.088	0.215595	0.374	0.267
PTBP2	0.544	0.0791625	0.088	0.124931	0.846	0.723
LRP2	0.456	-0.273131	0.088	-0.490494	0.411	0.456
RNF220	0.456	-0.348879	0.088	-0.54463	0.338	0.399
LTN1	0.543	0.0703131	0.086	0.171077	0.327	0.226
PCMTD2	0.543	0.154862	0.086	0.501975	0.214	0.124
CTIF	0.543	0.0722375	0.086	0.180952	0.312	0.212
CDH13	0.543	0.14019	0.086	0.395319	0.216	0.125
PLLP	0.543	0.108899	0.086	0.191637	0.578	0.458
PAPOLA	0.543	0.0959373	0.086	0.218082	0.364	0.265
MBNL2	0.543	0.086168	0.086	0.135609	0.843	0.72
DENND5B	0.543	0.0810827	0.086	0.184523	0.327	0.228
BCL2L14	0.543	0.223776	0.086	0.8305	0.16	0.072
KIAA1958	0.543	0.0823056	0.086	0.154478	0.48	0.372
GNAQ	0.543	0.0711823	0.086	0.116905	0.691	0.57
PCMTD1	0.543	0.101194	0.086	0.235646	0.34	0.243
PPP2R2A	0.543	0.075116	0.086	0.128366	0.648	0.534
SGCE	0.543	0.0908061	0.086	0.213647	0.329	0.232
FAM135A	0.543	0.0899485	0.086	0.192965	0.384	0.285
FNIP1	0.543	0.135445	0.086	0.358361	0.274	0.179
SEMA6A	0.543	0.0633318	0.086	0.107371	0.673	0.547
COL4A3BP	0.543	0.0663967	0.086	0.141346	0.402	0.293
ATP13A3	0.543	0.130436	0.086	0.391014	0.241	0.149
NR1D2	0.543	0.0995605	0.086	0.2941	0.252	0.159
PRKACB	0.543	0.0707956	0.086	0.11452	0.716	0.593
HLCS	0.542	0.128727	0.084	0.295176	0.292	0.2
PRNP	0.542	0.148463	0.084	0.399495	0.262	0.172
LINC01630	0.542	0.0751463	0.084	0.128931	0.575	0.469
RPRD1A	0.542	0.054655	0.084	0.129364	0.338	0.24
ACTG1	0.542	0.150843	0.084	0.367296	0.249	0.16
CCSER2	0.542	0.0985024	0.084	0.182699	0.498	0.398
ZNF438	0.542	0.0898416	0.084	0.223059	0.278	0.184
WWP1	0.542	0.0662673	0.084	0.142829	0.377	0.277
DNAJB6	0.542	0.1309	0.084	0.366219	0.254	0.164
INSIG1	0.542	0.111277	0.084	0.303253	0.254	0.16
CREB3L2	0.542	0.0779678	0.084	0.197596	0.283	0.187
UBE2H	0.542	0.0802451	0.084	0.165756	0.403	0.303
TMEM106B	0.542	0.0989949	0.084	0.275387	0.265	0.174
UMAD1	0.542	0.122266	0.084	0.272648	0.317	0.226
CEP85L	0.542	0.11173	0.084	0.228819	0.399	0.301
MFAP3L	0.542	0.0751118	0.084	0.169356	0.352	0.253
OCIAD1	0.542	0.0917214	0.084	0.214746	0.344	0.246
RASA2	0.542	0.115695	0.084	0.285083	0.296	0.205
NDUFA10	0.542	0.0826042	0.084	0.191599	0.35	0.252
NCKAP1	0.542	0.097042	0.084	0.241022	0.306	0.212
PPP1CB	0.542	0.150626	0.084	0.460744	0.233	0.146
ACBD6	0.542	0.0614295	0.084	0.13088	0.381	0.281
ENPP6	0.458	-0.407309	0.084	-1.63239	0.071	0.151
MIB1	0.541	0.107937	0.082	0.244332	0.332	0.239
NUFIP2	0.541	0.0821176	0.082	0.188498	0.348	0.25
RPL13	0.541	0.115481	0.082	0.307845	0.239	0.148
DYNC1LI2	0.541	0.0644947	0.082	0.146328	0.359	0.26
ITPK1	0.541	0.0914628	0.082	0.230345	0.288	0.197
CFL2	0.541	0.124018	0.082	0.315469	0.277	0.186
EGLN3	0.541	0.104365	0.082	0.305227	0.226	0.137
PDS5B	0.541	0.0984546	0.082	0.197903	0.407	0.31
WAC	0.541	0.0664883	0.082	0.127988	0.486	0.373
DDX6	0.541	0.0936102	0.082	0.227261	0.321	0.225
FAM168A	0.541	0.0965463	0.082	0.191347	0.422	0.32
TMEM258	0.541	0.198439	0.082	0.566082	0.213	0.129
TEAD1	0.541	0.09721	0.082	0.242669	0.28	0.192
PRRC2B	0.541	0.0870727	0.082	0.222524	0.29	0.197
ZNF483	0.541	0.0995497	0.082	0.242978	0.312	0.218
TLE4	0.541	0.0622644	0.082	0.108975	0.581	0.464
MTDH	0.541	0.0885833	0.082	0.182175	0.41	0.307
HUWE1	0.541	0.0763285	0.082	0.178891	0.34	0.244
CD47	0.541	0.113424	0.082	0.242949	0.389	0.294
DCBLD2	0.541	0.0703932	0.082	0.222966	0.211	0.121
PREPL	0.541	0.0810981	0.082	0.213304	0.274	0.182
NEK7	0.541	0.0797571	0.082	0.158701	0.42	0.323
XPR1	0.541	0.144989	0.082	0.428695	0.215	0.13
ATF6	0.541	0.11534	0.082	0.269907	0.323	0.233
MTMR3	0.54	0.0961527	0.08	0.227774	0.313	0.224
CNDP2	0.54	0.141334	0.08	0.4382	0.215	0.13
PHLPP1	0.54	0.0737802	0.08	0.110062	0.961	0.909
CLTC	0.54	0.0752845	0.08	0.194099	0.294	0.205
EVI2A	0.54	0.153296	0.08	0.315134	0.357	0.264
MAP2K4	0.54	0.0708457	0.08	0.146894	0.396	0.3
CYLD	0.54	0.0704284	0.08	0.156941	0.364	0.266
N4BP1	0.54	0.115145	0.08	0.318062	0.248	0.16
PCCA	0.54	0.0805645	0.08	0.148338	0.51	0.405
PEBP1	0.54	0.0770105	0.08	0.15678	0.344	0.248
PPP1R12A	0.54	0.062153	0.08	0.137983	0.36	0.264
RAB21	0.54	0.12154	0.08	0.318075	0.274	0.188
CSTF3	0.54	0.1502	0.08	0.427901	0.25	0.163
RPLP2	0.54	0.18082	0.08	0.578595	0.197	0.114
COBL	0.54	0.0740481	0.08	0.116682	0.82	0.726
EEF1A1	0.54	0.106843	0.08	0.207599	0.362	0.265
LNPEP	0.54	0.131291	0.08	0.352789	0.27	0.185
STOX2	0.54	0.0646139	0.08	0.123595	0.455	0.353
NR3C2	0.54	0.154618	0.08	0.385327	0.247	0.162
SLC25A36	0.54	0.0969352	0.08	0.236629	0.321	0.229
SUMF1	0.54	0.0750831	0.08	0.134588	0.494	0.392
IRF2BP2	0.54	0.195721	0.08	0.585284	0.217	0.134
EDEM3	0.54	0.117103	0.08	0.366923	0.224	0.139
EPS15	0.54	0.0705735	0.08	0.118103	0.704	0.579
RBFOX1	0.46	-0.952345	0.08	-2.09248	0.056	0.133
RANBP17	0.46	-0.387993	0.08	-1.41124	0.06	0.139
OMG	0.539	0.0720667	0.078	0.183861	0.275	0.185
IQCK	0.539	0.0456985	0.078	0.125907	0.244	0.156
TM9SF3	0.539	0.072511	0.078	0.188729	0.295	0.207
SPCS2	0.539	0.185593	0.078	0.583643	0.211	0.13
FAM120A	0.539	0.0826704	0.078	0.216184	0.29	0.2
PSIP1	0.539	0.0747593	0.078	0.214868	0.252	0.166
MTFR1	0.539	0.118354	0.078	0.311158	0.251	0.166
CUL1	0.539	0.0667806	0.078	0.171573	0.295	0.206
BCLAF1	0.539	0.070054	0.078	0.153558	0.364	0.269
TPPP	0.539	0.045174	0.078	0.113101	0.298	0.205
CLCN3	0.539	0.0857292	0.078	0.194197	0.351	0.261
AFF1	0.539	0.117764	0.078	0.279972	0.291	0.206
KLHL5	0.539	0.120838	0.078	0.308028	0.264	0.179
PPP4R2	0.539	0.0515623	0.078	0.108174	0.414	0.311
SLMAP	0.539	0.0538084	0.078	0.124408	0.325	0.234
WDR33	0.539	0.064736	0.078	0.148454	0.359	0.261
MAL	0.539	0.0620257	0.078	0.111319	0.533	0.42
PGBD5	0.539	0.129032	0.078	0.431222	0.206	0.124
TM2D1	0.539	0.168728	0.078	0.526037	0.218	0.137
RPL18	0.538	0.109864	0.076	0.337164	0.2	0.12
TERF2IP	0.538	0.0692659	0.076	0.162351	0.309	0.219
ITFG1	0.538	0.0620909	0.076	0.10878	0.572	0.462
PDE8A	0.538	0.0664866	0.076	0.101496	0.906	0.825
DENND4A	0.538	0.0606755	0.076	0.110958	0.515	0.414
SLC38A1	0.538	0.249769	0.076	1.13638	0.125	0.048
PAK1	0.538	0.12502	0.076	0.348321	0.222	0.142
TRIM44	0.538	0.0476134	0.076	0.101835	0.394	0.296
ZFAND5	0.538	0.0958699	0.076	0.337874	0.206	0.126
MOB3B	0.538	0.0616596	0.076	0.102515	0.662	0.55
UBR5	0.538	0.0779394	0.076	0.146524	0.485	0.39
DGKI	0.538	0.192415	0.076	0.56484	0.203	0.124
PON2	0.538	0.0574318	0.076	0.135591	0.325	0.235
ATG5	0.538	0.164619	0.076	0.495206	0.221	0.139
PDLIM5	0.538	0.191239	0.076	0.598739	0.186	0.107
TRA2B	0.538	0.0946012	0.076	0.24929	0.273	0.19
ARMC8	0.538	0.0693238	0.076	0.16188	0.338	0.249
COLGALT2	0.538	0.0653814	0.076	0.110631	0.651	0.532
PIGC	0.538	0.0568133	0.076	0.16737	0.233	0.149
USP33	0.538	0.04963	0.076	0.107419	0.392	0.294
PLEKHG1	0.462	-0.458774	0.076	-1.48341	0.098	0.168
DSEL	0.537	0.0793869	0.074	0.21709	0.262	0.18
YWHAE	0.537	0.107572	0.074	0.276273	0.276	0.194
SHC4	0.537	0.0943002	0.074	0.28472	0.221	0.14
SPART	0.537	0.0570995	0.074	0.115484	0.428	0.335
ETV6	0.537	0.194409	0.074	0.606366	0.173	0.098
PDCD4	0.537	0.0685705	0.074	0.186522	0.273	0.188
HNRNPH3	0.537	0.106973	0.074	0.284553	0.275	0.194
RTN3	0.537	0.0616748	0.074	0.119841	0.404	0.311
QSER1	0.537	0.121268	0.074	0.357228	0.215	0.136
METTL15	0.537	0.0723328	0.074	0.149906	0.369	0.282
MTSS1	0.537	0.0542427	0.074	0.104246	0.457	0.365
WDR44	0.537	0.0711389	0.074	0.166739	0.308	0.225
MORF4L2	0.537	0.11278	0.074	0.395957	0.193	0.116
CASK	0.537	0.091977	0.074	0.257362	0.241	0.158
PNPLA8	0.537	0.145156	0.074	0.467491	0.208	0.129
VPS50	0.537	0.122094	0.074	0.296145	0.288	0.208
AVL9	0.537	0.0787265	0.074	0.187836	0.305	0.223
TMEM30A	0.537	0.12304	0.074	0.423753	0.203	0.124
SQSTM1	0.537	0.153695	0.074	0.455407	0.216	0.139
UBE2B	0.537	0.0593434	0.074	0.169159	0.256	0.173
ZNF131	0.537	0.0644175	0.074	0.162742	0.272	0.189
SLC1A3	0.537	0.119408	0.074	0.221951	0.472	0.381
SMARCAD1	0.537	0.0715181	0.074	0.174028	0.305	0.22
KLF3	0.537	0.0728035	0.074	0.204647	0.249	0.168
STIM2	0.537	0.0676054	0.074	0.173099	0.277	0.194
NLGN1	0.537	0.29331	0.074	0.471293	0.323	0.259
IFT80	0.537	0.0738063	0.074	0.227133	0.235	0.152
IQSEC1	0.537	0.125552	0.074	0.383529	0.225	0.145
CRBN	0.537	0.0702578	0.074	0.223822	0.231	0.15
SH3BP4	0.537	0.061494	0.074	0.160292	0.276	0.193
AGFG1	0.537	0.0699164	0.074	0.151823	0.385	0.292
PLEKHM3	0.537	0.0494932	0.074	0.120777	0.311	0.224
CTNNA2	0.537	0.370952	0.074	0.797473	0.141	0.066
AFTPH	0.537	0.138691	0.074	0.403076	0.226	0.148
ITPKB	0.537	0.0539313	0.074	0.118082	0.336	0.249
ST18	0.463	-0.231655	0.074	-0.353142	0.345	0.409
SAMD4B	0.536	0.0777175	0.072	0.159422	0.405	0.315
EIF1	0.536	0.107011	0.072	0.245875	0.271	0.193
GOSR1	0.536	0.106927	0.072	0.301402	0.241	0.162
WWOX	0.536	0.0684117	0.072	0.105239	0.776	0.684
RPLP1	0.536	0.0909859	0.072	0.268115	0.208	0.13
EFCAB11	0.536	0.0879649	0.072	0.218204	0.231	0.152
ZC3H14	0.536	0.0961931	0.072	0.284069	0.234	0.156
SEL1L	0.536	0.0976989	0.072	0.275385	0.251	0.172
ELMSAN1	0.536	0.123315	0.072	0.417921	0.179	0.103
EEA1	0.536	0.0730465	0.072	0.161439	0.34	0.253
GAPDH	0.536	0.0948513	0.072	0.234475	0.216	0.138
OPALIN	0.536	0.121532	0.072	0.309115	0.223	0.145
C11orf49	0.536	0.119287	0.072	0.318954	0.236	0.16
RNH1	0.536	0.11714	0.072	0.346591	0.201	0.125
UBQLN1	0.536	0.120316	0.072	0.336043	0.253	0.173
ARMC1	0.536	0.0706239	0.072	0.20672	0.231	0.153
PURG	0.536	0.122798	0.072	0.606184	0.142	0.068
POT1	0.536	0.0845443	0.072	0.232942	0.252	0.171
FBXO9	0.536	0.118549	0.072	0.373868	0.212	0.137
LINC01170	0.536	0.0823085	0.072	0.13507	0.571	0.474
FBXL17	0.536	0.100637	0.072	0.200053	0.349	0.269
EIF4A2	0.536	0.0956283	0.072	0.375199	0.176	0.1
MFF	0.536	0.0793855	0.072	0.176431	0.359	0.271
PGAP1	0.536	0.123657	0.072	0.385582	0.207	0.132
ATF2	0.536	0.0682017	0.072	0.173869	0.297	0.215
MAP3K2	0.536	0.0518919	0.072	0.105714	0.423	0.327
PRKCE	0.536	0.0686381	0.072	0.1722	0.268	0.186
PROX1	0.536	0.0988097	0.072	0.212881	0.358	0.272
MIGA1	0.536	0.0522855	0.072	0.109314	0.405	0.315
ROR1	0.536	0.0911358	0.072	0.204425	0.242	0.162
LINC01135	0.536	0.0519031	0.072	0.128268	0.283	0.202
LINC00609	0.464	-0.445271	0.072	-0.808977	0.215	0.269
ANLN	0.464	-0.22182	0.072	-0.369527	0.637	0.606
SOX10	0.535	0.0610182	0.07	0.164998	0.249	0.171
B4GALT5	0.535	0.108767	0.07	0.359615	0.192	0.118
KIF16B	0.535	0.0518489	0.07	0.118854	0.325	0.241
CDS2	0.535	0.0639899	0.07	0.163029	0.286	0.207
FERMT2	0.535	0.0477825	0.07	0.107424	0.343	0.257
TPP2	0.535	0.109999	0.07	0.25175	0.319	0.242
ANKRD13A	0.535	0.0625892	0.07	0.169221	0.25	0.171
ZDHHC17	0.535	0.0583102	0.07	0.135251	0.346	0.258
CD63	0.535	0.203093	0.07	0.724656	0.157	0.086
YAF2	0.535	0.0483898	0.07	0.158648	0.201	0.125
CDK5RAP2	0.535	-0.0528383	0.07	-0.101257	0.478	0.376
DNAJA1	0.535	0.206246	0.07	0.854815	0.152	0.081
MID1IP1	0.535	0.126366	0.07	0.422704	0.175	0.101
WTAP	0.535	0.108501	0.07	0.334126	0.222	0.146
GSTA4	0.535	0.0864394	0.07	0.35089	0.172	0.1
FBXW11	0.535	0.0807551	0.07	0.189741	0.312	0.231
TENM3	0.535	0.320644	0.07	0.940108	0.128	0.057
CNOT6L	0.535	0.0513771	0.07	0.155084	0.229	0.152
DHX15	0.535	0.0647791	0.07	0.152813	0.33	0.247
VPS8	0.535	0.0530272	0.07	0.113402	0.375	0.288
HACD2	0.535	0.0764585	0.07	0.208509	0.255	0.177
CGGBP1	0.535	0.0941674	0.07	0.263152	0.238	0.16
2025-03-07	0.535	0.0775894	0.07	0.186743	0.312	0.231
CRB1	0.535	0.0909825	0.07	0.245045	0.232	0.155
VWA1	0.535	0.154101	0.07	0.521199	0.176	0.102
CERCAM	0.465	-0.48738	0.07	-0.928325	0.268	0.312
ANKRD18A	0.465	-0.367633	0.07	-1.19155	0.095	0.16
FMNL2	0.465	-0.339649	0.07	-0.539894	0.335	0.381
ASXL3	0.534	0.0829585	0.068	0.246129	0.208	0.135
PPM1D	0.534	0.078261	0.068	0.226824	0.219	0.146
MPRIP	0.534	0.0553074	0.068	0.130631	0.335	0.25
PMP22	0.534	0.0612372	0.068	0.115616	0.461	0.37
SETD3	0.534	0.125731	0.068	0.429381	0.196	0.125
GPATCH2L	0.534	0.0633184	0.068	0.169591	0.267	0.189
KLHL28	0.534	0.0918788	0.068	0.278728	0.219	0.146
NUBPL	0.534	0.0600493	0.068	0.12531	0.353	0.273
ACACB	0.534	0.104636	0.068	0.305612	0.207	0.133
HSP90B1	0.534	0.0920792	0.068	0.277097	0.201	0.13
FRS2	0.534	0.0553941	0.068	0.126399	0.334	0.249
ATE1	0.534	0.0628044	0.068	0.113	0.544	0.451
PRMT3	0.534	0.11441	0.068	0.298692	0.25	0.176
C11orf58	0.534	0.138201	0.068	0.398495	0.233	0.161
DENND1A	0.534	0.0785086	0.068	0.158579	0.402	0.319
TMEM245	0.534	0.0792038	0.068	0.207489	0.277	0.199
GKAP1	0.534	0.0700682	0.068	0.226659	0.194	0.12
RECK	0.534	0.0509162	0.068	0.12152	0.304	0.224
GDAP1	0.534	0.0977935	0.068	0.208438	0.334	0.257
NBDY	0.534	0.138973	0.068	0.414832	0.206	0.135
EIF1AX	0.534	0.178811	0.068	0.554164	0.202	0.132
CLCN4	0.534	0.0996312	0.068	0.319821	0.209	0.136
CASD1	0.534	0.053242	0.068	0.121326	0.349	0.268
HDAC9	0.534	0.105586	0.068	0.225558	0.313	0.239
IGF2R	0.534	0.0851136	0.068	0.268287	0.209	0.135
SYNCRIP	0.534	0.096302	0.068	0.345699	0.187	0.116
SMAP1	0.534	0.114696	0.068	0.325125	0.234	0.16
HNRNPH1	0.534	0.0393764	0.068	0.111337	0.266	0.185
CREBRF	0.534	0.0587302	0.068	0.161295	0.255	0.178
ADAMTS19	0.534	0.204008	0.068	0.628022	0.166	0.097
FBXW7	0.534	0.166637	0.068	0.411509	0.231	0.16
TAPT1	0.534	0.0847613	0.068	0.219958	0.27	0.194
RYK	0.534	0.124266	0.068	0.365445	0.226	0.153
UBA3	0.534	0.0963277	0.068	0.271091	0.239	0.163
PIKFYVE	0.534	0.0735887	0.068	0.176157	0.308	0.231
TATDN3	0.534	0.104104	0.068	0.303072	0.207	0.135
SLC16A1	0.534	0.0882441	0.068	0.316311	0.168	0.095
SLC30A7	0.534	0.0867442	0.068	0.24422	0.233	0.159
EFCAB14	0.534	0.134005	0.068	0.450152	0.189	0.116
KPNA6	0.534	0.0566294	0.068	0.169936	0.227	0.151
KHDRBS1	0.534	0.0818811	0.068	0.213375	0.275	0.198
CSNK2A1	0.533	0.0946702	0.066	0.271412	0.232	0.161
VEZF1	0.533	0.062265	0.066	0.157779	0.281	0.206
C16orf52	0.533	0.118045	0.066	0.345502	0.214	0.144
PDXDC1	0.533	0.0840968	0.066	0.27962	0.204	0.133
MORF4L1	0.533	0.0899256	0.066	0.250823	0.248	0.174
KPNA3	0.533	0.0564398	0.066	0.154311	0.253	0.179
NUP58	0.533	0.117377	0.066	0.317199	0.249	0.178
UBE2N	0.533	0.124521	0.066	0.586584	0.148	0.081
TBC1D15	0.533	0.0487895	0.066	0.12271	0.296	0.216
AEBP2	0.533	0.0738901	0.066	0.186889	0.281	0.205
STAM	0.533	0.0470213	0.066	0.130785	0.257	0.181
PPP2R1B	0.533	0.0618605	0.066	0.197226	0.207	0.134
HSD17B12	0.533	0.063829	0.066	0.147411	0.316	0.24
PDHX	0.533	0.0744866	0.066	0.243815	0.21	0.139
HIPK3	0.533	0.0476394	0.066	0.118449	0.286	0.21
ABCA1	0.533	0.143189	0.066	0.574989	0.137	0.069
TRPS1	0.533	0.0720331	0.066	0.132677	0.44	0.358
BAALC	0.533	0.105492	0.066	0.386353	0.141	0.071
RUNX1T1	0.533	0.25776	0.066	1.2141	0.106	0.039
RPL10	0.533	0.10879	0.066	0.291127	0.219	0.149
LINC00632	0.533	0.063048	0.066	0.153088	0.284	0.207
TSC22D3	0.533	0.115068	0.066	0.349971	0.198	0.127
CHM	0.533	0.0799863	0.066	0.214772	0.262	0.19
GPR37	0.533	0.100694	0.066	0.315861	0.189	0.12
THBS2	0.533	0.0664946	0.066	0.214429	0.189	0.116
HMGN3	0.533	0.113367	0.066	0.294497	0.263	0.193
PPP1R10	0.533	0.0995684	0.066	0.374058	0.173	0.104
RHOBTB3	0.533	0.0914985	0.066	0.222403	0.273	0.2
CFAP97	0.533	0.078602	0.066	0.390336	0.134	0.064
SNCA	0.533	0.110235	0.066	0.259729	0.276	0.203
RASGEF1B	0.533	0.116166	0.066	0.422059	0.164	0.095
CC2D2A	0.533	0.13861	0.066	0.651953	0.134	0.066
NFKBIZ	0.533	0.0844785	0.066	0.275144	0.204	0.134
PLCL2	0.533	0.219851	0.066	0.959618	0.108	0.042
VPS54	0.533	0.0536656	0.066	0.115327	0.358	0.279
WDR26	0.533	0.0519464	0.066	0.152237	0.248	0.173
NSL1	0.533	0.0733547	0.066	0.190329	0.272	0.196
SORL1	0.467	-0.300757	0.066	-1.27552	0.071	0.135
AGTPBP1	0.467	-0.166946	0.066	-0.267517	0.702	0.667
LARGE1	0.532	0.116147	0.064	0.281636	0.264	0.194
PITPNB	0.532	0.0597978	0.064	0.180483	0.224	0.152
RPL13A	0.532	0.116879	0.064	0.303059	0.23	0.161
SERINC3	0.532	0.124994	0.064	0.442785	0.183	0.118
FAM69C	0.532	0.163122	0.064	0.568073	0.152	0.085
LMAN1	0.532	0.11282	0.064	0.391954	0.183	0.116
CNOT1	0.532	0.0481655	0.064	0.132076	0.262	0.188
FUS	0.532	0.0412176	0.064	0.101429	0.312	0.234
RNF111	0.532	0.0707872	0.064	0.172493	0.297	0.222
STXBP6	0.532	0.068868	0.064	0.129106	0.441	0.362
ATP8A2	0.532	0.167785	0.064	0.789076	0.114	0.05
UHRF1BP1L	0.532	0.125252	0.064	0.478783	0.166	0.099
NKX6-2	0.532	0.0709413	0.064	0.143425	0.384	0.303
PTCH1	0.532	0.091127	0.064	0.391609	0.147	0.079
HNRNPK	0.532	0.081215	0.064	0.215034	0.27	0.198
SMU1	0.532	0.111274	0.064	0.475855	0.157	0.09
SNAPC3	0.532	0.128092	0.064	0.480036	0.171	0.105
EIF3H	0.532	0.0545894	0.064	0.154953	0.24	0.167
ZFPM2	0.532	0.27823	0.064	1.1032	0.102	0.036
TMEM64	0.532	0.0423107	0.064	0.100076	0.299	0.221
C8orf46	0.532	0.1032	0.064	0.355112	0.192	0.125
YTHDF3	0.532	0.122922	0.064	0.37736	0.216	0.146
SARAF	0.532	0.114934	0.064	0.408961	0.18	0.112
LINC01006	0.532	0.124475	0.064	0.370516	0.195	0.128
WASL	0.532	0.0893779	0.064	0.319187	0.188	0.12
TYW1B	0.532	0.0556294	0.064	0.154316	0.22	0.151
STXBP5	0.532	0.0896756	0.064	0.209728	0.295	0.222
EPM2A	0.532	0.0669872	0.064	0.181621	0.226	0.154
SUPT3H	0.532	0.0711629	0.064	0.131951	0.419	0.345
KIF13A	0.532	0.063652	0.064	0.103234	0.744	0.643
DOCK2	0.532	0.154167	0.064	0.728987	0.117	0.052
FER	0.532	0.0678929	0.064	0.130189	0.418	0.338
TNPO1	0.532	0.0430179	0.064	0.100513	0.328	0.25
SLC9A9	0.532	0.0766972	0.064	0.131255	0.599	0.506
CMSS1	0.532	0.0859821	0.064	0.184893	0.309	0.237
RPE	0.532	0.0942002	0.064	0.344315	0.191	0.123
RPS27A	0.532	0.138009	0.064	0.508548	0.155	0.09
RHOQ	0.532	0.0639881	0.064	0.202126	0.201	0.13
PLEKHH2	0.532	0.126039	0.064	0.516006	0.126	0.06
THADA	0.532	0.0557276	0.064	0.121213	0.349	0.268
HSD11B1	0.532	0.168544	0.064	0.687052	0.122	0.058
PRDM2	0.532	0.0592218	0.064	0.128703	0.352	0.275
COL18A1	0.468	-0.322878	0.064	-2.42178	0.024	0.088
NTM	0.468	-0.340699	0.064	-0.576631	0.273	0.317
AFF3	0.468	-0.395578	0.064	-1.86326	0.035	0.098
RPL3	0.531	0.0906881	0.062	0.355657	0.16	0.095
CIRBP	0.531	0.0576106	0.062	0.122274	0.384	0.303
CMC2	0.531	0.0897152	0.062	0.234971	0.252	0.184
CDH11	0.531	0.0793534	0.062	0.184737	0.294	0.224
UBAC2	0.531	0.0699929	0.062	0.206184	0.224	0.156
FBXL3	0.531	0.0942122	0.062	0.348187	0.178	0.112
INTS6	0.531	0.0547605	0.062	0.130338	0.288	0.214
SUPT20H	0.531	0.0999267	0.062	0.29176	0.22	0.152
WASHC4	0.531	0.0446938	0.062	0.108789	0.305	0.232
PPA1	0.531	0.0396703	0.062	0.109773	0.247	0.177
ERMP1	0.531	0.0624614	0.062	0.162669	0.269	0.198
KHDRBS3	0.531	0.16049	0.062	0.524519	0.161	0.097
YWHAG	0.531	0.137513	0.062	0.518524	0.159	0.095
SP4	0.531	0.071759	0.062	0.198951	0.229	0.161
SNX13	0.531	0.0655857	0.062	0.156974	0.304	0.231
MAP3K4	0.531	0.056175	0.062	0.153268	0.248	0.179
MED23	0.531	0.110391	0.062	0.396276	0.176	0.112
DEK	0.531	0.0740128	0.062	0.227805	0.222	0.152
TTC1	0.531	0.0867526	0.062	0.301306	0.189	0.122
SMAD5	0.531	0.0353672	0.062	0.102844	0.235	0.165
PPM1K	0.531	0.124706	0.062	0.393317	0.202	0.136
PIK3CA	0.531	0.105739	0.062	0.287976	0.234	0.167
SLC7A14	0.531	0.0848924	0.062	0.232941	0.242	0.172
CEP97	0.531	-0.0542627	0.062	-0.126082	0.327	0.244
ARL8B	0.531	0.0573899	0.062	0.167142	0.242	0.172
HSPD1	0.531	0.172136	0.062	0.488263	0.186	0.121
TOMM20	0.531	0.118646	0.062	0.447255	0.174	0.109
ARPC5	0.531	0.0908297	0.062	0.286551	0.203	0.136
CHD1L	0.531	0.0558309	0.062	0.14686	0.261	0.187
PIGK	0.531	0.0394042	0.062	0.106082	0.243	0.173
FGGY	0.531	0.0728497	0.062	0.217558	0.194	0.126
ZYG11B	0.531	0.0849047	0.062	0.296244	0.188	0.122
STX12	0.531	0.0904869	0.062	0.272907	0.213	0.146
RASGRF2	0.469	-0.438437	0.062	-1.11309	0.119	0.175
YWHAB	0.53	0.0616432	0.06	0.233089	0.175	0.111
EIF2S2	0.53	0.129814	0.06	0.456358	0.166	0.104
EBF4	0.53	0.142549	0.06	0.577085	0.135	0.072
PIAS2	0.53	0.0451013	0.06	0.117758	0.275	0.207
RPL19	0.53	0.0880245	0.06	0.277966	0.181	0.117
GRIN2A	0.53	0.132262	0.06	0.472761	0.144	0.082
FAM227B	0.53	0.0952702	0.06	0.284188	0.194	0.13
EID1	0.53	0.131353	0.06	0.399884	0.197	0.133
SERF2	0.53	0.0674142	0.06	0.235317	0.177	0.113
SRP14	0.53	0.177431	0.06	0.649708	0.152	0.089
CKB	0.53	0.0395295	0.06	0.12398	0.179	0.113
G2E3	0.53	0.0827471	0.06	0.269953	0.195	0.132
BCAT1	0.53	0.102125	0.06	0.400371	0.144	0.082
RBM17	0.53	0.0868556	0.06	0.332098	0.168	0.106
CFL1	0.53	0.122016	0.06	0.386482	0.185	0.122
PBX3	0.53	0.0910085	0.06	0.193378	0.295	0.227
PSMB7	0.53	0.125483	0.06	0.426491	0.186	0.123
PABPC1	0.53	0.0936677	0.06	0.363407	0.169	0.105
DDX3X	0.53	0.10515	0.06	0.400388	0.172	0.111
CHCHD3	0.53	0.0647273	0.06	0.143244	0.334	0.263
SUGCT	0.53	0.275428	0.06	1.04878	0.114	0.054
TIAM2	0.53	0.0588941	0.06	0.171908	0.225	0.16
GALNT10	0.53	0.0381015	0.06	0.108791	0.22	0.152
C5orf30	0.53	0.119293	0.06	0.396816	0.191	0.127
CTNND2	0.53	0.129181	0.06	0.237052	0.29	0.226
ZNF827	0.53	0.105047	0.06	0.272381	0.246	0.178
SEC31A	0.53	0.051391	0.06	0.123674	0.314	0.241
OPA1	0.53	0.0441634	0.06	0.110573	0.292	0.222
SEC62	0.53	0.074849	0.06	0.188237	0.265	0.198
SRPRB	0.53	0.0490083	0.06	0.134961	0.239	0.17
MRPL3	0.53	0.0925748	0.06	0.422905	0.14	0.078
CAB39	0.53	0.107115	0.06	0.319413	0.213	0.149
SPAG16	0.53	0.0807653	0.06	0.281436	0.176	0.112
ZBTB37	0.53	0.0641004	0.06	0.18168	0.242	0.174
DCAF6	0.53	0.0870744	0.06	0.261966	0.212	0.147
SMAP2	0.53	0.141964	0.06	0.795308	0.117	0.057
TOX3	0.47	-0.310628	0.06	-1.93202	0.033	0.093
SLC4A8	0.47	-0.304678	0.06	-0.600573	0.34	0.37
ITSN1	0.529	0.0422761	0.058	0.139635	0.186	0.121
GABPA	0.529	0.123529	0.058	0.45061	0.164	0.104
USP25	0.529	0.0666679	0.058	0.179516	0.233	0.17
RNF114	0.529	0.0870562	0.058	0.383602	0.143	0.083
DYNLRB1	0.529	0.0636269	0.058	0.22773	0.182	0.121
WDR45B	0.529	0.0775873	0.058	0.269275	0.177	0.116
ALDH3A2	0.529	0.10702	0.058	0.398552	0.161	0.1
DTWD1	0.529	0.0542017	0.058	0.147074	0.246	0.18
FBN1	0.529	0.052388	0.058	0.105667	0.388	0.313
N4BP2L1	0.529	0.0666067	0.058	0.236246	0.174	0.113
FUBP3	0.529	0.0434137	0.058	0.120403	0.244	0.177
PRKDC	0.529	0.103006	0.058	0.246187	0.298	0.231
SFRP1	0.529	0.120029	0.058	0.523211	0.123	0.064
ITM2A	0.529	0.231938	0.058	0.828446	0.118	0.058
PRRG1	0.529	0.0595705	0.058	0.176209	0.219	0.156
RHEB	0.529	0.111846	0.058	0.516822	0.139	0.079
ARMC10	0.529	0.0904536	0.058	0.301235	0.192	0.129
SEM1	0.529	0.111293	0.058	0.286953	0.241	0.179
HDAC2	0.529	0.0807949	0.058	0.296397	0.172	0.111
CDC40	0.529	0.073233	0.058	0.261764	0.188	0.125
ASCC3	0.529	0.0594943	0.058	0.126681	0.354	0.28
SAR1B	0.529	0.0455519	0.058	0.137092	0.215	0.151
SLC25A46	0.529	0.0668062	0.058	0.183436	0.252	0.188
MTHFD2L	0.529	0.0720108	0.058	0.201809	0.224	0.162
LPP	0.529	0.051147	0.058	0.100656	0.408	0.332
TBC1D23	0.529	0.0861117	0.058	0.265743	0.209	0.145
ORC4	0.529	0.157625	0.058	0.42534	0.227	0.168
MAT2A	0.529	0.0800964	0.058	0.198797	0.273	0.207
EHBP1	0.529	0.0453222	0.058	0.112424	0.244	0.176
ARF1	0.529	0.107139	0.058	0.609835	0.122	0.062
BROX	0.529	0.13143	0.058	0.603912	0.137	0.077
STX6	0.529	0.0784045	0.058	0.286035	0.17	0.109
ATP1A1	0.529	0.0628326	0.058	0.236359	0.174	0.112
PCSK6	0.471	-0.211831	0.058	-0.347123	0.651	0.616
ARHGAP22	0.471	-0.301301	0.058	-0.659958	0.267	0.301
MVB12B	0.471	-0.200238	0.058	-0.330913	0.68	0.621
DOCK3	0.471	-0.359996	0.058	-0.635676	0.275	0.313
BAZ2B	0.471	-0.181429	0.058	-0.284667	0.801	0.752
RPL28	0.528	0.0981449	0.056	0.254451	0.219	0.158
NDUFS7	0.528	0.074704	0.056	0.248427	0.177	0.118
RAB22A	0.528	0.0962368	0.056	0.416194	0.146	0.088
RPRD1B	0.528	0.0330686	0.056	0.102633	0.219	0.156
NDUFV2	0.528	0.104406	0.056	0.404534	0.166	0.108
SEC14L1	0.528	0.0458753	0.056	0.146514	0.205	0.144
GABARAPL2	0.528	0.113472	0.056	0.449653	0.146	0.088
CIPC	0.528	0.0703855	0.056	0.338495	0.135	0.076
IFT43	0.528	0.0708988	0.056	0.279717	0.158	0.099
MDGA2	0.528	0.360767	0.056	0.90903	0.121	0.065
CAPS2	0.528	0.078161	0.056	0.18615	0.269	0.206
LEMD3	0.528	0.125226	0.056	0.407948	0.185	0.125
FAIM2	0.528	0.0815316	0.056	0.373691	0.142	0.084
NINJ2	0.528	-0.0664546	0.056	-0.129634	0.415	0.327
SORBS1	0.528	0.159525	0.056	0.557232	0.119	0.062
YME1L1	0.528	0.0694197	0.056	0.18557	0.259	0.195
RSU1	0.528	0.0683112	0.056	0.212629	0.182	0.122
MSANTD2	0.528	0.0962005	0.056	0.337243	0.17	0.112
FAU	0.528	0.0752703	0.056	0.245748	0.171	0.113
EXT2	0.528	0.0765944	0.056	0.267665	0.179	0.12
ELP4	0.528	0.0600464	0.056	0.127883	0.312	0.244
SERGEF	0.528	0.0962711	0.056	0.420899	0.142	0.084
TMOD1	0.528	0.103085	0.056	0.574813	0.109	0.051
C9orf72	0.528	0.0545598	0.056	0.229418	0.157	0.098
NECAB1	0.528	0.103275	0.056	0.240718	0.229	0.168
LMBR1	0.528	0.106278	0.056	0.285745	0.238	0.177
CAPZA2	0.528	0.106238	0.056	0.392561	0.169	0.109
H2AFV	0.528	0.0920693	0.056	0.398821	0.147	0.088
RALA	0.528	0.110967	0.056	0.43767	0.15	0.092
OSTM1	0.528	0.115364	0.056	0.48239	0.143	0.086
UIMC1	0.528	0.0350775	0.056	0.113134	0.198	0.136
CXXC5	0.528	0.0905046	0.056	0.260263	0.226	0.165
CHD1	0.528	-0.0500838	0.056	-0.128378	0.265	0.196
MSH3	0.528	0.0446201	0.056	0.109571	0.273	0.207
NNT	0.528	0.0823559	0.056	0.275805	0.19	0.131
COPB2	0.528	0.081854	0.056	0.325595	0.157	0.098
RPL32	0.528	0.061587	0.056	0.254791	0.144	0.084
SLC39A10	0.528	0.0921634	0.056	0.374939	0.151	0.092
C2orf88	0.528	0.0900111	0.056	0.348377	0.159	0.1
TSEN15	0.528	0.0505549	0.056	0.141431	0.247	0.182
TOR1AIP2	0.528	0.090765	0.056	0.399647	0.148	0.088
SUCO	0.528	0.0736645	0.056	0.190776	0.251	0.189
IFI16	0.528	0.066937	0.056	0.236586	0.152	0.093
LRRC63	0.472	-0.279445	0.056	-0.606111	0.254	0.292
PDE4D	0.472	-0.322119	0.056	-0.642026	0.218	0.263
KCTD8	0.472	-0.248444	0.056	-0.431798	0.365	0.392
LINC01877	0.472	-0.308211	0.056	-1.04498	0.111	0.161
C16orf72	0.527	0.0618542	0.054	0.234557	0.177	0.12
RNPS1	0.527	0.0959933	0.054	0.482901	0.131	0.075
DPP8	0.527	0.0493029	0.054	0.146676	0.225	0.163
GTF2A1	0.527	0.100853	0.054	0.428165	0.145	0.089
TMTC3	0.527	0.0887153	0.054	0.325064	0.168	0.111
LAYN	0.527	0.098987	0.054	0.424195	0.13	0.075
ATG13	0.527	-0.0688963	0.054	-0.156702	0.338	0.26
API5	0.527	0.069453	0.054	0.250374	0.176	0.117
SCAI	0.527	0.0676215	0.054	0.235378	0.174	0.117
MUSK	0.527	0.118914	0.054	0.550093	0.121	0.065
CEP78	0.527	0.0315221	0.054	0.120897	0.16	0.103
RIC1	0.527	0.049615	0.054	0.136864	0.236	0.176
EXT1	0.527	0.149912	0.054	0.316397	0.263	0.206
IMPAD1	0.527	0.0687716	0.054	0.225268	0.201	0.143
PGRMC1	0.527	0.105552	0.054	0.402294	0.157	0.101
ABCB7	0.527	0.0794855	0.054	0.274026	0.169	0.112
GATAD1	0.527	-0.0442654	0.054	-0.104545	0.329	0.254
TYW1	0.527	-0.0486523	0.054	-0.121159	0.274	0.207
DPY19L1	0.527	0.151825	0.054	0.555351	0.149	0.093
PEX3	0.527	0.0549002	0.054	0.182077	0.193	0.134
ADAM19	0.527	0.0372749	0.054	0.101995	0.232	0.171
HSPA4L	0.527	0.194389	0.054	1.11256	0.088	0.034
APPL1	0.527	0.0797844	0.054	0.25974	0.199	0.14
RIF1	0.527	-0.0771146	0.054	-0.150007	0.454	0.362
PAIP2B	0.527	0.157724	0.054	0.564417	0.146	0.09
MXD1	0.527	0.0989174	0.054	0.419438	0.145	0.089
EGLN1	0.527	0.0525126	0.054	0.167671	0.196	0.137
KIFAP3	0.527	0.0836264	0.054	0.269568	0.194	0.136
IGSF8	0.527	0.0894957	0.054	0.320495	0.171	0.114
SLC39A11	0.473	-0.192101	0.054	-0.32924	0.575	0.545
CRYBG3	0.473	-0.314803	0.054	-0.720459	0.253	0.284
HNRNPUL1	0.526	0.107593	0.052	0.448589	0.143	0.088
HKR1	0.526	0.085201	0.052	0.330166	0.16	0.104
EPS15L1	0.526	0.0451592	0.052	0.168413	0.164	0.109
ARFGEF2	0.526	0.0460296	0.052	0.133667	0.222	0.165
APCDD1	0.526	0.0731362	0.052	0.275485	0.145	0.09
RPS27L	0.526	0.117411	0.052	0.620201	0.113	0.06
EIF5	0.526	0.0540527	0.052	0.212605	0.159	0.103
SUSD6	0.526	0.0547163	0.052	0.248756	0.14	0.084
MAPK1IP1L	0.526	0.105977	0.052	0.419673	0.153	0.099
UFM1	0.526	0.034318	0.052	0.140629	0.165	0.11
MIPEP	0.526	0.0564787	0.052	0.14937	0.219	0.161
RAP1B	0.526	0.0392555	0.052	0.104822	0.253	0.193
LRIG3	0.526	0.029576	0.052	0.129083	0.136	0.079
BBIP1	0.526	0.0542522	0.052	0.178672	0.189	0.131
FRMD4A	0.526	0.0404455	0.052	0.151439	0.136	0.08
RC3H2	0.526	0.0408611	0.052	0.12979	0.205	0.147
STX17	0.526	0.0731887	0.052	0.323584	0.142	0.087
FOCAD	0.526	0.099583	0.052	0.392593	0.144	0.09
EDA	0.526	0.120477	0.052	0.301863	0.179	0.123
DENND2A	0.526	-0.0530137	0.052	-0.132107	0.249	0.182
GOPC	0.526	0.0858685	0.052	0.280781	0.19	0.135
BCKDHB	0.526	0.0600764	0.052	0.133705	0.297	0.238
G3BP1	0.526	0.0678006	0.052	0.181905	0.247	0.188
HSPA4	0.526	0.0589644	0.052	0.229632	0.16	0.104
CAST	0.526	0.0506794	0.052	0.124582	0.27	0.21
KIAA0825	0.526	0.10018	0.052	0.310426	0.16	0.106
THBS4	0.526	0.124708	0.052	0.613609	0.106	0.053
IL6ST	0.526	0.0384175	0.052	0.10701	0.238	0.178
HMGCS1	0.526	0.0889313	0.052	0.513881	0.114	0.06
PRKAA1	0.526	0.0461499	0.052	0.154848	0.188	0.13
ADGRL3	0.526	0.141639	0.052	0.277193	0.223	0.168
RPL9	0.526	0.075098	0.052	0.298555	0.14	0.085
SENP2	0.526	0.0618707	0.052	0.199567	0.192	0.136
PPM1L	0.526	0.136643	0.052	0.439244	0.151	0.096
GMPS	0.526	0.0568012	0.052	0.222164	0.157	0.101
PCNP	0.526	0.0897072	0.052	0.317283	0.18	0.126
TFG	0.526	0.105724	0.052	0.354786	0.185	0.129
SACM1L	0.526	0.0772635	0.052	0.26252	0.189	0.133
NDUFS1	0.526	0.0326799	0.052	0.10075	0.219	0.158
SAP130	0.526	0.0528498	0.052	0.168864	0.182	0.126
DBI	0.526	0.106982	0.052	0.425988	0.136	0.081
C2orf76	0.526	0.115789	0.052	0.499435	0.128	0.075
GMCL1	0.526	0.0845226	0.052	0.299334	0.166	0.111
ACTR2	0.526	0.0980734	0.052	0.336244	0.181	0.128
CEP68	0.526	0.0973734	0.052	0.5295	0.117	0.063
SMG7	0.526	0.0627028	0.052	0.163552	0.245	0.185
DHX9	0.526	0.0603163	0.052	0.184129	0.217	0.16
ZNHIT6	0.526	0.0507476	0.052	0.158391	0.195	0.138
POLR2F	0.474	-0.214533	0.052	-0.346672	0.699	0.658
FRMD5	0.474	-0.139614	0.052	-0.215135	0.347	0.403
FAM95C	0.474	-0.276765	0.052	-1.12305	0.081	0.13
PXK	0.474	-0.154364	0.052	-0.242267	0.828	0.783
CDK18	0.474	-0.492461	0.052	-1.14817	0.202	0.234
AGPAT3	0.525	0.0889629	0.05	0.310534	0.168	0.117
CBX7	0.525	0.0588323	0.05	0.263213	0.138	0.085
RPS16	0.525	0.0815843	0.05	0.297273	0.156	0.103
ZNF146	0.525	-0.07313	0.05	-0.147742	0.429	0.345
ZNF333	0.525	0.0667963	0.05	0.292597	0.131	0.079
GNAS	0.525	0.0925603	0.05	0.351948	0.143	0.089
NSFL1C	0.525	0.101774	0.05	0.476762	0.13	0.079
RPL23A	0.525	0.027773	0.05	0.110329	0.146	0.093
NFATC2IP	0.525	0.0789886	0.05	0.380178	0.118	0.066
LINC02177	0.525	0.100407	0.05	0.498689	0.109	0.058
RPS2	0.525	0.0533266	0.05	0.179144	0.169	0.115
ZFAND6	0.525	0.0907818	0.05	0.239255	0.232	0.178
ARPP19	0.525	0.0420948	0.05	0.166699	0.158	0.104
SLC39A9	0.525	0.0755891	0.05	0.299354	0.152	0.099
AP5M1	0.525	0.0872383	0.05	0.445511	0.125	0.074
SLC22A17	0.525	0.116547	0.05	0.746	0.099	0.049
IRS2	0.525	0.0735872	0.05	0.327567	0.14	0.087
SLITRK1	0.525	0.0851224	0.05	0.459286	0.112	0.061
SUCLA2	0.525	0.095854	0.05	0.422371	0.138	0.085
RIC8B	0.525	0.11737	0.05	0.378504	0.179	0.127
HNRNPA1	0.525	0.0841996	0.05	0.301017	0.165	0.111
MRPS35	0.525	0.0747655	0.05	0.416652	0.112	0.06
FAM204A	0.525	0.0566937	0.05	0.22753	0.16	0.107
SHOC2	0.525	0.039346	0.05	0.108924	0.234	0.177
EIF4G2	0.525	0.0642303	0.05	0.260313	0.158	0.105
FSD1L	0.525	0.0759046	0.05	0.234374	0.19	0.136
ERCC6L2	0.525	-0.0605848	0.05	-0.124503	0.405	0.324
PLGRKT	0.525	0.0931784	0.05	0.323517	0.161	0.108
TERF1	0.525	0.123209	0.05	0.404128	0.181	0.13
SLC25A37	0.525	0.0710999	0.05	0.340966	0.124	0.072
IDS	0.525	0.118531	0.05	0.567238	0.12	0.069
USP11	0.525	0.0954106	0.05	0.580396	0.107	0.056
ATP6AP2	0.525	0.0882785	0.05	0.507803	0.112	0.061
UBN2	0.525	-0.049124	0.05	-0.11432	0.319	0.251
BZW2	0.525	0.16886	0.05	0.882072	0.104	0.053
TRMT11	0.525	0.0769446	0.05	0.252582	0.183	0.13
RARS2	0.525	0.100491	0.05	0.287945	0.216	0.16
FAM193B	0.525	0.0406316	0.05	0.152646	0.16	0.105
LARP1	0.525	0.0507673	0.05	0.158806	0.204	0.15
SKP1	0.525	0.0588818	0.05	0.225284	0.16	0.108
BTF3	0.525	0.123342	0.05	0.486067	0.133	0.08
PDLIM3	0.525	0.183819	0.05	1.24544	0.077	0.027
NAA50	0.525	0.0883662	0.05	0.388746	0.138	0.086
GBE1	0.525	0.0921586	0.05	0.262708	0.198	0.144
RAB5A	0.525	0.0457316	0.05	0.145836	0.208	0.151
BARD1	0.525	0.124075	0.05	0.460394	0.14	0.088
HSPE1	0.525	0.131829	0.05	0.516813	0.128	0.077
SF3B1	0.525	-0.0461482	0.05	-0.104475	0.339	0.271
SP3	0.525	0.0391226	0.05	0.109786	0.228	0.173
RNF149	0.525	0.0350601	0.05	0.103401	0.22	0.165
SMYD3	0.525	0.147251	0.05	0.346875	0.198	0.145
GALNT2	0.525	0.0636017	0.05	0.198451	0.197	0.143
ADAR	0.525	0.0574696	0.05	0.222834	0.162	0.11
PIEZO2	0.475	-0.188041	0.05	-0.321782	0.548	0.538
ASPA	0.475	-0.283338	0.05	-0.49902	0.527	0.502
DOCK5	0.475	-0.271866	0.05	-0.468724	0.313	0.342
DLC1	0.475	-0.159146	0.05	-0.254196	0.657	0.635
OLIG2	0.524	0.0676	0.048	0.246595	0.146	0.093
DRG1	0.524	0.102904	0.048	0.495476	0.119	0.071
RPS11	0.524	0.0340481	0.048	0.126634	0.152	0.102
DTD1	0.524	0.0679406	0.048	0.189515	0.22	0.168
CRLS1	0.524	0.0669838	0.048	0.319686	0.133	0.082
C20orf196	0.524	0.0645533	0.048	0.242066	0.129	0.079
POLI	0.524	0.0505284	0.048	0.19651	0.152	0.101
PSMG2	0.524	0.073467	0.048	0.350431	0.127	0.079
CYTH1	0.524	-0.0581094	0.048	-0.109991	0.504	0.411
SUMO2	0.524	0.0862348	0.048	0.379794	0.136	0.086
HSBP1	0.524	0.0940764	0.048	0.506561	0.111	0.062
NAE1	0.524	0.0461722	0.048	0.207559	0.144	0.094
PMM2	0.524	0.0748582	0.048	0.35932	0.119	0.071
HDGFL3	0.524	0.0671208	0.048	0.227108	0.178	0.127
CDC42BPB	0.524	-0.0786546	0.048	-0.160684	0.406	0.329
ATP6V0A2	0.524	0.0759995	0.048	0.35661	0.121	0.071
NOS1	0.524	0.125931	0.048	0.675759	0.093	0.043
CRY1	0.524	0.102624	0.048	0.377042	0.141	0.091
CEP83	0.524	0.0583737	0.048	0.16701	0.2	0.148
PPHLN1	0.524	0.051149	0.048	0.144945	0.223	0.168
BHLHE41	0.524	0.095184	0.048	0.37577	0.145	0.095
VPS26A	0.524	0.143499	0.048	0.523426	0.157	0.106
ZNF25	0.524	0.0568694	0.048	0.222902	0.16	0.11
HEPN1	0.524	0.105183	0.048	0.544985	0.105	0.056
RBM4	0.524	0.0352189	0.048	0.145149	0.146	0.095
TCP11L1	0.524	0.044661	0.048	0.157456	0.173	0.121
RPL7A	0.524	0.114265	0.048	0.435014	0.143	0.093
FANCC	0.524	0.0623184	0.048	0.208977	0.158	0.107
EFR3A	0.524	0.037046	0.048	0.144773	0.16	0.108
GDI1	0.524	0.0332327	0.048	0.147407	0.146	0.095
TBC1D8B	0.524	0.073501	0.048	0.363708	0.109	0.059
SCML1	0.524	0.0857042	0.048	0.427165	0.115	0.065
AGK	0.524	0.0496359	0.048	0.210251	0.144	0.093
NUP205	0.524	0.0355455	0.048	0.13592	0.153	0.102
TBC1D22B	0.524	0.102125	0.048	0.461904	0.126	0.077
HSPA1A	0.524	0.220439	0.048	0.429315	0.19	0.141
C6orf62	0.524	0.0308095	0.048	0.106729	0.193	0.139
TRIM23	0.524	0.069222	0.048	0.264334	0.167	0.117
NADK2	0.524	0.0889503	0.048	0.429211	0.126	0.077
ABCE1	0.524	0.0628551	0.048	0.261211	0.151	0.099
CREB1	0.524	0.0392541	0.048	0.103429	0.244	0.191
ALS2	0.524	0.0422551	0.048	0.166291	0.16	0.108
PPIG	0.524	-0.0516949	0.048	-0.130752	0.268	0.206
PTCD3	0.524	0.058708	0.048	0.183685	0.201	0.147
DCTN1	0.524	0.0540662	0.048	0.239914	0.14	0.088
GFPT1	0.524	0.0821617	0.048	0.323708	0.146	0.096
LINC00869	0.524	0.113144	0.048	1.01197	0.078	0.029
LMO4	0.524	0.0999808	0.048	0.766221	0.081	0.032
ZRANB2	0.524	-0.0573113	0.048	-0.128881	0.36	0.287
AGO4	0.524	0.0789396	0.048	0.234588	0.193	0.141
MOBP	0.476	-0.141106	0.048	-0.214009	0.83	0.751
TECR	0.523	0.0355168	0.046	0.118663	0.178	0.129
RRBP1	0.523	-0.072351	0.046	-0.20252	0.222	0.166
TMX4	0.523	0.0988387	0.046	0.563337	0.105	0.059
PSMF1	0.523	0.0392211	0.046	0.144334	0.165	0.116
CCDC47	0.523	0.127427	0.046	0.572996	0.123	0.077
DYNLL2	0.523	0.0598666	0.046	0.35995	0.108	0.061
FAM96B	0.523	0.16113	0.046	0.861968	0.099	0.053
GABPB1	0.523	0.059119	0.046	0.222106	0.151	0.103
TDP1	0.523	0.0525143	0.046	0.313564	0.102	0.053
EXOC5	0.523	0.0786026	0.046	0.217948	0.233	0.182
EFNB2	0.523	0.129252	0.046	0.82993	0.091	0.043
MED4	0.523	0.0515624	0.046	0.215008	0.148	0.098
NCOR2	0.523	-0.0532095	0.046	-0.127676	0.297	0.233
MRPL42	0.523	0.0520486	0.046	0.211117	0.153	0.104
KRR1	0.523	0.0854807	0.046	0.485925	0.106	0.059
EIF4B	0.523	0.0776903	0.046	0.3094	0.152	0.103
MGMT	0.523	0.0440757	0.046	0.143882	0.164	0.115
ATL3	0.523	0.0384179	0.046	0.153283	0.149	0.099
FADS2	0.523	0.104281	0.046	0.571611	0.098	0.051
CTNND1	0.523	0.0922376	0.046	0.413989	0.133	0.085
IPO7	0.523	0.0298615	0.046	0.109183	0.173	0.122
DNHD1	0.523	0.0456328	0.046	0.133189	0.213	0.16
CLTA	0.523	0.0465844	0.046	0.133209	0.215	0.164
NDUFB6	0.523	0.085148	0.046	0.533253	0.1	0.052
SLC25A32	0.523	0.0906511	0.046	0.371191	0.144	0.095
RPL30	0.523	0.108318	0.046	0.339691	0.168	0.119
CLVS1	0.523	0.13821	0.046	0.623833	0.101	0.054
ZNF81	0.523	0.0347973	0.046	0.129771	0.163	0.114
AGAP3	0.523	0.0605848	0.046	0.280562	0.131	0.083
GTPBP10	0.523	0.0408949	0.046	0.135195	0.185	0.133
EIF4H	0.523	0.0885734	0.046	0.370757	0.146	0.099
TFB1M	0.523	0.0306208	0.046	0.109032	0.169	0.119
STX7	0.523	0.0452148	0.046	0.123106	0.246	0.192
RPS18	0.523	0.0939144	0.046	0.365751	0.135	0.087
WRNIP1	0.523	0.0993424	0.046	0.52534	0.115	0.067
NPM1	0.523	0.0416546	0.046	0.189283	0.136	0.088
HAVCR2	0.523	0.0662557	0.046	0.313938	0.115	0.067
LARS	0.523	-0.0414748	0.046	-0.11503	0.246	0.189
HINT1	0.523	0.0998225	0.046	0.467001	0.117	0.07
TARS	0.523	0.128517	0.046	0.70524	0.106	0.059
MYO10	0.523	-0.0533742	0.046	-0.189499	0.162	0.109
SDHA	0.523	0.0760303	0.046	0.309428	0.147	0.099
ANXA5	0.523	0.113662	0.046	0.495548	0.119	0.073
ATP10D	0.523	0.0558831	0.046	0.306135	0.108	0.06
LAP3	0.523	0.0670268	0.046	0.352851	0.11	0.063
ZMAT3	0.523	0.109517	0.046	0.923066	0.08	0.033
SELENOT	0.523	0.0610318	0.046	0.201921	0.185	0.134
NEK11	0.523	0.0832051	0.046	0.331692	0.134	0.086
ATG3	0.523	0.0497844	0.046	0.206727	0.145	0.095
FILIP1L	0.523	0.109212	0.046	0.60949	0.102	0.054
RPL14	0.523	0.111306	0.046	0.524364	0.12	0.072
ANKAR	0.523	0.0432503	0.046	0.12332	0.212	0.16
AGPS	0.523	0.0822164	0.046	0.197825	0.282	0.229
COX20	0.523	0.0590865	0.046	0.285555	0.128	0.08
RAB3GAP2	0.523	0.0443677	0.046	0.124803	0.231	0.181
DBT	0.523	0.0589623	0.046	0.25488	0.137	0.088
SERBP1	0.523	0.0538613	0.046	0.221283	0.152	0.103
MYO9B	0.477	-0.490602	0.046	-1.44153	0.135	0.171
NDE1	0.477	-0.294931	0.046	-0.649221	0.297	0.314
NKAIN2	0.477	-0.0946579	0.046	-0.140494	0.885	0.828
ANKRD36C	0.477	-0.530147	0.046	-1.32273	0.163	0.196
TAB1	0.522	0.0704632	0.044	0.266927	0.142	0.095
SNRPD3	0.522	0.0718926	0.044	0.345159	0.125	0.079
ATP6V1E1	0.522	0.0360097	0.044	0.186675	0.123	0.078
PPP2R1A	0.522	0.0922208	0.044	0.598757	0.101	0.057
MARK4	0.522	0.0695916	0.044	0.356417	0.107	0.061
PEPD	0.522	0.0691144	0.044	0.347823	0.118	0.072
LINC00662	0.522	0.0722952	0.044	0.243091	0.164	0.117
RPS28	0.522	0.0801641	0.044	0.301595	0.144	0.098
TMX3	0.522	0.0376903	0.044	0.165417	0.147	0.1
RALBP1	0.522	0.0493035	0.044	0.2107	0.138	0.09
LINC00667	0.522	0.039271	0.044	0.152121	0.159	0.111
SRSF2	0.522	0.030372	0.044	0.12304	0.156	0.108
GRB2	0.522	0.0649945	0.044	0.220411	0.17	0.124
DGKE	0.522	0.104523	0.044	0.812265	0.081	0.037
NSRP1	0.522	-0.0656823	0.044	-0.148273	0.317	0.254
SUPT6H	0.522	0.0463309	0.044	0.190373	0.134	0.088
BANP	0.522	0.0415632	0.044	0.180984	0.129	0.083
WDR59	0.522	-0.0504412	0.044	-0.116372	0.312	0.251
C16orf45	0.522	0.0804988	0.044	0.292826	0.155	0.108
CARHSP1	0.522	0.0791302	0.044	0.349177	0.119	0.073
PCNX4	0.522	0.0322574	0.044	0.10423	0.187	0.138
PSMA3	0.522	0.045897	0.044	0.232988	0.127	0.08
TXNDC16	0.522	0.0904424	0.044	0.280172	0.181	0.134
SEC23A	0.522	0.0464667	0.044	0.181449	0.154	0.107
DNAJC3	0.522	0.0474913	0.044	0.140613	0.203	0.154
POMP	0.522	0.113109	0.044	0.688151	0.098	0.053
COX6A1	0.522	0.115398	0.044	0.664388	0.093	0.049
NAA25	0.522	-0.0439966	0.044	-0.10003	0.331	0.267
NUAK1	0.522	0.047719	0.044	0.15255	0.191	0.142
YARS2	0.522	0.0497648	0.044	0.236418	0.128	0.083
GABARAPL1	0.522	0.127689	0.044	0.964808	0.087	0.042
C12orf4	0.522	0.0730419	0.044	0.311475	0.136	0.09
INPP5A	0.522	0.0356505	0.044	0.123667	0.167	0.12
BAG3	0.522	0.194386	0.044	0.949816	0.081	0.036
MGEA5	0.522	-0.0499863	0.044	-0.133191	0.265	0.207
GLUD1	0.522	0.0582367	0.044	0.17757	0.197	0.148
PDGFD	0.522	0.206105	0.044	1.15935	0.066	0.022
RPS6	0.522	0.0565655	0.044	0.19763	0.156	0.109
LRP12	0.522	0.127859	0.044	0.671523	0.101	0.057
RBM12B	0.522	0.0297983	0.044	0.116252	0.161	0.113
ATP6V1H	0.522	0.0667031	0.044	0.250924	0.158	0.11
ASH2L	0.522	0.0837366	0.044	0.538293	0.094	0.049
FMR1	0.522	0.0866838	0.044	0.379547	0.14	0.093
MORC4	0.522	0.136101	0.044	0.682414	0.098	0.054
BEX3	0.522	0.0325627	0.044	0.181623	0.108	0.063
APOOL	0.522	0.075428	0.044	0.351763	0.124	0.079
UBA1	0.522	0.0618689	0.044	0.321742	0.119	0.074
TCAF1	0.522	0.0307673	0.044	0.138026	0.141	0.094
HSF2	0.522	0.0919809	0.044	0.549747	0.101	0.056
CCNC	0.522	0.113935	0.044	0.476974	0.135	0.09
GFOD1	0.522	0.076763	0.044	0.300627	0.14	0.093
LYRM4	0.522	0.0727699	0.044	0.278065	0.143	0.095
CLINT1	0.522	0.0766935	0.044	0.284884	0.15	0.105
RPS14	0.522	0.0779978	0.044	0.279524	0.147	0.1
2025-03-03	0.522	0.157637	0.044	1.13161	0.067	0.023
CSNK1G3	0.522	0.0656071	0.044	0.236558	0.159	0.112
PAIP1	0.522	0.0681768	0.044	0.349847	0.121	0.076
LMBRD2	0.522	0.0720375	0.044	0.328303	0.138	0.091
LINC02427	0.522	0.102011	0.044	0.571619	0.095	0.051
KIAA1109	0.522	-0.072454	0.044	-0.130859	0.536	0.451
HERC3	0.522	-0.0534479	0.044	-0.12007	0.338	0.274
BMP2K	0.522	0.0827224	0.044	0.26422	0.178	0.131
SRD5A3	0.522	0.0334559	0.044	0.145259	0.133	0.086
SGCB	0.522	0.0610192	0.044	0.225289	0.161	0.113
WDR19	0.522	0.0898219	0.044	0.488208	0.102	0.057
BCL6	0.522	0.0821086	0.044	0.442548	0.102	0.057
PDCD10	0.522	0.0686587	0.044	0.23977	0.171	0.125
GFM1	0.522	0.033276	0.044	0.134446	0.152	0.105
ZBTB38	0.522	-0.0557276	0.044	-0.128855	0.318	0.259
MRPS22	0.522	0.026207	0.044	0.12831	0.126	0.079
RPL24	0.522	0.0348883	0.044	0.152522	0.126	0.081
RPL29	0.522	0.0988585	0.044	0.512958	0.108	0.063
NGLY1	0.522	0.0303822	0.044	0.102468	0.179	0.131
SCRN3	0.522	0.0638217	0.044	0.324238	0.119	0.074
DGUOK	0.522	0.0978723	0.044	0.487882	0.118	0.072
PCBP1	0.522	0.090935	0.044	0.420713	0.123	0.078
CACYBP	0.522	0.130215	0.044	0.80456	0.093	0.049
PRCC	0.522	0.0701992	0.044	0.329801	0.127	0.081
KYAT3	0.522	0.0365477	0.044	0.136007	0.16	0.113
GTF2B	0.522	0.0693513	0.044	0.338758	0.12	0.074
ATP6V0B	0.522	0.121816	0.044	0.641643	0.104	0.06
ZBTB40	0.522	0.0874517	0.044	0.466341	0.105	0.06
VPS13D	0.522	-0.063467	0.044	-0.136986	0.369	0.3
MRPL20	0.522	0.0762733	0.044	0.458848	0.099	0.054
KMT2C	0.478	-0.392204	0.044	-0.780104	0.249	0.271
ELMO1	0.478	-0.171295	0.044	-0.276061	0.333	0.368
SYNJ2	0.478	-0.364629	0.044	-0.805208	0.211	0.238
DPY19L3	0.521	0.0562537	0.042	0.227078	0.13	0.087
ATP5D	0.521	0.109425	0.042	0.768491	0.082	0.04
PTPN1	0.521	0.0717412	0.042	0.256838	0.16	0.115
NCOA5	0.521	0.0750257	0.042	0.319272	0.126	0.082
PKIG	0.521	0.0867573	0.042	0.456688	0.103	0.06
ZZEF1	0.521	-0.0949511	0.042	-0.237708	0.283	0.225
USP7	0.521	0.0535997	0.042	0.247745	0.136	0.092
CHD2	0.521	-0.0932637	0.042	-0.203063	0.345	0.278
WDR61	0.521	0.0610523	0.042	0.273872	0.126	0.083
ZNF106	0.521	0.0340591	0.042	0.157874	0.127	0.083
FAM98B	0.521	0.0844773	0.042	0.447476	0.113	0.069
PTPN21	0.521	0.0482461	0.042	0.226704	0.117	0.074
SLC38A6	0.521	0.0583394	0.042	0.273992	0.126	0.082
RPS29	0.521	0.0229924	0.042	0.113371	0.124	0.08
CHPT1	0.521	0.102027	0.042	0.810073	0.077	0.035
CTDSP2	0.521	0.0777149	0.042	0.316891	0.135	0.091
MYL6	0.521	0.072802	0.042	0.311946	0.128	0.085
PYROXD1	0.521	0.0722841	0.042	0.301583	0.137	0.092
IFIT2	0.521	0.145164	0.042	0.727103	0.101	0.059
ATAD1	0.521	0.0925899	0.042	0.360286	0.151	0.108
SAR1A	0.521	0.0874909	0.042	0.433083	0.122	0.078
APLP2	0.521	0.0979997	0.042	0.687961	0.089	0.046
EMSY	0.521	-0.0767381	0.042	-0.182329	0.293	0.232
NDUFV1	0.521	0.0573222	0.042	0.224085	0.145	0.1
SSNA1	0.521	0.119632	0.042	0.585134	0.103	0.059
SET	0.521	0.0600271	0.042	0.279328	0.126	0.082
CRB2	0.521	0.0894217	0.042	0.488852	0.093	0.05
FKBP15	0.521	0.0726984	0.042	0.245113	0.168	0.122
UGCG	0.521	0.109977	0.042	0.917535	0.075	0.034
CAAP1	0.521	0.0596343	0.042	0.234799	0.142	0.097
ERI1	0.521	0.134974	0.042	0.652222	0.101	0.058
ATP11C	0.521	0.0839896	0.042	0.316126	0.129	0.086
OPHN1	0.521	0.0373495	0.042	0.154308	0.127	0.082
ST7	0.521	0.124506	0.042	0.434639	0.142	0.098
HSPB1	0.521	0.19908	0.042	0.689535	0.085	0.042
KLHL7	0.521	0.0311967	0.042	0.134992	0.138	0.093
RNF146	0.521	0.0326313	0.042	0.115279	0.181	0.134
HINT3	0.521	0.0617553	0.042	0.274191	0.137	0.093
FBXL4	0.521	0.0562071	0.042	0.133465	0.285	0.235
RRAGD	0.521	0.0730289	0.042	0.467693	0.095	0.052
ZNF451	0.521	-0.0561866	0.042	-0.105293	0.513	0.422
ZKSCAN8	0.521	0.0397399	0.042	0.230215	0.109	0.066
GFPT2	0.521	0.125937	0.042	0.878441	0.074	0.033
SMIM14	0.521	-0.0410676	0.042	-0.112706	0.233	0.181
POGLUT1	0.521	0.0712331	0.042	0.456049	0.093	0.05
ARF4	0.521	0.096737	0.042	0.498653	0.111	0.069
SMIM4	0.521	0.0682226	0.042	0.372268	0.1	0.057
GIGYF2	0.521	-0.063234	0.042	-0.121745	0.471	0.392
NCL	0.521	0.028265	0.042	0.123321	0.137	0.09
STRADB	0.521	0.0796776	0.042	0.403076	0.116	0.073
PLEKHA3	0.521	0.0562952	0.042	0.268243	0.127	0.084
CREG2	0.521	0.0766564	0.042	0.603432	0.076	0.034
PAPOLG	0.521	0.0207478	0.042	0.115857	0.112	0.068
ERLEC1	0.521	0.0385991	0.042	0.201757	0.124	0.079
WDR43	0.521	0.0252681	0.042	0.110978	0.137	0.092
TAF5L	0.521	0.0558468	0.042	0.297859	0.105	0.062
CAPN2	0.521	0.0516583	0.042	0.256115	0.115	0.07
ATP2B4	0.521	0.0260232	0.042	0.104075	0.144	0.099
ASTN1	0.521	0.138159	0.042	1.07474	0.074	0.032
MEF2D	0.521	0.0443708	0.042	0.257605	0.106	0.062
GATAD2B	0.521	-0.0555239	0.042	-0.105563	0.452	0.377
CHTOP	0.521	0.0292794	0.042	0.116555	0.154	0.109
THEM4	0.521	0.0435123	0.042	0.17585	0.136	0.091
SRGAP2C	0.521	0.0608297	0.042	0.273665	0.137	0.091
SEC22B	0.521	0.0365222	0.042	0.187138	0.125	0.08
HS2ST1	0.521	0.184143	0.042	0.77889	0.111	0.068
ZCCHC11	0.521	-0.0753269	0.042	-0.144235	0.471	0.39
PEX14	0.521	0.0414403	0.042	0.18014	0.13	0.085
PLEKHH1	0.479	-0.125797	0.042	-0.198026	0.839	0.779
RILPL1	0.479	-0.284529	0.042	-0.748112	0.197	0.227
USP54	0.479	-0.340412	0.042	-0.655324	0.273	0.293
SLC25A13	0.479	-0.181574	0.042	-0.312021	0.559	0.525
SAE1	0.52	0.0258966	0.04	0.126619	0.115	0.073
CADM4	0.52	0.0479361	0.04	0.182329	0.149	0.105
ZNF714	0.52	0.0390801	0.04	0.190329	0.115	0.074
NAPG	0.52	0.0437271	0.04	0.163567	0.166	0.123
TLK2	0.52	-0.0687143	0.04	-0.155498	0.327	0.269
RPS6KB1	0.52	-0.0492154	0.04	-0.137275	0.227	0.176
GIT1	0.52	0.0621738	0.04	0.272145	0.126	0.084
THUMPD1	0.52	0.0553318	0.04	0.249096	0.123	0.08
ABAT	0.52	0.129829	0.04	0.775288	0.091	0.05
UBN1	0.52	0.0422861	0.04	0.186327	0.118	0.076
GLYR1	0.52	0.0653688	0.04	0.236361	0.157	0.115
SV2B	0.52	0.0643051	0.04	0.310675	0.103	0.061
DMXL2	0.52	0.0374799	0.04	0.143966	0.154	0.11
TTBK2	0.52	-0.0592425	0.04	-0.137061	0.311	0.251
MKRN3	0.52	-0.0721105	0.04	-0.155096	0.341	0.28
SLIRP	0.52	0.0278504	0.04	0.100728	0.162	0.117
TMX1	0.52	0.0556122	0.04	0.358506	0.094	0.052
RNASE1	0.52	0.0990427	0.04	0.390707	0.115	0.074
PCID2	0.52	0.0235945	0.04	0.102568	0.139	0.095
RAP2A	0.52	0.0484152	0.04	0.251352	0.119	0.078
LMO7	0.52	0.0889313	0.04	0.35925	0.13	0.089
TRIM13	0.52	0.0387549	0.04	0.122627	0.179	0.135
GLTP	0.52	-0.0809393	0.04	-0.176845	0.354	0.288
APPL2	0.52	-0.0833392	0.04	-0.228733	0.245	0.192
SMARCC2	0.52	0.0754045	0.04	0.440386	0.097	0.055
RPL41	0.52	0.0780991	0.04	0.301173	0.129	0.088
PA2G4	0.52	0.110522	0.04	0.734095	0.084	0.044
CBX5	0.52	0.0493288	0.04	0.210327	0.14	0.097
LINC00601	0.52	0.0290666	0.04	0.143983	0.122	0.08
GSTO1	0.52	0.0671581	0.04	0.359747	0.109	0.067
PSAP	0.52	0.0404929	0.04	0.177426	0.12	0.077
SUPV3L1	0.52	0.0698376	0.04	0.415432	0.096	0.056
KDM2A	0.52	-0.0611343	0.04	-0.124815	0.383	0.318
TRMT112	0.52	0.112554	0.04	0.800074	0.078	0.039
DDB1	0.52	0.0553639	0.04	0.291127	0.114	0.072
GTF2H1	0.52	0.0523705	0.04	0.219333	0.135	0.092
RNF141	0.52	0.0438552	0.04	0.131211	0.215	0.17
AKNA	0.52	0.113405	0.04	0.788709	0.072	0.033
ANKRD46	0.52	0.106339	0.04	0.67242	0.092	0.051
PMP2	0.52	0.0282639	0.04	0.108852	0.145	0.102
CUL4B	0.52	0.0222067	0.04	0.123194	0.113	0.07
MAGED1	0.52	0.0476037	0.04	0.168559	0.151	0.107
NAMPT	0.52	0.106427	0.04	0.372672	0.121	0.08
NAPEPLD	0.52	-0.0520361	0.04	-0.101653	0.444	0.37
ZNF789	0.52	0.0874112	0.04	0.453209	0.1	0.058
SBDS	0.52	0.0639054	0.04	0.236985	0.149	0.105
RPS12	0.52	0.0523392	0.04	0.190618	0.139	0.097
UBE2J1	0.52	0.0464044	0.04	0.279832	0.1	0.059
COX7A2	0.52	0.109765	0.04	0.775447	0.082	0.041
PPARD	0.52	0.0453304	0.04	0.149487	0.17	0.126
ATP6V0E1	0.52	0.0427043	0.04	0.165353	0.14	0.098
SRFBP1	0.52	0.040246	0.04	0.166151	0.139	0.095
AP3S1	0.52	0.0841513	0.04	0.329513	0.144	0.102
CCNH	0.52	0.0303872	0.04	0.149326	0.124	0.082
SUB1	0.52	0.0405141	0.04	0.193375	0.127	0.085
SMAD1	0.52	0.0766137	0.04	0.447777	0.091	0.05
USO1	0.52	-0.0843221	0.04	-0.200209	0.311	0.25
POLR2B	0.52	0.0464231	0.04	0.183938	0.148	0.105
UBE2K	0.52	-0.05088	0.04	-0.112948	0.33	0.27
FAM200B	0.52	0.0285338	0.04	0.133377	0.128	0.087
HPS3	0.52	0.0579842	0.04	0.29226	0.111	0.07
PCCB	0.52	-0.0710309	0.04	-0.173411	0.293	0.235
UBA5	0.52	0.058504	0.04	0.34215	0.107	0.066
TOMM70	0.52	0.0814043	0.04	0.517566	0.097	0.056
RHOA	0.52	0.0488936	0.04	0.151653	0.189	0.144
ACVR2B	0.52	0.0376219	0.04	0.199576	0.108	0.066
WDFY1	0.52	0.0755739	0.04	0.260969	0.162	0.12
ANAPC1	0.52	0.0571077	0.04	0.236505	0.139	0.097
SOCS5	0.52	0.0377478	0.04	0.197589	0.114	0.073
EML4	0.52	0.0688808	0.04	0.305327	0.119	0.077
CRIM1	0.52	0.0757369	0.04	0.419246	0.096	0.055
DDX1	0.52	0.0290094	0.04	0.133249	0.14	0.097
RAB4A	0.52	0.0427793	0.04	0.160629	0.161	0.118
GPATCH2	0.52	0.028302	0.04	0.10338	0.156	0.113
ATF3	0.52	0.105741	0.04	0.619647	0.084	0.042
KLHL20	0.52	0.0381134	0.04	0.131437	0.155	0.111
HIPK1	0.52	0.0556	0.04	0.275093	0.123	0.081
AHCYL1	0.52	0.0409497	0.04	0.16326	0.15	0.107
ACADM	0.52	0.05911	0.04	0.275235	0.125	0.084
PSMB2	0.52	0.0493073	0.04	0.275474	0.111	0.069
ZMYM1	0.52	0.0561839	0.04	0.28288	0.106	0.065
NUDC	0.52	0.0601338	0.04	0.325884	0.106	0.065
C10orf90	0.48	-0.214263	0.04	-0.369953	0.312	0.336
AKAP9	0.48	-0.499239	0.04	-1.13376	0.174	0.201
GART	0.519	0.101456	0.038	0.505538	0.105	0.066
CCT8	0.519	0.0915778	0.038	0.766147	0.077	0.039
PIM3	0.519	0.0931045	0.038	0.578611	0.082	0.043
RBX1	0.519	0.0322466	0.038	0.108187	0.182	0.141
LSM14A	0.519	-0.0745122	0.038	-0.159509	0.363	0.3
DNAJB1	0.519	0.0541744	0.038	0.268875	0.097	0.058
BCL2L1	0.519	-0.0566977	0.038	-0.136319	0.284	0.231
NAPB	0.519	0.0616516	0.038	0.331891	0.113	0.073
TYMS	0.519	0.050153	0.038	0.349627	0.081	0.042
THOC1	0.519	-0.0435553	0.038	-0.103426	0.286	0.232
USP14	0.519	-0.0427408	0.038	-0.104762	0.295	0.241
RPAIN	0.519	0.0345161	0.038	0.169668	0.124	0.085
RPA1	0.519	0.0607352	0.038	0.293696	0.108	0.069
ANKRD11	0.519	-0.0674197	0.038	-0.131463	0.432	0.364
COX4I1	0.519	0.0583218	0.038	0.274558	0.112	0.071
ASPHD1	0.519	0.0633111	0.038	0.255007	0.136	0.096
ADCY9	0.519	0.0880187	0.038	0.413268	0.096	0.057
EFL1	0.519	0.089171	0.038	0.341927	0.129	0.091
APH1B	0.519	0.0226765	0.038	0.115115	0.117	0.077
SLTM	0.519	-0.0802679	0.038	-0.167321	0.375	0.311
EIF2AK4	0.519	0.0395853	0.038	0.187233	0.121	0.081
LGMN	0.519	0.0625276	0.038	0.523154	0.073	0.035
CHURC1	0.519	0.102869	0.038	0.591396	0.098	0.059
UPF3A	0.519	-0.0507973	0.038	-0.120323	0.299	0.241
IPO5	0.519	0.0336117	0.038	0.160364	0.128	0.088
WASF3	0.519	0.0591168	0.038	0.28913	0.113	0.075
CAPRIN2	0.519	0.0758933	0.038	0.560423	0.08	0.041
PLEKHA5	0.519	0.0447865	0.038	0.154102	0.139	0.098
CDKN1B	0.519	0.0722121	0.038	0.289957	0.135	0.095
BUB3	0.519	0.0667664	0.038	0.384189	0.102	0.063
CBL	0.519	0.107794	0.038	0.517525	0.107	0.067
DCUN1D5	0.519	0.114378	0.038	0.662844	0.095	0.057
GSTP1	0.519	0.108424	0.038	0.461683	0.108	0.069
RHOG	0.519	0.0366636	0.038	0.150557	0.126	0.087
PTGR1	0.519	0.0850338	0.038	0.782416	0.072	0.033
RUSC2	0.519	0.0511906	0.038	0.194319	0.145	0.104
CDC37L1	0.519	0.0664056	0.038	0.358374	0.107	0.067
SNX16	0.519	0.0898457	0.038	0.67637	0.076	0.038
INTS9	0.519	0.0363705	0.038	0.15052	0.133	0.091
EXTL3	0.519	0.040397	0.038	0.15071	0.141	0.101
LONRF1	0.519	0.0768962	0.038	0.447976	0.093	0.053
OGT	0.519	-0.0367581	0.038	-0.105103	0.234	0.187
ARHGEF9	0.519	0.0465978	0.038	0.229328	0.12	0.081
RRAGB	0.519	0.0280291	0.038	0.134751	0.12	0.081
RPS6KA3	0.519	0.0577162	0.038	0.336122	0.092	0.052
RAB9A	0.519	0.0769624	0.038	0.358167	0.111	0.072
PAXIP1	0.519	0.0328438	0.038	0.158694	0.11	0.071
AGBL3	0.519	0.029558	0.038	0.119809	0.131	0.091
MET	0.519	0.0324383	0.038	0.130818	0.122	0.082
LMTK2	0.519	0.0670117	0.038	0.295261	0.127	0.088
CHCHD2	0.519	0.0991284	0.038	0.515706	0.098	0.059
GNA12	0.519	0.0604796	0.038	0.22818	0.145	0.104
BEND6	0.519	0.117724	0.038	0.667078	0.087	0.047
RPL7L1	0.519	0.0695995	0.038	0.442865	0.095	0.056
ACOT13	0.519	0.083107	0.038	0.538958	0.089	0.049
GMDS	0.519	0.0664084	0.038	0.205091	0.157	0.116
USP38	0.519	0.0662371	0.038	0.327785	0.115	0.077
JADE1	0.519	0.0594197	0.038	0.414405	0.088	0.048
ANKRD50	0.519	0.0972433	0.038	0.674471	0.08	0.042
ARHGAP24	0.519	0.232803	0.038	1.25528	0.057	0.02
PAQR3	0.519	0.100613	0.038	0.580919	0.095	0.056
CHIC2	0.519	0.0741905	0.038	0.366193	0.11	0.072
SKIL	0.519	0.0346524	0.038	0.161544	0.119	0.08
NPHP3	0.519	0.0233796	0.038	0.117144	0.114	0.075
IQCB1	0.519	0.070996	0.038	0.223442	0.169	0.128
USF3	0.519	0.0368932	0.038	0.161801	0.122	0.083
C3orf38	0.519	-0.0303231	0.038	-0.112195	0.161	0.119
TKT	0.519	0.0709208	0.038	0.352105	0.111	0.072
CLK1	0.519	-0.0550828	0.038	-0.123879	0.334	0.277
ZC3H15	0.519	0.0352815	0.038	0.16039	0.131	0.091
MDH1	0.519	0.0623102	0.038	0.489206	0.084	0.046
KCNK1	0.519	0.051466	0.038	0.194986	0.147	0.107
ITGB3BP	0.519	0.0599822	0.038	0.232195	0.139	0.098
YBX1	0.519	0.0916804	0.038	0.343759	0.145	0.105
TMEM50A	0.519	0.0307633	0.038	0.133093	0.137	0.095
AJAP1	0.519	0.0630529	0.038	0.336412	0.107	0.067
OSBP2	0.481	-0.332423	0.038	-0.782442	0.174	0.202
MYO1D	0.481	-0.229104	0.038	-0.422474	0.265	0.288
ACSBG1	0.481	-0.29858	0.038	-1.44993	0.04	0.076
CORO2B	0.481	-0.256673	0.038	-0.591945	0.263	0.282
SLC25A29	0.481	-0.247631	0.038	-0.851072	0.131	0.162
TTLL5	0.481	-0.246448	0.038	-0.526902	0.307	0.315
ARGLU1	0.481	-0.454931	0.038	-0.777167	0.582	0.538
PTPRE	0.481	-0.23765	0.038	-0.758499	0.135	0.166
RNF130	0.481	-0.129344	0.038	-0.208078	0.752	0.693
SORCS2	0.481	-0.309686	0.038	-0.694225	0.284	0.293
WRB	0.518	0.0766331	0.036	0.327269	0.129	0.091
PPIL2	0.518	0.0270907	0.036	0.134291	0.113	0.075
RABAC1	0.518	0.0869745	0.036	0.491218	0.093	0.056
ZNF254	0.518	-0.0629434	0.036	-0.161991	0.257	0.207
RPL36	0.518	0.0530417	0.036	0.359545	0.081	0.044
DAZAP1	0.518	-0.0621112	0.036	-0.198403	0.194	0.149
MIDN	0.518	0.074895	0.036	0.370547	0.095	0.058
NCOA3	0.518	-0.0462016	0.036	-0.134107	0.199	0.156
KIAA1755	0.518	-0.117381	0.036	-0.245045	0.401	0.329
RPN2	0.518	0.0543904	0.036	0.302553	0.101	0.064
RBM12	0.518	0.0642967	0.036	0.38295	0.098	0.06
TXNL4A	0.518	0.0328203	0.036	0.141848	0.141	0.102
NARS	0.518	0.0627379	0.036	0.449666	0.088	0.051
RNF138	0.518	0.0335048	0.036	0.116865	0.159	0.12
VAPA	0.518	0.0371734	0.036	0.139211	0.143	0.104
YES1	0.518	0.0409058	0.036	0.182	0.117	0.079
CBX4	0.518	0.0519301	0.036	0.328829	0.088	0.05
RPL38	0.518	0.0347108	0.036	0.16846	0.112	0.074
SOX9	0.518	0.0894719	0.036	0.706683	0.066	0.03
DCAF7	0.518	0.05142	0.036	0.194912	0.141	0.102
GCSH	0.518	0.0743151	0.036	0.319681	0.114	0.075
ZFHX3	0.518	0.0892577	0.036	0.42464	0.098	0.062
VPS35	0.518	0.060394	0.036	0.367539	0.096	0.06
SNRPA1	0.518	0.0652987	0.036	0.388196	0.099	0.061
RPS17	0.518	0.131492	0.036	0.651103	0.099	0.063
LRRC49	0.518	0.090705	0.036	0.343486	0.133	0.095
TP53BP1	0.518	-0.0366097	0.036	-0.11813	0.179	0.136
AQR	0.518	0.045045	0.036	0.143834	0.18	0.141
PSMC1	0.518	0.0846165	0.036	0.533085	0.089	0.051
POMT2	0.518	0.0348772	0.036	0.145526	0.127	0.088
PSMC6	0.518	0.0286424	0.036	0.123923	0.14	0.1
RTRAF	0.518	0.0441498	0.036	0.252571	0.103	0.066
SNX6	0.518	-0.0933932	0.036	-0.226043	0.282	0.231
DAD1	0.518	0.0794137	0.036	0.391163	0.104	0.067
UCHL3	0.518	0.0336283	0.036	0.186381	0.107	0.07
RASAL1	0.518	-0.118181	0.036	-0.32004	0.224	0.173
PPP1CC	0.518	0.0407055	0.036	0.205197	0.117	0.079
VPS29	0.518	0.0275083	0.036	0.151841	0.11	0.073
FAM222A	0.518	-0.0799179	0.036	-0.188737	0.299	0.245
ACTR6	0.518	0.0511197	0.036	0.390936	0.081	0.044
TMCC3	0.518	-0.0977166	0.036	-0.220268	0.325	0.268
SPATS2	0.518	0.084773	0.036	0.518554	0.084	0.047
PUS7L	0.518	0.0383046	0.036	0.13185	0.168	0.129
MED21	0.518	0.0792239	0.036	0.71406	0.069	0.034
TM7SF3	0.518	0.0624664	0.036	0.304403	0.114	0.077
ADAM12	0.518	-0.0718064	0.036	-0.18729	0.225	0.179
NCOA4	0.518	0.0680463	0.036	0.423041	0.095	0.057
LINC00706	0.518	0.103924	0.036	1.09991	0.053	0.017
ARCN1	0.518	0.0330892	0.036	0.195352	0.1	0.063
AASDHPPT	0.518	0.043823	0.036	0.324253	0.081	0.044
LAMTOR1	0.518	0.0955364	0.036	0.523236	0.098	0.06
CKAP5	0.518	-0.0392336	0.036	-0.135989	0.176	0.134
RPL27A	0.518	0.0642854	0.036	0.258505	0.134	0.095
ZBTB43	0.518	0.0447321	0.036	0.177761	0.146	0.107
WHRN	0.518	-0.0498274	0.036	-0.112843	0.326	0.269
KIAA0368	0.518	-0.0550418	0.036	-0.105136	0.459	0.389
RAD21	0.518	-0.033506	0.036	-0.103948	0.207	0.162
CPNE3	0.518	0.0332232	0.036	0.171605	0.113	0.075
UBXN2B	0.518	0.0526735	0.036	0.239099	0.13	0.093
INTS10	0.518	-0.0306923	0.036	-0.101533	0.188	0.144
FAM185A	0.518	0.0749705	0.036	0.348942	0.112	0.074
PURB	0.518	0.0253731	0.036	0.106613	0.142	0.103
NT5C3A	0.518	0.0532527	0.036	0.205008	0.141	0.102
TCP1	0.518	0.0573766	0.036	0.372539	0.093	0.055
TBPL1	0.518	0.0674509	0.036	0.438943	0.09	0.054
DSE	0.518	0.0527159	0.036	0.244273	0.115	0.078
HIST1H2AC	0.518	-0.0376686	0.036	-0.126158	0.168	0.125
PHAX	0.518	0.0865519	0.036	0.632795	0.08	0.043
DCP2	0.518	0.0609437	0.036	0.272447	0.126	0.089
MAP1B	0.518	-0.135722	0.036	-0.269918	0.31	0.251
ZDHHC11B	0.518	-0.0861425	0.036	-0.213735	0.268	0.216
UFSP2	0.518	0.0448448	0.036	0.199208	0.126	0.088
RPS3A	0.518	0.0736521	0.036	0.371614	0.102	0.066
BBS7	0.518	0.0616144	0.036	0.347522	0.1	0.063
PDE5A	0.518	0.0510228	0.036	0.195548	0.145	0.107
HADH	0.518	0.0574298	0.036	0.458357	0.076	0.04
KLHL8	0.518	0.0781099	0.036	0.365192	0.106	0.07
ATP5I	0.518	0.102284	0.036	0.441211	0.116	0.08
RUBCN	0.518	0.0202236	0.036	0.103258	0.115	0.078
MCCC1	0.518	-0.069547	0.036	-0.183954	0.255	0.204
BCHE	0.518	0.0465886	0.036	0.263582	0.085	0.047
WWTR1	0.518	0.0833058	0.036	0.380462	0.101	0.065
LRRC58	0.518	0.047411	0.036	0.176525	0.152	0.113
NEPRO	0.518	0.0261698	0.036	0.171907	0.093	0.056
ATXN7	0.518	0.0377841	0.036	0.125686	0.174	0.135
METTL21A	0.518	0.0577407	0.036	0.363196	0.088	0.049
BZW1	0.518	0.073603	0.036	0.35812	0.114	0.076
LINC01792	0.518	0.0454805	0.036	0.235532	0.099	0.061
RBM45	0.518	0.0358212	0.036	0.167716	0.12	0.084
GPR155	0.518	0.05001	0.036	0.249389	0.099	0.061
SLC25A12	0.518	0.0346067	0.036	0.170169	0.122	0.084
ACVR1C	0.518	0.0361735	0.036	0.119112	0.156	0.117
TNFAIP6	0.518	0.0923116	0.036	0.716642	0.066	0.029
MITD1	0.518	0.0578804	0.036	0.278586	0.113	0.076
MGAT4A	0.518	0.0452745	0.036	0.243372	0.098	0.061
HNRNPLL	0.518	0.022787	0.036	0.118147	0.115	0.078
PRKD3	0.518	0.0896521	0.036	0.54669	0.082	0.045
CEBPZ	0.518	0.0407318	0.036	0.206705	0.107	0.07
ROCK2	0.518	0.0633806	0.036	0.203626	0.175	0.136
RPS7	0.518	0.0826864	0.036	0.388838	0.11	0.074
TRAPPC12	0.518	-0.0467092	0.036	-0.130569	0.229	0.183
NTPCR	0.518	0.101954	0.036	0.613031	0.092	0.055
ADORA1	0.518	-0.0437253	0.036	-0.155065	0.16	0.119
RGS5	0.518	0.0538005	0.036	0.172075	0.159	0.121
HSD17B7	0.518	0.030104	0.036	0.184381	0.096	0.059
UHMK1	0.518	0.0752158	0.036	0.387388	0.111	0.075
ST7L	0.518	-0.0549854	0.036	-0.151931	0.22	0.176
FAM212B	0.518	0.0999971	0.036	0.860424	0.068	0.031
JAK1	0.518	0.0923137	0.036	0.372762	0.129	0.092
ZMYM4	0.518	-0.0615845	0.036	-0.135255	0.328	0.277
AK2	0.518	0.0392936	0.036	0.181467	0.119	0.082
S100PBP	0.518	-0.080412	0.036	-0.191943	0.298	0.243
WASF2	0.518	-0.0842518	0.036	-0.194072	0.312	0.256
STPG1	0.518	0.0479379	0.036	0.269819	0.096	0.059
ZBTB17	0.518	0.041645	0.036	0.216705	0.103	0.066
VAMP3	0.518	0.0323692	0.036	0.16851	0.112	0.073
UTY	0.482	-0.216321	0.036	-0.416374	0.294	0.311
SLC13A3	0.482	-0.310767	0.036	-1.13929	0.103	0.133
RNF152	0.482	-0.192632	0.036	-1.3768	0.041	0.077
MTUS1	0.482	-0.117447	0.036	-0.189465	0.71	0.655
ZKSCAN1	0.482	-0.220243	0.036	-0.409413	0.484	0.457
CHN2	0.482	-0.162765	0.036	-0.272718	0.598	0.557
SLC22A15	0.482	-0.17522	0.036	-0.300911	0.569	0.547
KANK4	0.482	-0.134673	0.036	-1.41574	0.017	0.053
DSCR3	0.517	0.0490988	0.034	0.220168	0.122	0.086
TMEM50B	0.517	-0.0318789	0.034	-0.104409	0.188	0.147
SNU13	0.517	0.0669306	0.034	0.654826	0.066	0.031
CSNK1E	0.517	0.0274859	0.034	0.123049	0.128	0.091
NUCB1	0.517	0.0514388	0.034	0.387943	0.074	0.04
ZNF227	0.517	0.0831938	0.034	0.47833	0.089	0.055
GPI	0.517	-0.0903033	0.034	-0.233968	0.256	0.209
ZNF429	0.517	0.0465852	0.034	0.225731	0.113	0.078
RPS21	0.517	0.0577876	0.034	0.428399	0.076	0.042
DZANK1	0.517	0.0407069	0.034	0.289186	0.077	0.043
SIRPA	0.517	0.0192328	0.034	0.110473	0.113	0.076
TBCD	0.517	-0.0537129	0.034	-0.151756	0.218	0.176
LRRC37A3	0.517	0.0485529	0.034	0.255637	0.106	0.07
NAGLU	0.517	0.0656523	0.034	0.331457	0.094	0.058
ZC3H18	0.517	0.0370665	0.034	0.17667	0.11	0.074
MAP1LC3B	0.517	0.082463	0.034	0.50003	0.093	0.059
NPTN	0.517	0.0300045	0.034	0.152737	0.115	0.08
RORA	0.517	0.0469688	0.034	0.114078	0.186	0.148
ICE2	0.517	-0.0474388	0.034	-0.121976	0.255	0.21
UBR1	0.517	-0.0695139	0.034	-0.147732	0.365	0.308
RMDN3	0.517	0.0670133	0.034	0.475337	0.082	0.046
C14orf2	0.517	0.0623925	0.034	0.599465	0.065	0.03
NEK9	0.517	-0.0555107	0.034	-0.171179	0.194	0.151
KLHDC2	0.517	0.0357922	0.034	0.200807	0.108	0.074
BCL2L2-PABPN1	0.517	0.0413738	0.034	0.287406	0.086	0.051
CLN5	0.517	0.0928817	0.034	0.550286	0.086	0.052
TMEM116	0.517	0.0487509	0.034	0.251061	0.1	0.065
C12orf76	0.517	-0.0759264	0.034	-0.150989	0.431	0.363
NACA	0.517	0.0373428	0.034	0.184849	0.112	0.076
CNPY2	0.517	0.0491672	0.034	0.230911	0.112	0.076
ATF1	0.517	0.0409608	0.034	0.193289	0.106	0.071
CCDC91	0.517	-0.0605069	0.034	-0.117208	0.378	0.321
CMAS	0.517	0.0646066	0.034	0.462831	0.086	0.051
STRAP	0.517	0.0713788	0.034	0.492885	0.086	0.05
EDRF1	0.517	0.0253053	0.034	0.180809	0.078	0.043
FAM45A	0.517	0.0749591	0.034	0.48547	0.086	0.051
EIF3A	0.517	-0.035997	0.034	-0.131409	0.157	0.12
CREM	0.517	0.117352	0.034	0.479368	0.114	0.08
ACBD5	0.517	0.0715421	0.034	0.329183	0.116	0.082
GUCY1A2	0.517	0.132366	0.034	1.1287	0.052	0.019
CCDC82	0.517	-0.110365	0.034	-0.248863	0.338	0.28
MTMR2	0.517	-0.0682467	0.034	-0.136839	0.409	0.344
CWC15	0.517	0.0373878	0.034	0.262186	0.087	0.052
RSF1	0.517	-0.0910075	0.034	-0.196931	0.348	0.293
OSBP	0.517	0.0361163	0.034	0.186957	0.108	0.072
CRY2	0.517	0.081357	0.034	0.669016	0.071	0.037
HTATIP2	0.517	0.0474804	0.034	0.240977	0.104	0.07
CYB5R2	0.517	0.0853004	0.034	0.72329	0.064	0.03
HSPA5	0.517	0.0487542	0.034	0.198134	0.112	0.077
GRHPR	0.517	0.071284	0.034	0.286862	0.125	0.09
RPL8	0.517	0.0416378	0.034	0.201493	0.11	0.075
COX6C	0.517	0.0479204	0.034	0.301042	0.088	0.052
RPL7	0.517	0.0662888	0.034	0.358618	0.097	0.062
SMARCA1	0.517	0.0929589	0.034	0.626438	0.081	0.046
FAM156A	0.517	0.0718264	0.034	0.565206	0.07	0.036
OTUD5	0.517	0.0372148	0.034	0.257783	0.088	0.052
TPK1	0.517	0.036949	0.034	0.155278	0.117	0.081
LSM8	0.517	0.0788009	0.034	0.475439	0.09	0.056
BCAP29	0.517	0.0793431	0.034	0.343231	0.131	0.095
ATXN7L1	0.517	-0.0379796	0.034	-0.109377	0.195	0.156
TRRAP	0.517	-0.0557979	0.034	-0.17123	0.194	0.152
BET1	0.517	0.0458677	0.034	0.271306	0.092	0.056
ZMIZ2	0.517	0.0284869	0.034	0.138756	0.107	0.071
KBTBD2	0.517	0.0676314	0.034	0.330546	0.111	0.077
SLC2A12	0.517	0.0689965	0.034	0.501296	0.072	0.037
PRIM2	0.517	0.0362821	0.034	0.129974	0.136	0.1
KIAA1586	0.517	0.0508773	0.034	0.384068	0.082	0.047
TAF8	0.517	0.0723312	0.034	0.497738	0.08	0.045
GLO1	0.517	0.0624607	0.034	0.375036	0.093	0.059
BRD2	0.517	0.0290327	0.034	0.152185	0.107	0.07
NUP153	0.517	-0.0333199	0.034	-0.100163	0.199	0.158
NEURL1B	0.517	0.0818397	0.034	0.546119	0.077	0.043
CNOT8	0.517	0.0756131	0.034	0.451279	0.092	0.057
NRG2	0.517	0.0778141	0.034	0.459098	0.081	0.047
SREK1IP1	0.517	0.0711866	0.034	0.378966	0.099	0.065
LRP2BP	0.517	0.0447147	0.034	0.179733	0.128	0.091
OTUD4	0.517	-0.0712975	0.034	-0.221954	0.197	0.155
GYPA	0.517	0.0737654	0.034	0.451865	0.083	0.049
NDST3	0.517	0.0796605	0.034	0.934185	0.051	0.016
MRPL1	0.517	0.0333667	0.034	0.141068	0.129	0.094
ART3	0.517	0.0847339	0.034	0.513392	0.08	0.045
GRSF1	0.517	0.0404014	0.034	0.253626	0.096	0.06
CCDC149	0.517	0.0215647	0.034	0.102213	0.114	0.077
DNAJB11	0.517	0.0481634	0.034	0.268698	0.1	0.063
KPNA4	0.517	-0.0451616	0.034	-0.124929	0.231	0.187
EIF2A	0.517	0.0396951	0.034	0.220748	0.104	0.068
SERP1	0.517	0.0598618	0.034	0.235922	0.143	0.106
NXPE3	0.517	-0.0657575	0.034	-0.130032	0.436	0.369
SENP7	0.517	-0.0939076	0.034	-0.19729	0.383	0.32
THOC7	0.517	0.0874844	0.034	0.759549	0.071	0.037
CCDC66	0.517	-0.0643557	0.034	-0.153618	0.277	0.23
NEK4	0.517	0.0341231	0.034	0.210107	0.097	0.061
RBM6	0.517	-0.0758888	0.034	-0.14479	0.458	0.383
ARIH2	0.517	-0.065573	0.034	-0.143625	0.35	0.293
IP6K2	0.517	-0.0752948	0.034	-0.304403	0.148	0.108
EPM2AIP1	0.517	0.026803	0.034	0.16797	0.092	0.057
CNOT10	0.517	-0.0388769	0.034	-0.136169	0.155	0.117
HACL1	0.517	0.034844	0.034	0.133	0.146	0.108
PDE6D	0.517	0.0226655	0.034	0.107368	0.112	0.075
IDH1	0.517	0.085925	0.034	0.606695	0.075	0.041
CHN1	0.517	0.125316	0.034	0.647544	0.073	0.04
MOB1A	0.517	0.0592518	0.034	0.416237	0.084	0.048
SPRED2	0.517	0.113373	0.034	0.835408	0.069	0.034
RAB1A	0.517	-0.0615093	0.034	-0.154147	0.275	0.227
ATL2	0.517	0.0196664	0.034	0.119534	0.101	0.064
ZNF496	0.517	0.0525907	0.034	0.321993	0.088	0.053
COG2	0.517	0.0570015	0.034	0.270525	0.114	0.079
GUK1	0.517	0.0398638	0.034	0.230773	0.1	0.065
RBBP5	0.517	0.0332257	0.034	0.212737	0.091	0.056
C1orf27	0.517	-0.0341892	0.034	-0.1002	0.207	0.164
C1orf43	0.517	0.0368812	0.034	0.163128	0.125	0.089
GDAP2	0.517	0.0641936	0.034	0.274926	0.122	0.088
DNAJB4	0.517	0.0904602	0.034	0.511361	0.094	0.058
JUN	0.517	0.114106	0.034	0.627662	0.077	0.043
RPS8	0.517	0.0302619	0.034	0.107544	0.148	0.111
PHACTR4	0.517	-0.0925996	0.034	-0.188393	0.39	0.327
DFFA	0.517	0.0622785	0.034	0.380441	0.089	0.054
PARK7	0.517	0.0860709	0.034	0.486624	0.093	0.057
ABCA8	0.483	-0.16474	0.034	-0.268497	0.71	0.658
SMAD9	0.483	-0.204977	0.034	-1.41941	0.049	0.081
MBOAT1	0.483	-0.160209	0.034	-1.85011	0.018	0.052
CSTB	0.516	0.0863383	0.032	0.716245	0.067	0.036
ST13	0.516	0.0796937	0.032	0.618768	0.07	0.037
SLC35E4	0.516	-0.0349498	0.032	-0.158986	0.112	0.077
MAPK1	0.516	-0.0888979	0.032	-0.25692	0.229	0.185
COPE	0.516	0.0622344	0.032	0.347975	0.092	0.058
ZNF439	0.516	-0.0761169	0.032	-0.280478	0.153	0.115
UBL5	0.516	0.073962	0.032	0.585949	0.071	0.039
EEF2	0.516	0.0310577	0.032	0.149168	0.119	0.085
NFIC	0.516	-0.0664455	0.032	-0.174529	0.23	0.187
TCEA2	0.516	0.0863044	0.032	1.06716	0.053	0.021
L3MBTL1	0.516	-0.0248804	0.032	-0.10016	0.131	0.097
RASSF2	0.516	-0.0441208	0.032	-0.102013	0.298	0.251
SLC39A6	0.516	0.0834864	0.032	0.404677	0.106	0.074
HEATR6	0.516	0.0221698	0.032	0.120569	0.1	0.067
CUEDC1	0.516	-0.0786748	0.032	-0.157935	0.406	0.341
NSF	0.516	0.0439296	0.032	0.329863	0.08	0.047
MYO18A	0.516	-0.182458	0.032	-0.438131	0.293	0.236
SARM1	0.516	0.0501545	0.032	0.268774	0.093	0.06
NUDT21	0.516	0.0519418	0.032	0.245859	0.119	0.085
GDE1	0.516	0.065263	0.032	0.329523	0.102	0.068
ARL6IP1	0.516	0.0563376	0.032	0.392138	0.082	0.048
NME3	0.516	0.0955277	0.032	0.488556	0.097	0.065
CLCN7	0.516	0.040254	0.032	0.258916	0.083	0.05
CEMIP	0.516	0.0514874	0.032	0.416392	0.072	0.039
AAGAB	0.516	0.0513448	0.032	0.262562	0.103	0.069
RPL4	0.516	0.0596806	0.032	0.311455	0.102	0.069
SPG21	0.516	0.023138	0.032	0.136527	0.096	0.062
RAB8B	0.516	0.0421424	0.032	0.115759	0.21	0.172
BLOC1S6	0.516	0.0285343	0.032	0.228096	0.08	0.047
STARD9	0.516	-0.0859641	0.032	-0.186102	0.341	0.286
LINC02256	0.516	0.057494	0.032	0.331929	0.093	0.06
HERC2	0.516	-0.117231	0.032	-0.244712	0.392	0.329
TTC8	0.516	0.103661	0.032	0.730287	0.07	0.038
AREL1	0.516	0.0392722	0.032	0.16661	0.127	0.094
RDH11	0.516	0.0535107	0.032	0.249906	0.118	0.085
NEDD8	0.516	0.10717	0.032	1.02091	0.062	0.029
OSGEP	0.516	0.067345	0.032	0.357101	0.098	0.065
CDC16	0.516	-0.0709344	0.032	-0.207948	0.212	0.171
TM9SF2	0.516	0.0724233	0.032	0.273801	0.15	0.116
TSC22D1	0.516	0.0284082	0.032	0.11375	0.113	0.079
SLC7A1	0.516	0.116542	0.032	1.00822	0.064	0.032
PLBD2	0.516	-0.02267	0.032	-0.103094	0.115	0.079
ARPC3	0.516	0.0460605	0.032	0.280454	0.095	0.061
GIT2	0.516	-0.0536714	0.032	-0.184667	0.163	0.125
TDG	0.516	0.022069	0.032	0.123715	0.097	0.064
SLC25A3	0.516	0.037618	0.032	0.279574	0.084	0.05
MDM2	0.516	-0.0392646	0.032	-0.101284	0.25	0.208
PDZRN4	0.516	0.0994605	0.032	1.04835	0.05	0.017
SSPN	0.516	0.0709586	0.032	0.424147	0.086	0.053
ENO2	0.516	0.058814	0.032	0.686316	0.055	0.023
SLC6A12	0.516	0.0997711	0.032	0.96232	0.051	0.019
LINC00844	0.516	0.0711625	0.032	0.49758	0.069	0.037
ITGB1	0.516	-0.056845	0.032	-0.155557	0.23	0.188
ATP5L	0.516	0.10304	0.032	0.584329	0.092	0.058
TMPRSS5	0.516	0.0561048	0.032	0.439887	0.068	0.036
COA4	0.516	0.0705263	0.032	0.375259	0.091	0.059
FKBP2	0.516	0.0689234	0.032	0.45951	0.081	0.048
MARK2	0.516	-0.0335255	0.032	-0.101057	0.196	0.157
FNBP4	0.516	-0.0673936	0.032	-0.149736	0.323	0.27
SPTAN1	0.516	0.0798795	0.032	0.770399	0.059	0.026
RAD23B	0.516	0.0408781	0.032	0.133484	0.18	0.145
NCBP1	0.516	0.0420006	0.032	0.215016	0.11	0.076
SPIN1	0.516	-0.0756568	0.032	-0.156974	0.39	0.33
TMEM2	0.516	0.0566763	0.032	0.351117	0.081	0.047
NDRG1	0.516	-0.0301949	0.032	-0.105252	0.153	0.116
UQCRB	0.516	0.0716952	0.032	0.504932	0.076	0.044
UBE2V2	0.516	0.0273943	0.032	0.133232	0.118	0.084
HOOK3	0.516	-0.0609603	0.032	-0.117394	0.448	0.381
PLPBP	0.516	0.0774367	0.032	0.771617	0.061	0.029
DCTN6	0.516	0.0976373	0.032	0.694009	0.073	0.042
AGPAT5	0.516	0.0531135	0.032	0.210836	0.134	0.101
PHF6	0.516	0.02693	0.032	0.11595	0.135	0.1
RPL39	0.516	0.0821249	0.032	0.67339	0.067	0.035
FAM199X	0.516	0.0643289	0.032	0.408763	0.092	0.06
BEX2	0.516	0.0860076	0.032	0.921234	0.058	0.025
PIN4	0.516	0.0793126	0.032	0.414999	0.096	0.063
NLGN3	0.516	0.0334617	0.032	0.12502	0.133	0.098
MED14	0.516	-0.0282375	0.032	-0.126886	0.12	0.085
TMSB4X	0.516	-0.0631838	0.032	-0.188799	0.163	0.126
TRIM24	0.516	-0.0645366	0.032	-0.159836	0.268	0.222
TMEM140	0.516	0.0784045	0.032	0.443978	0.09	0.057
CALU	0.516	0.0765753	0.032	0.350944	0.113	0.08
FAM3C	0.516	0.036723	0.032	0.255421	0.087	0.054
PSMC2	0.516	0.051711	0.032	0.27161	0.104	0.071
DYNC1I1	0.516	-0.0487869	0.032	-0.103428	0.314	0.268
PEG10	0.516	0.0499059	0.032	0.499778	0.068	0.035
TMED4	0.516	0.0437815	0.032	0.245418	0.098	0.065
STARD3NL	0.516	0.0657951	0.032	0.432812	0.084	0.052
ZNRF2	0.516	0.0378781	0.032	0.136532	0.146	0.111
NDUFA4	0.516	0.0545525	0.032	0.359895	0.075	0.043
CCZ1B	0.516	0.0188994	0.032	0.122299	0.089	0.054
MAD1L1	0.516	-0.0599556	0.032	-0.197957	0.173	0.135
PDE10A	0.516	0.0751344	0.032	0.349316	0.097	0.063
HSPA1B	0.516	0.185747	0.032	0.52419	0.119	0.087
SLC35B3	0.516	-0.0495596	0.032	-0.161242	0.188	0.149
ATOX1	0.516	0.0782599	0.032	0.346755	0.113	0.081
FEM1C	0.516	0.0270721	0.032	0.138786	0.111	0.078
XRCC4	0.516	0.043031	0.032	0.112486	0.197	0.162
OTULIN	0.516	0.0398229	0.032	0.183302	0.113	0.08
SLC25A4	0.516	0.0969931	0.032	0.906492	0.063	0.03
ACSL1	0.516	-0.0508391	0.032	-0.12485	0.277	0.231
CAMK2D	0.516	0.0459674	0.032	0.174175	0.12	0.086
MAPK10	0.516	-0.0523567	0.032	-0.110704	0.291	0.243
FBXL5	0.516	-0.0519473	0.032	-0.160122	0.167	0.131
KIAA0232	0.516	-0.0840674	0.032	-0.169486	0.413	0.347
ZNF141	0.516	-0.0478226	0.032	-0.159599	0.172	0.133
IQCJ-SCHIP1	0.516	-0.059643	0.032	-0.120615	0.319	0.267
DHX36	0.516	-0.0586629	0.032	-0.155003	0.252	0.207
TIMMDC1	0.516	0.0352561	0.032	0.136162	0.143	0.108
ARHGEF3	0.516	0.055488	0.032	0.172288	0.169	0.134
RBM5	0.516	-0.115728	0.032	-0.292889	0.291	0.239
GLB1	0.516	0.0965821	0.032	0.531546	0.096	0.063
WDR75	0.516	0.0264541	0.032	0.117654	0.128	0.093
EPB41L5	0.516	0.0860986	0.032	0.387381	0.108	0.074
COX5B	0.516	0.0543993	0.032	0.273091	0.094	0.061
CCT4	0.516	0.0323259	0.032	0.156543	0.118	0.085
PPM1B	0.516	-0.0506701	0.032	-0.117842	0.235	0.196
DYNC2LI1	0.516	0.0405454	0.032	0.214108	0.104	0.071
MTA3	0.516	-0.0527083	0.032	-0.16818	0.185	0.145
FAM98A	0.516	0.0533131	0.032	0.256155	0.114	0.08
LPIN1	0.516	-0.0248326	0.032	-0.124181	0.115	0.081
TAF1B	0.516	0.052601	0.032	0.302534	0.094	0.062
ADAM17	0.516	-0.0396474	0.032	-0.113817	0.21	0.169
EIPR1	0.516	0.0292431	0.032	0.165535	0.101	0.067
C1orf198	0.516	-0.0568567	0.032	-0.144503	0.273	0.225
ABCB10	0.516	0.0461946	0.032	0.187533	0.131	0.096
EPHX1	0.516	0.0394299	0.032	0.201582	0.102	0.067
ARL8A	0.516	-0.0474001	0.032	-0.138442	0.203	0.162
EFNA1	0.516	0.0313566	0.032	0.186276	0.085	0.052
ENSA	0.516	0.075145	0.032	0.525814	0.078	0.046
CMPK1	0.516	0.0216089	0.032	0.128167	0.102	0.068
PPIE	0.516	0.0789517	0.032	0.581078	0.074	0.042
SNRNP40	0.516	-0.0277691	0.032	-0.105142	0.149	0.113
UBR4	0.516	-0.0673978	0.032	-0.197618	0.209	0.169
UBE4B	0.516	-0.0668202	0.032	-0.119663	0.552	0.472
CCNL2	0.516	-0.0489215	0.032	-0.169887	0.161	0.125
C2CD2	0.484	-0.134894	0.032	-1.61382	0.02	0.053
MACROD2	0.484	-0.178368	0.032	-0.366438	0.176	0.205
DSCAML1	0.484	-0.279519	0.032	-0.559433	0.248	0.265
ABCA2	0.484	-0.132816	0.032	-0.224064	0.67	0.613
MAGEC3	0.484	-0.23992	0.032	-1.07192	0.06	0.091
TRIM36	0.484	-0.142144	0.032	-1.51567	0.025	0.057
CLDN11	0.484	-0.0798786	0.032	-0.120556	0.911	0.854
TNS1	0.484	-0.237307	0.032	-0.887599	0.123	0.148
TESK2	0.484	-0.345355	0.032	-0.974364	0.142	0.166
SYNJ1	0.515	-0.0577864	0.03	-0.226171	0.156	0.121
PEG3	0.515	0.0268661	0.03	0.198174	0.083	0.052
ZNF566	0.515	-0.030734	0.03	-0.139796	0.115	0.083
ZNF506	0.515	-0.0688083	0.03	-0.277777	0.145	0.109
LDLR	0.515	0.0530715	0.03	0.252889	0.099	0.068
ZNF562	0.515	0.0411362	0.03	0.176491	0.116	0.085
STAU1	0.515	-0.0584512	0.03	-0.174338	0.205	0.165
HM13	0.515	0.0281367	0.03	0.125007	0.121	0.089
APMAP	0.515	0.0567449	0.03	0.477768	0.07	0.041
ZSCAN30	0.515	-0.0681152	0.03	-0.229358	0.171	0.135
PSMD12	0.515	0.0342986	0.03	0.205459	0.098	0.067
SNHG25	0.515	0.0428688	0.03	0.416978	0.061	0.031
UTP18	0.515	0.0536694	0.03	0.311391	0.093	0.062
ANKRD40	0.515	0.0424612	0.03	0.214637	0.102	0.07
TTC19	0.515	0.0221094	0.03	0.123562	0.099	0.068
CMIP	0.515	0.0259109	0.03	0.108136	0.134	0.101
ATMIN	0.515	0.0803892	0.03	0.539832	0.082	0.051
EXOSC6	0.515	0.0300561	0.03	0.232483	0.077	0.046
AKTIP	0.515	0.0579216	0.03	0.417973	0.08	0.049
SIAH1	0.515	0.0140193	0.03	0.13444	0.068	0.039
TMEM219	0.515	0.0765736	0.03	0.430731	0.089	0.057
TM2D3	0.515	0.0311855	0.03	0.153212	0.116	0.086
PSMA4	0.515	0.0442423	0.03	0.434222	0.063	0.033
UBE2Q2	0.515	0.0478286	0.03	0.207904	0.119	0.088
HEXA	0.515	0.0551645	0.03	0.368572	0.083	0.053
MYO9A	0.515	-0.110178	0.03	-0.222663	0.388	0.329
GREM1	0.515	-0.033792	0.03	-0.145541	0.104	0.072
JKAMP	0.515	0.0188494	0.03	0.114053	0.098	0.067
SCFD1	0.515	0.0320197	0.03	0.129264	0.121	0.089
PSMB5	0.515	0.0722955	0.03	0.43037	0.088	0.057
RAB2B	0.515	0.0212449	0.03	0.130855	0.093	0.061
DCUN1D2	0.515	-0.0426445	0.03	-0.146716	0.166	0.13
GOLGA3	0.515	-0.0243482	0.03	-0.121465	0.109	0.077
TMEM132B	0.515	0.0894653	0.03	0.822824	0.051	0.021
WASHC3	0.515	-0.0345129	0.03	-0.161724	0.114	0.083
TMPO	0.515	0.0373199	0.03	0.219977	0.091	0.059
NDUFA12	0.515	0.0645252	0.03	0.635731	0.062	0.031
BTG1	0.515	0.0641996	0.03	0.750621	0.055	0.026
CCT2	0.515	0.0441354	0.03	0.397625	0.069	0.04
RASSF3	0.515	0.048452	0.03	0.621064	0.047	0.018
PRKAG1	0.515	0.0612543	0.03	0.389919	0.08	0.05
M6PR	0.515	0.0391019	0.03	0.354048	0.071	0.041
XPNPEP1	0.515	0.0405568	0.03	0.233546	0.098	0.067
ARL3	0.515	0.0528182	0.03	0.338386	0.085	0.054
FBXW4	0.515	-0.0543643	0.03	-0.158723	0.215	0.176
TCTN3	0.515	0.0297303	0.03	0.217513	0.073	0.043
VDAC2	0.515	0.0761257	0.03	0.615354	0.072	0.043
DNAJB12	0.515	0.0514485	0.03	0.359647	0.074	0.044
HERC4	0.515	-0.0613547	0.03	-0.120981	0.415	0.357
KMT2A	0.515	-0.0983803	0.03	-0.194478	0.413	0.353
PTS	0.515	-0.0408843	0.03	-0.121449	0.194	0.157
NAALAD2	0.515	0.0322349	0.03	0.282997	0.061	0.031
PRCP	0.515	0.0946526	0.03	1.06303	0.053	0.023
PACS1	0.515	-0.0295889	0.03	-0.112299	0.131	0.098
BANF1	0.515	0.070346	0.03	0.518591	0.072	0.043
SLC3A2	0.515	0.0916791	0.03	0.970134	0.052	0.023
EIF3F	0.515	0.0205156	0.03	0.123998	0.098	0.067
NOTCH1	0.515	-0.0340941	0.03	-0.147176	0.114	0.082
STRBP	0.515	0.0641456	0.03	0.286334	0.11	0.079
INIP	0.515	-0.0463131	0.03	-0.17237	0.149	0.115
ELP1	0.515	-0.034334	0.03	-0.123794	0.158	0.123
XPA	0.515	-0.0440766	0.03	-0.13721	0.188	0.15
KLHL9	0.515	0.0258359	0.03	0.190808	0.083	0.052
DMAC1	0.515	0.0711621	0.03	0.524962	0.073	0.042
CYC1	0.515	0.0728423	0.03	0.815409	0.053	0.022
TATDN1	0.515	-0.0526106	0.03	-0.166946	0.186	0.148
STAU2	0.515	-0.0488409	0.03	-0.147977	0.197	0.159
GPAT4	0.515	0.0571236	0.03	0.390115	0.081	0.049
ELP3	0.515	0.0193612	0.03	0.142295	0.08	0.048
MCPH1	0.515	-0.0504447	0.03	-0.13981	0.21	0.17
CLN8	0.515	0.0234913	0.03	0.117761	0.108	0.076
ATP6AP1	0.515	0.0524973	0.03	0.412403	0.073	0.044
HPRT1	0.515	0.0738934	0.03	0.357123	0.11	0.079
UPF3B	0.515	-0.0900273	0.03	-0.326901	0.146	0.11
AMMECR1	0.515	0.0888188	0.03	0.663213	0.069	0.039
YIPF6	0.515	0.0686934	0.03	0.326464	0.109	0.078
KANTR	0.515	-0.09346	0.03	-0.219242	0.291	0.245
GK	0.515	0.0397868	0.03	0.222184	0.093	0.062
GLRA2	0.515	0.102553	0.03	1.05816	0.053	0.023
TMEM209	0.515	0.0579875	0.03	0.278555	0.106	0.076
HBP1	0.515	-0.053335	0.03	-0.223417	0.127	0.094
SLC12A9	0.515	0.0375057	0.03	0.203337	0.091	0.06
HUS1	0.515	0.0244024	0.03	0.126794	0.106	0.075
TOMM7	0.515	0.0402449	0.03	0.278301	0.082	0.05
SERAC1	0.515	-0.031858	0.03	-0.115806	0.153	0.118
AIG1	0.515	-0.061621	0.03	-0.135049	0.318	0.27
UBE3D	0.515	0.0556956	0.03	0.168877	0.155	0.123
PHF3	0.515	-0.101749	0.03	-0.198296	0.443	0.376
DDR1	0.515	-0.0336204	0.03	-0.122535	0.15	0.115
HIST1H4C	0.515	0.103307	0.03	1.50542	0.045	0.015
FAM8A1	0.515	0.0529945	0.03	0.417981	0.074	0.045
SIRT5	0.515	0.0347291	0.03	0.213431	0.091	0.06
SLC36A1	0.515	0.0654635	0.03	0.594452	0.065	0.035
RBM22	0.515	0.0705198	0.03	0.524603	0.071	0.042
FAM53C	0.515	0.0585206	0.03	0.412209	0.076	0.046
PTCD2	0.515	0.0646118	0.03	0.429194	0.081	0.05
C5orf51	0.515	0.0580413	0.03	0.347384	0.089	0.058
NDUFS6	0.515	0.0610452	0.03	0.412755	0.082	0.051
HPF1	0.515	0.0375193	0.03	0.164629	0.123	0.091
TMEM184C	0.515	0.0570632	0.03	0.307925	0.094	0.062
FAT4	0.515	-0.033826	0.03	-0.156806	0.101	0.069
RPL34	0.515	0.0274224	0.03	0.138099	0.104	0.073
INTS12	0.515	0.0566323	0.03	0.314621	0.092	0.06
ZCCHC4	0.515	0.0294549	0.03	0.165928	0.099	0.068
MRFAP1	0.515	0.0501517	0.03	0.277683	0.101	0.069
SOX2	0.515	-0.102818	0.03	-0.237308	0.299	0.251
ARL6	0.515	0.0150521	0.03	0.102918	0.085	0.054
KIAA1143	0.515	0.0692535	0.03	0.532169	0.069	0.04
ACAA1	0.515	0.052099	0.03	0.419136	0.069	0.039
CRTAP	0.515	0.0338892	0.03	0.28585	0.069	0.039
SH3BP5	0.515	0.036658	0.03	0.110512	0.194	0.158
TSEN2	0.515	0.0424432	0.03	0.175852	0.123	0.092
CYP20A1	0.515	-0.0884466	0.03	-0.281631	0.169	0.133
TRAK2	0.515	0.0470954	0.03	0.189597	0.134	0.102
SLC20A1	0.515	0.0760858	0.03	0.488941	0.087	0.056
GCC2	0.515	-0.0900406	0.03	-0.25808	0.202	0.163
TGFBRAP1	0.515	0.0412303	0.03	0.268871	0.084	0.053
CNOT11	0.515	0.0273584	0.03	0.179537	0.085	0.054
RPL31	0.515	0.020347	0.03	0.127574	0.085	0.053
CNNM4	0.515	0.023839	0.03	0.131909	0.091	0.06
MCEE	0.515	0.0418371	0.03	0.257307	0.085	0.054
TTC7A	0.515	-0.101234	0.03	-0.248748	0.273	0.226
NDUFAF7	0.515	0.062292	0.03	0.463276	0.073	0.043
EIF2AK2	0.515	0.0518582	0.03	0.320911	0.089	0.057
MAPRE3	0.515	0.0510649	0.03	0.430941	0.07	0.04
EFCAB2	0.515	-0.0766362	0.03	-0.185093	0.242	0.198
SIPA1L2	0.515	0.0800832	0.03	0.586393	0.066	0.037
LBR	0.515	-0.0532062	0.03	-0.183423	0.169	0.131
DEGS1	0.515	0.0610519	0.03	0.335269	0.096	0.066
RRP15	0.515	0.0730578	0.03	0.604675	0.065	0.035
BRINP2	0.515	0.0966172	0.03	1.08348	0.05	0.02
TIPRL	0.515	0.0346291	0.03	0.249687	0.083	0.052
YY1AP1	0.515	-0.073657	0.03	-0.224368	0.195	0.157
SNX27	0.515	-0.0468177	0.03	-0.133613	0.218	0.179
OTUD7B	0.515	-0.0857791	0.03	-0.162465	0.471	0.401
WARS2	0.515	0.0469007	0.03	0.273565	0.083	0.051
DHDDS	0.515	0.0610577	0.03	0.470362	0.071	0.041
NECAP2	0.515	0.0719718	0.03	0.683696	0.059	0.029
MIR34AHG	0.515	0.121138	0.03	2.25143	0.036	0.006
ABCA6	0.485	-0.196627	0.03	-1.13895	0.045	0.073
CHD7	0.485	-0.261382	0.03	-0.592129	0.197	0.216
RAPGEF5	0.485	-0.112214	0.03	-0.176421	0.783	0.704
AGPAT4	0.485	-0.281699	0.03	-0.589084	0.235	0.248
RASGEF1C	0.485	-0.190955	0.03	-1.20449	0.048	0.077
AGAP1	0.485	-0.14091	0.03	-0.23147	0.341	0.359
ICOSLG	0.514	-0.0383039	0.028	-0.19212	0.096	0.066
RRP1B	0.514	-0.0250567	0.028	-0.12205	0.101	0.072
MKL1	0.514	-0.0829931	0.028	-0.180894	0.322	0.275
ERF	0.514	0.0819252	0.028	0.622964	0.063	0.035
MED29	0.514	0.060768	0.028	0.491432	0.068	0.039
ZNF682	0.514	0.0801431	0.028	0.300177	0.129	0.101
NDUFB7	0.514	0.0446694	0.028	0.271814	0.084	0.054
JUNB	0.514	0.0814989	0.028	0.779931	0.049	0.02
RNF126	0.514	0.0812661	0.028	0.816873	0.052	0.025
BLCAP	0.514	0.0459402	0.028	0.434626	0.064	0.036
MAP1LC3A	0.514	0.0727011	0.028	0.373552	0.095	0.066
ITCH	0.514	-0.0723003	0.028	-0.123104	0.669	0.571
SEC23B	0.514	0.0499316	0.028	0.253277	0.102	0.073
CDC25B	0.514	0.0461213	0.028	0.426971	0.06	0.031
NEDD4L	0.514	0.0763432	0.028	0.333293	0.09	0.06
RAB31	0.514	0.0784576	0.028	0.54319	0.067	0.038
UBE2O	0.514	0.0427939	0.028	0.213727	0.105	0.075
RNF157	0.514	0.0318544	0.028	0.106813	0.153	0.122
KCNJ2	0.514	-0.05767	0.028	-0.150284	0.244	0.205
DDX5	0.514	-0.0676996	0.028	-0.133058	0.427	0.37
DHX40	0.514	0.068026	0.028	0.522749	0.068	0.04
NBR1	0.514	-0.0424067	0.028	-0.140473	0.169	0.135
ATP6V0A1	0.514	-0.0378274	0.028	-0.101907	0.24	0.201
ACLY	0.514	0.0296186	0.028	0.256927	0.067	0.038
GGNBP2	0.514	-0.0809619	0.028	-0.274974	0.167	0.133
TEFM	0.514	0.0424125	0.028	0.261784	0.083	0.054
PRPSAP2	0.514	-0.0373205	0.028	-0.119904	0.175	0.142
PIGL	0.514	-0.0637282	0.028	-0.182649	0.188	0.154
MIS12	0.514	0.0303572	0.028	0.209873	0.073	0.044
METTL16	0.514	-0.0631404	0.028	-0.16477	0.227	0.189
TXNL4B	0.514	0.0421718	0.028	0.265785	0.076	0.047
CSNK2A2	0.514	0.0466258	0.028	0.238359	0.105	0.075
FAM192A	0.514	-0.0248791	0.028	-0.100767	0.134	0.103
DCTN5	0.514	0.0486347	0.028	0.311812	0.086	0.057
PAQR4	0.514	0.0516196	0.028	0.199317	0.123	0.094
MAN2A2	0.514	-0.0828091	0.028	-0.224862	0.232	0.193
RCN2	0.514	0.0262163	0.028	0.195172	0.077	0.049
EDC3	0.514	0.013863	0.028	0.108022	0.075	0.047
COPS2	0.514	0.0346377	0.028	0.255717	0.078	0.05
DNAJC17	0.514	0.0468954	0.028	0.260799	0.089	0.06
NIPA2	0.514	0.0234257	0.028	0.163741	0.078	0.05
FOS	0.514	0.146274	0.028	0.939811	0.054	0.027
ARID4A	0.514	-0.0555441	0.028	-0.136181	0.26	0.22
LIG4	0.514	0.0317066	0.028	0.247621	0.078	0.05
COMMD6	0.514	0.0608319	0.028	0.55421	0.063	0.035
ELF1	0.514	-0.0726398	0.028	-0.150486	0.335	0.288
PROSER1	0.514	0.0322113	0.028	0.170334	0.103	0.073
TMED2	0.514	0.0671914	0.028	0.378968	0.09	0.061
FBXW8	0.514	0.0320795	0.028	0.141277	0.116	0.087
C12orf73	0.514	0.0747677	0.028	0.474757	0.076	0.049
C12orf29	0.514	0.0544511	0.028	0.68347	0.053	0.025
NUP107	0.514	-0.0310685	0.028	-0.116836	0.135	0.102
XPOT	0.514	0.0382881	0.028	0.199227	0.106	0.077
DCTN2	0.514	0.0343416	0.028	0.202634	0.099	0.069
[truncated: 5,946 more rows]
