# Supplementary material for: Uncovering the signatures of aging and senescence in the human dorsolateral prefrontal cortex
Source: Cell Genom. 2026 Jan 22;6(2):101127. doi: 10.1016/j.xgen.2025.101127 (PMC12903411; doi:10.1016/j.xgen.2025.101127)
Supplement: Table S11. COMET quantification, related to Figure 4 — Raw comet data for each result displayed in the paper separated by cell type. [file mmc12.xlsx]

## Sheet: Cell MFI signals
Subject	Age	Object Id	CellType	DAPI Nuclei Intensity	p16 Nuclei Intensity	SPP1 Cell Intensity	BCL2 Cell Intensity
U54-HRA-058	Old	3	Endothelial Cells Positive Classification	255.055	15.552	2.53804	10.506
U54-HRA-058	Old	7	Endothelial Cells Positive Classification	453.765	19.1085	2.81783	2.90081
U54-HRA-058	Old	12	Oligodendrocytes Positive Classification	516.003	12.8431	1.1127	1.04232
U54-HRA-058	Old	14	Astrocytes Positive Classification	306.701	14.2262	4.66291	1.26859
U54-HRA-058	Old	16	Endothelial Cells Positive Classification	319.854	10.2063	1.4572	1.2796
U54-HRA-058	Old	24	Oligodendrocytes Positive Classification	399.913	16.279	2.07371	1.67107
U54-HRA-058	Old	28	Microglia Positive Classification	421.296	19.4957	1.12173	0.945183
U54-HRA-058	Old	30	Microglia Positive Classification	251.935	10.4778	0.963164	0.734903
U54-HRA-058	Old	31	Oligodendrocytes Positive Classification	353.481	12.8432	0.377323	0.697763
U54-HRA-058	Old	33	Oligodendrocytes Positive Classification	579.842	19.4541	0.453753	0.646893
U54-HRA-058	Old	35	Microglia Positive Classification	266.126	6.64286	0	0.09586
U54-HRA-058	Old	40	Oligodendrocytes Positive Classification	419.46	14.0248	0.04807	0.200984
U54-HRA-058	Old	49	Microglia Positive Classification	414.065	7.71966	0.360527	0.565016
U54-HRA-058	Old	50	Oligodendrocytes Positive Classification	462.106	11.1152	0.138324	0.113725
U54-HRA-058	Old	51	Endothelial Cells Positive Classification	487.032	13.9044	1.08862	0.832011
U54-HRA-058	Old	54	Oligodendrocytes Positive Classification	375.788	19.8704	0.741206	0.344221
U54-HRA-058	Old	60	Microglia Positive Classification	494.186	14.5415	3.33741	1.26677
U54-HRA-058	Old	60	Oligodendrocytes Positive Classification	494.186	14.5415	3.33741	1.26677
U54-HRA-058	Old	61	Microglia Positive Classification	359.6	12.9484	0.020176	0.15685
U54-HRA-058	Old	62	Neurons Positive Classification	339.049	71.1049	7.50737	4.91937
U54-HRA-058	Old	66	Oligodendrocytes Positive Classification	503.156	14.1344	1.52695	0.929433
U54-HRA-058	Old	68	Microglia Positive Classification	440.267	14.9694	0	0.017
U54-HRA-058	Old	73	Endothelial Cells Positive Classification	287.901	9.12044	0.065273	0.075472
U54-HRA-058	Old	80	Microglia Positive Classification	429.371	16.051	0.779392	0.42096
U54-HRA-058	Old	84	Microglia Positive Classification	337.32	11.9521	1.38649	1.34595
U54-HRA-058	Old	86	Microglia Positive Classification	424.428	11.1013	0.114353	0.10228
U54-HRA-058	Old	87	Oligodendrocytes Positive Classification	482.803	28.1431	0.015012	0.449676
U54-HRA-058	Old	89	Oligodendrocytes Positive Classification	373.373	13.5055	0.030705	0.306699
U54-HRA-058	Old	90	Microglia Positive Classification	502.078	9.94523	0.091271	0.215732
U54-HRA-058	Old	94	Microglia Positive Classification	463.075	19.6739	1.01204	1.53812
U54-HRA-058	Old	95	Astrocytes Positive Classification	306.389	19.441	2.91323	1.39049
U54-HRA-058	Old	96	Astrocytes Positive Classification	405.899	13.3967	3.18236	8.62493
U54-HRA-058	Old	96	Endothelial Cells Positive Classification	405.899	13.3967	3.18236	8.62493
U54-HRA-058	Old	97	Oligodendrocytes Positive Classification	576.305	22.1054	0.3752	0.755211
U54-HRA-058	Old	98	Oligodendrocytes Positive Classification	505.784	14.7488	0.024009	0.179116
U54-HRA-058	Old	101	Oligodendrocytes Positive Classification	380.387	27.5509	5.33418	14.7544
U54-HRA-058	Old	101	Endothelial Cells Positive Classification	380.387	27.5509	5.33418	14.7544
U54-HRA-058	Old	104	Endothelial Cells Positive Classification	353.266	11.9965	0.241291	6.85174
U54-HRA-058	Old	105	Astrocytes Positive Classification	288.397	14.2668	1.21873	0.630677
U54-HRA-058	Old	109	Oligodendrocytes Positive Classification	339.349	20.0461	0.25012	0.525253
U54-HRA-058	Old	110	Endothelial Cells Positive Classification	330.249	16.2535	0.090498	0.539216
U54-HRA-058	Old	113	Oligodendrocytes Positive Classification	448.875	37.7329	0.008803	0.384683
U54-HRA-058	Old	116	Microglia Positive Classification	337.994	11.3021	0	0.034425
U54-HRA-058	Old	120	Astrocytes Positive Classification	237.22	12.7392	0.5625	0.863281
U54-HRA-058	Old	125	Oligodendrocytes Positive Classification	482.963	29.5494	0	0.162675
U54-HRA-058	Old	129	Oligodendrocytes Positive Classification	513.256	22.3018	0.009752	0.925975
U54-HRA-058	Old	130	Endothelial Cells Positive Classification	378.077	10.886	0	0.436706
U54-HRA-058	Old	131	Microglia Positive Classification	308	13.4376	0	0.053586
U54-HRA-058	Old	133	Microglia Positive Classification	389.656	7.47577	9.124	16.0051
U54-HRA-058	Old	133	Oligodendrocytes Positive Classification	389.656	7.47577	9.124	16.0051
U54-HRA-058	Old	133	Endothelial Cells Positive Classification	389.656	7.47577	9.124	16.0051
U54-HRA-058	Old	135	Microglia Positive Classification	382.387	18.6148	0.420151	0.55186
U54-HRA-058	Old	136	Microglia Positive Classification	580.595	21.4381	0.32467	0.82407
U54-HRA-058	Old	136	Endothelial Cells Positive Classification	580.595	21.4381	0.32467	0.82407
U54-HRA-058	Old	143	Astrocytes Positive Classification	254.563	9.28923	1.31523	1.81015
U54-HRA-058	Old	146	Microglia Positive Classification	321.685	13.0959	0.291881	0.357657
U54-HRA-058	Old	149	Microglia Positive Classification	259.115	16.1792	0.041763	0.332947
U54-HRA-058	Old	152	Oligodendrocytes Positive Classification	413.504	26.1515	0.038034	0.189585
U54-HRA-058	Old	153	Microglia Positive Classification	195.151	19.957	7.23134	2.45605
U54-HRA-058	Old	157	Endothelial Cells Positive Classification	261.309	14.0157	0.961596	3.39081
U54-HRA-058	Old	159	Endothelial Cells Positive Classification	307.987	15.8833	0	0.149573
U54-HRA-058	Old	165	Endothelial Cells Positive Classification	477.793	20.0736	0	0.263747
U54-HRA-058	Old	167	Microglia Positive Classification	264.083	12.8981	0	0.243713
U54-HRA-058	Old	168	Endothelial Cells Positive Classification	272.655	9.24668	0.03785	0.835981
U54-HRA-058	Old	175	Microglia Positive Classification	342.727	13.3948	0	0.058418
U54-HRA-058	Old	176	Oligodendrocytes Positive Classification	499.486	20.1498	0	0.041516
U54-HRA-058	Old	177	Oligodendrocytes Positive Classification	522.414	22.2674	0.022163	0.163197
U54-HRA-058	Old	182	Oligodendrocytes Positive Classification	366.708	33.6044	0.025928	0.151542
U54-HRA-058	Old	188	Astrocytes Positive Classification	328.02	14.7596	20.0745	11.6779
U54-HRA-058	Old	189	Microglia Positive Classification	517.841	32.0728	0.113357	1.32689
U54-HRA-058	Old	189	Oligodendrocytes Positive Classification	517.841	32.0728	0.113357	1.32689
U54-HRA-058	Old	191	Oligodendrocytes Positive Classification	415.203	24.8717	0.057095	0.100756
U54-HRA-058	Old	195	Endothelial Cells Positive Classification	534.111	22.858	0	0.788356
U54-HRA-058	Old	196	Astrocytes Positive Classification	469.383	21.5178	0.505875	0.843995
U54-HRA-058	Old	197	Endothelial Cells Positive Classification	329.598	12.4091	4.49322	0.849806
U54-HRA-058	Old	199	Oligodendrocytes Positive Classification	440.792	22.1688	0.025992	0.021777
U54-HRA-058	Old	200	Endothelial Cells Positive Classification	620.901	41.8944	4.44465	5.83976
U54-HRA-058	Old	202	Oligodendrocytes Positive Classification	313.46	10.6325	0.81532	0.444549
U54-HRA-058	Old	202	Endothelial Cells Positive Classification	313.46	10.6325	0.81532	0.444549
U54-HRA-058	Old	203	Microglia Positive Classification	474.312	18.2831	3.04638	2.30773
U54-HRA-058	Old	205	Microglia Positive Classification	307.141	27.5034	0.105076	0.243989
U54-HRA-058	Old	208	Oligodendrocytes Positive Classification	335.905	27.8682	1.67988	3.47967
U54-HRA-058	Old	208	Endothelial Cells Positive Classification	335.905	27.8682	1.67988	3.47967
U54-HRA-058	Old	211	Microglia Positive Classification	484.881	8.66844	0.154766	0.129441
U54-HRA-058	Old	212	Endothelial Cells Positive Classification	443.273	21.9011	0.392213	2.9261
U54-HRA-058	Old	213	Microglia Positive Classification	428.339	15.8665	0	0.361626
U54-HRA-058	Old	214	Microglia Positive Classification	319.463	16.4782	4.38216	0.896497
U54-HRA-058	Old	217	Astrocytes Positive Classification	322.564	15.589	13.8013	4.88259
U54-HRA-058	Old	221	Microglia Positive Classification	246.226	11.4239	1.90827	0.059432
U54-HRA-058	Old	223	Microglia Positive Classification	476.593	18.9087	0.091191	0.145561
U54-HRA-058	Old	223	Oligodendrocytes Positive Classification	476.593	18.9087	0.091191	0.145561
U54-HRA-058	Old	228	Oligodendrocytes Positive Classification	434.737	30.2814	1.206	0.097308
U54-HRA-058	Old	229	Astrocytes Positive Classification	309.196	23.8017	4.05268	1.55638
U54-HRA-058	Old	231	Oligodendrocytes Positive Classification	306.444	30.6176	0.726115	0.725444
U54-HRA-058	Old	236	Oligodendrocytes Positive Classification	362.918	21.6563	0	0.024809
U54-HRA-058	Old	238	Microglia Positive Classification	439.751	11.9699	0.305875	0.156876
U54-HRA-058	Old	242	Oligodendrocytes Positive Classification	440.16	19.2142	0.015368	0.098642
U54-HRA-058	Old	244	Endothelial Cells Positive Classification	254.883	13.5934	0	0.00613
U54-HRA-058	Old	245	Oligodendrocytes Positive Classification	492.311	30.1607	0	0.019205
U54-HRA-058	Old	256	Astrocytes Positive Classification	261.936	12.1296	0.265566	0.634659
U54-HRA-058	Old	258	Oligodendrocytes Positive Classification	495.113	33.5567	0	0.049775
U54-HRA-058	Old	259	Microglia Positive Classification	356.273	13.672	0	0.157198
U54-HRA-058	Old	262	Oligodendrocytes Positive Classification	375.023	31.3148	0.094649	0.223153
U54-HRA-058	Old	266	Endothelial Cells Positive Classification	372.326	8.9375	0	0.867097
U54-HRA-058	Old	268	Oligodendrocytes Positive Classification	412.123	26.9112	0.523726	0.19051
U54-HRA-058	Old	272	Astrocytes Positive Classification	350.933	11.7701	0.02054	0.539749
U54-HRA-058	Old	274	Astrocytes Positive Classification	379.97	11.2514	0.982414	0.795763
U54-HRA-058	Old	278	Microglia Positive Classification	269.842	11.9133	0	0.124187
U54-HRA-058	Old	281	Oligodendrocytes Positive Classification	372.006	22.5716	0.35971	0.376734
U54-HRA-058	Old	283	Microglia Positive Classification	321.695	15.4574	0	0.004379
U54-HRA-058	Old	284	Endothelial Cells Positive Classification	323.144	18.3436	1.59291	2.49609
U54-HRA-058	Old	286	Microglia Positive Classification	419.555	17.9049	0	0.099559
U54-HRA-058	Old	287	Endothelial Cells Positive Classification	247.285	8.2439	0.765064	1.34449
U54-HRA-058	Old	288	Microglia Positive Classification	332.463	20.1907	0.018781	0.011115
U54-HRA-058	Old	290	Endothelial Cells Positive Classification	424.365	25.8114	0	0.045527
U54-HRA-058	Old	291	Microglia Positive Classification	286.226	16.1071	0	0.005333
U54-HRA-058	Old	293	Microglia Positive Classification	263.832	14.9874	0	0.05711
U54-HRA-058	Old	295	Oligodendrocytes Positive Classification	450.655	18.6264	0	0.081873
U54-HRA-058	Old	296	Oligodendrocytes Positive Classification	389.789	12.5364	0.228644	0.322007
U54-HRA-058	Old	298	Astrocytes Positive Classification	260.975	15.7009	0	0.198817
U54-HRA-058	Old	298	Endothelial Cells Positive Classification	260.975	15.7009	0	0.198817
U54-HRA-058	Old	301	Endothelial Cells Positive Classification	275.854	7.33121	0.003354	0.140302
U54-HRA-058	Old	302	Astrocytes Positive Classification	266.096	11.2022	0	0.001266
U54-HRA-058	Old	302	Endothelial Cells Positive Classification	266.096	11.2022	0	0.001266
U54-HRA-058	Old	304	Oligodendrocytes Positive Classification	442.658	37.3907	0.011727	0.169834
U54-HRA-058	Old	306	Oligodendrocytes Positive Classification	428.31	21.9129	2.15608	2.21858
U54-HRA-058	Old	311	Oligodendrocytes Positive Classification	510.451	15.8223	1.12827	2.45095
U54-HRA-058	Old	315	Microglia Positive Classification	289.935	15.6073	2.96395	1.58297
U54-HRA-058	Old	318	Oligodendrocytes Positive Classification	385.922	19.808	3.54893	3.30404
U54-HRA-058	Old	319	Microglia Positive Classification	264.315	15.5498	0	0.14146
U54-HRA-058	Old	326	Oligodendrocytes Positive Classification	316.449	15.4195	3.42636	1.3455
U54-HRA-058	Old	330	Microglia Positive Classification	288.963	16.404	0.004272	0.044272
U54-HRA-058	Old	334	Oligodendrocytes Positive Classification	482.636	14.3125	1.21179	0.136021
U54-HRA-058	Old	342	Oligodendrocytes Positive Classification	473.583	16.233	0	0.234983
U54-HRA-058	Old	346	Oligodendrocytes Positive Classification	325.837	19.6568	2.32738	2.15667
U54-HRA-058	Old	352	Oligodendrocytes Positive Classification	372.945	25.2985	0.033441	0.175836
U54-HRA-058	Old	356	Microglia Positive Classification	378.182	15.8004	0	0.194733
U54-HRA-058	Old	358	Microglia Positive Classification	517.038	17.8355	0.051601	0.330961
U54-HRA-058	Old	358	Oligodendrocytes Positive Classification	517.038	17.8355	0.051601	0.330961
U54-HRA-058	Old	362	Endothelial Cells Positive Classification	242.54	10.3598	1.70322	0.248994
U54-HRA-058	Old	364	Endothelial Cells Positive Classification	280.581	15.3226	0.153782	0.064706
U54-HRA-058	Old	366	Microglia Positive Classification	429.495	11.0015	0.208239	0.656503
U54-HRA-058	Old	367	Microglia Positive Classification	276.709	11.2329	0	0.20672
U54-HRA-058	Old	368	Microglia Positive Classification	299.32	19.883	1.2669	0.399771
U54-HRA-058	Old	374	Astrocytes Positive Classification	409.367	60.4448	0.50367	0.834673
U54-HRA-058	Old	376	Microglia Positive Classification	323.389	19.3065	0.246291	0.259644
U54-HRA-058	Old	377	Astrocytes Positive Classification	288.152	9.81385	1.31418	0.993487
U54-HRA-058	Old	383	Astrocytes Positive Classification	342.861	52.1526	9.5293	4.40794
U54-HRA-058	Old	386	Microglia Positive Classification	532.513	33.418	0.559205	1.4261
U54-HRA-058	Old	390	Endothelial Cells Positive Classification	392.776	17.5918	0.924749	7.2291
U54-HRA-058	Old	392	Microglia Positive Classification	457.979	11.7326	1.24101	8.80293
U54-HRA-058	Old	392	Endothelial Cells Positive Classification	457.979	11.7326	1.24101	8.80293
U54-HRA-058	Old	393	Endothelial Cells Positive Classification	373.824	9.9016	1.94941	6.98924
U54-HRA-058	Old	397	Microglia Positive Classification	235.484	8.80892	0.172979	0.634257
U54-HRA-058	Old	401	Endothelial Cells Positive Classification	434.003	48.462	17.6485	17.2789
U54-HRA-058	Old	403	Oligodendrocytes Positive Classification	473.767	16.7793	0.521225	0.730416
U54-HRA-058	Old	404	Endothelial Cells Positive Classification	422.644	7.4564	0.060156	5.15428
U54-HRA-058	Old	406	Oligodendrocytes Positive Classification	498.427	26.4465	29.2723	37.8223
U54-HRA-058	Old	406	Endothelial Cells Positive Classification	498.427	26.4465	29.2723	37.8223
U54-HRA-058	Old	407	Oligodendrocytes Positive Classification	465.745	19.0287	3.88281	0.772982
U54-HRA-058	Old	409	Endothelial Cells Positive Classification	318.228	9.00752	7.44987	0.609137
U54-HRA-058	Old	410	Endothelial Cells Positive Classification	444.296	26.5534	10.373	8.40204
U54-HRA-058	Old	411	Microglia Positive Classification	340.822	9.4807	0	1.67315
U54-HRA-058	Old	411	Endothelial Cells Positive Classification	340.822	9.4807	0	1.67315
U54-HRA-058	Old	412	Microglia Positive Classification	378.175	15.4243	0.164059	0.455676
U54-HRA-058	Old	412	Endothelial Cells Positive Classification	378.175	15.4243	0.164059	0.455676
U54-HRA-058	Old	413	Endothelial Cells Positive Classification	284.428	7.74038	0.02209	2.85217
U54-HRA-058	Old	416	Microglia Positive Classification	413.376	9.78783	0	0.106134
U54-HRA-058	Old	419	Oligodendrocytes Positive Classification	437.846	14.7402	0.195645	0.454691
U54-HRA-058	Old	424	Astrocytes Positive Classification	252.037	12.486	0.76015	0.398501
U54-HRA-058	Old	425	Astrocytes Positive Classification	247.374	12.0946	1.09855	0.592071
U54-HRA-058	Old	427	Microglia Positive Classification	488.817	17.0946	0.171662	0.17609
U54-HRA-058	Old	427	Oligodendrocytes Positive Classification	488.817	17.0946	0.171662	0.17609
U54-HRA-058	Old	428	Oligodendrocytes Positive Classification	497.982	18.1544	0	0.190995
U54-HRA-058	Old	430	Oligodendrocytes Positive Classification	348.991	20.5982	1.72533	0.729603
U54-HRA-058	Old	439	Oligodendrocytes Positive Classification	495.839	30.3949	0.768595	0.311295
U54-HRA-058	Old	440	Oligodendrocytes Positive Classification	504.791	34.7212	0.100704	0.436925
U54-HRA-058	Old	441	Oligodendrocytes Positive Classification	517.483	24.2526	0.230426	0.429026
U54-HRA-058	Old	443	Microglia Positive Classification	491.223	17.5752	9.62764	2.10079
U54-HRA-058	Old	447	Microglia Positive Classification	267.181	11.2512	0	0.090909
U54-HRA-058	Old	449	Oligodendrocytes Positive Classification	394.355	14.158	0.047326	0.340681
U54-HRA-058	Old	451	Microglia Positive Classification	242.427	13.852	0.566832	1.78878
U54-HRA-058	Old	455	Microglia Positive Classification	240.298	13.0433	0	0.167581
U54-HRA-058	Old	456	Microglia Positive Classification	232.55	42.3522	0.16709	0.185515
U54-HRA-058	Old	459	Microglia Positive Classification	350.84	12.0171	0	0.182415
U54-HRA-058	Old	460	Oligodendrocytes Positive Classification	363.547	52.6177	0.306074	1.01697
U54-HRA-058	Old	462	Oligodendrocytes Positive Classification	393.36	64.4265	0.70431	0.350819
U54-HRA-058	Old	463	Microglia Positive Classification	241.48	25.0942	0.9683	0.461816
U54-HRA-058	Old	469	Astrocytes Positive Classification	350.511	21.7735	0.789091	1.52982
U54-HRA-058	Old	469	Endothelial Cells Positive Classification	350.511	21.7735	0.789091	1.52982
U54-HRA-058	Old	470	Oligodendrocytes Positive Classification	347.314	13.1425	0.123656	0.160974
U54-HRA-058	Old	472	Oligodendrocytes Positive Classification	310.754	20.9353	0.473591	2.18819
U54-HRA-058	Old	473	Oligodendrocytes Positive Classification	571.115	22.9663	0.51098	0.308073
U54-HRA-058	Old	477	Oligodendrocytes Positive Classification	355.997	31.4784	0	0.132053
U54-HRA-058	Old	478	Astrocytes Positive Classification	322.119	10.7763	0.593636	1.08503
U54-HRA-058	Old	479	Oligodendrocytes Positive Classification	285.196	22.6291	0.008587	0.574637
U54-HRA-058	Old	479	Endothelial Cells Positive Classification	285.196	22.6291	0.008587	0.574637
U54-HRA-058	Old	480	Oligodendrocytes Positive Classification	362.653	15.2003	0	0.035354
U54-HRA-058	Old	485	Oligodendrocytes Positive Classification	377.294	15.3723	0.010638	0.247872
U54-HRA-058	Old	486	Microglia Positive Classification	245.529	8.32159	0	0.075639
U54-HRA-058	Old	486	Oligodendrocytes Positive Classification	245.529	8.32159	0	0.075639
U54-HRA-058	Old	487	Endothelial Cells Positive Classification	250.421	7.74306	0.033105	0.127283
U54-HRA-058	Old	490	Microglia Positive Classification	286.912	16.6037	0	0.161111
U54-HRA-058	Old	492	Microglia Positive Classification	452.838	43.6448	0.48871	0.564868
U54-HRA-058	Old	492	Endothelial Cells Positive Classification	452.838	43.6448	0.48871	0.564868
U54-HRA-058	Old	495	Astrocytes Positive Classification	460.405	24.2398	1.63674	1.59613
U54-HRA-058	Old	496	Oligodendrocytes Positive Classification	334.315	22.3903	0.592976	0.462841
U54-HRA-058	Old	502	Astrocytes Positive Classification	242.249	10.4392	0.006067	0.331648
U54-HRA-058	Old	502	Microglia Positive Classification	242.249	10.4392	0.006067	0.331648
U54-HRA-058	Old	504	Astrocytes Positive Classification	266.519	32.7003	0.993236	3.14724
U54-HRA-058	Old	504	Endothelial Cells Positive Classification	266.519	32.7003	0.993236	3.14724
U54-HRA-058	Old	508	Oligodendrocytes Positive Classification	439.519	22.366	0	0.033708
U54-HRA-058	Old	514	Oligodendrocytes Positive Classification	241.403	17.045	0	0.066926
U54-HRA-058	Old	515	Oligodendrocytes Positive Classification	464.665	21.3768	0.253621	0.856854
U54-HRA-058	Old	518	Microglia Positive Classification	380.305	14.0337	0.334719	0.652807
U54-HRA-058	Old	521	Microglia Positive Classification	255.875	31.384	0.033758	0.172925
U54-HRA-058	Old	523	Oligodendrocytes Positive Classification	372.991	8.6164	0.046418	0.207198
U54-HRA-058	Old	525	Microglia Positive Classification	402.975	13.7092	0.017798	0.162252
U54-HRA-058	Old	527	Oligodendrocytes Positive Classification	357.338	38.963	0.169136	0.913132
U54-HRA-058	Old	528	Microglia Positive Classification	408.208	11.0567	0.035568	0.052668
U54-HRA-058	Old	530	Oligodendrocytes Positive Classification	520.335	26.6592	0.023349	0.149772
U54-HRA-058	Old	532	Astrocytes Positive Classification	355.041	34.1822	0.545363	0.976391
U54-HRA-058	Old	538	Oligodendrocytes Positive Classification	428.312	14.2942	2.22271	1.42128
U54-HRA-058	Old	542	Endothelial Cells Positive Classification	288.566	14.7105	0	3.12079
U54-HRA-058	Old	547	Oligodendrocytes Positive Classification	423.379	20.8047	0.037736	0.270173
U54-HRA-058	Old	551	Astrocytes Positive Classification	251.358	8.89494	0	0.088504
U54-HRA-058	Old	556	Oligodendrocytes Positive Classification	432.893	15.3595	0.027653	0.076391
U54-HRA-058	Old	557	Endothelial Cells Positive Classification	335.354	30.0196	0.033545	0.274011
U54-HRA-058	Old	560	Oligodendrocytes Positive Classification	382.556	15.5723	1.11033	0.644649
U54-HRA-058	Old	561	Astrocytes Positive Classification	307.732	15.8386	0.078274	0.175567
U54-HRA-058	Old	564	Oligodendrocytes Positive Classification	388.477	14.6421	0.198507	0.635901
U54-HRA-058	Old	567	Oligodendrocytes Positive Classification	415.092	30.3498	0.100075	0.039503
U54-HRA-058	Old	569	Microglia Positive Classification	379.871	14.0646	0	0.030348
U54-HRA-058	Old	571	Oligodendrocytes Positive Classification	410.439	17.5015	0.065753	0.043836
U54-HRA-058	Old	574	Oligodendrocytes Positive Classification	403.116	20.6086	0.7848	1.13377
U54-HRA-058	Old	575	Oligodendrocytes Positive Classification	457.734	10.8701	0	0.124746
U54-HRA-058	Old	576	Oligodendrocytes Positive Classification	411.072	19.2305	0	0.037606
U54-HRA-058	Old	578	Oligodendrocytes Positive Classification	414.243	14.1562	0	0.139797
U54-HRA-058	Old	580	Oligodendrocytes Positive Classification	571	19.0752	0.024938	0.221446
U54-HRA-058	Old	581	Microglia Positive Classification	239.518	10.7803	0.013629	0.885125
U54-HRA-058	Old	582	Endothelial Cells Positive Classification	315.315	16.9312	0.121582	0.476562
U54-HRA-058	Old	584	Oligodendrocytes Positive Classification	414.472	10.8503	0.647683	0.311454
U54-HRA-058	Old	589	Oligodendrocytes Positive Classification	504.617	19.9398	0.600524	0.618533
U54-HRA-058	Old	591	Oligodendrocytes Positive Classification	344.927	11.3665	0.964985	0.876558
U54-HRA-058	Old	593	Microglia Positive Classification	381.454	10.8722	0.190728	0.115673
U54-HRA-058	Old	597	Oligodendrocytes Positive Classification	382.878	11.5978	0.291005	0.506283
U54-HRA-058	Old	602	Oligodendrocytes Positive Classification	372.529	21.0777	0.089964	0.372966
U54-HRA-058	Old	603	Astrocytes Positive Classification	243.84	10.3491	6.54813	2.59188
U54-HRA-058	Old	604	Oligodendrocytes Positive Classification	569.73	22.3248	0.195513	1.19952
U54-HRA-058	Old	607	Microglia Positive Classification	357.446	12.6845	0.068223	0.314103
U54-HRA-058	Old	608	Microglia Positive Classification	516.515	24.4357	0.725659	1.07159
U54-HRA-058	Old	609	Microglia Positive Classification	348.863	14.4088	0.064024	0.895906
U54-HRA-058	Old	609	Oligodendrocytes Positive Classification	348.863	14.4088	0.064024	0.895906
U54-HRA-058	Old	610	Microglia Positive Classification	275.86	10.6268	0.583887	0.224252
U54-HRA-058	Old	611	Microglia Positive Classification	330.95	14.4731	0	0.188052
U54-HRA-058	Old	612	Endothelial Cells Positive Classification	365.438	8.64195	2.43616	8.32
U54-HRA-058	Old	613	Endothelial Cells Positive Classification	365.612	10.1444	0.098865	2.58609
U54-HRA-058	Old	614	Endothelial Cells Positive Classification	309.567	17.0333	0.034843	2.38589
U54-HRA-058	Old	616	Astrocytes Positive Classification	421.364	10.8693	0.494155	0.602196
U54-HRA-058	Old	617	Endothelial Cells Positive Classification	390.128	16.0783	0.538534	1.00898
U54-HRA-058	Old	618	Oligodendrocytes Positive Classification	311.192	13.1447	0.064989	0.532682
U54-HRA-058	Old	619	Astrocytes Positive Classification	235.599	17.1105	1.16967	0.689481
U54-HRA-058	Old	623	Oligodendrocytes Positive Classification	476.501	18.3231	0.714515	0.646435
U54-HRA-058	Old	624	Oligodendrocytes Positive Classification	400.811	15.1694	4.23467	1.29796
U54-HRA-058	Old	626	Oligodendrocytes Positive Classification	451.111	27.6543	0	0.426009
U54-HRA-058	Old	628	Oligodendrocytes Positive Classification	503.042	22.1551	2.00741	1.12336
U54-HRA-058	Old	630	Microglia Positive Classification	363.835	11.0633	0.200709	0.399645
U54-HRA-058	Old	631	Oligodendrocytes Positive Classification	376.745	29.595	1.4008	0.427568
U54-HRA-058	Old	634	Microglia Positive Classification	450.665	16.5932	0.012721	0.155384
U54-HRA-058	Old	636	Astrocytes Positive Classification	242.043	9.87043	0	0.1402
U54-HRA-058	Old	637	Astrocytes Positive Classification	412.708	10.6007	0.13625	0.933668
U54-HRA-058	Old	640	Microglia Positive Classification	314.476	10.9771	0.290356	0.208595
U54-HRA-058	Old	641	Oligodendrocytes Positive Classification	533.266	37.4984	0.006098	0.118902
U54-HRA-058	Old	644	Oligodendrocytes Positive Classification	543.484	19.8721	0.805556	0.565245
U54-HRA-058	Old	651	Astrocytes Positive Classification	356.311	10.9041	0.068267	0.774194
U54-HRA-058	Old	656	Endothelial Cells Positive Classification	398.706	12.1481	0.028604	0.809497
U54-HRA-058	Old	659	Oligodendrocytes Positive Classification	402.287	13.2939	0.896732	4.97211
U54-HRA-058	Old	661	Oligodendrocytes Positive Classification	450.534	21.3079	2.02819	0.678046
U54-HRA-058	Old	662	Microglia Positive Classification	324.363	11.9287	0	0.511384
U54-HRA-058	Old	663	Oligodendrocytes Positive Classification	508.904	32.2375	0.049781	0.272401
U54-HRA-058	Old	664	Oligodendrocytes Positive Classification	422.495	16.7582	0.190324	2.9719
U54-HRA-058	Old	666	Oligodendrocytes Positive Classification	444.926	14.5496	0.207889	0.486141
U54-HRA-058	Old	667	Astrocytes Positive Classification	271.794	48.862	0.316493	0.722883
U54-HRA-058	Old	668	Oligodendrocytes Positive Classification	520.392	28.5313	0.732807	1.15971
U54-HRA-058	Old	669	Neurons Positive Classification	253.834	55.8069	3.5541	4.03607
U54-HRA-058	Old	670	Oligodendrocytes Positive Classification	463.614	18.6801	0.827659	4.60109
U54-HRA-058	Old	672	Oligodendrocytes Positive Classification	466.243	21.0992	0.856139	1.17197
U54-HRA-058	Old	673	Microglia Positive Classification	297.754	100.754	0.784977	6.00657
U54-HRA-058	Old	673	Oligodendrocytes Positive Classification	297.754	100.754	0.784977	6.00657
U54-HRA-058	Old	676	Oligodendrocytes Positive Classification	302.97	23.162	3.08719	3.81682
U54-HRA-058	Old	677	Microglia Positive Classification	264.089	16.0469	0.012987	0.305195
U54-HRA-058	Old	680	Oligodendrocytes Positive Classification	472.589	21.5864	0.430102	1.84896
U54-HRA-058	Old	682	Oligodendrocytes Positive Classification	529.241	19.0969	0.125297	0.723632
U54-HRA-058	Old	683	Oligodendrocytes Positive Classification	515.906	17.4436	0.012326	0.582903
U54-HRA-058	Old	684	Astrocytes Positive Classification	355.619	15.7528	4.60925	1.93576
U54-HRA-058	Old	685	Oligodendrocytes Positive Classification	540.373	48.7723	1.63184	4.97286
U54-HRA-058	Old	686	Oligodendrocytes Positive Classification	343.598	22.4699	0.106454	0.767804
U54-HRA-058	Old	687	Oligodendrocytes Positive Classification	515.278	23.4316	0.001047	0.540823
U54-HRA-058	Old	688	Oligodendrocytes Positive Classification	480.841	18.5678	0.845356	2.31919
U54-HRA-058	Old	689	Astrocytes Positive Classification	435.055	12.7978	2.18639	1.76649
U54-HRA-058	Old	690	Endothelial Cells Positive Classification	384.499	11.6771	0.459256	5.40068
U54-HRA-058	Old	693	Astrocytes Positive Classification	405.382	38.8344	1.51954	5.37479
U54-HRA-058	Old	696	Microglia Positive Classification	266.52	15.4837	0.22988	1.45617
U54-HRA-058	Old	698	Oligodendrocytes Positive Classification	428.671	16.6971	0.969225	1.70939
U54-HRA-058	Old	699	Astrocytes Positive Classification	304.509	10.9716	10.1388	2.77717
U54-HRA-058	Old	702	Oligodendrocytes Positive Classification	503.559	16.7619	0.688147	0.487145
U54-HRA-058	Old	704	Oligodendrocytes Positive Classification	538.678	21.0311	0.090947	3.86877
U54-HRA-058	Old	706	Oligodendrocytes Positive Classification	366.241	11.6967	0.336048	1.02161
U54-HRA-058	Old	707	Oligodendrocytes Positive Classification	571.043	18.4972	0.058974	1.71501
U54-HRA-058	Old	708	Oligodendrocytes Positive Classification	405.301	16.8048	0.374146	0.310732
U54-HRA-058	Old	710	Oligodendrocytes Positive Classification	433.768	17.2416	0.060319	0.396137
U54-HRA-058	Old	712	Oligodendrocytes Positive Classification	547.365	25.4211	0.078203	0.956323
U54-HRA-058	Old	714	Microglia Positive Classification	466.572	14.4315	0.418752	0.520187
U54-HRA-058	Old	715	Oligodendrocytes Positive Classification	423.19	44.7461	0.09326	0.557013
U54-HRA-058	Old	716	Neurons Positive Classification	361.889	17.4182	0.119077	1.32201
U54-HRA-058	Old	716	Oligodendrocytes Positive Classification	361.889	17.4182	0.119077	1.32201
U54-HRA-058	Old	717	Microglia Positive Classification	295.964	12.7	0	0.202392
U54-HRA-058	Old	718	Microglia Positive Classification	486.824	16.0935	0.083333	0.671759
U54-HRA-058	Old	719	Astrocytes Positive Classification	363.498	13.427	0.53165	0.634951
U54-HRA-058	Old	725	Oligodendrocytes Positive Classification	360.432	28.3303	0.390634	1.04381
U54-HRA-058	Old	728	Oligodendrocytes Positive Classification	429.866	16.3021	0.225163	1.72061
U54-HRA-058	Old	729	Microglia Positive Classification	604.401	30.5545	0.088004	3.29921
U54-HRA-058	Old	734	Microglia Positive Classification	323.557	17.1407	0	0.234568
U54-HRA-058	Old	735	Oligodendrocytes Positive Classification	469.998	15.2094	0.002547	0.281834
U54-HRA-058	Old	743	Astrocytes Positive Classification	231.358	7.7	0.100351	0.246275
U54-HRA-058	Old	747	Microglia Positive Classification	414.123	15.9349	0.109693	0.339082
U54-HRA-058	Old	750	Oligodendrocytes Positive Classification	498.219	22.4981	0.034256	0.253404
U54-HRA-058	Old	751	Microglia Positive Classification	589.758	16.6861	0.183233	1.16201
U54-HRA-058	Old	751	Endothelial Cells Positive Classification	589.758	16.6861	0.183233	1.16201
U54-HRA-058	Old	759	Astrocytes Positive Classification	231.369	9.18462	7.59132	1.43515
U54-HRA-058	Old	760	Microglia Positive Classification	357.537	21.686	0.765169	1.00695
U54-HRA-058	Old	761	Oligodendrocytes Positive Classification	355.014	21.7336	0.315512	0.752936
U54-HRA-058	Old	765	Oligodendrocytes Positive Classification	471.757	12.875	0.93854	0.665493
U54-HRA-058	Old	766	Endothelial Cells Positive Classification	434.125	8.59702	0.649356	4.93935
U54-HRA-058	Old	767	Oligodendrocytes Positive Classification	334.52	9.44364	0.475667	11.9199
U54-HRA-058	Old	767	Endothelial Cells Positive Classification	334.52	9.44364	0.475667	11.9199
U54-HRA-058	Old	768	Microglia Positive Classification	352.325	9.59001	7.31001	5.67861
U54-HRA-058	Old	768	Endothelial Cells Positive Classification	352.325	9.59001	7.31001	5.67861
U54-HRA-058	Old	770	Endothelial Cells Positive Classification	276.177	6.68403	4.77576	3.01515
U54-HRA-058	Old	771	Astrocytes Positive Classification	228.492	12.1474	1.28634	0.710903
U54-HRA-058	Old	771	Microglia Positive Classification	228.492	12.1474	1.28634	0.710903
U54-HRA-058	Old	771	Endothelial Cells Positive Classification	228.492	12.1474	1.28634	0.710903
U54-HRA-058	Old	775	Neurons Positive Classification	319.704	73.3741	1.58505	6.50945
U54-HRA-058	Old	777	Astrocytes Positive Classification	339.497	11.6337	0.998966	0.629566
U54-HRA-058	Old	780	Microglia Positive Classification	475.506	9.81804	0.111951	0.360691
U54-HRA-058	Old	782	Microglia Positive Classification	303.554	9.54701	0.018511	0.578574
U54-HRA-058	Old	785	Oligodendrocytes Positive Classification	483.381	33.9584	0.333218	0.241618
U54-HRA-058	Old	786	Oligodendrocytes Positive Classification	430.839	11.4694	1.09233	2.9735
U54-HRA-058	Old	796	Oligodendrocytes Positive Classification	344.292	10.7143	0.266865	1.28553
U54-HRA-058	Old	798	Microglia Positive Classification	462.938	7.54958	0.040336	0.621849
U54-HRA-058	Old	799	Oligodendrocytes Positive Classification	490.015	24.3989	39.9422	19.0434
U54-HRA-058	Old	799	Endothelial Cells Positive Classification	490.015	24.3989	39.9422	19.0434
U54-HRA-058	Old	801	Astrocytes Positive Classification	231.195	10.1526	0.192652	0.706541
U54-HRA-058	Old	802	Astrocytes Positive Classification	290.805	18.859	1.22303	3.0895
U54-HRA-058	Old	803	Microglia Positive Classification	432.147	12.7152	1.13521	1.17236
U54-HRA-058	Old	804	Oligodendrocytes Positive Classification	366.013	13.8205	1.09283	4.08528
U54-HRA-058	Old	804	Endothelial Cells Positive Classification	366.013	13.8205	1.09283	4.08528
U54-HRA-058	Old	806	Astrocytes Positive Classification	331.367	10.3471	1.13218	1.53153
U54-HRA-058	Old	810	Microglia Positive Classification	284.845	11.8041	0.010401	0.064884
U54-HRA-058	Old	811	Astrocytes Positive Classification	457.557	11.293	0	0.069235
U54-HRA-058	Old	811	Oligodendrocytes Positive Classification	457.557	11.293	0	0.069235
U54-HRA-058	Old	812	Oligodendrocytes Positive Classification	286.908	14.2762	0.196336	0.620072
U54-HRA-058	Old	815	Oligodendrocytes Positive Classification	221.422	14.4778	3.57504	4.4575
U54-HRA-058	Old	816	Microglia Positive Classification	553.578	14.5973	0	0.149877
U54-HRA-058	Old	816	Oligodendrocytes Positive Classification	553.578	14.5973	0	0.149877
U54-HRA-058	Old	821	Oligodendrocytes Positive Classification	530.112	21.6119	0.085159	0.388944
U54-HRA-058	Old	823	Oligodendrocytes Positive Classification	403.47	28.2358	0.846058	1.59046
U54-HRA-058	Old	824	Oligodendrocytes Positive Classification	352.068	9.99704	0.237925	0.522528
U54-HRA-058	Old	826	Oligodendrocytes Positive Classification	512.417	15.6996	2.55588	2.22417
U54-HRA-058	Old	837	Endothelial Cells Positive Classification	230.617	15.8617	0.003495	0.598952
U54-HRA-058	Old	844	Microglia Positive Classification	331.928	10.5668	0	0.464123
U54-HRA-058	Old	846	Astrocytes Positive Classification	276.451	16.3413	1.44781	0.227936
U54-HRA-058	Old	847	Astrocytes Positive Classification	367.838	18.1597	2.92017	2.54207
U54-HRA-058	Old	847	Endothelial Cells Positive Classification	367.838	18.1597	2.92017	2.54207
U54-HRA-058	Old	848	Endothelial Cells Positive Classification	377.4	41.0669	0.304646	5.85495
U54-HRA-058	Old	850	Microglia Positive Classification	258.03	16.4828	0.479738	1.22501
U54-HRA-058	Old	851	Oligodendrocytes Positive Classification	354.768	46.6345	0.011642	0.281081
U54-HRA-058	Old	854	Oligodendrocytes Positive Classification	398.791	15.7436	0.079763	0.425984
U54-HRA-058	Old	859	Oligodendrocytes Positive Classification	421.62	17.711	0.539786	1.08422
U54-HRA-058	Old	861	Astrocytes Positive Classification	235.671	8.84247	0	0.327586
U54-HRA-058	Old	864	Astrocytes Positive Classification	230.707	13.7603	0.005607	1.40008
U54-HRA-058	Old	864	Microglia Positive Classification	230.707	13.7603	0.005607	1.40008
U54-HRA-058	Old	864	Endothelial Cells Positive Classification	230.707	13.7603	0.005607	1.40008
U54-HRA-058	Old	867	Microglia Positive Classification	251.478	3.08696	0	0.00533
U54-HRA-058	Old	868	Microglia Positive Classification	347.447	17.4424	0.31162	0.280659
U54-HRA-058	Old	869	Oligodendrocytes Positive Classification	355.708	17.2387	0.805134	1.11605
U54-HRA-058	Old	870	Oligodendrocytes Positive Classification	460.163	16.1597	0.387438	1.18347
U54-HRA-058	Old	872	Microglia Positive Classification	269.187	8.27332	0.003038	0.126266
U54-HRA-058	Old	873	Oligodendrocytes Positive Classification	400.062	10.2781	0.075493	0.288955
U54-HRA-058	Old	874	Microglia Positive Classification	331.919	17.4573	0.037123	0.323086
U54-HRA-058	Old	875	Astrocytes Positive Classification	500.942	12.7095	1.74641	1.52153
U54-HRA-058	Old	875	Oligodendrocytes Positive Classification	500.942	12.7095	1.74641	1.52153
U54-HRA-058	Old	876	Oligodendrocytes Positive Classification	405.356	22.0625	0	0.042857
U54-HRA-058	Old	877	Oligodendrocytes Positive Classification	423.952	24.7935	0.823529	0.004685
U54-HRA-058	Old	879	Oligodendrocytes Positive Classification	410.049	33.6648	0	0
U54-HRA-058	Old	880	Oligodendrocytes Positive Classification	431.178	16.4717	0.086919	0.222412
U54-HRA-058	Old	881	Microglia Positive Classification	243.719	11.5663	0.04599	0.094784
U54-HRA-058	Old	882	Oligodendrocytes Positive Classification	363.99	17.8972	0.112892	0.032398
U54-HRA-058	Old	883	Microglia Positive Classification	285.725	24.5963	0.319496	0.481468
U54-HRA-058	Old	884	Endothelial Cells Positive Classification	273.164	10.0355	0.175662	0.974542
U54-HRA-058	Old	886	Astrocytes Positive Classification	303.072	29.4	1.92025	0.255091
U54-HRA-058	Old	886	Endothelial Cells Positive Classification	303.072	29.4	1.92025	0.255091
U54-HRA-058	Old	888	Oligodendrocytes Positive Classification	391.18	16.7733	1.25529	0.04471
U54-HRA-058	Old	889	Endothelial Cells Positive Classification	240.494	4.01266	0	2.25877
U54-HRA-058	Old	894	Oligodendrocytes Positive Classification	362.639	11.9366	0.069307	0.071697
U54-HRA-058	Old	899	Astrocytes Positive Classification	341.682	14.4818	0.023008	0.073024
U54-HRA-058	Old	900	Oligodendrocytes Positive Classification	360.501	13.1212	1.13541	0.481244
U54-HRA-058	Old	901	Astrocytes Positive Classification	288.223	6.50232	0.579797	0.038583
U54-HRA-058	Old	901	Microglia Positive Classification	288.223	6.50232	0.579797	0.038583
U54-HRA-058	Old	902	Microglia Positive Classification	291.552	10.1897	0.022096	0.035354
U54-HRA-058	Old	904	Endothelial Cells Positive Classification	345.703	24.2949	0.678117	2.20674
U54-HRA-058	Old	905	Endothelial Cells Positive Classification	362.893	30.4685	0.037109	1.27214
U54-HRA-058	Old	907	Microglia Positive Classification	329.865	17.6931	0.223852	0.087611
U54-HRA-058	Old	909	Oligodendrocytes Positive Classification	338.252	22.4744	0.520994	0.235136
U54-HRA-058	Old	910	Oligodendrocytes Positive Classification	416.556	17.669	3.08547	0.016453
U54-HRA-058	Old	912	Microglia Positive Classification	370.638	21.2345	0.675399	1.12332
U54-HRA-058	Old	912	Endothelial Cells Positive Classification	370.638	21.2345	0.675399	1.12332
U54-HRA-058	Old	914	Microglia Positive Classification	619.89	60.2942	0.625739	0.060482
U54-HRA-058	Old	914	Oligodendrocytes Positive Classification	619.89	60.2942	0.625739	0.060482
U54-HRA-058	Old	917	Astrocytes Positive Classification	280.405	20.6329	9.26352	0.459561
U54-HRA-058	Old	922	Oligodendrocytes Positive Classification	334.964	18.6884	0.390287	0.005241
U54-HRA-058	Old	923	Oligodendrocytes Positive Classification	327.443	9.7557	0.020664	0.028117
U54-HRA-058	Old	928	Oligodendrocytes Positive Classification	425.251	13.2189	0.03281	0
U54-HRA-058	Old	929	Oligodendrocytes Positive Classification	415.168	12.1792	0	0.009238
U54-HRA-058	Old	934	Microglia Positive Classification	226.614	22.6591	4.22657	0.170225
U54-HRA-058	Old	938	Astrocytes Positive Classification	266.71	3.69355	0.060628	0.062793
U54-HRA-058	Old	938	Endothelial Cells Positive Classification	266.71	3.69355	0.060628	0.062793
U54-HRA-058	Old	939	Oligodendrocytes Positive Classification	405.824	9.42381	0.01785	1.01582
U54-HRA-058	Old	940	Endothelial Cells Positive Classification	238.661	22.8333	0.004966	1.66853
U54-HRA-058	Old	942	Oligodendrocytes Positive Classification	402.841	30.9867	0	0.933237
U54-HRA-058	Old	943	Astrocytes Positive Classification	286.377	11.3232	1.7669	6.71044
U54-HRA-058	Old	945	Oligodendrocytes Positive Classification	473.426	25.4116	1.49558	5.75053
U54-HRA-058	Old	946	Astrocytes Positive Classification	504.133	13.0514	0.682669	3.33708
U54-HRA-058	Old	946	Oligodendrocytes Positive Classification	504.133	13.0514	0.682669	3.33708
U54-HRA-058	Old	947	Oligodendrocytes Positive Classification	384.416	18.6316	0	0.702041
U54-HRA-058	Old	948	Oligodendrocytes Positive Classification	452.55	18.8171	0	1.08457
U54-HRA-058	Old	949	Oligodendrocytes Positive Classification	426.154	17.4461	0.617138	3.73109
U54-HRA-058	Old	952	Oligodendrocytes Positive Classification	444.082	17.1703	0.904277	2.00883
U54-HRA-058	Old	953	Oligodendrocytes Positive Classification	467.276	14.5136	0.280355	2.42921
U54-HRA-058	Old	955	Oligodendrocytes Positive Classification	278.256	21.334	0.314815	2.16049
U54-HRA-058	Old	958	Oligodendrocytes Positive Classification	453.504	15.2314	0.000459	0.607258
U54-HRA-058	Old	959	Astrocytes Positive Classification	333.558	12.3286	0.454364	1.42049
U54-HRA-058	Old	965	Astrocytes Positive Classification	306.952	9.34263	0.007678	1.47447
U54-HRA-058	Old	966	Oligodendrocytes Positive Classification	381.168	20.7069	0	0.879822
U54-HRA-058	Old	967	Oligodendrocytes Positive Classification	444.763	17.8119	0	0.895592
U54-HRA-058	Old	972	Microglia Positive Classification	309.767	13.9626	0.030488	0.613821
U54-HRA-058	Old	976	Endothelial Cells Positive Classification	219.24	12.625	0	3.69331
U54-HRA-058	Old	977	Oligodendrocytes Positive Classification	431.219	9.7512	0	1.22241
U54-HRA-058	Old	978	Astrocytes Positive Classification	376.214	9.25909	0	0.536426
U54-HRA-058	Old	978	Oligodendrocytes Positive Classification	376.214	9.25909	0	0.536426
U54-HRA-058	Old	980	Astrocytes Positive Classification	237.872	25.0462	4.48213	3.03521
U54-HRA-058	Old	980	Endothelial Cells Positive Classification	237.872	25.0462	4.48213	3.03521
U54-HRA-058	Old	982	Microglia Positive Classification	260.332	9.66321	0.027397	0.881096
U54-HRA-058	Old	984	Oligodendrocytes Positive Classification	381.292	16.5673	0	0.321068
U54-HRA-058	Old	985	Oligodendrocytes Positive Classification	457.2	19.1488	0.537606	1.70721
U54-HRA-058	Old	989	Oligodendrocytes Positive Classification	419.687	9.80174	0	0.811933
U54-HRA-058	Old	991	Microglia Positive Classification	312.803	11.453	1.01547	1.52484
U54-HRA-058	Old	992	Microglia Positive Classification	247.24	7.38154	0	0.666328
U54-HRA-058	Old	994	Microglia Positive Classification	465.102	10.3268	0.181154	0.955727
U54-HRA-058	Old	994	Oligodendrocytes Positive Classification	465.102	10.3268	0.181154	0.955727
U54-HRA-058	Old	995	Microglia Positive Classification	407.04	10.7428	2.06165	3.02547
U54-HRA-058	Old	998	Astrocytes Positive Classification	266.393	9.3843	0	0.963872
U54-HRA-058	Old	1002	Oligodendrocytes Positive Classification	331.128	18.6443	0	0.274224
U54-HRA-058	Old	1004	Microglia Positive Classification	271.023	21.9557	0.01024	0.735169
U54-HRA-058	Old	1004	Endothelial Cells Positive Classification	271.023	21.9557	0.01024	0.735169
U54-HRA-058	Old	1005	Oligodendrocytes Positive Classification	409.069	13.5121	0.015483	0.960619
U54-HRA-058	Old	1007	Microglia Positive Classification	404.717	10.2954	0.264183	0.355153
U54-HRA-058	Old	1008	Microglia Positive Classification	353.908	15.7368	0.026622	0.696506
U54-HRA-058	Old	1015	Oligodendrocytes Positive Classification	470.475	21.8862	0.740651	0.878582
U54-HRA-058	Old	1016	Oligodendrocytes Positive Classification	413.978	17.2689	0.201634	0.531814
U54-HRA-058	Old	1018	Oligodendrocytes Positive Classification	396.345	12.599	0.611035	2.29564
U54-HRA-058	Old	1020	Microglia Positive Classification	292.467	13.6183	0.016045	0.279386
U54-HRA-058	Old	1023	Oligodendrocytes Positive Classification	253.679	11.0958	2.21638	4.02853
U54-HRA-058	Old	1024	Microglia Positive Classification	307.754	14.3744	1.41436	1.9759
U54-HRA-058	Old	1025	Oligodendrocytes Positive Classification	487.572	12.223	0.562839	2.61952
U54-HRA-058	Old	1026	Astrocytes Positive Classification	217.602	12.3325	0	0.467186
U54-HRA-058	Old	1026	Microglia Positive Classification	217.602	12.3325	0	0.467186
U54-HRA-058	Old	1026	Endothelial Cells Positive Classification	217.602	12.3325	0	0.467186
U54-HRA-058	Old	1027	Microglia Positive Classification	378.793	13.217	0.012849	1.82204
U54-HRA-058	Old	1030	Oligodendrocytes Positive Classification	356.359	28.5931	0.1594	0.142602
U54-HRA-058	Old	1031	Oligodendrocytes Positive Classification	357.291	13.8571	0.268312	1.01433
U54-HRA-058	Old	1036	Oligodendrocytes Positive Classification	417.449	11.6444	0.21585	4.93326
U54-HRA-058	Old	1039	Oligodendrocytes Positive Classification	386	11.8544	0.470381	2.16124
U54-HRA-058	Old	1040	Oligodendrocytes Positive Classification	347.349	11.0945	0.743926	0.402494
U54-HRA-058	Old	1042	Astrocytes Positive Classification	441.122	11.1232	0.105335	0.629969
U54-HRA-058	Old	1042	Microglia Positive Classification	441.122	11.1232	0.105335	0.629969
U54-HRA-058	Old	1042	Oligodendrocytes Positive Classification	441.122	11.1232	0.105335	0.629969
U54-HRA-058	Old	1044	Oligodendrocytes Positive Classification	378.578	12.7802	1.71549	2.70284
U54-HRA-058	Old	1047	Astrocytes Positive Classification	235.223	8.12621	0.421235	3.66065
U54-HRA-058	Old	1051	Oligodendrocytes Positive Classification	370.991	15.1363	0.725886	3.809
U54-HRA-058	Old	1054	Astrocytes Positive Classification	296.631	10.2171	2.17287	2.85433
U54-HRA-058	Old	1056	Oligodendrocytes Positive Classification	432.577	14.2883	0.110096	0.208974
U54-HRA-058	Old	1058	Astrocytes Positive Classification	298.921	12.9936	0.525114	0.995053
U54-HRA-058	Old	1059	Oligodendrocytes Positive Classification	341.344	14.5304	0	0.198483
U54-HRA-058	Old	1064	Microglia Positive Classification	290.611	29.1077	0.033734	0.110906
U54-HRA-058	Old	1066	Microglia Positive Classification	324.373	22.2275	1.66847	0.671169
U54-HRA-058	Old	1067	Oligodendrocytes Positive Classification	353.238	20.5527	0.792923	0.94692
U54-HRA-058	Old	1070	Oligodendrocytes Positive Classification	443.574	19.1108	0.631579	3.99534
U54-HRA-058	Old	1071	Oligodendrocytes Positive Classification	398.903	11.2197	1.91877	4.53869
U54-HRA-058	Old	1074	Astrocytes Positive Classification	368.088	10.1067	0.255847	1.15869
U54-HRA-058	Old	1075	Astrocytes Positive Classification	461.965	40.2064	0	1.87836
U54-HRA-058	Old	1078	Microglia Positive Classification	340.4	13.4003	0	0.042473
U54-HRA-058	Old	1081	Microglia Positive Classification	333.754	14.806	0	0.014535
U54-HRA-058	Old	1083	Microglia Positive Classification	296.514	10.3203	0.294097	0.144475
U54-HRA-058	Old	1085	Astrocytes Positive Classification	208.59	31.1705	2.58697	1.42518
U54-HRA-058	Old	1089	Endothelial Cells Positive Classification	261.276	25.08	11.9052	7.30324
U54-HRA-058	Old	1090	Astrocytes Positive Classification	243.053	8.75248	28.9285	13.8483
U54-HRA-058	Old	1090	Oligodendrocytes Positive Classification	243.053	8.75248	28.9285	13.8483
U54-HRA-058	Old	1090	Endothelial Cells Positive Classification	243.053	8.75248	28.9285	13.8483
U54-HRA-058	Old	1092	Endothelial Cells Positive Classification	207.971	22.5504	1.29996	0.484545
U54-HRA-058	Old	1093	Oligodendrocytes Positive Classification	269.727	21.6773	15.9841	9.24146
U54-HRA-058	Old	1093	Endothelial Cells Positive Classification	269.727	21.6773	15.9841	9.24146
U54-HRA-058	Old	1095	Astrocytes Positive Classification	294.536	7.55714	28.5272	26.3313
U54-HRA-058	Old	1095	Endothelial Cells Positive Classification	294.536	7.55714	28.5272	26.3313
U54-HRA-058	Old	1096	Astrocytes Positive Classification	292.685	36.8936	0.399801	0.488719
U54-HRA-058	Old	1097	Endothelial Cells Positive Classification	268.445	18.263	14.1562	9.46364
U54-HRA-058	Old	1098	Astrocytes Positive Classification	266.372	17.7782	0.289663	0.282452
U54-HRA-058	Old	1099	Endothelial Cells Positive Classification	233.191	6.92462	0.960847	0.264021
U54-HRA-058	Old	1100	Oligodendrocytes Positive Classification	255.794	6.60748	27.0006	6.47622
U54-HRA-058	Old	1100	Endothelial Cells Positive Classification	255.794	6.60748	27.0006	6.47622
U54-HRA-058	Old	1101	Endothelial Cells Positive Classification	281.838	3.22346	15.3002	8.37569
U54-HRA-058	Old	1102	Oligodendrocytes Positive Classification	281.272	29.1262	0.169408	0.326645
U54-HRA-058	Old	1104	Endothelial Cells Positive Classification	282.928	5.8744	8.62756	1.67491
U54-HRA-058	Old	1105	Endothelial Cells Positive Classification	286.794	9.8397	4.6373	6.81349
U54-HRA-058	Old	1106	Endothelial Cells Positive Classification	257.331	4.23125	16.8013	6.29024
U54-HRA-058	Old	1107	Endothelial Cells Positive Classification	270.196	2.53571	8.56634	1.17426
U54-HRA-058	Old	1109	Endothelial Cells Positive Classification	324.721	3.40343	1.17842	13.1037
U54-HRA-058	Old	1110	Astrocytes Positive Classification	249.806	19.9677	31.7014	11.8243
U54-HRA-058	Old	1110	Oligodendrocytes Positive Classification	249.806	19.9677	31.7014	11.8243
U54-HRA-058	Old	1110	Endothelial Cells Positive Classification	249.806	19.9677	31.7014	11.8243
U54-HRA-058	Old	1111	Endothelial Cells Positive Classification	253.758	7.11475	3.39167	9.40704
U54-HRA-058	Old	1112	Endothelial Cells Positive Classification	323.125	4.21528	12.3694	6.54355
U54-HRA-058	Old	1113	Endothelial Cells Positive Classification	226.139	4.71084	4.43812	9.98768
U54-HRA-058	Old	1114	Endothelial Cells Positive Classification	265.873	2.9801	30.7716	0.409262
U54-HRA-058	Old	1116	Astrocytes Positive Classification	224.191	31.2191	8.33431	38.7779
U54-HRA-058	Old	1116	Endothelial Cells Positive Classification	224.191	31.2191	8.33431	38.7779
U54-HRA-058	Old	1117	Astrocytes Positive Classification	260.443	7.09286	7.92179	14.5406
U54-HRA-058	Old	1117	Endothelial Cells Positive Classification	260.443	7.09286	7.92179	14.5406
U54-HRA-058	Old	1118	Endothelial Cells Positive Classification	274.954	28.2532	6.50776	0.318616
U54-HRA-058	Old	1119	Endothelial Cells Positive Classification	259.889	2.00794	4.07937	4.19365
U54-HRA-058	Old	1120	Astrocytes Positive Classification	295.022	21.1304	109.295	20.7668
U54-HRA-058	Old	1120	Endothelial Cells Positive Classification	295.022	21.1304	109.295	20.7668
U54-HRA-058	Old	1122	Endothelial Cells Positive Classification	308.056	46.5896	12.2665	0
U54-HRA-058	Old	1124	Endothelial Cells Positive Classification	351.65	6.325	12.2013	8.14831
U54-HRA-058	Old	1125	Endothelial Cells Positive Classification	294.597	3.76613	16.2665	0.545746
U54-HRA-058	Old	1127	Astrocytes Positive Classification	321.045	36.0128	24.0203	0.968318
U54-HRA-058	Old	1127	Endothelial Cells Positive Classification	321.045	36.0128	24.0203	0.968318
U54-HRA-058	Old	1128	Endothelial Cells Positive Classification	258	57.4	37.7067	0.682862
U54-HRA-058	Old	1129	Astrocytes Positive Classification	257.97	6.99494	31.2604	1.34219
U54-HRA-058	Old	1129	Endothelial Cells Positive Classification	257.97	6.99494	31.2604	1.34219
U54-HRA-058	Old	1131	Endothelial Cells Positive Classification	225.181	26.5172	1.34189	2.50971
U54-HRA-058	Old	1133	Oligodendrocytes Positive Classification	217.691	53.0909	18.3773	11.2351
U54-HRA-058	Old	1135	Oligodendrocytes Positive Classification	281.052	17.5557	0.16054	0.293698
U54-HRA-058	Old	1137	Oligodendrocytes Positive Classification	207.032	11.2914	9.13648	7.68323
U54-HRA-058	Old	1137	Endothelial Cells Positive Classification	207.032	11.2914	9.13648	7.68323
U54-HRA-058	Old	1138	Endothelial Cells Positive Classification	246.926	40.8627	0.116577	0.756065
U54-HRA-058	Old	1139	Oligodendrocytes Positive Classification	182.728	17.6018	13.7875	13.8674
U54-HRA-058	Old	1139	Endothelial Cells Positive Classification	182.728	17.6018	13.7875	13.8674
U54-HRA-058	Old	1142	Oligodendrocytes Positive Classification	310.668	17.7383	2.08114	0.82824
U54-HRA-058	Old	1143	Astrocytes Positive Classification	235.353	82.285	0.346707	1.02791
U54-HRA-058	Old	1145	Oligodendrocytes Positive Classification	321.702	43.7194	0.370541	0.016878
U54-HRA-058	Old	1147	Oligodendrocytes Positive Classification	288.159	53.7708	0.017594	0.757365
U54-HRA-058	Old	1148	Oligodendrocytes Positive Classification	342.747	24.9796	0.035197	0.919255
U54-HRA-058	Old	1150	Oligodendrocytes Positive Classification	292.745	12.7216	0.512187	1.79722
U54-HRA-058	Old	1151	Astrocytes Positive Classification	309.052	11.9885	0.273091	0.290909
U54-HRA-058	Old	1153	Astrocytes Positive Classification	243.849	15.3964	3.15316	1.5801
U54-HRA-058	Old	1154	Microglia Positive Classification	245.47	13.2771	0.698723	1.39149
U54-HRA-058	Old	1155	Oligodendrocytes Positive Classification	369.288	9.70107	0.157328	0.655788
U54-HRA-058	Old	1157	Oligodendrocytes Positive Classification	306.937	16.5336	0.324258	0.641175
U54-HRA-058	Old	1158	Microglia Positive Classification	326.282	19.8218	0.19679	0.998811
U54-HRA-058	Old	1158	Endothelial Cells Positive Classification	326.282	19.8218	0.19679	0.998811
U54-HRA-058	Old	1159	Oligodendrocytes Positive Classification	398.356	15.7099	0	0.316301
U54-HRA-058	Old	1159	Endothelial Cells Positive Classification	398.356	15.7099	0	0.316301
U54-HRA-058	Old	1160	Endothelial Cells Positive Classification	284.108	15.2665	0	0.620384
U54-HRA-058	Old	1161	Endothelial Cells Positive Classification	233.696	5.9441	3.47056	4.12934
U54-HRA-058	Old	1162	Endothelial Cells Positive Classification	259.12	11.6048	1.17212	3.67019
U54-HRA-058	Old	1165	Astrocytes Positive Classification	329.52	12.8788	6.14343	2.61092
U54-HRA-058	Old	1168	Oligodendrocytes Positive Classification	452.641	13.804	0.622778	0.647465
U54-HRA-058	Old	1169	Microglia Positive Classification	402.873	12.5538	0	0.235762
U54-HRA-058	Old	1169	Oligodendrocytes Positive Classification	402.873	12.5538	0	0.235762
U54-HRA-058	Old	1178	Endothelial Cells Positive Classification	378.657	11.9082	0.708187	1.28629
U54-HRA-058	Old	1183	Oligodendrocytes Positive Classification	466.297	15.3726	0	0.280566
U54-HRA-058	Old	1184	Oligodendrocytes Positive Classification	378.711	25.1396	1.19606	1.09872
U54-HRA-058	Old	1189	Microglia Positive Classification	259.744	8.8155	0	0.14515
U54-HRA-058	Old	1192	Oligodendrocytes Positive Classification	255.911	27.6082	0.028653	0.190544
U54-HRA-058	Old	1194	Oligodendrocytes Positive Classification	425.363	15.599	0.102032	0.54044
U54-HRA-058	Old	1195	Oligodendrocytes Positive Classification	362.696	10.4993	0	0.181879
U54-HRA-058	Old	1198	Microglia Positive Classification	281.267	12.3056	0.006202	0.298796
U54-HRA-058	Old	1201	Microglia Positive Classification	237.778	21.3222	0	0.228896
U54-HRA-058	Old	1204	Oligodendrocytes Positive Classification	388.817	16.8577	0.047137	0.128124
U54-HRA-058	Old	1208	Microglia Positive Classification	368.332	17.8543	0	0.107065
U54-HRA-058	Old	1209	Microglia Positive Classification	449.529	8.91496	0	0.168846
U54-HRA-058	Old	1210	Oligodendrocytes Positive Classification	378.753	10.5121	0.161572	0.80655
U54-HRA-058	Old	1211	Astrocytes Positive Classification	288.852	8.91543	0.913604	0.983327
U54-HRA-058	Old	1216	Astrocytes Positive Classification	339.611	11.0474	3.2228	1.14876
U54-HRA-058	Old	1222	Oligodendrocytes Positive Classification	264.959	9.15169	0.431768	0.60509
U54-HRA-058	Old	1225	Oligodendrocytes Positive Classification	438.742	14.5136	0.008905	0.432653
U54-HRA-058	Old	1227	Oligodendrocytes Positive Classification	447.651	11.2361	0.024673	0.747823
U54-HRA-058	Old	1228	Astrocytes Positive Classification	401.325	9.56727	8.74025	6.93409
U54-HRA-058	Old	1229	Oligodendrocytes Positive Classification	337.193	12.5752	0.060955	0.781917
U54-HRA-058	Old	1230	Oligodendrocytes Positive Classification	395.317	18.4243	0.210596	1.38973
U54-HRA-058	Old	1234	Oligodendrocytes Positive Classification	363.105	9.98686	0.020079	5.58097
U54-HRA-058	Old	1236	Oligodendrocytes Positive Classification	314.324	15.1442	5.18506	3.14973
U54-HRA-058	Old	1240	Oligodendrocytes Positive Classification	372.678	14.3893	0.131489	3.45011
U54-HRA-058	Old	1242	Oligodendrocytes Positive Classification	421.074	14.0164	0.307426	1.08503
U54-HRA-058	Old	1244	Oligodendrocytes Positive Classification	526.503	27.5716	1.31867	3.77894
U54-HRA-058	Old	1248	Astrocytes Positive Classification	218.843	10.7813	1.15621	1.29684
U54-HRA-058	Old	1249	Oligodendrocytes Positive Classification	432.598	18.0267	0	0.355631
U54-HRA-058	Old	1251	Oligodendrocytes Positive Classification	414.772	11.1953	2.16943	1.67042
U54-HRA-058	Old	1253	Microglia Positive Classification	421.983	11.3647	1.25951	2.5884
U54-HRA-058	Old	1254	Endothelial Cells Positive Classification	257.196	16.8711	0.091577	6.53646
U54-HRA-058	Old	1255	Microglia Positive Classification	377.192	17.5429	0.050614	1.68403
U54-HRA-058	Old	1256	Endothelial Cells Positive Classification	335.061	33.9661	0	2.06673
U54-HRA-058	Old	1257	Astrocytes Positive Classification	379.506	12.802	0.000518	0.151139
U54-HRA-058	Old	1257	Endothelial Cells Positive Classification	379.506	12.802	0.000518	0.151139
U54-HRA-058	Old	1260	Endothelial Cells Positive Classification	239.446	16.676	0.151655	5.12702
U54-HRA-058	Old	1261	Oligodendrocytes Positive Classification	227.804	11.595	0.432836	2.62935
U54-HRA-058	Old	1263	Astrocytes Positive Classification	416.755	18.4154	0.008604	1.087
U54-HRA-058	Old	1263	Microglia Positive Classification	416.755	18.4154	0.008604	1.087
U54-HRA-058	Old	1264	Astrocytes Positive Classification	447.705	12.1084	0.589419	0.887172
U54-HRA-058	Old	1264	Oligodendrocytes Positive Classification	447.705	12.1084	0.589419	0.887172
U54-HRA-058	Old	1265	Endothelial Cells Positive Classification	291.437	16.8073	0.157824	8.67499
U54-HRA-058	Old	1267	Microglia Positive Classification	260.571	10.9382	0	0.227429
U54-HRA-058	Old	1268	Astrocytes Positive Classification	254.97	8.08122	0.468815	1.57848
U54-HRA-058	Old	1271	Microglia Positive Classification	272.363	11.7699	0.040312	1.75293
U54-HRA-058	Old	1273	Oligodendrocytes Positive Classification	399.127	35.1314	1.1669	3.51913
U54-HRA-058	Old	1282	Oligodendrocytes Positive Classification	452.062	12.3202	0.068	0.797667
U54-HRA-058	Old	1284	Oligodendrocytes Positive Classification	611.329	21.3001	0.87766	0.75038
U54-HRA-058	Old	1285	Oligodendrocytes Positive Classification	399.337	8.4	1.12929	4.56297
U54-HRA-058	Old	1292	Oligodendrocytes Positive Classification	275.417	11.8381	0.908475	2.44783
U54-HRA-058	Old	1295	Microglia Positive Classification	405.167	15.5372	0.17838	0.986631
U54-HRA-058	Old	1296	Oligodendrocytes Positive Classification	456.262	16.3428	0.80614	0.774123
U54-HRA-058	Old	1298	Oligodendrocytes Positive Classification	395.123	11.6481	0.024382	0.455477
U54-HRA-058	Old	1304	Endothelial Cells Positive Classification	279.897	12.8981	0.0117	2.40202
U54-HRA-058	Old	1305	Oligodendrocytes Positive Classification	405.352	14.8725	1.23523	1.40697
U54-HRA-058	Old	1306	Oligodendrocytes Positive Classification	348.201	14.0432	0.034731	0.455888
U54-HRA-058	Old	1309	Astrocytes Positive Classification	491.532	8.6578	0.109579	0.636792
U54-HRA-058	Old	1311	Endothelial Cells Positive Classification	491.448	23.8125	0	0.912726
U54-HRA-058	Old	1312	Endothelial Cells Positive Classification	388.232	9.52108	0.781618	1.7761
U54-HRA-058	Old	1315	Microglia Positive Classification	452.302	54.6039	0.782469	4.47621
U54-HRA-058	Old	1315	Endothelial Cells Positive Classification	452.302	54.6039	0.782469	4.47621
U54-HRA-058	Old	1316	Endothelial Cells Positive Classification	357.099	42.6551	2.81925	16.2359
U54-HRA-058	Old	1317	Endothelial Cells Positive Classification	360.008	14.561	0	3.51188
U54-HRA-058	Old	1318	Endothelial Cells Positive Classification	329.341	9.84091	0	3.04836
U54-HRA-058	Old	1320	Endothelial Cells Positive Classification	533.752	11.7134	0.003025	0.462403
U54-HRA-058	Old	1321	Endothelial Cells Positive Classification	446.569	15.724	0.02927	0.476627
U54-HRA-058	Old	1322	Microglia Positive Classification	638.866	11.49	0.432636	2.98526
U54-HRA-058	Old	1322	Endothelial Cells Positive Classification	638.866	11.49	0.432636	2.98526
U54-HRA-058	Old	1324	Microglia Positive Classification	353.993	12.9842	0.166401	1.61738
U54-HRA-058	Old	1325	Microglia Positive Classification	439.561	28.3137	0	0.528037
U54-HRA-058	Old	1325	Oligodendrocytes Positive Classification	439.561	28.3137	0	0.528037
U54-HRA-058	Old	1326	Oligodendrocytes Positive Classification	357.081	14.463	0.548525	3.41628
U54-HRA-058	Old	1333	Microglia Positive Classification	365.361	28.3518	0	0.53013
U54-HRA-058	Old	1333	Oligodendrocytes Positive Classification	365.361	28.3518	0	0.53013
U54-HRA-058	Old	1335	Astrocytes Positive Classification	253.274	9.00386	0.010562	0.306289
U54-HRA-058	Old	1337	Astrocytes Positive Classification	446.795	12.3857	7.38356	7.72361
U54-HRA-058	Old	1337	Oligodendrocytes Positive Classification	446.795	12.3857	7.38356	7.72361
U54-HRA-058	Old	1338	Oligodendrocytes Positive Classification	437.202	36.5024	0.120811	1.42987
U54-HRA-058	Old	1339	Oligodendrocytes Positive Classification	463.739	17.6484	0.254648	2.80194
U54-HRA-058	Old	1340	Oligodendrocytes Positive Classification	462.398	10.6553	0.045204	0.901311
U54-HRA-058	Old	1342	Oligodendrocytes Positive Classification	446.214	14.5031	1.67996	1.91303
U54-HRA-058	Old	1343	Oligodendrocytes Positive Classification	383.439	16.4404	0.078439	2.2683
U54-HRA-058	Old	1346	Oligodendrocytes Positive Classification	466.388	15.542	1.75902	1.82829
U54-HRA-058	Old	1347	Oligodendrocytes Positive Classification	587.312	18.6691	1.93197	2.30406
U54-HRA-058	Old	1348	Microglia Positive Classification	374.526	13.2486	0.18105	0.570327
U54-HRA-058	Old	1351	Microglia Positive Classification	395.939	20.019	4.83865	1.53066
U54-HRA-058	Old	1352	Microglia Positive Classification	373.537	25.1407	0.247788	0.811578
U54-HRA-058	Old	1352	Oligodendrocytes Positive Classification	373.537	25.1407	0.247788	0.811578
U54-HRA-058	Old	1355	Microglia Positive Classification	387.513	20.21	0.042212	1.10733
U54-HRA-058	Old	1359	Astrocytes Positive Classification	444.327	17.0218	0.325389	1.31678
U54-HRA-058	Old	1359	Endothelial Cells Positive Classification	444.327	17.0218	0.325389	1.31678
U54-HRA-058	Old	1360	Oligodendrocytes Positive Classification	369.078	20.5493	0.075826	0.687312
U54-HRA-058	Old	1364	Oligodendrocytes Positive Classification	341.031	8.37385	0.004327	0.560976
U54-HRA-058	Old	1366	Oligodendrocytes Positive Classification	410.276	17.5469	0.159202	1.79645
U54-HRA-058	Old	1367	Oligodendrocytes Positive Classification	477.863	12.3692	0	2.06278
U54-HRA-058	Old	1369	Oligodendrocytes Positive Classification	401.064	16.296	0.320831	0.691821
U54-HRA-058	Old	1376	Endothelial Cells Positive Classification	417.857	19.1943	0.013302	1.66698
U54-HRA-058	Old	1380	Oligodendrocytes Positive Classification	516.365	17.8699	0.559203	0.983197
U54-HRA-058	Old	1381	Astrocytes Positive Classification	305.704	20.1626	0	1.08427
U54-HRA-058	Old	1381	Microglia Positive Classification	305.704	20.1626	0	1.08427
U54-HRA-058	Old	1381	Endothelial Cells Positive Classification	305.704	20.1626	0	1.08427
U54-HRA-058	Old	1382	Microglia Positive Classification	376.133	19.4095	0.356243	5.25773
U54-HRA-058	Old	1385	Microglia Positive Classification	442.295	9.82125	0	0.204873
U54-HRA-058	Old	1386	Oligodendrocytes Positive Classification	426.641	47.2906	0.007217	2.15156
U54-HRA-058	Old	1391	Microglia Positive Classification	365.666	18.2584	0.005977	1.32947
U54-HRA-058	Old	1391	Oligodendrocytes Positive Classification	365.666	18.2584	0.005977	1.32947
U54-HRA-058	Old	1395	Astrocytes Positive Classification	313.826	9.42348	0.588392	0.61932
U54-HRA-058	Old	1398	Microglia Positive Classification	494.879	12.9645	0.583389	0.482851
U54-HRA-058	Old	1398	Oligodendrocytes Positive Classification	494.879	12.9645	0.583389	0.482851
U54-HRA-058	Old	1400	Microglia Positive Classification	566.189	19.982	0.027199	1.76298
U54-HRA-058	Old	1402	Microglia Positive Classification	259.284	101.255	0	3.27459
U54-HRA-058	Old	1402	Oligodendrocytes Positive Classification	259.284	101.255	0	3.27459
U54-HRA-058	Old	1404	Astrocytes Positive Classification	259.975	13.1216	0	0.212144
U54-HRA-058	Old	1405	Microglia Positive Classification	351.503	11.5029	0	0.157945
U54-HRA-058	Old	1407	Microglia Positive Classification	399.518	17.2252	0	0.527633
U54-HRA-058	Old	1409	Oligodendrocytes Positive Classification	623.748	16.3813	0.044766	0.542242
U54-HRA-058	Old	1410	Oligodendrocytes Positive Classification	260.065	55.6	0.131391	3.11118
U54-HRA-058	Old	1411	Oligodendrocytes Positive Classification	501.774	15.9627	0.028366	0.834039
U54-HRA-058	Old	1414	Oligodendrocytes Positive Classification	414.308	16.5427	0.108491	2.91274
U54-HRA-058	Old	1416	Microglia Positive Classification	263.583	11.1327	0.058122	0.514158
U54-HRA-058	Old	1417	Oligodendrocytes Positive Classification	437.77	11.9239	0	0.132972
U54-HRA-058	Old	1421	Endothelial Cells Positive Classification	398.227	38.6289	0.013094	5.47174
U54-HRA-058	Old	1422	Oligodendrocytes Positive Classification	382.001	13.0525	0	0.306905
U54-HRA-058	Old	1424	Oligodendrocytes Positive Classification	451.14	14.1171	0	0.546803
U54-HRA-058	Old	1426	Endothelial Cells Positive Classification	275.097	9.82215	0.205207	1.81843
U54-HRA-058	Old	1428	Oligodendrocytes Positive Classification	385.352	15.352	0.666962	2.56718
U54-HRA-058	Old	1430	Endothelial Cells Positive Classification	426.606	27.1193	0.004173	3.95022
U54-HRA-058	Old	1431	Oligodendrocytes Positive Classification	424.299	11.4868	0.012905	0.584712
U54-HRA-058	Old	1436	Oligodendrocytes Positive Classification	352.065	21.1926	0.174161	0.681444
U54-HRA-058	Old	1437	Microglia Positive Classification	308.182	10.6469	0.138851	0.63953
U54-HRA-058	Old	1443	Endothelial Cells Positive Classification	252.1	15.3703	0.112111	9.02291
U54-HRA-058	Old	1447	Oligodendrocytes Positive Classification	471.598	28.3961	0.943147	2.32569
U54-HRA-058	Old	1452	Oligodendrocytes Positive Classification	362.735	19.1053	4.0985	2.72571
U54-HRA-058	Old	1455	Oligodendrocytes Positive Classification	398.791	20.6676	0.187827	2.17245
U54-HRA-058	Old	1459	Microglia Positive Classification	363.873	19.6709	0.10644	1.84685
U54-HRA-058	Old	1460	Astrocytes Positive Classification	395.141	13.5269	5.61896	2.74441
U54-HRA-058	Old	1462	Oligodendrocytes Positive Classification	454.399	13.5563	0	0.204049
U54-HRA-058	Old	1466	Oligodendrocytes Positive Classification	827.237	30.9921	0.0152	5.4896
U54-HRA-058	Old	1470	Oligodendrocytes Positive Classification	470.44	22.1126	0.094181	1.72167
U54-HRA-058	Old	1473	Oligodendrocytes Positive Classification	541.43	12.6	0.724308	10.1409
U54-HRA-058	Old	1475	Astrocytes Positive Classification	497.925	41.463	0.889703	5.14733
U54-HRA-058	Old	1475	Oligodendrocytes Positive Classification	497.925	41.463	0.889703	5.14733
U54-HRA-058	Old	1475	Endothelial Cells Positive Classification	497.925	41.463	0.889703	5.14733
U54-HRA-058	Old	1480	Astrocytes Positive Classification	310.417	7.37736	0.189128	1.66704
U54-HRA-058	Old	1481	Oligodendrocytes Positive Classification	376.446	10.0966	0.004165	0.065505
U54-HRA-058	Old	1484	Oligodendrocytes Positive Classification	387.723	20.6649	0.007705	2.27102
U54-HRA-058	Old	1486	Oligodendrocytes Positive Classification	488.213	15.0512	0.019682	0.894337
U54-HRA-058	Old	1488	Microglia Positive Classification	391.879	16.7761	0	0.194379
U54-HRA-058	Old	1490	Oligodendrocytes Positive Classification	375.626	19.0789	0.238641	0.793757
U54-HRA-058	Old	1493	Oligodendrocytes Positive Classification	391.016	16.6646	0	0.432263
U54-HRA-058	Old	1496	Oligodendrocytes Positive Classification	348.269	26.0354	0.051332	0.415752
U54-HRA-058	Old	1497	Oligodendrocytes Positive Classification	381.871	32.945	0.001636	1.50982
U54-HRA-058	Old	1504	Astrocytes Positive Classification	358.526	9.33849	0.824688	2.91838
U54-HRA-058	Old	1506	Microglia Positive Classification	378.588	14.7982	2.10727	6.36
U54-HRA-058	Old	1508	Microglia Positive Classification	274.012	9.85629	0	0.103918
U54-HRA-058	Old	1509	Oligodendrocytes Positive Classification	440.683	10.524	0.294545	1.30364
U54-HRA-058	Old	1513	Astrocytes Positive Classification	231.261	19.4785	0.759025	1.87635
U54-HRA-058	Old	1515	Microglia Positive Classification	403.668	15.7486	0	0.116987
U54-HRA-058	Old	1517	Oligodendrocytes Positive Classification	578.803	19.7277	0.058282	0.953111
U54-HRA-058	Old	1519	Microglia Positive Classification	523.756	19.4766	3.17794	2.61914
U54-HRA-058	Old	1519	Oligodendrocytes Positive Classification	523.756	19.4766	3.17794	2.61914
U54-HRA-058	Old	1521	Microglia Positive Classification	385.399	18.9419	0.070218	3.25454
U54-HRA-058	Old	1522	Oligodendrocytes Positive Classification	506.98	17.0917	0	0.830882
U54-HRA-058	Old	1526	Oligodendrocytes Positive Classification	427.309	13.9856	0	1.22296
U54-HRA-058	Old	1527	Astrocytes Positive Classification	336.302	12.7794	2.44203	3.03471
U54-HRA-058	Old	1527	Endothelial Cells Positive Classification	336.302	12.7794	2.44203	3.03471
U54-HRA-058	Old	1528	Endothelial Cells Positive Classification	372.504	64.8972	0.069949	4.46479
U54-HRA-058	Old	1529	Microglia Positive Classification	475.727	22.737	0.754768	1.23324
U54-HRA-058	Old	1529	Endothelial Cells Positive Classification	475.727	22.737	0.754768	1.23324
U54-HRA-058	Old	1530	Endothelial Cells Positive Classification	370.253	8.47757	1.52272	0.592305
U54-HRA-058	Old	1531	Oligodendrocytes Positive Classification	575.74	21.7728	1.32264	0.263459
U54-HRA-058	Old	1532	Oligodendrocytes Positive Classification	487.563	13.2831	8.84828	7.81035
U54-HRA-058	Old	1532	Endothelial Cells Positive Classification	487.563	13.2831	8.84828	7.81035
U54-HRA-058	Old	1534	Oligodendrocytes Positive Classification	476.983	11.0439	0.739354	0.745962
U54-HRA-058	Old	1536	Microglia Positive Classification	298.598	8.05636	2.13667	0.797023
U54-HRA-058	Old	1536	Oligodendrocytes Positive Classification	298.598	8.05636	2.13667	0.797023
U54-HRA-058	Old	1538	Microglia Positive Classification	334.764	13.0013	1.12824	0.573239
U54-HRA-058	Old	1539	Oligodendrocytes Positive Classification	531.228	15.5097	1.65587	0.330972
U54-HRA-058	Old	1543	Oligodendrocytes Positive Classification	407.375	9.8125	0.384488	0.4942
U54-HRA-058	Old	1548	Microglia Positive Classification	240.616	19.4305	0.62672	0.149656
U54-HRA-058	Old	1549	Astrocytes Positive Classification	354.378	18.0309	3.4777	1.09111
U54-HRA-058	Old	1550	Endothelial Cells Positive Classification	431.197	7.81664	1.50793	0.735139
U54-HRA-058	Old	1554	Oligodendrocytes Positive Classification	580.232	13.0322	2.31521	0.581216
U54-HRA-058	Old	1556	Oligodendrocytes Positive Classification	482.165	10.6484	3.08377	0.454075
U54-HRA-058	Old	1559	Microglia Positive Classification	431.138	32.2959	3.40648	0.838997
U54-HRA-058	Old	1559	Oligodendrocytes Positive Classification	431.138	32.2959	3.40648	0.838997
U54-HRA-058	Old	1560	Oligodendrocytes Positive Classification	426.112	33.1452	0.725376	0.432969
U54-HRA-058	Old	1563	Oligodendrocytes Positive Classification	446.112	10.1355	0.07432	0.231254
U54-HRA-058	Old	1564	Astrocytes Positive Classification	306.134	10.3872	1.13787	0.231441
U54-HRA-058	Old	1565	Oligodendrocytes Positive Classification	520.617	29.9329	0.118105	0.194585
U54-HRA-058	Old	1566	Microglia Positive Classification	425.493	9.08798	0.08433	0.179987
U54-HRA-058	Old	1567	Microglia Positive Classification	378.961	9.43299	0.051583	0.176436
U54-HRA-058	Old	1568	Astrocytes Positive Classification	313.214	12.1274	0.748521	1.92367
U54-HRA-058	Old	1569	Microglia Positive Classification	275.871	6.29348	1.6143	1.61793
U54-HRA-058	Old	1569	Endothelial Cells Positive Classification	275.871	6.29348	1.6143	1.61793
U54-HRA-058	Old	1571	Microglia Positive Classification	341.275	18.2866	1.15412	0.389842
U54-HRA-058	Old	1571	Oligodendrocytes Positive Classification	341.275	18.2866	1.15412	0.389842
U54-HRA-058	Old	1573	Oligodendrocytes Positive Classification	453.763	11.6919	7.00102	1.87818
U54-HRA-058	Old	1576	Oligodendrocytes Positive Classification	391.1	7.13192	0.189673	0.255112
U54-HRA-058	Old	1579	Oligodendrocytes Positive Classification	509.789	10.452	0.627871	1.00783
U54-HRA-058	Old	1580	Oligodendrocytes Positive Classification	415.264	8.77898	1.10898	1.25533
U54-HRA-058	Old	1581	Microglia Positive Classification	384.223	12.1997	1.1949	0.314324
U54-HRA-058	Old	1583	Oligodendrocytes Positive Classification	433.938	10.4271	0.753675	0.337471
U54-HRA-058	Old	1584	Oligodendrocytes Positive Classification	464.912	16.1364	1.56493	0.675191
U54-HRA-058	Old	1587	Astrocytes Positive Classification	325.106	206.633	64.5907	66.6814
U54-HRA-058	Old	1587	Microglia Positive Classification	325.106	206.633	64.5907	66.6814
U54-HRA-058	Old	1587	Oligodendrocytes Positive Classification	325.106	206.633	64.5907	66.6814
U54-HRA-058	Old	1587	Endothelial Cells Positive Classification	325.106	206.633	64.5907	66.6814
U54-HRA-058	Old	1588	Endothelial Cells Positive Classification	356.705	30.4982	1.08024	0.75509
U54-HRA-058	Old	1589	Microglia Positive Classification	409.985	18.5254	3.20634	22.0405
U54-HRA-058	Old	1589	Endothelial Cells Positive Classification	409.985	18.5254	3.20634	22.0405
U54-HRA-058	Old	1590	Endothelial Cells Positive Classification	351.3	5.01	0.231783	0.576744
U54-HRA-058	Old	1591	Endothelial Cells Positive Classification	417.208	5.43229	4.20536	9.90051
U54-HRA-058	Old	1593	Neurons Positive Classification	228.587	27.6434	1.22283	0.359932
U54-HRA-058	Old	1594	Neurons Positive Classification	282.943	9.6642	0	0.011396
U54-HRA-058	Old	1595	Astrocytes Positive Classification	227.479	8.73611	0.002872	0.095922
U54-HRA-058	Old	1596	Oligodendrocytes Positive Classification	516.145	19.6881	0.070043	0.113109
U54-HRA-058	Old	1597	Endothelial Cells Positive Classification	326.86	3.50622	3.59214	0.947349
U54-HRA-058	Old	1598	Neurons Positive Classification	359.097	6.97053	13.0725	2.27353
U54-HRA-058	Old	1600	Microglia Positive Classification	472.963	8.75647	4.52642	3.64865
U54-HRA-058	Old	1600	Neurons Positive Classification	472.963	8.75647	4.52642	3.64865
U54-HRA-058	Old	1600	Oligodendrocytes Positive Classification	472.963	8.75647	4.52642	3.64865
U54-HRA-058	Old	1601	Oligodendrocytes Positive Classification	565.872	58.1395	0.150645	0.331253
U54-HRA-058	Old	1602	Neurons Positive Classification	269.272	3.9547	0.658562	0.666438
U54-HRA-058	Old	1603	Microglia Positive Classification	318.187	7.70132	0.040258	0.386795
U54-HRA-058	Old	1604	Oligodendrocytes Positive Classification	534.184	13.2979	4.72355	1.20658
U54-HRA-058	Old	1605	Oligodendrocytes Positive Classification	389.559	18.1612	2.02177	0.42449
U54-HRA-058	Old	1606	Astrocytes Positive Classification	263.461	11.3713	0.490599	1.1445
U54-HRA-058	Old	1607	Neurons Positive Classification	446.299	7.65978	2.23331	0.337804
U54-HRA-058	Old	1611	Endothelial Cells Positive Classification	290.202	9.89135	0.01535	0.244695
U54-HRA-058	Old	1612	Endothelial Cells Positive Classification	393.041	6.43812	4.25063	0.060672
U54-HRA-058	Old	1614	Oligodendrocytes Positive Classification	408.179	9.93503	1.58723	1.77465
U54-HRA-058	Old	1616	Oligodendrocytes Positive Classification	200.654	42.3778	5.56911	13.2655
U54-HRA-058	Old	1616	Endothelial Cells Positive Classification	200.654	42.3778	5.56911	13.2655
U54-HRA-058	Old	1619	Microglia Positive Classification	264.733	4.55725	0.255121	0.035382
U54-HRA-058	Old	1620	Microglia Positive Classification	277.065	30.8696	0.440186	0.055749
U54-HRA-058	Old	1625	Microglia Positive Classification	468.859	7.09278	0	0.781212
U54-HRA-058	Old	1627	Oligodendrocytes Positive Classification	492.728	6.77199	0.135802	0.103943
U54-HRA-058	Old	1629	Astrocytes Positive Classification	229.522	7.58545	0.759233	0.48402
U54-HRA-058	Old	1633	Oligodendrocytes Positive Classification	409.787	11.8386	1.19448	0.338352
U54-HRA-058	Old	1634	Oligodendrocytes Positive Classification	465.057	10.7791	2.28798	0.40176
U54-HRA-058	Old	1636	Oligodendrocytes Positive Classification	570.921	16.1627	3.54421	2.96419
U54-HRA-058	Old	1637	Microglia Positive Classification	319.615	8.48601	0.325112	0.277653
U54-HRA-058	Old	1640	Microglia Positive Classification	408.466	7.46475	1.36916	0.118601
U54-HRA-058	Old	1643	Microglia Positive Classification	550.364	15.6961	1.0046	0.458972
U54-HRA-058	Old	1644	Endothelial Cells Positive Classification	428.489	2.59846	0.14312	0.717902
U54-HRA-058	Old	1645	Endothelial Cells Positive Classification	259.385	5.46789	1.65765	2.64116
U54-HRA-058	Old	1646	Endothelial Cells Positive Classification	351.922	3.25615	1.06319	1.99444
U54-HRA-058	Old	1647	Oligodendrocytes Positive Classification	496.851	3.76266	19.0511	12.0669
U54-HRA-058	Old	1647	Endothelial Cells Positive Classification	496.851	3.76266	19.0511	12.0669
U54-HRA-058	Old	1649	Endothelial Cells Positive Classification	348.78	2.50801	27.658	14.4143
U54-HRA-058	Old	1650	Endothelial Cells Positive Classification	438.759	16.6804	6.13137	6.9743
U54-HRA-058	Old	1651	Endothelial Cells Positive Classification	582.645	3.48845	14.3781	7.06293
U54-HRA-058	Old	1652	Endothelial Cells Positive Classification	333.967	4.83696	46.6948	14.5345
U54-HRA-058	Old	1653	Oligodendrocytes Positive Classification	304.624	1.41514	20.9692	13.7126
U54-HRA-058	Old	1653	Endothelial Cells Positive Classification	304.624	1.41514	20.9692	13.7126
U54-HRA-058	Old	1654	Endothelial Cells Positive Classification	303.717	2.29614	35.6491	3.07496
U54-HRA-058	Old	1656	Endothelial Cells Positive Classification	283.16	6.25191	1.36937	1.31789
U54-HRA-058	Old	1657	Endothelial Cells Positive Classification	268.532	7.19266	4.44601	4.49061
U54-HRA-058	Old	1658	Endothelial Cells Positive Classification	277.172	11.8529	0.569784	7.26331
U54-HRA-058	Old	1659	Endothelial Cells Positive Classification	421.928	22.7229	3.0763	2.0625
U54-HRA-058	Old	1663	Oligodendrocytes Positive Classification	394.165	19.1754	0	0.098948
U54-HRA-058	Old	1666	Oligodendrocytes Positive Classification	333.021	40.0883	0.12931	0.44181
U54-HRA-058	Old	1670	Astrocytes Positive Classification	316.917	15.5746	0	0.058679
U54-HRA-058	Old	1670	Microglia Positive Classification	316.917	15.5746	0	0.058679
U54-HRA-058	Old	1671	Oligodendrocytes Positive Classification	314.78	22.2574	0.023547	0.117736
U54-HRA-058	Old	1672	Oligodendrocytes Positive Classification	397.54	15.1214	0.657555	1.64278
U54-HRA-058	Old	1673	Microglia Positive Classification	309.521	17.5435	0.505537	0.813458
U54-HRA-058	Old	1674	Astrocytes Positive Classification	357.01	10.3514	0.015364	0.332665
U54-HRA-058	Old	1674	Oligodendrocytes Positive Classification	357.01	10.3514	0.015364	0.332665
U54-HRA-058	Old	1675	Astrocytes Positive Classification	293.99	13.8491	0.996721	0.386885
U54-HRA-058	Old	1676	Microglia Positive Classification	351.676	22.9535	0	0.177561
U54-HRA-058	Old	1679	Oligodendrocytes Positive Classification	332.85	23.8268	0.026369	0.205882
U54-HRA-058	Old	1683	Oligodendrocytes Positive Classification	413.531	16.9765	3.98225	2.65043
U54-HRA-058	Old	1689	Oligodendrocytes Positive Classification	385.415	18.8545	0	0.052941
U54-HRA-058	Old	1694	Astrocytes Positive Classification	287.028	11.9291	0.044607	0.114514
U54-HRA-058	Old	1694	Oligodendrocytes Positive Classification	287.028	11.9291	0.044607	0.114514
U54-HRA-058	Old	1696	Astrocytes Positive Classification	302.868	15.1315	1.63061	2.05132
U54-HRA-058	Old	1696	Microglia Positive Classification	302.868	15.1315	1.63061	2.05132
U54-HRA-058	Old	1696	Endothelial Cells Positive Classification	302.868	15.1315	1.63061	2.05132
U54-HRA-058	Old	1697	Microglia Positive Classification	333.546	15.7554	0.163006	0.396019
U54-HRA-058	Old	1698	Endothelial Cells Positive Classification	282.901	8.11993	0.387332	2.43211
U54-HRA-058	Old	1700	Oligodendrocytes Positive Classification	304.634	44.7864	0.109166	0.305184
U54-HRA-058	Old	1703	Astrocytes Positive Classification	376.849	14.3947	0.896409	1.18831
U54-HRA-058	Old	1703	Oligodendrocytes Positive Classification	376.849	14.3947	0.896409	1.18831
U54-HRA-058	Old	1705	Oligodendrocytes Positive Classification	288.983	17.4567	0.185931	0.325958
U54-HRA-058	Old	1706	Astrocytes Positive Classification	353.963	13.46	0.842661	0.662844
U54-HRA-058	Old	1709	Astrocytes Positive Classification	359.066	58.2286	10.252	1.50837
U54-HRA-058	Old	1716	Oligodendrocytes Positive Classification	379.878	13.2247	0.000495	0.070332
U54-HRA-058	Old	1718	Astrocytes Positive Classification	337.48	8.84343	1.63192	0.680812
U54-HRA-058	Old	1718	Microglia Positive Classification	337.48	8.84343	1.63192	0.680812
U54-HRA-058	Old	1723	Microglia Positive Classification	362.807	12.3371	0	0.027467
U54-HRA-058	Old	1724	Astrocytes Positive Classification	516.121	22.5699	1.13656	0.034409
U54-HRA-058	Old	1724	Endothelial Cells Positive Classification	516.121	22.5699	1.13656	0.034409
U54-HRA-058	Old	1725	Oligodendrocytes Positive Classification	398.353	23.69	0	0.40608
U54-HRA-058	Old	1728	Oligodendrocytes Positive Classification	374.868	27.9197	0	0.012078
U54-HRA-058	Old	1730	Microglia Positive Classification	321.953	12.1343	0.824567	0.552264
U54-HRA-058	Old	1731	Oligodendrocytes Positive Classification	376.542	23.276	4.09112	4.92131
U54-HRA-058	Old	1734	Astrocytes Positive Classification	344.171	11.7751	0.000674	0.002023
U54-HRA-058	Old	1737	Astrocytes Positive Classification	277.213	10.7232	3.08228	3.55612
U54-HRA-058	Old	1738	Oligodendrocytes Positive Classification	357.712	19.9186	0.080728	0.044658
U54-HRA-058	Old	1740	Astrocytes Positive Classification	297.731	11.9684	0.144878	0.176988
U54-HRA-058	Old	1741	Microglia Positive Classification	209.649	19.987	0	0.060627
U54-HRA-058	Old	1743	Oligodendrocytes Positive Classification	385.308	10.182	0.189104	0.039479
U54-HRA-058	Old	1745	Oligodendrocytes Positive Classification	381.708	13.9091	0.795016	0.086507
U54-HRA-058	Old	1750	Oligodendrocytes Positive Classification	317.012	15.8694	0	0.047884
U54-HRA-058	Old	1756	Oligodendrocytes Positive Classification	390.335	14.9802	0.141243	0.014623
U54-HRA-058	Old	1757	Oligodendrocytes Positive Classification	440.772	22.9612	4.54446	0.069996
U54-HRA-058	Old	1758	Microglia Positive Classification	415.105	9.63929	0	0.032596
U54-HRA-058	Old	1759	Oligodendrocytes Positive Classification	397.673	16.2632	0.359756	0.251694
U54-HRA-058	Old	1762	Microglia Positive Classification	247.518	11.8056	0	0.025053
U54-HRA-058	Old	1763	Oligodendrocytes Positive Classification	417.711	16.4391	0.546197	0.14026
U54-HRA-058	Old	1766	Microglia Positive Classification	231.257	5.31849	0.065777	0.023919
U54-HRA-058	Old	1769	Oligodendrocytes Positive Classification	351.739	17.3094	0.188905	0.040609
U54-HRA-058	Old	1770	Oligodendrocytes Positive Classification	390.64	14.0682	0.010615	0.088827
U54-HRA-058	Old	1771	Oligodendrocytes Positive Classification	423.723	12.2415	0.092126	0.416366
U54-HRA-058	Old	1772	Microglia Positive Classification	289.645	25.5444	0.152031	0.605505
U54-HRA-058	Old	1772	Endothelial Cells Positive Classification	289.645	25.5444	0.152031	0.605505
U54-HRA-058	Old	1774	Microglia Positive Classification	330.438	8.7	2.65967	1.86476
U54-HRA-058	Old	1774	Oligodendrocytes Positive Classification	330.438	8.7	2.65967	1.86476
U54-HRA-058	Old	1776	Microglia Positive Classification	316.8	22.5859	0.103675	0.375173
U54-HRA-058	Old	1777	Oligodendrocytes Positive Classification	374.666	13.5557	0	0.246807
U54-HRA-058	Old	1779	Oligodendrocytes Positive Classification	390.828	25.5967	0.717684	0.007239
U54-HRA-058	Old	1787	Oligodendrocytes Positive Classification	414.951	14.4263	0.227082	0.03254
U54-HRA-058	Old	1789	Oligodendrocytes Positive Classification	338.689	11.6953	0	0.940466
U54-HRA-058	Old	1791	Microglia Positive Classification	293.039	4.88268	0.013609	0.013065
U54-HRA-058	Old	1792	Oligodendrocytes Positive Classification	403.23	16.573	0.272033	0.066735
U54-HRA-058	Old	1794	Oligodendrocytes Positive Classification	355.191	16.2986	0.697684	0.093053
U54-HRA-058	Old	1799	Oligodendrocytes Positive Classification	353.492	20.689	1.38927	0.176911
U54-HRA-058	Old	1800	Astrocytes Positive Classification	289.648	18.9636	0.133412	0.713615
U54-HRA-058	Old	1804	Oligodendrocytes Positive Classification	367.289	19.8664	0.030622	0.025025
U54-HRA-058	Old	1805	Oligodendrocytes Positive Classification	427.301	20.3771	0.147517	0.066691
U54-HRA-058	Old	1807	Microglia Positive Classification	280.213	6.64253	6.39816	3.61588
U54-HRA-058	Old	1809	Astrocytes Positive Classification	348.949	10.1313	0.010567	0.144573
U54-HRA-058	Old	1812	Endothelial Cells Positive Classification	342.461	12.9319	0.81178	0.589903
U54-HRA-058	Old	1816	Microglia Positive Classification	368.654	11.9267	0.515633	0.150553
U54-HRA-058	Old	1816	Oligodendrocytes Positive Classification	368.654	11.9267	0.515633	0.150553
U54-HRA-058	Old	1818	Microglia Positive Classification	266.94	7.51807	0	0.035275
U54-HRA-058	Old	1820	Microglia Positive Classification	279.026	15.3771	0.120157	0.386464
U54-HRA-058	Old	1821	Microglia Positive Classification	369.787	31.3083	0	0.19037
U54-HRA-058	Old	1821	Oligodendrocytes Positive Classification	369.787	31.3083	0	0.19037
U54-HRA-058	Old	1823	Oligodendrocytes Positive Classification	393.713	14.7354	0.024697	0.077857
U54-HRA-058	Old	1825	Astrocytes Positive Classification	244.073	10.1152	5.84181	1.41084
U54-HRA-058	Old	1828	Oligodendrocytes Positive Classification	335.011	17.6457	0.228424	0.408537
U54-HRA-058	Old	1829	Oligodendrocytes Positive Classification	427.706	23.9806	0	0.27668
U54-HRA-058	Old	1830	Oligodendrocytes Positive Classification	398.637	17.8989	0.384389	0.067982
U54-HRA-058	Old	1831	Oligodendrocytes Positive Classification	369.93	40.3419	0	0.093103
U54-HRA-058	Old	1832	Oligodendrocytes Positive Classification	356.17	23.2245	0	0.03125
U54-HRA-058	Old	1833	Oligodendrocytes Positive Classification	421.115	13.9583	0	0.016647
U54-HRA-058	Old	1835	Oligodendrocytes Positive Classification	414.065	12.3382	0.135207	0.09191
U54-HRA-058	Old	1836	Oligodendrocytes Positive Classification	252.295	16.0671	0.44483	1.10108
U54-HRA-058	Old	1837	Astrocytes Positive Classification	262.659	10.9558	0	0.071056
U54-HRA-058	Old	1840	Oligodendrocytes Positive Classification	376.398	18.9488	0	0.137456
U54-HRA-058	Old	1844	Oligodendrocytes Positive Classification	364.252	15.9699	0	0.021619
U54-HRA-058	Old	1845	Astrocytes Positive Classification	268.289	14.7783	2.39765	0.518849
U54-HRA-058	Old	1849	Microglia Positive Classification	267.166	16.6046	0.007057	0.125265
U54-HRA-058	Old	1850	Oligodendrocytes Positive Classification	360.424	25.2949	0.112726	0.317263
U54-HRA-058	Old	1856	Oligodendrocytes Positive Classification	354.156	14.1932	0.453947	0.499402
U54-HRA-058	Old	1859	Microglia Positive Classification	325.355	10.9167	0	0.030314
U54-HRA-058	Old	1860	Oligodendrocytes Positive Classification	336.84	14.0729	0	0.085547
U54-HRA-058	Old	1861	Astrocytes Positive Classification	232.56	6.50667	0.078528	0.299387
U54-HRA-058	Old	1861	Endothelial Cells Positive Classification	232.56	6.50667	0.078528	0.299387
U54-HRA-058	Old	1867	Astrocytes Positive Classification	287.952	18.517	0.258776	0.344517
U54-HRA-058	Old	1869	Astrocytes Positive Classification	228.127	27.9666	0.156627	0.243373
U54-HRA-058	Old	1869	Endothelial Cells Positive Classification	228.127	27.9666	0.156627	0.243373
U54-HRA-058	Old	1870	Microglia Positive Classification	260.719	8.20476	0.048523	0.121308
U54-HRA-058	Old	1872	Astrocytes Positive Classification	339.621	11.7828	0.013591	0.345901
U54-HRA-058	Old	1872	Endothelial Cells Positive Classification	339.621	11.7828	0.013591	0.345901
U54-HRA-058	Old	1873	Oligodendrocytes Positive Classification	350.051	34.088	0.100634	0.098943
U54-HRA-058	Old	1874	Oligodendrocytes Positive Classification	393.939	16.7192	0	0.071959
U54-HRA-058	Old	1877	Oligodendrocytes Positive Classification	421.643	15.968	0	0.120787
U54-HRA-058	Old	1879	Microglia Positive Classification	337.088	14.9773	0	0.063082
U54-HRA-058	Old	1880	Microglia Positive Classification	339.232	12.2574	0.325615	0.35275
U54-HRA-058	Old	1883	Oligodendrocytes Positive Classification	401.758	7.66667	0	0.12834
U54-HRA-058	Old	1884	Oligodendrocytes Positive Classification	312.07	15.9441	0	0.072372
U54-HRA-058	Old	1887	Oligodendrocytes Positive Classification	395.894	10.6956	0	1.86709
U54-HRA-058	Old	1890	Oligodendrocytes Positive Classification	312.418	21.309	0.136139	1.08993
U54-HRA-058	Old	1891	Microglia Positive Classification	322.654	18.6946	0	0.519802
U54-HRA-058	Old	1894	Microglia Positive Classification	374.198	12.8564	0.001344	0.375896
U54-HRA-058	Old	1895	Astrocytes Positive Classification	502.172	18.1327	0.167357	0.968254
U54-HRA-058	Old	1895	Endothelial Cells Positive Classification	502.172	18.1327	0.167357	0.968254
U54-HRA-058	Old	1898	Oligodendrocytes Positive Classification	306.08	22.8015	0.419447	0.453534
U54-HRA-058	Old	1901	Oligodendrocytes Positive Classification	208.017	13.9424	0.174868	0.793058
U54-HRA-058	Old	1907	Endothelial Cells Positive Classification	250.203	19.2712	0.001355	0.093496
U54-HRA-058	Old	1914	Oligodendrocytes Positive Classification	389.78	16.9098	0	0.132026
U54-HRA-058	Old	1916	Microglia Positive Classification	291.884	8.88052	0	0.095076
U54-HRA-058	Old	1917	Microglia Positive Classification	293.568	15.4768	0.028222	0.073715
U54-HRA-058	Old	1920	Oligodendrocytes Positive Classification	363.489	9.72195	0.063112	0.02025
U54-HRA-058	Old	1921	Oligodendrocytes Positive Classification	375.055	24.5967	0	0.037871
U54-HRA-058	Old	1928	Microglia Positive Classification	384.444	10.644	0.138705	0.027411
U54-HRA-058	Old	1929	Microglia Positive Classification	259.416	8.07094	0	0.02549
U54-HRA-058	Old	1930	Oligodendrocytes Positive Classification	440.101	14.7574	0	0.104599
U54-HRA-058	Old	1931	Oligodendrocytes Positive Classification	318.66	8.68759	0	0.321355
U54-HRA-058	Old	1934	Oligodendrocytes Positive Classification	414.997	19.0033	0.11366	0.541536
U54-HRA-058	Old	1938	Oligodendrocytes Positive Classification	466.52	19.3675	0.028371	0.408671
U54-HRA-058	Old	1941	Oligodendrocytes Positive Classification	353.752	17.9567	0.012351	0.468902
U54-HRA-058	Old	1947	Microglia Positive Classification	270.939	17.0719	0.009395	0.116214
U54-HRA-058	Old	1951	Oligodendrocytes Positive Classification	374.513	15.6611	0.045415	1.02358
U54-HRA-058	Old	1954	Microglia Positive Classification	263.434	11.609	0	0.048884
U54-HRA-058	Old	1965	Oligodendrocytes Positive Classification	261.466	23.4125	0.25058	0.903878
U54-HRA-058	Old	1967	Oligodendrocytes Positive Classification	485.984	15.4753	0.229518	0.520482
U54-HRA-058	Old	1968	Microglia Positive Classification	362.446	15.8322	0	0.12189
U54-HRA-058	Old	1969	Microglia Positive Classification	375.979	10.858	0	0.017799
U54-HRA-058	Old	1970	Microglia Positive Classification	430.672	9.10938	0.358787	0.480474
U54-HRA-058	Old	1972	Oligodendrocytes Positive Classification	405.004	15.5059	0.103042	0.401304
U54-HRA-058	Old	1976	Oligodendrocytes Positive Classification	410.614	22.4303	0	0.255559
U54-HRA-058	Old	1977	Endothelial Cells Positive Classification	350.914	15.7632	10.7324	9.58089
U54-HRA-058	Old	1980	Oligodendrocytes Positive Classification	383.428	19.7437	0	0.041749
U54-HRA-058	Old	1981	Endothelial Cells Positive Classification	319.592	37.4142	0.366435	1.63053
U54-HRA-058	Old	1983	Oligodendrocytes Positive Classification	314.328	16.049	0	0.107926
U54-HRA-058	Old	1984	Oligodendrocytes Positive Classification	426.507	17.54	0	0.11015
U54-HRA-058	Old	1985	Microglia Positive Classification	334.962	12.7043	0	0.247509
U54-HRA-058	Old	1988	Oligodendrocytes Positive Classification	453.153	18.4679	0.211872	0.237747
U54-HRA-058	Old	1991	Oligodendrocytes Positive Classification	271.313	32.3714	0.07214	0.410512
U54-HRA-058	Old	1992	Oligodendrocytes Positive Classification	429.574	12.4589	0.372449	1.00612
U54-HRA-058	Old	1993	Astrocytes Positive Classification	282.004	17.3039	0.099317	0.605923
U54-HRA-058	Old	1994	Endothelial Cells Positive Classification	299.565	28.0339	2.93211	1.68238
U54-HRA-058	Old	1997	Microglia Positive Classification	233.865	14.6961	0	0.052913
U54-HRA-058	Old	1998	Microglia Positive Classification	360.552	43.0247	0.016989	0.380087
U54-HRA-058	Old	1998	Oligodendrocytes Positive Classification	360.552	43.0247	0.016989	0.380087
U54-HRA-058	Old	1999	Microglia Positive Classification	362.88	14.0593	0	0.341102
U54-HRA-058	Old	2001	Astrocytes Positive Classification	294.512	12.4407	2.72043	0.404482
U54-HRA-058	Old	2004	Oligodendrocytes Positive Classification	354.163	13.2802	0.18344	0.305284
U54-HRA-058	Old	2005	Oligodendrocytes Positive Classification	337.767	21.389	0	0.034483
U54-HRA-058	Old	2006	Microglia Positive Classification	468.238	12.2509	0.118687	0.119769
U54-HRA-058	Old	2007	Astrocytes Positive Classification	279.457	11.7358	3.19515	2.19071
U54-HRA-058	Old	2008	Microglia Positive Classification	311.366	12.7752	0.129269	0.553782
U54-HRA-058	Old	2008	Oligodendrocytes Positive Classification	311.366	12.7752	0.129269	0.553782
U54-HRA-058	Old	2012	Astrocytes Positive Classification	303.378	14.3405	0.825766	0.414643
U54-HRA-058	Old	2014	Oligodendrocytes Positive Classification	522.819	18.7227	0.001818	0.19176
U54-HRA-058	Old	2015	Microglia Positive Classification	457.686	13.2966	0.010682	0.057202
U54-HRA-058	Old	2016	Microglia Positive Classification	264.048	10.5212	0.0035	0.112423
U54-HRA-058	Old	2018	Oligodendrocytes Positive Classification	346.865	18.3484	0.02399	0.230429
U54-HRA-058	Old	2021	Astrocytes Positive Classification	221.665	15.7077	2.20124	3.62185
U54-HRA-058	Old	2024	Microglia Positive Classification	399.775	22.467	0.013812	0.551105
U54-HRA-058	Old	2024	Oligodendrocytes Positive Classification	399.775	22.467	0.013812	0.551105
U54-HRA-058	Old	2026	Astrocytes Positive Classification	385.447	15.1757	1.70821	2.22402
U54-HRA-058	Old	2026	Microglia Positive Classification	385.447	15.1757	1.70821	2.22402
U54-HRA-058	Old	2029	Oligodendrocytes Positive Classification	376.028	22.1528	0.023414	0.190332
U54-HRA-058	Old	2032	Astrocytes Positive Classification	269.332	14.1056	0.054648	0.290141
U54-HRA-058	Old	2035	Oligodendrocytes Positive Classification	408.579	22.0304	0.058376	1.29594
U54-HRA-058	Old	2036	Microglia Positive Classification	336.202	14.3907	0	0.483614
U54-HRA-058	Old	2037	Oligodendrocytes Positive Classification	471.168	15.5804	0.001482	0.800889
U54-HRA-058	Old	2038	Oligodendrocytes Positive Classification	435.294	12.1754	0	0.524667
U54-HRA-058	Old	2039	Astrocytes Positive Classification	346.836	14.2415	0.179775	0.383751
U54-HRA-058	Old	2040	Oligodendrocytes Positive Classification	320.868	17.6399	0.010656	0.191142
U54-HRA-058	Old	2041	Oligodendrocytes Positive Classification	604.15	22.8364	0.133553	0.400659
U54-HRA-058	Old	2043	Microglia Positive Classification	347.478	11.9125	0.32226	0.093493
U54-HRA-058	Old	2047	Microglia Positive Classification	398.889	14.6457	0	0.148496
U54-HRA-058	Old	2048	Oligodendrocytes Positive Classification	333.621	21.0117	0.055738	0.548946
U54-HRA-058	Old	2050	Oligodendrocytes Positive Classification	476.525	26.3741	0.02162	0.412714
U54-HRA-058	Old	2051	Microglia Positive Classification	306.086	9.51774	0.010433	0.125602
U54-HRA-058	Old	2052	Astrocytes Positive Classification	342.557	15.4858	2.80502	1.00946
U54-HRA-058	Old	2055	Oligodendrocytes Positive Classification	380.207	14.4148	0	0.107751
U54-HRA-058	Old	2056	Microglia Positive Classification	392.942	17.6273	0.137156	0.598993
U54-HRA-058	Old	2056	Oligodendrocytes Positive Classification	392.942	17.6273	0.137156	0.598993
U54-HRA-058	Old	2058	Microglia Positive Classification	253.863	9.17054	0.020583	0.386792
U54-HRA-058	Old	2060	Oligodendrocytes Positive Classification	398.459	17.2648	0.110079	0.254214
U54-HRA-058	Old	2063	Oligodendrocytes Positive Classification	471.344	12.5167	0	0.132553
U54-HRA-058	Old	2066	Astrocytes Positive Classification	246.662	18.4727	2.68508	0.660346
U54-HRA-058	Old	2067	Oligodendrocytes Positive Classification	292.239	17.9463	0.206749	0.34872
U54-HRA-058	Old	2068	Oligodendrocytes Positive Classification	348.515	17.3529	0	0.109765
U54-HRA-058	Old	2073	Oligodendrocytes Positive Classification	294.782	17.8231	0.88763	2.19236
U54-HRA-058	Old	2074	Oligodendrocytes Positive Classification	421.133	13.7922	0.180246	0.271279
U54-HRA-058	Old	2075	Microglia Positive Classification	313.692	10.0769	0.417951	1.03536
U54-HRA-058	Old	2083	Oligodendrocytes Positive Classification	314.053	18.6036	0.524052	1.00601
U54-HRA-058	Old	2084	Microglia Positive Classification	310.943	13.7097	0.018772	0.013699
U54-HRA-058	Old	2091	Oligodendrocytes Positive Classification	337.776	22.2287	3.17152	8.00032
U54-HRA-058	Old	2092	Astrocytes Positive Classification	273.531	3.69091	1.61268	4.05744
U54-HRA-058	Old	2093	Neurons Positive Classification	497.758	27.5618	1.11577	3.15688
U54-HRA-058	Old	2094	Neurons Positive Classification	323.748	30.6475	5.67325	6.71277
U54-HRA-058	Old	2094	Endothelial Cells Positive Classification	323.748	30.6475	5.67325	6.71277
U54-HRA-058	Old	2095	Neurons Positive Classification	237.359	41.7283	11.8849	3.41035
U54-HRA-058	Old	2096	Microglia Positive Classification	579.335	15.6063	0.027549	0.198211
U54-HRA-058	Old	2096	Oligodendrocytes Positive Classification	579.335	15.6063	0.027549	0.198211
U54-HRA-058	Old	2100	Astrocytes Positive Classification	352.512	6.42773	2.35955	3.58459
U54-HRA-058	Old	2102	Endothelial Cells Positive Classification	570.927	21.0168	19.7543	3.33865
U54-HRA-058	Old	2104	Microglia Positive Classification	397.544	17.3688	1.02323	0.737568
U54-HRA-058	Old	2104	Oligodendrocytes Positive Classification	397.544	17.3688	1.02323	0.737568
U54-HRA-058	Old	2108	Neurons Positive Classification	238.904	4.95455	0.051953	0.251395
U54-HRA-058	Old	2109	Oligodendrocytes Positive Classification	560.389	9.60965	0.200321	0.369502
U54-HRA-058	Old	2110	Oligodendrocytes Positive Classification	533.005	7.32712	0.011069	0.154618
U54-HRA-058	Old	2111	Oligodendrocytes Positive Classification	480.837	37.0319	0.437028	1.08264
U54-HRA-058	Old	2117	Endothelial Cells Positive Classification	396.737	0.937919	3.97708	18.3296
U54-HRA-058	Old	2118	Endothelial Cells Positive Classification	183.136	0.98022	0.011557	0.772506
U54-HRA-058	Old	2120	Endothelial Cells Positive Classification	538.669	0.524715	33.0317	3.90675
U54-HRA-058	Old	2121	Endothelial Cells Positive Classification	527.404	6.94949	2.66745	16.9321
U54-HRA-058	Old	2122	Endothelial Cells Positive Classification	567.868	0	10.6667	45.1658
U54-HRA-058	Old	2123	Endothelial Cells Positive Classification	438.384	9.90341	24.6909	2.23878
U54-HRA-058	Old	2124	Oligodendrocytes Positive Classification	355.833	1.11111	28.8889	5.7958
U54-HRA-058	Old	2124	Endothelial Cells Positive Classification	355.833	1.11111	28.8889	5.7958
U54-HRA-058	Old	2125	Endothelial Cells Positive Classification	469.045	17.0212	32.5304	14.1908
U54-HRA-058	Old	2126	Endothelial Cells Positive Classification	382.956	1.39259	0.010309	0.898969
U54-HRA-058	Old	2127	Endothelial Cells Positive Classification	567.756	1.08943	0.225859	4.84779
U54-HRA-058	Old	2129	Endothelial Cells Positive Classification	417.911	0.665714	39.8896	3.22817
U54-HRA-058	Old	2130	Endothelial Cells Positive Classification	543.154	1.34697	48.5494	4.96781
U54-HRA-058	Old	2131	Endothelial Cells Positive Classification	401.256	2.86475	14.6416	8.33602
U54-HRA-058	Old	2132	Oligodendrocytes Positive Classification	301.469	1.63021	23.3446	65.8323
U54-HRA-058	Old	2132	Endothelial Cells Positive Classification	301.469	1.63021	23.3446	65.8323
U54-HRA-058	Old	2133	Oligodendrocytes Positive Classification	426.932	3.11623	1.54578	18.4765
U54-HRA-058	Old	2133	Endothelial Cells Positive Classification	426.932	3.11623	1.54578	18.4765
U54-HRA-058	Old	2135	Endothelial Cells Positive Classification	557.329	3.08333	24.2109	2.37041
U54-HRA-058	Old	2136	Astrocytes Positive Classification	493.037	1.78049	24.2367	11.0769
U54-HRA-058	Old	2136	Endothelial Cells Positive Classification	493.037	1.78049	24.2367	11.0769
U54-HRA-058	Old	2137	Endothelial Cells Positive Classification	513.863	0.721053	9.13977	26.2937
U54-HRA-058	Old	2138	Endothelial Cells Positive Classification	477.303	0.635246	53.7242	14.6566
U54-HRA-058	Old	2139	Oligodendrocytes Positive Classification	260.266	6.28019	8.6055	31.2943
U54-HRA-058	Old	2139	Endothelial Cells Positive Classification	260.266	6.28019	8.6055	31.2943
U54-HRA-058	Old	2140	Astrocytes Positive Classification	300.532	4.70064	32.4622	30.4187
U54-HRA-058	Old	2140	Oligodendrocytes Positive Classification	300.532	4.70064	32.4622	30.4187
U54-HRA-058	Old	2140	Endothelial Cells Positive Classification	300.532	4.70064	32.4622	30.4187
U54-HRA-058	Old	2141	Oligodendrocytes Positive Classification	321.853	2.52059	1.64097	11.2693
U54-HRA-058	Old	2141	Endothelial Cells Positive Classification	321.853	2.52059	1.64097	11.2693
U54-HRA-058	Old	2142	Oligodendrocytes Positive Classification	293.088	25.672	0.385986	15.3895
U54-HRA-058	Old	2142	Endothelial Cells Positive Classification	293.088	25.672	0.385986	15.3895
U54-HRA-058	Old	2144	Astrocytes Positive Classification	215.856	36.8134	3.35141	1.22148
U54-HRA-058	Old	2144	Endothelial Cells Positive Classification	215.856	36.8134	3.35141	1.22148
U54-HRA-058	Old	2145	Astrocytes Positive Classification	278.722	10.3389	0.074374	0.153903
U54-HRA-058	Old	2146	Oligodendrocytes Positive Classification	300.045	17.7446	1.57637	1.39737
U54-HRA-058	Old	2147	Oligodendrocytes Positive Classification	417.066	239.451	33.5334	25.7398
U54-HRA-058	Old	2147	Endothelial Cells Positive Classification	417.066	239.451	33.5334	25.7398
U54-HRA-058	Old	2149	Oligodendrocytes Positive Classification	356.456	16.1177	0.112461	0.259979
U54-HRA-058	Old	2150	Oligodendrocytes Positive Classification	232.483	10.835	0.218055	0.260794
U54-HRA-058	Old	2152	Endothelial Cells Positive Classification	370.571	12.1507	7.07832	5.60066
U54-HRA-058	Old	2153	Endothelial Cells Positive Classification	255.615	31.2609	0.014661	0.392181
U54-HRA-058	Old	2155	Oligodendrocytes Positive Classification	444.516	12.8762	0.061714	0.677651
U54-HRA-058	Old	2157	Oligodendrocytes Positive Classification	457.098	24.0882	0	0.118661
U54-HRA-058	Old	2158	Endothelial Cells Positive Classification	231.576	10.5383	2.16227	1.25078
U54-HRA-058	Old	2159	Oligodendrocytes Positive Classification	428.019	77.0405	23.3119	21.1011
U54-HRA-058	Old	2159	Endothelial Cells Positive Classification	428.019	77.0405	23.3119	21.1011
U54-HRA-058	Old	2160	Astrocytes Positive Classification	270.864	11.548	0.103055	3.21344
U54-HRA-058	Old	2160	Endothelial Cells Positive Classification	270.864	11.548	0.103055	3.21344
U54-HRA-058	Old	2161	Oligodendrocytes Positive Classification	360.079	17.6653	0	0.073544
U54-HRA-058	Old	2162	Microglia Positive Classification	352.995	31	0	0.088295
U54-HRA-058	Old	2162	Oligodendrocytes Positive Classification	352.995	31	0	0.088295
U54-HRA-058	Old	2166	Microglia Positive Classification	428.253	16.1996	8.18217	8.98775
U54-HRA-058	Old	2166	Endothelial Cells Positive Classification	428.253	16.1996	8.18217	8.98775
U54-HRA-058	Old	2168	Astrocytes Positive Classification	242.02	10.2438	2.68447	0.907639
U54-HRA-058	Old	2171	Endothelial Cells Positive Classification	311.632	9.78173	1.49731	6.16416
U54-HRA-058	Old	2172	Microglia Positive Classification	434.747	20.0867	1.78119	1.45502
U54-HRA-058	Old	2172	Oligodendrocytes Positive Classification	434.747	20.0867	1.78119	1.45502
U54-HRA-058	Old	2174	Endothelial Cells Positive Classification	401.635	10.8952	2.75348	2.63696
U54-HRA-058	Old	2176	Oligodendrocytes Positive Classification	309.314	32.094	0.346774	0.494624
U54-HRA-058	Old	2177	Astrocytes Positive Classification	333.652	4.04348	24.9852	38.5303
U54-HRA-058	Old	2177	Microglia Positive Classification	333.652	4.04348	24.9852	38.5303
U54-HRA-058	Old	2177	Endothelial Cells Positive Classification	333.652	4.04348	24.9852	38.5303
U54-HRA-058	Old	2178	Astrocytes Positive Classification	297.796	10.9739	0.04086	0.326165
U54-HRA-058	Old	2180	Oligodendrocytes Positive Classification	350.65	43.5042	0.536485	0.600206
U54-HRA-058	Old	2184	Oligodendrocytes Positive Classification	286.765	15.3923	0.387597	0.769482
U54-HRA-058	Old	2189	Oligodendrocytes Positive Classification	381.346	12.1018	0.019984	0.123901
U54-HRA-058	Old	2191	Oligodendrocytes Positive Classification	388.914	34.5901	0.014871	0.098295
U54-HRA-058	Old	2192	Astrocytes Positive Classification	257.701	11.7461	0.045302	0.059564
U54-HRA-058	Old	2195	Microglia Positive Classification	315.435	35.6868	1.94211	3.26636
U54-HRA-058	Old	2200	Astrocytes Positive Classification	286.993	12.4433	0.059096	0.42584
U54-HRA-058	Old	2203	Oligodendrocytes Positive Classification	358.756	26.9855	0	0.027768
U54-HRA-058	Old	2206	Oligodendrocytes Positive Classification	388.229	10.0581	0	0.056386
U54-HRA-058	Old	2207	Endothelial Cells Positive Classification	347.385	13.9525	0.07123	1.83669
U54-HRA-058	Old	2208	Astrocytes Positive Classification	187.784	48.2836	7.95418	13.6509
U54-HRA-058	Old	2208	Endothelial Cells Positive Classification	187.784	48.2836	7.95418	13.6509
U54-HRA-058	Old	2209	Astrocytes Positive Classification	336.772	7.07867	0.001947	0.211449
U54-HRA-058	Old	2209	Endothelial Cells Positive Classification	336.772	7.07867	0.001947	0.211449
U54-HRA-058	Old	2210	Oligodendrocytes Positive Classification	396.507	17.0135	0.064738	0.220041
U54-HRA-058	Old	2211	Astrocytes Positive Classification	276.968	34.0208	0	0.087163
U54-HRA-058	Old	2212	Astrocytes Positive Classification	357.425	48.9536	0.097397	0.043241
U54-HRA-058	Old	2212	Oligodendrocytes Positive Classification	357.425	48.9536	0.097397	0.043241
U54-HRA-058	Old	2213	Astrocytes Positive Classification	232.906	34.5488	0.130621	0.779443
U54-HRA-058	Old	2217	Oligodendrocytes Positive Classification	310.504	15.5689	0.784451	0.525298
U54-HRA-058	Old	2219	Oligodendrocytes Positive Classification	218.028	22.9112	0.385013	0.328535
U54-HRA-058	Old	2222	Microglia Positive Classification	275.273	26.5566	0.403325	0.454644
U54-HRA-058	Old	2225	Oligodendrocytes Positive Classification	440.742	13.9981	0.017755	0.167406
U54-HRA-058	Old	2227	Oligodendrocytes Positive Classification	292.917	13.3827	0.004278	0.07079
U54-HRA-058	Old	2228	Microglia Positive Classification	346.499	11.2989	0	0.014535
U54-HRA-058	Old	2229	Oligodendrocytes Positive Classification	223.573	21.116	6.6136	2.7756
U54-HRA-058	Old	2231	Oligodendrocytes Positive Classification	251.736	20.0464	0.07878	0.250455
U54-HRA-058	Old	2234	Endothelial Cells Positive Classification	290.316	24.2237	0	0.113981
U54-HRA-058	Old	2235	Microglia Positive Classification	302.346	23.4576	0	0.039877
U54-HRA-058	Old	2236	Endothelial Cells Positive Classification	224.414	10.7656	3.92032	4.4502
U54-HRA-058	Old	2238	Astrocytes Positive Classification	290.724	16.6655	6.25294	6.74002
U54-HRA-058	Old	2238	Microglia Positive Classification	290.724	16.6655	6.25294	6.74002
U54-HRA-058	Old	2238	Endothelial Cells Positive Classification	290.724	16.6655	6.25294	6.74002
U54-HRA-058	Old	2239	Endothelial Cells Positive Classification	317.894	6.26923	0	6.03911
U54-HRA-058	Old	2242	Oligodendrocytes Positive Classification	336.982	14.6764	0.004448	0.237364
U54-HRA-058	Old	2243	Endothelial Cells Positive Classification	314.455	1.15152	0.727778	0.031944
U54-HRA-058	Old	2244	Oligodendrocytes Positive Classification	267.453	12.6756	0.812824	1.76862
U54-HRA-058	Old	2249	Oligodendrocytes Positive Classification	355.485	17.6758	0.202809	1.38868
U54-HRA-058	Old	2251	Astrocytes Positive Classification	283.782	11.8727	0.008216	0.023865
U54-HRA-058	Old	2254	Astrocytes Positive Classification	416.648	18.446	0.257595	0.316645
U54-HRA-058	Old	2257	Astrocytes Positive Classification	282.663	42.3939	0	1.21195
U54-HRA-058	Old	2257	Endothelial Cells Positive Classification	282.663	42.3939	0	1.21195
U54-HRA-058	Old	2260	Oligodendrocytes Positive Classification	264.82	27.9888	1.9709	0.120736
U54-HRA-058	Old	2261	Microglia Positive Classification	214.768	8.64789	0	0.090529
U54-HRA-058	Old	2262	Microglia Positive Classification	361.048	21.2862	0	0.086111
U54-HRA-058	Old	2267	Astrocytes Positive Classification	230.025	10.1039	0.711494	0.469986
U54-HRA-058	Old	2271	Microglia Positive Classification	308.717	16.2337	0.023049	0.218966
U54-HRA-058	Old	2273	Oligodendrocytes Positive Classification	304.255	23.6528	0.223881	0.151119
U54-HRA-058	Old	2274	Oligodendrocytes Positive Classification	317.82	28.4648	0.483542	3.64516
U54-HRA-058	Old	2275	Endothelial Cells Positive Classification	339.206	16.7556	0	0.004141
U54-HRA-058	Old	2276	Astrocytes Positive Classification	422.463	27.5011	0.013072	0.085694
U54-HRA-058	Old	2276	Endothelial Cells Positive Classification	422.463	27.5011	0.013072	0.085694
U54-HRA-058	Old	2277	Oligodendrocytes Positive Classification	434.765	26.8569	0.375883	1.17756
U54-HRA-058	Old	2278	Astrocytes Positive Classification	308.06	16.7987	0.130722	0.305458
U54-HRA-058	Old	2278	Microglia Positive Classification	308.06	16.7987	0.130722	0.305458
U54-HRA-058	Old	2278	Endothelial Cells Positive Classification	308.06	16.7987	0.130722	0.305458
U54-HRA-058	Old	2280	Oligodendrocytes Positive Classification	348.879	23.2373	1.53119	1.27492
U54-HRA-058	Old	2281	Microglia Positive Classification	244.405	11.2158	0.018391	0.04092
U54-HRA-058	Old	2282	Astrocytes Positive Classification	280.87	30.1278	0	0.073733
U54-HRA-058	Old	2282	Oligodendrocytes Positive Classification	280.87	30.1278	0	0.073733
U54-HRA-058	Old	2283	Endothelial Cells Positive Classification	431.164	24.836	0	0.283208
U54-HRA-058	Old	2284	Astrocytes Positive Classification	220.22	6.40328	0.016782	0.229023
U54-HRA-058	Old	2285	Oligodendrocytes Positive Classification	326.005	11.3981	0.018452	0.9643
U54-HRA-058	Old	2287	Microglia Positive Classification	249.1	33.3599	0	0.267442
U54-HRA-058	Old	2288	Astrocytes Positive Classification	271.347	8.07021	0.124126	0.295455
U54-HRA-058	Old	2290	Oligodendrocytes Positive Classification	280.449	26.9061	0	0.07133
U54-HRA-058	Old	2297	Astrocytes Positive Classification	317.401	24.4934	0.292248	0.805426
U54-HRA-058	Old	2297	Oligodendrocytes Positive Classification	317.401	24.4934	0.292248	0.805426
U54-HRA-058	Old	2299	Oligodendrocytes Positive Classification	260.307	20.7001	0.160455	0.699305
U54-HRA-058	Old	2300	Oligodendrocytes Positive Classification	243.927	17.3429	1.38499	2.5942
U54-HRA-058	Old	2301	Astrocytes Positive Classification	324.169	15.9756	1.80547	1.90778
U54-HRA-058	Old	2302	Oligodendrocytes Positive Classification	367.859	17.8312	0.003562	0.110941
U54-HRA-058	Old	2303	Oligodendrocytes Positive Classification	264.656	13.6013	0.021497	0.290586
U54-HRA-058	Old	2306	Oligodendrocytes Positive Classification	302.414	18.8103	0	0.099688
U54-HRA-058	Old	2308	Microglia Positive Classification	209.99	10.6849	0.13845	0.788469
U54-HRA-058	Old	2309	Oligodendrocytes Positive Classification	229.168	11.9695	0.786235	1.1062
U54-HRA-058	Old	2310	Oligodendrocytes Positive Classification	245.167	14.7304	0.41775	1.58151
U54-HRA-058	Old	2312	Oligodendrocytes Positive Classification	303.325	11.1579	0.026241	0.182979
U54-HRA-058	Old	2313	Astrocytes Positive Classification	204.53	10.4406	0.000477	0.228313
U54-HRA-058	Old	2315	Oligodendrocytes Positive Classification	305.955	19.6782	0.900782	1.92923
U54-HRA-058	Old	2316	Oligodendrocytes Positive Classification	269.469	35.8023	0.485483	2.79068
U54-HRA-058	Old	2318	Oligodendrocytes Positive Classification	252.48	13.8788	0	0.161657
U54-HRA-058	Old	2321	Oligodendrocytes Positive Classification	367.881	20	0.265393	0.699929
U54-HRA-058	Old	2324	Oligodendrocytes Positive Classification	343.277	13.5792	0.580484	0.72792
U54-HRA-058	Old	2325	Oligodendrocytes Positive Classification	371.392	21.2654	0.195964	1.82079
U54-HRA-058	Old	2327	Astrocytes Positive Classification	286.614	13.0172	0	0.544418
U54-HRA-058	Old	2327	Oligodendrocytes Positive Classification	286.614	13.0172	0	0.544418
U54-HRA-058	Old	2328	Microglia Positive Classification	200.586	13.5711	0.005731	1.26156
U54-HRA-058	Old	2329	Astrocytes Positive Classification	288.498	10.9311	2.3726	9.33936
U54-HRA-058	Old	2329	Oligodendrocytes Positive Classification	288.498	10.9311	2.3726	9.33936
U54-HRA-058	Old	2329	Endothelial Cells Positive Classification	288.498	10.9311	2.3726	9.33936
U54-HRA-058	Old	2330	Microglia Positive Classification	291.484	6.13909	0.020082	0.211066
U54-HRA-058	Old	2331	Microglia Positive Classification	296.621	14.4412	0	0.218659
U54-HRA-058	Old	2332	Oligodendrocytes Positive Classification	211.561	19.23	0.008581	0.388779
U54-HRA-058	Old	2335	Oligodendrocytes Positive Classification	382.769	18.4701	0	0.192281
U54-HRA-058	Old	2337	Microglia Positive Classification	291.137	20.0885	0.046081	0.857482
U54-HRA-058	Old	2339	Oligodendrocytes Positive Classification	285.915	25.1843	0.15013	0.208101
U54-HRA-058	Old	2340	Oligodendrocytes Positive Classification	332.179	13.5178	0.325143	0.339066
U54-HRA-058	Old	2342	Oligodendrocytes Positive Classification	290.649	25.7759	1.05751	0.518251
U54-HRA-058	Old	2343	Oligodendrocytes Positive Classification	377.342	17.2285	0.392386	0.056917
U54-HRA-058	Old	2345	Oligodendrocytes Positive Classification	414.415	12.2772	0.169367	0.031419
U54-HRA-058	Old	2346	Microglia Positive Classification	325.966	8.62298	3.54381	0.86701
U54-HRA-058	Old	2346	Endothelial Cells Positive Classification	325.966	8.62298	3.54381	0.86701
U54-HRA-058	Old	2353	Oligodendrocytes Positive Classification	340.546	17.1429	0.132639	0.023264
U54-HRA-058	Old	2354	Oligodendrocytes Positive Classification	318.258	12.4667	3.64738	1.39068
U54-HRA-058	Old	2356	Oligodendrocytes Positive Classification	392.311	10.6622	0.007299	0.012774
U54-HRA-058	Old	2362	Microglia Positive Classification	266.029	9.25	0.780083	0.02334
U54-HRA-058	Old	2371	Oligodendrocytes Positive Classification	381.041	17.1381	0.00782	0
U54-HRA-058	Old	2373	Oligodendrocytes Positive Classification	343.767	21.6736	0	0.00833
U54-HRA-058	Old	2381	Oligodendrocytes Positive Classification	339.657	11.8535	0.025138	0
U54-HRA-058	Old	2382	Oligodendrocytes Positive Classification	328.038	13.0831	0.700899	0.217266
U54-HRA-058	Old	2384	Astrocytes Positive Classification	294.076	15.6927	0.900418	0.153552
U54-HRA-058	Old	2384	Endothelial Cells Positive Classification	294.076	15.6927	0.900418	0.153552
U54-HRA-058	Old	2385	Microglia Positive Classification	290.978	16.0479	0	0.011721
U54-HRA-058	Old	2387	Endothelial Cells Positive Classification	277	9.29828	0	0.188525
U54-HRA-058	Old	2393	Microglia Positive Classification	440.37	30.1152	0.0115	0.046
U54-HRA-058	Old	2393	Oligodendrocytes Positive Classification	440.37	30.1152	0.0115	0.046
U54-HRA-058	Old	2394	Oligodendrocytes Positive Classification	306.374	23.4876	0.380228	0.371483
U54-HRA-058	Old	2404	Astrocytes Positive Classification	285.546	10.0796	0.032904	0.064735
U54-HRA-058	Old	2406	Astrocytes Positive Classification	347.799	12.1416	0.160537	0.069661
U54-HRA-058	Old	2406	Microglia Positive Classification	347.799	12.1416	0.160537	0.069661
U54-HRA-058	Old	2409	Oligodendrocytes Positive Classification	335.594	16.1904	0.019558	0.020519
U54-HRA-058	Old	2416	Microglia Positive Classification	232.392	10.52	0	0.496172
U54-HRA-058	Old	2416	Endothelial Cells Positive Classification	232.392	10.52	0	0.496172
U54-HRA-058	Old	2418	Oligodendrocytes Positive Classification	301.159	25.2422	0.050119	0.230952
U54-HRA-058	Old	2421	Microglia Positive Classification	265.025	13.7848	0	0.054921
U54-HRA-058	Old	2422	Oligodendrocytes Positive Classification	302.178	21.4104	0	0.236004
U54-HRA-058	Old	2424	Microglia Positive Classification	262.933	13.9719	0	0.35546
U54-HRA-058	Old	2426	Oligodendrocytes Positive Classification	374.121	41.5862	0	0.132203
U54-HRA-058	Old	2428	Endothelial Cells Positive Classification	319.761	22.371	0.951271	2.65254
U54-HRA-058	Old	2431	Oligodendrocytes Positive Classification	329.148	40.1248	3.12085	17.1696
U54-HRA-058	Old	2431	Endothelial Cells Positive Classification	329.148	40.1248	3.12085	17.1696
U54-HRA-058	Old	2433	Microglia Positive Classification	244.07	15.5908	0.064028	3.57159
U54-HRA-058	Old	2435	Microglia Positive Classification	217.054	13.591	0	0.296267
U54-HRA-058	Old	2436	Microglia Positive Classification	337.207	17.199	0.117675	0.978261
U54-HRA-058	Old	2438	Microglia Positive Classification	317.653	29.489	0.229354	0.736111
U54-HRA-058	Old	2438	Oligodendrocytes Positive Classification	317.653	29.489	0.229354	0.736111
U54-HRA-058	Old	2440	Oligodendrocytes Positive Classification	357.509	23.1244	0	0
U54-HRA-058	Old	2456	Astrocytes Positive Classification	357.079	19.4333	3.453	7.53681
U54-HRA-058	Old	2456	Oligodendrocytes Positive Classification	357.079	19.4333	3.453	7.53681
U54-HRA-058	Old	2460	Microglia Positive Classification	410.699	11.6975	0	0.009475
U54-HRA-058	Old	2464	Astrocytes Positive Classification	280.649	28.8604	4.8912	2.82028
U54-HRA-058	Old	2465	Astrocytes Positive Classification	234.243	10.0061	4.81438	4.01326
U54-HRA-058	Old	2466	Oligodendrocytes Positive Classification	225.536	14.7207	0.001616	0.076364
U54-HRA-058	Old	2468	Astrocytes Positive Classification	324.079	44.9881	0.01433	0.097599
U54-HRA-058	Old	2473	Oligodendrocytes Positive Classification	345.209	11.5749	0.303694	0.104609
U54-HRA-058	Old	2474	Oligodendrocytes Positive Classification	387.121	22.1096	0.50275	0.555189
U54-HRA-058	Old	2475	Astrocytes Positive Classification	226.62	6.53201	3.75454	0.884036
U54-HRA-058	Old	2475	Microglia Positive Classification	226.62	6.53201	3.75454	0.884036
U54-HRA-058	Old	2478	Oligodendrocytes Positive Classification	345.891	32.0655	0.844	0.375429
U54-HRA-058	Old	2480	Astrocytes Positive Classification	308.699	11.954	0.190205	0.200456
U54-HRA-058	Old	2482	Oligodendrocytes Positive Classification	393.611	34.8064	0.741301	1.68759
U54-HRA-058	Old	2485	Microglia Positive Classification	315.584	6.81818	0.154918	0.369354
U54-HRA-058	Old	2489	Microglia Positive Classification	375.918	24.5174	2.48706	2.13758
U54-HRA-058	Old	2490	Microglia Positive Classification	382.854	11.1066	0	0.051985
U54-HRA-058	Old	2491	Astrocytes Positive Classification	235.16	9.09278	0	0.111523
U54-HRA-058	Old	2494	Oligodendrocytes Positive Classification	392.746	17.7578	1.95802	2.38411
U54-HRA-058	Old	2495	Endothelial Cells Positive Classification	369.551	4.5316	2.42934	3.80241
U54-HRA-058	Old	2499	Oligodendrocytes Positive Classification	241.695	6.72137	0.416667	1.49964
U54-HRA-058	Old	2504	Oligodendrocytes Positive Classification	285.314	16.2775	0.031177	0.307131
U54-HRA-058	Old	2508	Microglia Positive Classification	242.373	112.831	2.33491	2.12694
U54-HRA-058	Old	2510	Microglia Positive Classification	212.058	9.01205	0.036347	0.185825
U54-HRA-058	Old	2511	Oligodendrocytes Positive Classification	378.514	16.4	1.14375	1.02037
U54-HRA-058	Old	2512	Astrocytes Positive Classification	271.589	19.4913	6.65866	13.5778
U54-HRA-058	Old	2512	Endothelial Cells Positive Classification	271.589	19.4913	6.65866	13.5778
U54-HRA-058	Old	2515	Microglia Positive Classification	296.412	39.3765	0.497892	0.883097
U54-HRA-058	Old	2515	Oligodendrocytes Positive Classification	296.412	39.3765	0.497892	0.883097
U54-HRA-058	Old	2516	Astrocytes Positive Classification	293.123	12.6287	0.006233	0.065004
U54-HRA-058	Old	2517	Astrocytes Positive Classification	256.049	17.357	1.21941	0.748254
U54-HRA-058	Old	2518	Astrocytes Positive Classification	272.055	10.6528	0.396104	0.264791
U54-HRA-058	Old	2519	Astrocytes Positive Classification	301.201	15.432	5.44775	1.69775
U54-HRA-058	Old	2521	Astrocytes Positive Classification	304.425	5.21003	1.25896	1.89475
U54-HRA-058	Old	2521	Endothelial Cells Positive Classification	304.425	5.21003	1.25896	1.89475
U54-HRA-058	Old	2524	Astrocytes Positive Classification	340.24	11.8906	0.116226	0.127349
U54-HRA-058	Old	2524	Microglia Positive Classification	340.24	11.8906	0.116226	0.127349
U54-HRA-058	Old	2527	Microglia Positive Classification	323.025	19.9323	0.013491	0.177032
U54-HRA-058	Old	2527	Oligodendrocytes Positive Classification	323.025	19.9323	0.013491	0.177032
U54-HRA-058	Old	2531	Microglia Positive Classification	356.973	22.1358	0.01845	0.121436
U54-HRA-058	Old	2532	Oligodendrocytes Positive Classification	236.06	16.6065	1.87123	2.04979
U54-HRA-058	Old	2533	Astrocytes Positive Classification	246.155	9.62889	0.316267	0.205882
U54-HRA-058	Old	2535	Microglia Positive Classification	241.159	18.1864	0	0.009615
U54-HRA-058	Old	2537	Oligodendrocytes Positive Classification	363.833	15.7055	0.236343	0.358001
U54-HRA-058	Old	2538	Astrocytes Positive Classification	254.828	15.3423	5.06713	0.551524
U54-HRA-058	Old	2540	Microglia Positive Classification	284.867	15.6447	0.063752	0.170856
U54-HRA-058	Old	2541	Oligodendrocytes Positive Classification	342.223	17.2155	0.022793	0.202967
U54-HRA-058	Old	2542	Oligodendrocytes Positive Classification	344	12.7384	0	0.051913
U54-HRA-058	Old	2545	Oligodendrocytes Positive Classification	303.754	15.6464	0	0.003754
U54-HRA-058	Old	2546	Oligodendrocytes Positive Classification	287.508	13.2588	0.024267	0.192877
U54-HRA-058	Old	2548	Oligodendrocytes Positive Classification	348.689	20.5682	0.072102	0.028267
U54-HRA-058	Old	2552	Endothelial Cells Positive Classification	389.22	51.8613	0.032432	0.084324
U54-HRA-058	Old	2554	Microglia Positive Classification	252.504	16.4543	0.037126	0.116201
U54-HRA-058	Old	2559	Endothelial Cells Positive Classification	265.661	6.53106	1.8479	4.81603
U54-HRA-058	Old	2561	Astrocytes Positive Classification	233.548	11.497	0.146878	0.324538
U54-HRA-058	Old	2562	Oligodendrocytes Positive Classification	384.85	12.25	0	0.076923
U54-HRA-058	Old	2563	Endothelial Cells Positive Classification	271.302	24.7047	0.250117	2.95597
U54-HRA-058	Old	2567	Endothelial Cells Positive Classification	324.119	6.59248	0	4.74545
U54-HRA-058	Old	2569	Oligodendrocytes Positive Classification	384.723	20.6174	0	0.004677
U54-HRA-058	Old	2572	Oligodendrocytes Positive Classification	497.832	19.0878	0.135501	0.971816
U54-HRA-058	Old	2572	Endothelial Cells Positive Classification	497.832	19.0878	0.135501	0.971816
U54-HRA-058	Old	2573	Oligodendrocytes Positive Classification	356.852	25.0993	0.947088	0.793683
U54-HRA-058	Old	2582	Astrocytes Positive Classification	261.67	22.1962	0	0.020619
U54-HRA-058	Old	2586	Astrocytes Positive Classification	315.96	13.1234	0.000407	0.080685
U54-HRA-058	Old	2587	Oligodendrocytes Positive Classification	379.447	7.73642	1.907	0.092
U54-HRA-058	Old	2592	Microglia Positive Classification	350.97	11.428	0.018409	0.076215
U54-HRA-058	Old	2594	Astrocytes Positive Classification	231.35	15.8714	0	0.012295
U54-HRA-058	Old	2597	Microglia Positive Classification	299.445	14.107	0.012876	0.004952
U54-HRA-058	Old	2598	Oligodendrocytes Positive Classification	356.867	19.3067	0.057366	0.333673
U54-HRA-058	Old	2601	Oligodendrocytes Positive Classification	397.166	9.93966	0.968228	1.20355
U54-HRA-058	Old	2604	Oligodendrocytes Positive Classification	395.664	36.7104	0.008969	0.236978
U54-HRA-058	Old	2605	Oligodendrocytes Positive Classification	418.717	15.4206	0.503717	0.335575
U54-HRA-058	Old	2611	Microglia Positive Classification	365.028	10.1784	0	0.010083
U54-HRA-058	Old	2613	Oligodendrocytes Positive Classification	378.872	10.4973	0.003004	0.001288
U54-HRA-058	Old	2617	Microglia Positive Classification	313.158	7.52187	0	0.092807
U54-HRA-058	Old	2619	Oligodendrocytes Positive Classification	502.493	14.9575	0.019919	0.166779
U54-HRA-058	Old	2622	Oligodendrocytes Positive Classification	384.959	15.0047	0.752079	0.366733
U54-HRA-058	Old	2623	Oligodendrocytes Positive Classification	454.968	16.0549	0.015679	0.199187
U54-HRA-058	Old	2626	Oligodendrocytes Positive Classification	613.138	20.8745	0.010097	0.297681
U54-HRA-058	Old	2628	Oligodendrocytes Positive Classification	586.947	16.1266	0	0.162937
U54-HRA-058	Old	2634	Oligodendrocytes Positive Classification	417.998	43.1039	0.252744	0.39009
U54-HRA-058	Old	2635	Microglia Positive Classification	266.599	7.12845	0	0.057086
U54-HRA-058	Old	2640	Microglia Positive Classification	385.867	13.5623	0	0.028777
U54-HRA-058	Old	2641	Microglia Positive Classification	248.429	10.0873	0	0.048276
U54-HRA-058	Old	2643	Oligodendrocytes Positive Classification	385.607	17.1659	1.33048	1.20257
U54-HRA-058	Old	2644	Microglia Positive Classification	332.243	10.2793	0.007674	0.245579
U54-HRA-058	Old	2652	Endothelial Cells Positive Classification	269.824	37.2298	8.81441	6.26594
U54-HRA-058	Old	2655	Oligodendrocytes Positive Classification	417.024	10.2099	0.003381	0.1142
U54-HRA-058	Old	2656	Oligodendrocytes Positive Classification	363.018	29.1846	0	0.106005
U54-HRA-058	Old	2659	Endothelial Cells Positive Classification	250.254	16.9807	0	0.813093
U54-HRA-058	Old	2660	Microglia Positive Classification	433.826	15.7347	0.034566	0.280949
U54-HRA-058	Old	2661	Oligodendrocytes Positive Classification	537.299	17.96	1.10148	3.10997
U54-HRA-058	Old	2666	Oligodendrocytes Positive Classification	238.115	12.7106	0.222381	0.136137
U54-HRA-058	Old	2668	Microglia Positive Classification	305.169	11.8241	0	0.181376
U54-HRA-058	Old	2672	Oligodendrocytes Positive Classification	397.984	10.5873	0.001787	0.134644
U54-HRA-058	Old	2677	Oligodendrocytes Positive Classification	367.419	14.6629	2.08688	0.796593
U54-HRA-058	Old	2682	Endothelial Cells Positive Classification	404.351	40.6285	0.078405	0.435932
U54-HRA-058	Old	2686	Oligodendrocytes Positive Classification	397.244	19.0344	2.23652	0.012712
U54-HRA-058	Old	2688	Microglia Positive Classification	360.642	21.6358	0	0.013283
U54-HRA-058	Old	2689	Endothelial Cells Positive Classification	258.891	10.6124	0.033906	2.88252
U54-HRA-058	Old	2690	Endothelial Cells Positive Classification	271.158	16.0959	0.15262	3.21754
U54-HRA-058	Old	2691	Astrocytes Positive Classification	411.538	30.9788	3.03966	0.480349
U54-HRA-058	Old	2691	Endothelial Cells Positive Classification	411.538	30.9788	3.03966	0.480349
U54-HRA-058	Old	2693	Microglia Positive Classification	254.9	10.72	0	0.063872
U54-HRA-058	Old	2694	Endothelial Cells Positive Classification	336.674	44.1015	3.13942	0.351893
U54-HRA-058	Old	2704	Oligodendrocytes Positive Classification	393.362	13.2426	0	0.087946
U54-HRA-058	Old	2706	Microglia Positive Classification	380.011	8.5088	0.922232	0.015096
U54-HRA-058	Old	2708	Oligodendrocytes Positive Classification	345.802	11.8241	0	0.003805
U54-HRA-058	Old	2710	Astrocytes Positive Classification	363.537	11.3242	0.010844	0.005186
U54-HRA-058	Old	2710	Oligodendrocytes Positive Classification	363.537	11.3242	0.010844	0.005186
U54-HRA-058	Old	2712	Endothelial Cells Positive Classification	223.807	10.8699	0.057129	0.028801
U54-HRA-058	Old	2713	Microglia Positive Classification	328.286	12.4869	0.001977	0.03855
U54-HRA-058	Old	2714	Astrocytes Positive Classification	280.965	12.3504	1.87361	0.406358
U54-HRA-058	Old	2715	Oligodendrocytes Positive Classification	327.15	17.2217	3.7152	0.636219
U54-HRA-058	Old	2727	Endothelial Cells Positive Classification	238.923	12.5457	0.687232	0.47515
U54-HRA-058	Old	2729	Oligodendrocytes Positive Classification	377.862	13.5036	0	0.001326
U54-HRA-058	Old	2732	Astrocytes Positive Classification	358.835	13.1893	2.16468	0.437838
U54-HRA-058	Old	2738	Microglia Positive Classification	238.111	11.0458	0.54851	0.383499
U54-HRA-058	Old	2739	Microglia Positive Classification	345.187	12.3348	0.001339	0.223896
U54-HRA-058	Old	2743	Endothelial Cells Positive Classification	361.353	11.9312	0	0.196553
U54-HRA-058	Old	2744	Microglia Positive Classification	400.1	19.1108	0.213758	0.296861
U54-HRA-058	Old	2749	Oligodendrocytes Positive Classification	408.408	28.2032	0.013795	0.089502
U54-HRA-058	Old	2753	Microglia Positive Classification	270.367	6.4	0	0.008806
U54-HRA-058	Old	2759	Endothelial Cells Positive Classification	384.149	15.8241	0.135752	1.48186
U54-HRA-058	Old	2761	Oligodendrocytes Positive Classification	308.779	15.1095	0.113689	0.246934
U54-HRA-058	Old	2764	Endothelial Cells Positive Classification	386.372	12.7741	0	2.45363
U54-HRA-058	Old	2768	Oligodendrocytes Positive Classification	363.454	13.0092	0	0.309241
U54-HRA-058	Old	2768	Endothelial Cells Positive Classification	363.454	13.0092	0	0.309241
U54-HRA-058	Old	2771	Astrocytes Positive Classification	291.716	12.701	1.22057	0.816786
U54-HRA-058	Old	2772	Astrocytes Positive Classification	276.179	8.37241	0.304473	0.627706
U54-HRA-058	Old	2773	Microglia Positive Classification	322.933	11.8914	0	0.155747
U54-HRA-058	Old	2776	Oligodendrocytes Positive Classification	343.678	26.1144	0	0.190427
U54-HRA-058	Old	2777	Microglia Positive Classification	233.029	7.97285	0.080375	0.203277
U54-HRA-058	Old	2779	Astrocytes Positive Classification	225.293	89.404	4.12685	0.749517
U54-HRA-058	Old	2779	Microglia Positive Classification	225.293	89.404	4.12685	0.749517
U54-HRA-058	Old	2788	Microglia Positive Classification	225.867	29.6404	0.015908	0.104224
U54-HRA-058	Old	2794	Oligodendrocytes Positive Classification	343.767	37.0992	0	0.302161
U54-HRA-058	Old	2795	Microglia Positive Classification	253.488	9.10779	0	0.027692
U54-HRA-058	Old	2801	Endothelial Cells Positive Classification	399.298	11.2865	0	0.176187
U54-HRA-058	Old	2803	Oligodendrocytes Positive Classification	388.309	6.72742	0.003774	0.145073
U54-HRA-058	Old	2808	Oligodendrocytes Positive Classification	477.052	24.1897	0.171155	0.635011
U54-HRA-058	Old	2809	Microglia Positive Classification	252.832	7.24484	0	0.255125
U54-HRA-058	Old	2811	Astrocytes Positive Classification	362.331	28.1501	5.42882	1.73482
U54-HRA-058	Old	2811	Endothelial Cells Positive Classification	362.331	28.1501	5.42882	1.73482
U54-HRA-058	Old	2812	Astrocytes Positive Classification	364.161	1.98455	19.3335	0.167157
U54-HRA-058	Old	2812	Endothelial Cells Positive Classification	364.161	1.98455	19.3335	0.167157
U54-HRA-058	Old	2814	Astrocytes Positive Classification	278.135	9.8902	0	0.093392
U54-HRA-058	Old	2817	Astrocytes Positive Classification	316.648	27.2691	0.614498	0.503346
U54-HRA-058	Old	2817	Oligodendrocytes Positive Classification	316.648	27.2691	0.614498	0.503346
U54-HRA-058	Old	2819	Microglia Positive Classification	248.704	9.94518	0	0.079088
U54-HRA-058	Old	2821	Oligodendrocytes Positive Classification	331.505	24.2407	0.284631	0.591359
U54-HRA-058	Old	2822	Oligodendrocytes Positive Classification	380.263	13.8762	0.036394	0.147694
U54-HRA-058	Old	2823	Microglia Positive Classification	279.28	13.9465	0.927146	0.319029
U54-HRA-058	Old	2824	Oligodendrocytes Positive Classification	405.164	11.9799	1.2719	0.25711
U54-HRA-058	Old	2827	Oligodendrocytes Positive Classification	389.194	17.6852	0.008354	0.058477
U54-HRA-058	Old	2829	Astrocytes Positive Classification	326.056	5.25468	9.99764	0.021277
U54-HRA-058	Old	2830	Microglia Positive Classification	399.309	11.3652	0	0.059316
U54-HRA-058	Old	2831	Astrocytes Positive Classification	303.422	16.1297	4.51767	0.904
U54-HRA-058	Old	2832	Astrocytes Positive Classification	308.486	3.36721	25.0749	5.51116
U54-HRA-058	Old	2832	Endothelial Cells Positive Classification	308.486	3.36721	25.0749	5.51116
U54-HRA-058	Old	2833	Astrocytes Positive Classification	348.114	13.6083	0.133181	0.313154
U54-HRA-058	Old	2836	Astrocytes Positive Classification	285.547	11.6337	0	0.220935
U54-HRA-058	Old	2837	Microglia Positive Classification	359.65	10.8063	2.88654	0.309818
U54-HRA-058	Old	2840	Endothelial Cells Positive Classification	317.223	33.8307	0.037311	2.07286
U54-HRA-058	Old	2842	Oligodendrocytes Positive Classification	356.236	11.8887	0.281944	0.134897
U54-HRA-058	Old	2845	Microglia Positive Classification	350.648	12.3322	0.020368	0.255386
U54-HRA-058	Old	2849	Microglia Positive Classification	388.897	22.9487	0	0.104453
U54-HRA-058	Old	2850	Oligodendrocytes Positive Classification	351.649	51.4778	0.022556	0.112364
U54-HRA-058	Old	2851	Microglia Positive Classification	347.579	14.8046	0.105216	0.109263
U54-HRA-058	Old	2852	Oligodendrocytes Positive Classification	361.322	21.7767	0.45614	0.1676
U54-HRA-058	Old	2853	Oligodendrocytes Positive Classification	396.92	17.1496	0.587478	0.538783
U54-HRA-058	Old	2856	Oligodendrocytes Positive Classification	414.93	13.7806	0	0.132432
U54-HRA-058	Old	2859	Astrocytes Positive Classification	336.941	12.5379	0.636073	0.218721
U54-HRA-058	Old	2859	Endothelial Cells Positive Classification	336.941	12.5379	0.636073	0.218721
U54-HRA-058	Old	2864	Astrocytes Positive Classification	274.079	8.87239	1.80523	0.472288
U54-HRA-058	Old	2865	Astrocytes Positive Classification	256.361	11.7388	1.11594	0.707915
U54-HRA-058	Old	2866	Astrocytes Positive Classification	330.543	10.1425	0.066598	0.122498
U54-HRA-058	Old	2866	Microglia Positive Classification	330.543	10.1425	0.066598	0.122498
U54-HRA-058	Old	2871	Astrocytes Positive Classification	314.529	12.2114	2.43968	0.712822
U54-HRA-058	Old	2873	Oligodendrocytes Positive Classification	408.465	16.5707	0.125788	0.09833
U54-HRA-058	Old	2874	Oligodendrocytes Positive Classification	361.489	12.9867	0	1.11207
U54-HRA-058	Old	2878	Astrocytes Positive Classification	301.623	8.78636	46.9174	3.36256
U54-HRA-058	Old	2878	Endothelial Cells Positive Classification	301.623	8.78636	46.9174	3.36256
U54-HRA-058	Old	2881	Oligodendrocytes Positive Classification	370.323	11.2567	0.280102	0.300109
U54-HRA-058	Old	2882	Microglia Positive Classification	234.402	8.23577	0.09792	0.014713
U54-HRA-058	Old	2883	Endothelial Cells Positive Classification	228.122	11.7765	0.021325	0.464943
U54-HRA-058	Old	2885	Microglia Positive Classification	353.583	11.3363	1.16485	0.183019
U54-HRA-058	Old	2885	Oligodendrocytes Positive Classification	353.583	11.3363	1.16485	0.183019
U54-HRA-058	Old	2886	Oligodendrocytes Positive Classification	410.043	35.3307	0.062227	0.093508
U54-HRA-058	Old	2888	Astrocytes Positive Classification	346.015	5.43289	33.3614	0.14943
U54-HRA-058	Old	2888	Endothelial Cells Positive Classification	346.015	5.43289	33.3614	0.14943
U54-HRA-058	Old	2890	Oligodendrocytes Positive Classification	391.274	16.4919	1.03739	0.074436
U54-HRA-058	Old	2892	Astrocytes Positive Classification	283.602	7.11039	103.631	14.7269
U54-HRA-058	Old	2892	Neurons Positive Classification	283.602	7.11039	103.631	14.7269
U54-HRA-058	Old	2892	Endothelial Cells Positive Classification	283.602	7.11039	103.631	14.7269
U54-HRA-058	Old	2895	Astrocytes Positive Classification	290.635	2.91176	24.0382	8.46555
U54-HRA-058	Old	2895	Endothelial Cells Positive Classification	290.635	2.91176	24.0382	8.46555
U54-HRA-058	Old	2896	Astrocytes Positive Classification	301.842	37.7083	24.2166	9.28824
U54-HRA-058	Old	2896	Endothelial Cells Positive Classification	301.842	37.7083	24.2166	9.28824
U54-HRA-058	Old	2897	Astrocytes Positive Classification	325.255	13.381	2.12715	0.175258
U54-HRA-058	Old	2897	Microglia Positive Classification	325.255	13.381	2.12715	0.175258
U54-HRA-058	Old	2899	Astrocytes Positive Classification	369.068	22.3306	1.63136	0.501697
U54-HRA-058	Old	2899	Oligodendrocytes Positive Classification	369.068	22.3306	1.63136	0.501697
U54-HRA-058	Old	2900	Oligodendrocytes Positive Classification	296.916	25.1225	0	0.199109
U54-HRA-058	Old	2901	Astrocytes Positive Classification	253.584	6.78541	1.7212	0.371072
U54-HRA-058	Old	2905	Microglia Positive Classification	228.157	9.48252	0	0.030019
U54-HRA-058	Old	2906	Oligodendrocytes Positive Classification	369.672	15.4368	0	0.125243
U54-HRA-058	Old	2907	Microglia Positive Classification	247.192	9.85356	0.052037	0.496809
U54-HRA-058	Old	2910	Microglia Positive Classification	372.312	17.9548	0	0.063182
U54-HRA-058	Old	2911	Oligodendrocytes Positive Classification	324.908	20.3028	0.769992	0.48654
U54-HRA-058	Old	2912	Oligodendrocytes Positive Classification	439.608	18.4586	1.93911	0.52494
U54-HRA-058	Old	2913	Microglia Positive Classification	266.66	9.60526	0.001627	0.069941
U54-HRA-058	Old	2916	Astrocytes Positive Classification	328.488	18.44	0.027322	0.156518
U54-HRA-058	Old	2917	Oligodendrocytes Positive Classification	339.874	20.3079	0	0.04396
U54-HRA-058	Old	2922	Microglia Positive Classification	239.525	9.86073	0	0.013968
U54-HRA-058	Old	2926	Astrocytes Positive Classification	334.787	16.9748	0	0.151254
U54-HRA-058	Old	2928	Endothelial Cells Positive Classification	537.59	47.1768	1.71128	2.04021
U54-HRA-058	Old	2929	Microglia Positive Classification	317.156	18.8061	4.13057	1.9012
U54-HRA-058	Old	2929	Oligodendrocytes Positive Classification	317.156	18.8061	4.13057	1.9012
U54-HRA-058	Old	2929	Endothelial Cells Positive Classification	317.156	18.8061	4.13057	1.9012
U54-HRA-058	Old	2936	Oligodendrocytes Positive Classification	360.897	12.4963	0.296943	0.347473
U54-HRA-058	Old	2939	Microglia Positive Classification	407.286	15.4054	3.42657	1.45717
U54-HRA-058	Old	2939	Oligodendrocytes Positive Classification	407.286	15.4054	3.42657	1.45717
U54-HRA-058	Old	2940	Oligodendrocytes Positive Classification	420.845	12.362	1.27148	1.3918
U54-HRA-058	Old	2942	Astrocytes Positive Classification	329.381	44.1016	0	0.169552
U54-HRA-058	Old	2942	Endothelial Cells Positive Classification	329.381	44.1016	0	0.169552
U54-HRA-058	Old	2945	Endothelial Cells Positive Classification	447.864	56.7011	0	0.492908
U54-HRA-058	Old	2947	Microglia Positive Classification	373.503	14.3476	0	0.127581
U54-HRA-058	Old	2948	Astrocytes Positive Classification	335.149	16.861	1.17561	1.15761
U54-HRA-058	Old	2950	Astrocytes Positive Classification	258.034	10.1977	0.391111	0.422778
U54-HRA-058	Old	2950	Microglia Positive Classification	258.034	10.1977	0.391111	0.422778
U54-HRA-058	Old	2951	Oligodendrocytes Positive Classification	373.377	22.4325	0.062918	0.544632
U54-HRA-058	Old	2956	Astrocytes Positive Classification	315.722	10.5444	2.95943	1.32264
U54-HRA-058	Old	2957	Oligodendrocytes Positive Classification	329.64	9.15922	0.008995	0.267909
U54-HRA-058	Old	2959	Oligodendrocytes Positive Classification	271.164	11.0812	0.018104	0.15442
U54-HRA-058	Old	2960	Oligodendrocytes Positive Classification	395.15	14.792	0.065328	1.23001
U54-HRA-058	Old	2961	Oligodendrocytes Positive Classification	500.977	19.7893	0	0.206729
U54-HRA-058	Old	2962	Astrocytes Positive Classification	265.43	9.78976	2.20406	1.13853
U54-HRA-058	Old	2962	Microglia Positive Classification	265.43	9.78976	2.20406	1.13853
U54-HRA-058	Old	2963	Astrocytes Positive Classification	365.727	33.6632	0.07971	0.816709
U54-HRA-058	Old	2963	Endothelial Cells Positive Classification	365.727	33.6632	0.07971	0.816709
U54-HRA-058	Old	2964	Endothelial Cells Positive Classification	365.75	15.3813	0.72861	0.393717
U54-HRA-058	Old	2968	Oligodendrocytes Positive Classification	381.566	14.5849	0.119704	0.527355
U54-HRA-058	Old	2971	Oligodendrocytes Positive Classification	407.073	10.4263	0.010477	0.401149
U54-HRA-058	Old	2972	Oligodendrocytes Positive Classification	372.315	8.29772	0.348826	0.470318
U54-HRA-058	Old	2973	Oligodendrocytes Positive Classification	419.218	11.837	0.002327	0.207114
U54-HRA-058	Old	2974	Oligodendrocytes Positive Classification	576.483	18.8147	0.212812	1.03573
U54-HRA-058	Old	2989	Endothelial Cells Positive Classification	1116.06	0	0.797921	0.289208
U54-HRA-058	Old	2998	Endothelial Cells Positive Classification	378.924	38.119	0	0.05464
U54-HRA-058	Old	3001	Oligodendrocytes Positive Classification	386.591	30.1144	0.096628	0.726451
U54-HRA-058	Old	3009	Microglia Positive Classification	359.784	12.4305	0.006373	0.23175
U54-HRA-058	Old	3011	Microglia Positive Classification	371.409	9.99334	0	0.114445
U54-HRA-058	Old	3012	Oligodendrocytes Positive Classification	402.688	11.0438	0.247131	0.507269
U54-HRA-058	Old	3014	Oligodendrocytes Positive Classification	455.023	22.6413	0.001852	0.268519
U54-HRA-058	Old	3016	Microglia Positive Classification	345.415	11.5985	0.179992	1.02302
U54-HRA-058	Old	3020	Oligodendrocytes Positive Classification	329.769	14.7364	0.221321	0.498987
U54-HRA-058	Old	3021	Endothelial Cells Positive Classification	264.967	29.9179	0.032316	1.23923
U54-HRA-058	Old	3024	Microglia Positive Classification	406.117	14.5301	0	0.007016
U54-HRA-058	Old	3025	Astrocytes Positive Classification	271.343	8.19231	0.431399	0.578498
U54-HRA-058	Old	3025	Microglia Positive Classification	271.343	8.19231	0.431399	0.578498
U54-HRA-058	Old	3028	Microglia Positive Classification	257.735	8.91581	0	0.00785
U54-HRA-058	Old	3029	Oligodendrocytes Positive Classification	357.499	16.806	0	0.117368
U54-HRA-058	Old	3033	Oligodendrocytes Positive Classification	354.988	13.9342	2.366	2
U54-HRA-058	Old	3034	Oligodendrocytes Positive Classification	357.642	12.6364	0.000958	0.552682
U54-HRA-058	Old	3035	Astrocytes Positive Classification	368.193	12.137	0	0.084207
U54-HRA-058	Old	3036	Oligodendrocytes Positive Classification	430.746	14.0215	0	0.118832
U54-HRA-058	Old	3039	Astrocytes Positive Classification	348.517	11.4891	0	0.4294
U54-HRA-058	Old	3040	Oligodendrocytes Positive Classification	423.515	16.7221	0.057644	0.390977
U54-HRA-058	Old	3041	Endothelial Cells Positive Classification	487.169	6.36009	0.187932	0.571483
U54-HRA-058	Old	3044	Astrocytes Positive Classification	281.738	8.35714	6.39592	3.62957
U54-HRA-058	Old	3044	Oligodendrocytes Positive Classification	281.738	8.35714	6.39592	3.62957
U54-HRA-058	Old	3045	Oligodendrocytes Positive Classification	362.843	28.2984	0.060119	0.31877
U54-HRA-058	Old	3048	Oligodendrocytes Positive Classification	447.091	16.2181	0.750086	0.290422
U54-HRA-058	Old	3052	Oligodendrocytes Positive Classification	309.508	14.5719	0.560013	0.791585
U54-HRA-058	Old	3060	Microglia Positive Classification	333.803	12.2992	0	0.23347
U54-HRA-058	Old	3061	Oligodendrocytes Positive Classification	305.496	15.2512	0.20473	0.370946
U54-HRA-058	Old	3067	Oligodendrocytes Positive Classification	439.482	12.6904	0.002094	0.13887
U54-HRA-058	Old	3069	Oligodendrocytes Positive Classification	380.204	34.3416	0	0.072679
U54-HRA-058	Old	3074	Microglia Positive Classification	381.604	19.0663	0.196447	0.054322
U54-HRA-058	Old	3078	Microglia Positive Classification	303.637	11.46	0	0.138488
U54-HRA-058	Old	3079	Oligodendrocytes Positive Classification	580.738	44.915	0.038682	0.550143
U54-HRA-058	Old	3083	Astrocytes Positive Classification	402.84	20.5571	1.3918	1.21749
U54-HRA-058	Old	3083	Microglia Positive Classification	402.84	20.5571	1.3918	1.21749
U54-HRA-058	Old	3083	Oligodendrocytes Positive Classification	402.84	20.5571	1.3918	1.21749
U54-HRA-058	Old	3083	Endothelial Cells Positive Classification	402.84	20.5571	1.3918	1.21749
U54-HRA-058	Old	3085	Oligodendrocytes Positive Classification	340.829	17.0435	0	0.025979
U54-HRA-058	Old	3086	Oligodendrocytes Positive Classification	442.413	20.2317	0.949215	0.088874
U54-HRA-058	Old	3091	Astrocytes Positive Classification	389.379	36.1399	0	3.38292
U54-HRA-058	Old	3091	Endothelial Cells Positive Classification	389.379	36.1399	0	3.38292
U54-HRA-058	Old	3097	Oligodendrocytes Positive Classification	383.809	11.4886	0.011152	0.136533
U54-HRA-058	Old	3100	Oligodendrocytes Positive Classification	433.805	14.6739	0	0.050337
U54-HRA-058	Old	3102	Microglia Positive Classification	249.098	17.9167	0	0.079605
U54-HRA-058	Old	3103	Astrocytes Positive Classification	269.359	16.8611	0.10915	0.258646
U54-HRA-058	Old	3104	Astrocytes Positive Classification	264.011	8.41573	0.025773	0.071592
U54-HRA-058	Old	3105	Oligodendrocytes Positive Classification	374.908	18.7484	0.041813	0.235035
U54-HRA-058	Old	3106	Oligodendrocytes Positive Classification	408.463	12.7591	0	0.049796
U54-HRA-058	Old	3108	Microglia Positive Classification	398.932	19.809	0.000774	0.253385
U54-HRA-058	Old	3110	Oligodendrocytes Positive Classification	270.264	18.0137	0	0.061872
U54-HRA-058	Old	3111	Astrocytes Positive Classification	324.02	17.463	0.681974	0.46196
U54-HRA-058	Old	3112	Microglia Positive Classification	308.466	12.7203	0	0.030242
U54-HRA-058	Old	3113	Oligodendrocytes Positive Classification	371.22	20.003	0	0.726381
U54-HRA-058	Old	3115	Oligodendrocytes Positive Classification	367.666	25.3404	0.002558	0.099744
U54-HRA-058	Old	3116	Oligodendrocytes Positive Classification	342.821	17.6762	0.351113	0.232003
U54-HRA-058	Old	3117	Oligodendrocytes Positive Classification	383.859	16.2468	0	0.367478
U54-HRA-058	Old	3119	Oligodendrocytes Positive Classification	391.335	14.257	0	0.180471
U54-HRA-058	Old	3121	Microglia Positive Classification	273.019	21.9728	0.680027	0.427522
U54-HRA-058	Old	3121	Oligodendrocytes Positive Classification	273.019	21.9728	0.680027	0.427522
U54-HRA-058	Old	3122	Oligodendrocytes Positive Classification	298.042	15.3338	0.016238	0.26348
U54-HRA-058	Old	3125	Oligodendrocytes Positive Classification	301.83	47.3975	0.063047	0.708581
U54-HRA-058	Old	3126	Endothelial Cells Positive Classification	255.997	17.6757	0.902513	2.50114
U54-HRA-058	Old	3127	Oligodendrocytes Positive Classification	285.637	13.9806	0.00239	0.30996
U54-HRA-058	Old	3129	Astrocytes Positive Classification	261.14	33.4451	48.099	0.798662
U54-HRA-058	Old	3131	Oligodendrocytes Positive Classification	274.51	10.8305	0.007209	0.091315
U54-HRA-058	Old	3132	Oligodendrocytes Positive Classification	251.056	17.4916	0.19426	0.889183
U54-HRA-058	Old	3133	Astrocytes Positive Classification	382.062	10.8554	2.64907	1.40186
U54-HRA-058	Old	3136	Microglia Positive Classification	247.164	11.7991	0.048705	0.225358
U54-HRA-058	Old	3140	Microglia Positive Classification	288.857	9.97744	0.026428	0.096774
U54-HRA-058	Old	3141	Astrocytes Positive Classification	257.633	10.4	0.295295	0.544545
U54-HRA-058	Old	3142	Oligodendrocytes Positive Classification	358.147	18.8168	0.20938	0.417651
U54-HRA-058	Old	3143	Oligodendrocytes Positive Classification	440.943	14.1661	0.083689	0.358262
U54-HRA-058	Old	3145	Oligodendrocytes Positive Classification	333.979	16.5126	0.36173	0.936217
U54-HRA-058	Old	3147	Oligodendrocytes Positive Classification	233.566	18.6962	0.50104	0.775659
U54-HRA-058	Old	3149	Microglia Positive Classification	405.125	22.9351	0.119565	0.408288
U54-HRA-058	Old	3150	Oligodendrocytes Positive Classification	377.743	12.8008	0.075334	0.286698
U54-HRA-058	Old	3151	Oligodendrocytes Positive Classification	418.029	15.354	0	0.040053
U54-HRA-058	Old	3152	Oligodendrocytes Positive Classification	392.823	20.2806	0.547964	0.350387
U54-HRA-058	Old	3154	Astrocytes Positive Classification	280.395	10.5019	0	0.698046
U54-HRA-058	Old	3154	Endothelial Cells Positive Classification	280.395	10.5019	0	0.698046
U54-HRA-058	Old	3156	Microglia Positive Classification	288.472	8.33688	0	0.102239
U54-HRA-058	Old	3156	Oligodendrocytes Positive Classification	288.472	8.33688	0	0.102239
U54-HRA-058	Old	3158	Astrocytes Positive Classification	259.59	4.10843	0	0.294225
U54-HRA-058	Old	3158	Endothelial Cells Positive Classification	259.59	4.10843	0	0.294225
U54-HRA-058	Old	3159	Oligodendrocytes Positive Classification	379.382	36.4129	0	0.10868
U54-HRA-058	Old	3160	Oligodendrocytes Positive Classification	361.568	17.8442	0	0.118565
U54-HRA-058	Old	3161	Oligodendrocytes Positive Classification	371.028	14.4242	0.006539	0.114017
U54-HRA-058	Old	3165	Microglia Positive Classification	383.592	10.6057	0.052373	0.22695
U54-HRA-058	Old	3166	Oligodendrocytes Positive Classification	344.355	15.5816	0.186023	0.331963
U54-HRA-058	Old	3167	Microglia Positive Classification	363.602	12.6614	0	0.076662
U54-HRA-058	Old	3167	Oligodendrocytes Positive Classification	363.602	12.6614	0	0.076662
U54-HRA-058	Old	3168	Oligodendrocytes Positive Classification	360.961	23.2528	0.051126	0.660882
U54-HRA-058	Old	3169	Oligodendrocytes Positive Classification	349.938	17.4958	0.131591	0.490762
U54-HRA-058	Old	3170	Oligodendrocytes Positive Classification	369.898	16.4984	0.014873	0.379265
U54-HRA-058	Old	3171	Astrocytes Positive Classification	369.838	13.0218	0.661649	0.799863
U54-HRA-058	Old	3172	Oligodendrocytes Positive Classification	323.577	16.3839	0.114346	0.747679
U54-HRA-058	Old	3173	Oligodendrocytes Positive Classification	364.013	10.9654	0.896104	0.42291
U54-HRA-058	Old	3174	Astrocytes Positive Classification	264.868	72.8649	9.22423	1.65696
U54-HRA-058	Old	3174	Endothelial Cells Positive Classification	264.868	72.8649	9.22423	1.65696
U54-HRA-058	Old	3177	Astrocytes Positive Classification	236.018	11.9576	0	0.268223
U54-HRA-058	Old	3179	Endothelial Cells Positive Classification	287.797	35.4939	4.10389	6.23936
U54-HRA-058	Old	3180	Microglia Positive Classification	402.805	14.1419	0.004779	0.118578
U54-HRA-058	Old	3180	Oligodendrocytes Positive Classification	402.805	14.1419	0.004779	0.118578
U54-HRA-058	Old	3181	Microglia Positive Classification	317.384	9.42085	0	0.095918
U54-HRA-058	Old	3181	Oligodendrocytes Positive Classification	317.384	9.42085	0	0.095918
U54-HRA-058	Old	3183	Oligodendrocytes Positive Classification	322.391	20.4584	0.02365	0.256618
U54-HRA-058	Old	3184	Astrocytes Positive Classification	323.12	9.28	2.48148	2.26042
U54-HRA-058	Old	3184	Microglia Positive Classification	323.12	9.28	2.48148	2.26042
U54-HRA-058	Old	3185	Oligodendrocytes Positive Classification	415.849	10.91	0.010697	0.200138
U54-HRA-058	Old	3186	Oligodendrocytes Positive Classification	384.905	18.3852	0	0.176883
U54-HRA-058	Old	3187	Oligodendrocytes Positive Classification	384.014	12.8719	0	0.164024
U54-HRA-058	Old	3188	Oligodendrocytes Positive Classification	361.35	12.4279	0.445072	0.982338
U54-HRA-058	Old	3191	Oligodendrocytes Positive Classification	396.718	7.35571	0	0.412693
U54-HRA-058	Old	3192	Astrocytes Positive Classification	250.442	15.2096	0.027837	0.214133
U54-HRA-058	Old	3193	Oligodendrocytes Positive Classification	268.487	15.3564	0.499776	0.832512
U54-HRA-058	Old	3195	Oligodendrocytes Positive Classification	448.742	12.1715	0.046165	0.260298
U54-HRA-058	Old	3198	Oligodendrocytes Positive Classification	394.782	9.17305	0	0.058036
U54-HRA-058	Old	3199	Astrocytes Positive Classification	407.331	23.9908	1.25247	0.972314
U54-HRA-058	Old	3199	Oligodendrocytes Positive Classification	407.331	23.9908	1.25247	0.972314
U54-HRA-058	Old	3200	Microglia Positive Classification	433.546	11.7925	0	0.11398
U54-HRA-058	Old	3200	Oligodendrocytes Positive Classification	433.546	11.7925	0	0.11398
U54-HRA-058	Old	3201	Microglia Positive Classification	306.881	9.55031	0	0.114925
U54-HRA-058	Old	3203	Oligodendrocytes Positive Classification	278.726	12.5086	0.209016	0.160954
U54-HRA-058	Old	3204	Microglia Positive Classification	353.877	10.278	0	0.14143
U54-HRA-058	Old	3205	Astrocytes Positive Classification	442.797	26.0941	1.11997	3.81166
U54-HRA-058	Old	3205	Endothelial Cells Positive Classification	442.797	26.0941	1.11997	3.81166
U54-HRA-058	Old	3206	Astrocytes Positive Classification	325.325	29.7812	0.043726	0.484791
U54-HRA-058	Old	3206	Microglia Positive Classification	325.325	29.7812	0.043726	0.484791
U54-HRA-058	Old	3207	Oligodendrocytes Positive Classification	330.572	9.81213	0.1212	0.7724
U54-HRA-058	Old	3208	Oligodendrocytes Positive Classification	403.373	13.2254	0	0.145148
U54-HRA-058	Old	3209	Oligodendrocytes Positive Classification	395.421	8.88998	0	0.006575
U54-HRA-058	Old	3212	Oligodendrocytes Positive Classification	344.815	18.7328	0.107714	0.31098
U54-HRA-058	Old	3213	Oligodendrocytes Positive Classification	471.069	15.5019	0	0.050523
U54-HRA-058	Old	3215	Oligodendrocytes Positive Classification	339.257	14.315	2.32251	1.05023
U54-HRA-058	Old	3216	Oligodendrocytes Positive Classification	440.686	15.8264	0.024643	0.077389
U54-HRA-058	Old	3218	Oligodendrocytes Positive Classification	309.245	17.6188	0.076947	0.339956
U54-HRA-058	Old	3219	Oligodendrocytes Positive Classification	270.399	13.4725	0.106485	0.164846
U54-HRA-058	Old	3223	Astrocytes Positive Classification	251.622	8.58852	0	0.009103
U54-HRA-058	Old	3223	Endothelial Cells Positive Classification	251.622	8.58852	0	0.009103
U54-HRA-058	Old	3224	Astrocytes Positive Classification	201.104	15.7871	0	0.01581
U54-HRA-058	Old	3226	Astrocytes Positive Classification	327.439	35.0885	0.480437	0.382621
U54-HRA-058	Old	3227	Astrocytes Positive Classification	358.008	11.7966	0.01676	0
U54-HRA-058	Old	3227	Oligodendrocytes Positive Classification	358.008	11.7966	0.01676	0
U54-HRA-058	Old	3229	Astrocytes Positive Classification	254.492	13.3966	1.73865	0.229433
U54-HRA-058	Old	3231	Oligodendrocytes Positive Classification	460.381	11.3145	0	0
U54-HRA-058	Old	3232	Endothelial Cells Positive Classification	335.875	15.4387	0	1.49249
U54-HRA-058	Old	3233	Astrocytes Positive Classification	236.753	88.6854	2.3654	0.221433
U54-HRA-058	Old	3234	Oligodendrocytes Positive Classification	461.549	34.8465	0.21965	0.168831
U54-HRA-058	Old	3235	Astrocytes Positive Classification	419.194	10.0893	0	0.202247
U54-HRA-058	Old	3237	Microglia Positive Classification	425.696	35.4055	0	0.025322
U54-HRA-058	Old	3237	Oligodendrocytes Positive Classification	425.696	35.4055	0	0.025322
U54-HRA-058	Old	3238	Oligodendrocytes Positive Classification	347.305	11.8465	0.78753	0.043288
U54-HRA-058	Old	3239	Oligodendrocytes Positive Classification	432.819	22.0495	0.04112	0.042502
U54-HRA-058	Old	3241	Oligodendrocytes Positive Classification	510.142	16.9658	0.319978	0.019491
U54-HRA-058	Old	3245	Endothelial Cells Positive Classification	254.468	28.0929	0.109489	0.004692
U54-HRA-058	Old	3246	Oligodendrocytes Positive Classification	413.819	9.55335	0.049961	0.035129
U54-HRA-058	Old	3247	Astrocytes Positive Classification	263.863	8.0375	0	0
U54-HRA-058	Old	3247	Microglia Positive Classification	263.863	8.0375	0	0
U54-HRA-058	Old	3249	Endothelial Cells Positive Classification	330.115	10.0859	0	0.054779
U54-HRA-058	Old	3254	Astrocytes Positive Classification	442.139	21.254	0.223626	1.11776
U54-HRA-058	Old	3254	Endothelial Cells Positive Classification	442.139	21.254	0.223626	1.11776
U54-HRA-058	Old	3257	Microglia Positive Classification	385.249	26.6442	0	0.033173
U54-HRA-058	Old	3261	Astrocytes Positive Classification	261.813	9.61187	0	0.387897
U54-HRA-058	Old	3261	Endothelial Cells Positive Classification	261.813	9.61187	0	0.387897
U54-HRA-058	Old	3263	Oligodendrocytes Positive Classification	370.609	19.2156	0	0.002407
U54-HRA-058	Old	3264	Astrocytes Positive Classification	278.134	9.416	0.013168	0.048284
U54-HRA-058	Old	3265	Astrocytes Positive Classification	456.656	20.6769	0.006141	0.215399
U54-HRA-058	Old	3267	Endothelial Cells Positive Classification	213.929	41.1786	0.089018	2.69967
U54-HRA-058	Old	3268	Oligodendrocytes Positive Classification	404.43	15.1269	0.761538	0.037981
U54-HRA-058	Old	3272	Oligodendrocytes Positive Classification	406.88	12.9781	0.048395	0.880409
U54-HRA-058	Old	3273	Oligodendrocytes Positive Classification	391.092	11.3117	0.099	0.016333
U54-HRA-058	Old	3275	Astrocytes Positive Classification	223.174	17.625	0.244644	0.679621
U54-HRA-058	Old	3275	Oligodendrocytes Positive Classification	223.174	17.625	0.244644	0.679621
U54-HRA-058	Old	3278	Endothelial Cells Positive Classification	251.057	4.6964	0.759227	0.655398
U54-HRA-058	Old	3280	Oligodendrocytes Positive Classification	412.26	30.9345	0	0
U54-HRA-058	Old	3288	Oligodendrocytes Positive Classification	341.008	17.9011	0.053662	0.052096
U54-HRA-058	Old	3292	Oligodendrocytes Positive Classification	415.949	10.3946	0.06279	0.198716
U54-HRA-058	Old	3293	Oligodendrocytes Positive Classification	357.451	12.4782	0	0.068415
U54-HRA-058	Old	3294	Astrocytes Positive Classification	291.574	18.0566	0.220016	0.523828
U54-HRA-058	Old	3295	Astrocytes Positive Classification	255.503	14.4858	0.036431	0.011461
U54-HRA-058	Old	3296	Astrocytes Positive Classification	310.279	16.5806	0.049237	0.074074
U54-HRA-058	Old	3299	Oligodendrocytes Positive Classification	272.899	16.2591	0.039091	0.276027
U54-HRA-058	Old	3300	Oligodendrocytes Positive Classification	303.586	13.1254	0	0
U54-HRA-058	Old	3301	Microglia Positive Classification	219.387	5.4695	0	0
U54-HRA-058	Old	3302	Oligodendrocytes Positive Classification	294.642	13.187	0.163021	0.127528
U54-HRA-058	Old	3303	Oligodendrocytes Positive Classification	385.035	11.4769	0	0
U54-HRA-058	Old	3305	Microglia Positive Classification	234.046	9.51872	0	0.001637
U54-HRA-058	Old	3308	Oligodendrocytes Positive Classification	381.857	13.5576	0	0.028455
U54-HRA-058	Old	3316	Oligodendrocytes Positive Classification	393.601	42.7281	0	0.086549
U54-HRA-058	Old	3319	Oligodendrocytes Positive Classification	342.664	18.3283	0.420726	0.085322
U54-HRA-058	Old	3321	Astrocytes Positive Classification	374.248	22.8147	1.21805	0.217006
U54-HRA-058	Old	3322	Astrocytes Positive Classification	272.382	9.76471	0.312207	0.625978
U54-HRA-058	Old	3324	Astrocytes Positive Classification	258.87	1.61232	0	0.295422
U54-HRA-058	Old	3324	Endothelial Cells Positive Classification	258.87	1.61232	0	0.295422
U54-HRA-058	Old	3325	Oligodendrocytes Positive Classification	379.158	12.5152	0.219462	0.217736
U54-HRA-058	Old	3326	Astrocytes Positive Classification	351.296	21.6617	4.13411	0.346939
U54-HRA-058	Old	3326	Microglia Positive Classification	351.296	21.6617	4.13411	0.346939
U54-HRA-058	Old	3326	Endothelial Cells Positive Classification	351.296	21.6617	4.13411	0.346939
U54-HRA-058	Old	3328	Astrocytes Positive Classification	244.621	4.37931	5.93301	4.05437
U54-HRA-058	Old	3328	Endothelial Cells Positive Classification	244.621	4.37931	5.93301	4.05437
U54-HRA-058	Old	3329	Endothelial Cells Positive Classification	339.883	30.7581	0.049749	0.022993
U54-HRA-058	Old	3330	Astrocytes Positive Classification	322.691	6.21238	0.153631	0.339735
U54-HRA-058	Old	3330	Endothelial Cells Positive Classification	322.691	6.21238	0.153631	0.339735
U54-HRA-058	Old	3331	Microglia Positive Classification	332.077	8.60337	0	0.133015
U54-HRA-058	Old	3334	Oligodendrocytes Positive Classification	415.182	18.4347	0.265432	0.533069
U54-HRA-058	Old	3335	Astrocytes Positive Classification	254.164	93	7.99754	20.1631
U54-HRA-058	Old	3335	Oligodendrocytes Positive Classification	254.164	93	7.99754	20.1631
U54-HRA-058	Old	3335	Endothelial Cells Positive Classification	254.164	93	7.99754	20.1631
U54-HRA-058	Old	3338	Oligodendrocytes Positive Classification	278.443	21.5729	0.808387	0.194839
U54-HRA-058	Old	3340	Oligodendrocytes Positive Classification	355.464	17.8964	2.08044	0.028779
U54-HRA-058	Old	3344	Oligodendrocytes Positive Classification	288.465	30.5205	0.06496	0.164533
U54-HRA-058	Old	3351	Oligodendrocytes Positive Classification	277.499	103.294	0.042211	0.050921
U54-HRA-058	Old	3352	Microglia Positive Classification	247.639	7.73306	0.076717	0.101695
U54-HRA-058	Old	3353	Oligodendrocytes Positive Classification	339.063	13.0618	0	0.052094
U54-HRA-058	Old	3354	Microglia Positive Classification	231.485	9.20958	0	0.016594
U54-HRA-058	Old	3357	Oligodendrocytes Positive Classification	289.86	14.4068	0.034845	0.037709
U54-HRA-058	Old	3360	Oligodendrocytes Positive Classification	294.247	6.24696	0	0
U54-HRA-058	Old	3365	Oligodendrocytes Positive Classification	398.062	15.9378	0.014415	0.013409
U54-HRA-058	Old	3366	Oligodendrocytes Positive Classification	396.981	20.9968	0	0.009823
U54-HRA-058	Old	3367	Astrocytes Positive Classification	255.282	178.179	3.93794	2.44305
U54-HRA-058	Old	3368	Microglia Positive Classification	277.072	10.0542	0	0.10906
U54-HRA-058	Old	3373	Oligodendrocytes Positive Classification	286.353	21.0588	1.67854	0.247551
U54-HRA-058	Old	3379	Astrocytes Positive Classification	327.3	9.69628	0.358516	0.348061
U54-HRA-058	Old	3379	Oligodendrocytes Positive Classification	327.3	9.69628	0.358516	0.348061
U54-HRA-058	Old	3383	Microglia Positive Classification	195.81	7.10817	0.0699	1.55968
U54-HRA-058	Old	3384	Oligodendrocytes Positive Classification	295.698	15.9685	1.67673	1.00994
U54-HRA-058	Old	3385	Oligodendrocytes Positive Classification	451.673	14.0299	0.11219	0.177634
U54-HRA-058	Old	3386	Microglia Positive Classification	205.892	16.5612	0.128738	0.182463
U54-HRA-058	Old	3387	Oligodendrocytes Positive Classification	335.141	21.3917	1.05472	0.526687
U54-HRA-058	Old	3389	Astrocytes Positive Classification	222.932	20.0082	0.451848	0.567777
U54-HRA-058	Old	3389	Endothelial Cells Positive Classification	222.932	20.0082	0.451848	0.567777
U54-HRA-058	Old	3391	Astrocytes Positive Classification	227.862	6.45974	0.301862	0.203457
U54-HRA-058	Old	3392	Oligodendrocytes Positive Classification	333.402	14.5874	0.267475	0.295758
U54-HRA-058	Old	3393	Oligodendrocytes Positive Classification	314.479	19.3515	0.286917	0.348125
U54-HRA-058	Old	3394	Oligodendrocytes Positive Classification	351.569	17.4516	0.125332	0.107427
U54-HRA-058	Old	3396	Microglia Positive Classification	308.227	10.2268	1.26475	0.391756
U54-HRA-058	Old	3396	Endothelial Cells Positive Classification	308.227	10.2268	1.26475	0.391756
U54-HRA-058	Old	3397	Astrocytes Positive Classification	332.029	20.242	0.048687	0.105701
U54-HRA-058	Old	3397	Oligodendrocytes Positive Classification	332.029	20.242	0.048687	0.105701
U54-HRA-058	Old	3399	Astrocytes Positive Classification	258.933	24.5393	0.482349	0.175492
U54-HRA-058	Old	3402	Astrocytes Positive Classification	287.665	15.7838	1.44096	0.219277
U54-HRA-058	Old	3404	Astrocytes Positive Classification	253.123	13.381	0.37018	0.35347
U54-HRA-058	Old	3406	Astrocytes Positive Classification	220.082	9.58479	1.76876	0.306269
U54-HRA-058	Old	3407	Astrocytes Positive Classification	380.019	17.3295	2.42799	0.687219
U54-HRA-058	Old	3407	Oligodendrocytes Positive Classification	380.019	17.3295	2.42799	0.687219
U54-HRA-058	Old	3409	Astrocytes Positive Classification	337.273	9.60596	0.05183	0.185574
U54-HRA-058	Old	3409	Oligodendrocytes Positive Classification	337.273	9.60596	0.05183	0.185574
U54-HRA-058	Old	3410	Astrocytes Positive Classification	339.02	17.4283	2.04836	1.01411
U54-HRA-058	Old	3410	Oligodendrocytes Positive Classification	339.02	17.4283	2.04836	1.01411
U54-HRA-058	Old	3411	Oligodendrocytes Positive Classification	321.854	16.2536	0.049383	0.1639
U54-HRA-058	Old	3412	Oligodendrocytes Positive Classification	268.689	12.4286	0.03976	0.300509
U54-HRA-058	Old	3413	Oligodendrocytes Positive Classification	290.997	11.7061	1.6442	0.56105
U54-HRA-058	Old	3415	Oligodendrocytes Positive Classification	285.567	29	0.661484	0.84841
U54-HRA-058	Old	3416	Oligodendrocytes Positive Classification	373.623	30.3526	2.65745	0.335199
U54-HRA-058	Old	3418	Oligodendrocytes Positive Classification	312.839	8.03346	0.075479	0.106406
U54-HRA-058	Old	3420	Astrocytes Positive Classification	266.568	9.59712	15.5452	1.36776
U54-HRA-058	Old	3421	Microglia Positive Classification	244.252	6.11189	0.315262	0.637596
U54-HRA-058	Old	3425	Oligodendrocytes Positive Classification	368.977	19.8131	1.69169	1.78765
U54-HRA-058	Old	3426	Astrocytes Positive Classification	285.393	8.3875	0.330827	0.232665
U54-HRA-058	Old	3426	Microglia Positive Classification	285.393	8.3875	0.330827	0.232665
U54-HRA-058	Old	3426	Oligodendrocytes Positive Classification	285.393	8.3875	0.330827	0.232665
U54-HRA-058	Old	3429	Oligodendrocytes Positive Classification	332.475	11.6924	0.653308	0.252545
U54-HRA-058	Old	3432	Oligodendrocytes Positive Classification	373.753	21.3415	2.6548	0.600633
U54-HRA-058	Old	3433	Astrocytes Positive Classification	242.568	12.0429	0.689704	1.43336
U54-HRA-058	Old	3435	Astrocytes Positive Classification	252.249	10.2983	5.02415	1.78977
U54-HRA-058	Old	3435	Oligodendrocytes Positive Classification	252.249	10.2983	5.02415	1.78977
U54-HRA-058	Old	3435	Endothelial Cells Positive Classification	252.249	10.2983	5.02415	1.78977
U54-HRA-058	Old	3436	Oligodendrocytes Positive Classification	266.71	15.5739	0.091566	0.123924
U54-HRA-058	Old	3437	Astrocytes Positive Classification	245.955	10.3267	10.0019	1.46718
U54-HRA-058	Old	3438	Oligodendrocytes Positive Classification	254.687	40.7924	4.27915	1.96996
U54-HRA-058	Old	3439	Microglia Positive Classification	326.594	15.661	0.115505	0.088489
U54-HRA-058	Old	3439	Oligodendrocytes Positive Classification	326.594	15.661	0.115505	0.088489
U54-HRA-058	Old	3440	Oligodendrocytes Positive Classification	346.353	19.7562	2.85325	0.620701
U54-HRA-058	Old	3441	Oligodendrocytes Positive Classification	317.416	15.4825	1.42012	0.227273
U54-HRA-058	Old	3445	Astrocytes Positive Classification	216.537	15.3129	0.202177	0.155295
U54-HRA-058	Old	3446	Oligodendrocytes Positive Classification	383.14	25.3197	0.135069	0.147028
U54-HRA-058	Old	3449	Astrocytes Positive Classification	260.191	4.22137	1.99059	0.904642
U54-HRA-058	Old	3449	Oligodendrocytes Positive Classification	260.191	4.22137	1.99059	0.904642
U54-HRA-058	Old	3449	Endothelial Cells Positive Classification	260.191	4.22137	1.99059	0.904642
U54-HRA-058	Old	3450	Astrocytes Positive Classification	326.68	9.21739	0.241023	0.224865
U54-HRA-058	Old	3451	Oligodendrocytes Positive Classification	259.019	13.2938	0.349471	0.26034
U54-HRA-058	Old	3453	Astrocytes Positive Classification	428.328	22.1064	1.83136	4.65976
U54-HRA-058	Old	3453	Endothelial Cells Positive Classification	428.328	22.1064	1.83136	4.65976
U54-HRA-058	Old	3454	Astrocytes Positive Classification	446.885	32.6532	5.14344	8.6834
U54-HRA-058	Old	3454	Oligodendrocytes Positive Classification	446.885	32.6532	5.14344	8.6834
U54-HRA-058	Old	3454	Endothelial Cells Positive Classification	446.885	32.6532	5.14344	8.6834
U54-HRA-058	Old	3455	Astrocytes Positive Classification	235.526	10.9379	4.15502	2.4959
U54-HRA-058	Old	3457	Microglia Positive Classification	418.186	12.6398	0.268972	1.42459
U54-HRA-058	Old	3457	Endothelial Cells Positive Classification	418.186	12.6398	0.268972	1.42459
U54-HRA-058	Old	3458	Astrocytes Positive Classification	375.334	15.7167	2.01672	3.43426
U54-HRA-058	Old	3458	Microglia Positive Classification	375.334	15.7167	2.01672	3.43426
U54-HRA-058	Old	3458	Oligodendrocytes Positive Classification	375.334	15.7167	2.01672	3.43426
U54-HRA-058	Old	3460	Microglia Positive Classification	396.739	20.8584	6.25549	2.00984
U54-HRA-058	Old	3460	Oligodendrocytes Positive Classification	396.739	20.8584	6.25549	2.00984
U54-HRA-058	Old	3461	Oligodendrocytes Positive Classification	463.736	14.0935	1.3011	0.232377
U54-HRA-058	Old	3462	Astrocytes Positive Classification	437.995	39.3984	0.154557	0.23679
U54-HRA-058	Old	3462	Oligodendrocytes Positive Classification	437.995	39.3984	0.154557	0.23679
U54-HRA-058	Old	3463	Oligodendrocytes Positive Classification	306.804	13.5896	0.845655	1.09425
U54-HRA-058	Old	3464	Oligodendrocytes Positive Classification	288.555	13.9349	0.699126	0.796504
U54-HRA-058	Old	3465	Oligodendrocytes Positive Classification	372.823	18.5861	3.23762	0.762736
U54-HRA-058	Old	3466	Oligodendrocytes Positive Classification	219.77	11.4324	1.08684	0.925173
U54-HRA-058	Old	3468	Oligodendrocytes Positive Classification	354.998	29.6847	4.36017	1.30847
U54-HRA-058	Old	3469	Oligodendrocytes Positive Classification	297.672	15.6183	0.114032	0.271011
U54-HRA-058	Old	3470	Astrocytes Positive Classification	396.094	13.6173	1.65483	0.68931
U54-HRA-058	Old	3470	Oligodendrocytes Positive Classification	396.094	13.6173	1.65483	0.68931
U54-HRA-058	Old	3471	Oligodendrocytes Positive Classification	227.218	11.9255	1.05697	0.385682
U54-HRA-058	Old	3472	Astrocytes Positive Classification	273.095	8.66063	19.3332	2.20596
U54-HRA-058	Old	3474	Oligodendrocytes Positive Classification	307.305	6.68792	0.232498	0.202247
U54-HRA-058	Old	3478	Astrocytes Positive Classification	273.702	10.1264	8.93383	2.30998
U54-HRA-058	Old	3478	Microglia Positive Classification	273.702	10.1264	8.93383	2.30998
U54-HRA-058	Old	3483	Astrocytes Positive Classification	321.718	13.9464	0.958333	0.929119
U54-HRA-058	Old	3485	Astrocytes Positive Classification	255.603	23.4978	0.495264	0.359905
U54-HRA-058	Old	3485	Oligodendrocytes Positive Classification	255.603	23.4978	0.495264	0.359905
U54-HRA-058	Old	3486	Astrocytes Positive Classification	425.633	4.3551	0.075942	0.296009
U54-HRA-058	Old	3486	Microglia Positive Classification	425.633	4.3551	0.075942	0.296009
U54-HRA-058	Old	3487	Astrocytes Positive Classification	273.47	14.5756	3.53024	1.01602
U54-HRA-058	Old	3488	Oligodendrocytes Positive Classification	399.586	12.2777	0.862522	0.154174
U54-HRA-058	Old	3490	Oligodendrocytes Positive Classification	412.699	14.3864	2.25188	0.849274
U54-HRA-058	Old	3491	Oligodendrocytes Positive Classification	253.105	17.8673	0.620094	0.332287
U54-HRA-058	Old	3493	Astrocytes Positive Classification	390.837	15.7585	1.77243	0.614311
U54-HRA-058	Old	3493	Microglia Positive Classification	390.837	15.7585	1.77243	0.614311
U54-HRA-058	Old	3493	Oligodendrocytes Positive Classification	390.837	15.7585	1.77243	0.614311
U54-HRA-058	Old	3495	Astrocytes Positive Classification	221.914	26.952	6.79918	2.5082
U54-HRA-058	Old	3497	Oligodendrocytes Positive Classification	337.746	15.6037	0.064965	0.113358
U54-HRA-058	Old	3498	Astrocytes Positive Classification	405.808	9.26866	2.66906	8.36112
U54-HRA-058	Old	3498	Endothelial Cells Positive Classification	405.808	9.26866	2.66906	8.36112
U54-HRA-058	Old	3500	Endothelial Cells Positive Classification	404.064	0.521739	14.0553	10.5901
U54-HRA-058	Old	3501	Oligodendrocytes Positive Classification	367.676	13.4727	0.14345	0.212928
U54-HRA-058	Old	3502	Astrocytes Positive Classification	364.676	11.7285	12.633	2.43162
U54-HRA-058	Old	3502	Microglia Positive Classification	364.676	11.7285	12.633	2.43162
U54-HRA-058	Old	3502	Endothelial Cells Positive Classification	364.676	11.7285	12.633	2.43162
U54-HRA-058	Old	3504	Microglia Positive Classification	414.887	11.0533	0.206464	0.18365
U54-HRA-058	Old	3513	Oligodendrocytes Positive Classification	430.292	12.5164	2.86376	1.578
U54-HRA-058	Old	3515	Microglia Positive Classification	534.858	16.0064	5.2929	2.02022
U54-HRA-058	Old	3524	Astrocytes Positive Classification	307.794	84.1323	0	0.063709
U54-HRA-058	Old	3526	Astrocytes Positive Classification	412.716	48.8281	0.063959	0.348731
U54-HRA-058	Old	3526	Oligodendrocytes Positive Classification	412.716	48.8281	0.063959	0.348731
U54-HRA-058	Old	3527	Oligodendrocytes Positive Classification	367.9	24.2674	0.325827	1.05425
U54-HRA-058	Old	3529	Oligodendrocytes Positive Classification	471.745	14.9779	3.24261	1.96933
U54-HRA-058	Old	3539	Microglia Positive Classification	376.757	9.4242	0.092138	0.273649
U54-HRA-058	Old	3551	Microglia Positive Classification	243.911	5.49865	0	0.083995
U54-HRA-058	Old	3557	Microglia Positive Classification	414.443	13.0479	0	0.041707
U54-HRA-058	Old	3559	Endothelial Cells Positive Classification	271.896	11.413	0.134638	0.137769
U54-HRA-058	Old	3562	Endothelial Cells Positive Classification	297.212	18.7092	0.836627	1.86458
U54-HRA-058	Old	3563	Microglia Positive Classification	618.443	24.3371	0.005959	0.213349
U54-HRA-058	Old	3565	Oligodendrocytes Positive Classification	454.533	11.6341	0.712985	0.503959
U54-HRA-058	Old	3567	Oligodendrocytes Positive Classification	455.909	7.84375	0.143522	0.549169
U54-HRA-058	Old	3568	Endothelial Cells Positive Classification	312.553	5.52632	0.320693	0.12026
U54-HRA-058	Old	3569	Oligodendrocytes Positive Classification	424.159	14.6615	0.165573	0.548051
U54-HRA-058	Old	3571	Microglia Positive Classification	462.679	16.9047	0	0.255958
U54-HRA-058	Old	3571	Oligodendrocytes Positive Classification	462.679	16.9047	0	0.255958
U54-HRA-058	Old	3574	Astrocytes Positive Classification	265.211	11.7321	0	0.059223
U54-HRA-058	Old	3575	Astrocytes Positive Classification	333.428	23.2493	0.422646	0.675115
U54-HRA-058	Old	3577	Microglia Positive Classification	353.132	8.80308	0.448023	0.429966
U54-HRA-058	Old	3579	Oligodendrocytes Positive Classification	356.409	11.5265	0.028779	0.282642
U54-HRA-058	Old	3581	Microglia Positive Classification	398.865	17.6648	0.059362	0.748626
U54-HRA-058	Old	3581	Oligodendrocytes Positive Classification	398.865	17.6648	0.059362	0.748626
U54-HRA-058	Old	3583	Oligodendrocytes Positive Classification	435.66	13.4104	0.053172	1.97408
U54-HRA-058	Old	3590	Microglia Positive Classification	388.859	23.1467	0.098912	0.925901
U54-HRA-058	Old	3591	Microglia Positive Classification	431.297	13.06	0.646306	0.712509
U54-HRA-058	Old	3592	Microglia Positive Classification	354.11	8.09448	0.077974	0.4163
U54-HRA-058	Old	3593	Oligodendrocytes Positive Classification	486.173	16.0123	0.193214	0.808782
U54-HRA-058	Old	3594	Astrocytes Positive Classification	350.122	13.6107	0.111752	0.344568
U54-HRA-058	Old	3594	Microglia Positive Classification	350.122	13.6107	0.111752	0.344568
U54-HRA-058	Old	3595	Microglia Positive Classification	301.554	10.1095	0.58209	0.525653
U54-HRA-058	Old	3597	Oligodendrocytes Positive Classification	446.186	20.2549	0	0.095005
U54-HRA-058	Old	3602	Astrocytes Positive Classification	221.914	42.5582	14.2022	3.31296
U54-HRA-058	Old	3603	Oligodendrocytes Positive Classification	493.474	11.0195	2.39545	1.75259
U54-HRA-058	Old	3607	Oligodendrocytes Positive Classification	358.925	24.7086	0.005158	0.066086
U54-HRA-058	Old	3610	Endothelial Cells Positive Classification	373.737	31.1093	0.000682	1.92331
U54-HRA-058	Old	3617	Microglia Positive Classification	220.889	7.15556	0	0.108892
U54-HRA-058	Old	3618	Oligodendrocytes Positive Classification	465.303	17.802	3.54349	2.24275
U54-HRA-058	Old	3620	Microglia Positive Classification	329.614	13.5556	0.091478	0.480063
U54-HRA-058	Old	3627	Oligodendrocytes Positive Classification	390.769	16.1671	0.064342	1.71791
U54-HRA-058	Old	3629	Microglia Positive Classification	202.603	18.2563	0.767424	0.619318
U54-HRA-058	Old	3631	Endothelial Cells Positive Classification	222.253	29.9774	0.352178	0.826228
U54-HRA-058	Old	3632	Oligodendrocytes Positive Classification	460.935	11.4065	0.674214	0.717472
U54-HRA-058	Old	3634	Oligodendrocytes Positive Classification	499.766	14.5529	0.830892	0.644203
U54-HRA-058	Old	3641	Oligodendrocytes Positive Classification	379.185	25.2847	0.138846	0.265
U54-HRA-058	Old	3644	Oligodendrocytes Positive Classification	338.596	16.9858	0.086494	0.283942
U54-HRA-058	Old	3646	Microglia Positive Classification	345.558	37.125	1.07526	1.04824
U54-HRA-058	Old	3646	Oligodendrocytes Positive Classification	345.558	37.125	1.07526	1.04824
U54-HRA-058	Old	3647	Astrocytes Positive Classification	347.379	14.3436	4.51017	3.79556
U54-HRA-058	Old	3657	Microglia Positive Classification	366.707	17.8058	0.001436	0.228366
U54-HRA-058	Old	3659	Microglia Positive Classification	407.728	11.6353	1.1242	1.05419
U54-HRA-058	Old	3659	Oligodendrocytes Positive Classification	407.728	11.6353	1.1242	1.05419
U54-HRA-058	Old	3664	Oligodendrocytes Positive Classification	287.436	18.5365	0	0.049383
U54-HRA-058	Old	3665	Microglia Positive Classification	241.116	11.5671	0	0.071483
U54-HRA-058	Old	3669	Oligodendrocytes Positive Classification	393.934	14.8138	0.006488	0.925385
U54-HRA-058	Old	3671	Endothelial Cells Positive Classification	525.62	305.075	0.045921	0.369184
U54-HRA-058	Old	3673	Astrocytes Positive Classification	285.725	36.8802	0.000879	0.081722
U54-HRA-058	Old	3679	Microglia Positive Classification	401.746	14.1809	0.565249	3.79135
U54-HRA-058	Old	3682	Oligodendrocytes Positive Classification	530.636	14.5481	0.004837	1.00572
U54-HRA-058	Old	3683	Oligodendrocytes Positive Classification	425.809	39.8892	0.00144	0.574856
U54-HRA-058	Old	3685	Oligodendrocytes Positive Classification	369.982	13.2458	0	0.635895
U54-HRA-058	Old	3689	Microglia Positive Classification	420.507	8.47603	0	0.188231
U54-HRA-058	Old	3691	Microglia Positive Classification	266.926	67.2211	6.15501	12.4529
U54-HRA-058	Old	3693	Oligodendrocytes Positive Classification	508.883	12.6782	0	0.175923
U54-HRA-058	Old	3694	Astrocytes Positive Classification	314.111	9.84156	3.54941	0.686482
U54-HRA-058	Old	3696	Microglia Positive Classification	414	22.4914	0	0.147489
U54-HRA-058	Old	3700	Endothelial Cells Positive Classification	329.765	42.1804	0.095599	0.164643
U54-HRA-058	Old	3702	Microglia Positive Classification	346.998	30.0293	0.006308	0.306109
U54-HRA-058	Old	3704	Microglia Positive Classification	195.558	31.9054	0.003659	0.07632
U54-HRA-058	Old	3704	Endothelial Cells Positive Classification	195.558	31.9054	0.003659	0.07632
U54-HRA-058	Old	3707	Microglia Positive Classification	253.29	8.02473	0	0.177098
U54-HRA-058	Old	3709	Oligodendrocytes Positive Classification	435.742	26.9968	0.119704	0.777404
U54-HRA-058	Old	3713	Oligodendrocytes Positive Classification	360.322	15.3099	0.546448	1.49685
U54-HRA-058	Old	3715	Oligodendrocytes Positive Classification	268.172	36.3621	1.62341	5.94192
U54-HRA-058	Old	3720	Oligodendrocytes Positive Classification	580.601	13.0248	0.005172	0.475862
U54-HRA-058	Old	3724	Oligodendrocytes Positive Classification	492.872	21.3179	0.044427	1.50517
U54-HRA-058	Old	3725	Oligodendrocytes Positive Classification	352.634	12.0871	0.13758	1.30955
U54-HRA-058	Old	3728	Oligodendrocytes Positive Classification	391.411	12.2566	0.026447	0.524722
U54-HRA-058	Old	3729	Microglia Positive Classification	379.969	9.19971	1.16095	1.39644
U54-HRA-058	Old	3730	Oligodendrocytes Positive Classification	453.444	19.347	0.058084	0.473166
U54-HRA-058	Old	3733	Oligodendrocytes Positive Classification	396.03	14.2405	0	1.22095
U54-HRA-058	Old	3736	Microglia Positive Classification	400.603	11.2692	0.292113	1.20789
U54-HRA-058	Old	3739	Oligodendrocytes Positive Classification	481.431	23.16	0.084733	3.27519
U54-HRA-058	Old	3740	Oligodendrocytes Positive Classification	519.006	16.1925	0	0.615385
U54-HRA-058	Old	3741	Oligodendrocytes Positive Classification	538.28	26.4777	0.053562	0.852705
U54-HRA-058	Old	3746	Oligodendrocytes Positive Classification	453.986	23.1949	0.152358	1.25232
U54-HRA-058	Old	3748	Neurons Positive Classification	346.09	104.665	0.615258	1.71664
U54-HRA-058	Old	3751	Oligodendrocytes Positive Classification	376.998	26.0838	0.267063	1.87014
U54-HRA-058	Old	3754	Oligodendrocytes Positive Classification	430.293	14.8387	0.687191	2.91406
U54-HRA-058	Old	3757	Oligodendrocytes Positive Classification	403.65	52.1369	0.12969	1.49709
U54-HRA-058	Old	3758	Microglia Positive Classification	488.29	17.9631	0	1.3439
U54-HRA-058	Old	3758	Oligodendrocytes Positive Classification	488.29	17.9631	0	1.3439
U54-HRA-058	Old	3759	Oligodendrocytes Positive Classification	462.175	32.2757	0	1.16041
U54-HRA-058	Old	3763	Oligodendrocytes Positive Classification	420.082	12.6225	0.013391	0.674629
U54-HRA-058	Old	3764	Oligodendrocytes Positive Classification	474.745	15.3202	0.007317	0.530244
U54-HRA-058	Old	3768	Oligodendrocytes Positive Classification	405.721	20.245	0	0.249044
U54-HRA-058	Old	3777	Microglia Positive Classification	490.501	12.1141	0.195277	0.70074
U54-HRA-058	Old	3778	Oligodendrocytes Positive Classification	394.079	14.1598	0.47944	2.89982
U54-HRA-058	Old	3780	Microglia Positive Classification	356.227	16.7733	2.3623	2.4377
U54-HRA-058	Old	3785	Microglia Positive Classification	255.182	18.8571	0	0.146279
U54-HRA-058	Old	3787	Microglia Positive Classification	279.577	12.1143	0	0.661844
U54-HRA-058	Old	3788	Oligodendrocytes Positive Classification	415.704	22.0328	0.049968	0.347502
U54-HRA-058	Old	3795	Microglia Positive Classification	367.898	13.2945	0	0.134138
U54-HRA-058	Old	3796	Oligodendrocytes Positive Classification	447.472	14.4048	0.027199	0.506716
U54-HRA-058	Old	3798	Astrocytes Positive Classification	471.442	19.2143	1.69926	2.55957
U54-HRA-058	Old	3799	Astrocytes Positive Classification	297.673	15.7959	0.136063	1.44518
U54-HRA-058	Old	3799	Oligodendrocytes Positive Classification	297.673	15.7959	0.136063	1.44518
U54-HRA-058	Old	3800	Microglia Positive Classification	442.538	12.1	0.166797	0.858262
U54-HRA-058	Old	3808	Microglia Positive Classification	288.39	12.6393	0.728431	2.02794
U54-HRA-058	Old	3809	Oligodendrocytes Positive Classification	531.553	38.293	0.119576	2.52363
U54-HRA-058	Old	3811	Astrocytes Positive Classification	472.453	17.552	1.87157	3.02068
U54-HRA-058	Old	3812	Microglia Positive Classification	537.667	14.2981	0.220963	1.19736
U54-HRA-058	Old	3813	Microglia Positive Classification	505.745	24.5595	1.23631	6.09563
U54-HRA-058	Old	3817	Astrocytes Positive Classification	409.898	20.1876	0.037939	0.557191
U54-HRA-058	Old	3817	Microglia Positive Classification	409.898	20.1876	0.037939	0.557191
U54-HRA-058	Old	3818	Endothelial Cells Positive Classification	259.308	44.0824	0.070629	0.733566
U54-HRA-058	Old	3819	Endothelial Cells Positive Classification	381.403	49.728	13.8958	5.98164
U54-HRA-058	Old	3820	Oligodendrocytes Positive Classification	413.629	12.1729	0.176019	0.774727
U54-HRA-058	Old	3822	Endothelial Cells Positive Classification	310.344	34.0259	0.764555	1.95377
U54-HRA-058	Old	3823	Oligodendrocytes Positive Classification	482.296	18.381	0.02	0.389474
U54-HRA-058	Old	3825	Endothelial Cells Positive Classification	420.377	25.1808	0.000678	1.44678
U54-HRA-058	Old	3827	Microglia Positive Classification	364.959	13.6312	4.38706	9.33776
U54-HRA-058	Old	3828	Endothelial Cells Positive Classification	421.881	36.9564	0.646451	0.73949
U54-HRA-058	Old	3829	Endothelial Cells Positive Classification	320.054	39.6453	0.923871	4.42903
U54-HRA-058	Old	3838	Astrocytes Positive Classification	517.685	13.0986	0.141085	0.672868
U54-HRA-058	Old	3838	Microglia Positive Classification	517.685	13.0986	0.141085	0.672868
U54-HRA-058	Old	3841	Oligodendrocytes Positive Classification	687.169	26.448	0	0.191619
U54-HRA-058	Old	3843	Microglia Positive Classification	753.973	18.6096	0.152584	1.46678
U54-HRA-058	Old	3843	Oligodendrocytes Positive Classification	753.973	18.6096	0.152584	1.46678
U54-HRA-058	Old	3844	Astrocytes Positive Classification	455.93	13.4061	37.175	1.90942
U54-HRA-058	Old	3844	Endothelial Cells Positive Classification	455.93	13.4061	37.175	1.90942
U54-HRA-058	Old	3846	Endothelial Cells Positive Classification	401.281	18.7527	0.437163	0.497307
U54-HRA-058	Old	3848	Astrocytes Positive Classification	398.686	8.96124	54.2436	0
U54-HRA-058	Old	3851	Microglia Positive Classification	655.939	21.5391	2.62219	5.69663
U54-HRA-058	Old	3851	Oligodendrocytes Positive Classification	655.939	21.5391	2.62219	5.69663
U54-HRA-058	Old	3852	Astrocytes Positive Classification	284.781	16.0397	27.7505	0
U54-HRA-058	Old	3852	Endothelial Cells Positive Classification	284.781	16.0397	27.7505	0
U54-HRA-058	Old	3853	Endothelial Cells Positive Classification	413.507	26.8203	11.292	4.49415
U54-HRA-058	Old	3855	Microglia Positive Classification	609.947	21.6957	0	0.414538
U54-HRA-058	Old	3856	Microglia Positive Classification	244.724	8.86331	0.043548	0.119457
U54-HRA-058	Old	3859	Astrocytes Positive Classification	529.149	11.8133	22.9572	1.38503
U54-HRA-058	Old	3860	Microglia Positive Classification	502.844	44.3877	1.17391	0.238237
U54-HRA-058	Old	3860	Oligodendrocytes Positive Classification	502.844	44.3877	1.17391	0.238237
U54-HRA-058	Old	3861	Oligodendrocytes Positive Classification	571.752	16.3762	2.74777	0.479228
U54-HRA-058	Old	3862	Oligodendrocytes Positive Classification	356.446	16.2808	1.71247	7.2228
U54-HRA-058	Old	3863	Oligodendrocytes Positive Classification	387.487	8.45061	0.02011	2.10213
U54-HRA-058	Old	3868	Endothelial Cells Positive Classification	279.322	10.8556	0.23687	4.78135
U54-HRA-058	Old	3869	Oligodendrocytes Positive Classification	358.873	15.2331	0.335414	1.56429
U54-HRA-058	Old	3870	Astrocytes Positive Classification	255.017	7.15534	0.24045	1.06514
U54-HRA-058	Old	3872	Astrocytes Positive Classification	340.334	9.97252	0.030272	0.807081
U54-HRA-058	Old	3872	Endothelial Cells Positive Classification	340.334	9.97252	0.030272	0.807081
U54-HRA-058	Old	3873	Oligodendrocytes Positive Classification	440.545	12.9136	0.000846	1.32896
[truncated: 801,138+ more rows]

## Sheet: Cells per sample
Sample	Age group	Age	Gender	Total	Ast	Mic	Neu	Olig	Endo	Others
U54-HRA-036	Young	44	M	105181	7742	18108	14950	24548	10884	28949
U54-HRA-028	Young	33	M	96787	8934	17317	11950	4199	10927	43460
U54-HRA-032	Young	41	F	86831	3875	22562	18893	18676	5782	17043
U54-HRA-022	Young	40	F	107195	20299	11539	41468	6913	7585	19391
U54-HRA-010	Middle	50	M	55144	1180	3282	24324	9362	4305	12691
U54-HRA-018	Middle	47	M	79508	1986	11360	16424	20155	17010	12573
U54-HRA-002	Middle	46	F	47698	8260	5919	9165	6569	1032	16753
U54-HRA-001	Middle	53	F	94798	12040	13181	8024	40758	8632	12163
CGND-HRA-02766	Old	63	M	73455	23785	11647	13708	13180	1528	9607
U54-HRA-053	Old	69	M	75105	23367	9211	9489	12499	3055	17484
U54-HRA-058	Old	74	F	104104	10461	14409	972	31442	10077	36743
U54-HRA-059	Old	63	F	117451	14636	23318	5702	23133	7676	42986
U54-HRA-052	Old	71	F	93959	11878	6394	20468	21014	4955	29250

## Sheet: Sex Separated p vals
Cell Type	Gender	BCL2 Young vs Middle	BCL2 Middle vs Old	BCL2 Young vs Old	SPP1 Young vs Middle	SPP1 Middle vs Old	SPP1 Young vs Old	p16 Young vs Middle	p16 Middle vs Old	p16 Young vs Old
Astrocytes	Male	0.9031	0.6603	0.6255	0.8322	0.445	0.1189	NA	0.6134	NA
Astrocytes	Female	0.8783	0.7437	0.7575	0.0293	0.0663	0.0324	0.809	0.0998	0.0685
Endothelial	Male	0.4883	0.4512	0.3526	0.2965	0.287	0.0546	NA	0.8125	NA
Endothelial	Female	0.5666	0.6116	0.809	0.9773	0.7449	0.5487	0.9296	0.3173	0.5062
Microglia	Male	0.7165	0.5054	0.409	0.3414	0.9239	0.3141	NA	0.7838	NA
Microglia	Female	0.3834	0.6517	0.1184	0.0476	0.0863	0.6929	0.2697	0.039	0.1784
Neurons	Male	0.8466	0.4675	0.4763	0.2541	0.9707	0.2271	NA	0.5296	NA
Neurons	Female	0.5827	0.6943	0.7101	0.2264	0.3842	0.8501	0.6736	0.9176	0.6138
Oligodendrocytes	Male	0.9291	0.1825	0.6563	0.1925	0.633	0.0673	NA	0.5635	NA
Oligodendrocytes	Female	0.5826	0.6294	0.7954	0.4104	0.2435	0.7442	0.0395	0.0179	0.264
