# Supplementary material for: Uncovering the signatures of aging and senescence in the human dorsolateral prefrontal cortex
Source: Cell Genom. 2026 Jan 22;6(2):101127. doi: 10.1016/j.xgen.2025.101127 (PMC12903411; doi:10.1016/j.xgen.2025.101127)
Supplement: Table S12. Module and submodule gene lists, related to Figure 5 — Gene placement in spatial coexpression modules and cell-type-specific submodules. [file mmc13.xlsx]

## Sheet: Spatial Modules
Gene ID	Ensembl	gene_module
AAR2	ENSG00000131043	0
AASS	ENSG00000008311	0
AATF	ENSG00000275700	0
ABCB7	ENSG00000131269	0
ABCG1	ENSG00000160179	0
ABHD14B	ENSG00000114779	0
ABHD18	ENSG00000164074	0
ACACB	ENSG00000076555	0
ACAD10	ENSG00000111271	0
ACP6	ENSG00000162836	0
ACTL6A	ENSG00000136518	0
ACVR2B	ENSG00000114739	0
ADA2	ENSG00000093072	0
ADAM17	ENSG00000151694	0
ADAMTS9	ENSG00000163638	0
ADORA2A	ENSG00000128271	0
AEN	ENSG00000181026	0
AFF1	ENSG00000172493	0
AGA	ENSG00000038002	0
AGFG2	ENSG00000106351	0
AGO4	ENSG00000134698	0
AHR	ENSG00000106546	0
AKAP17A	ENSG00000197976	0
AKNA	ENSG00000106948	0
ALDH16A1	ENSG00000161618	0
ALG12	ENSG00000182858	0
ALG6	ENSG00000088035	0
ALKBH2	ENSG00000189046	0
AMY2B	ENSG00000240038	0
ANKRD44	ENSG00000065413	0
ANKRD49	ENSG00000168876	0
ANKS3	ENSG00000168096	0
ANO6	ENSG00000177119	0
AP3B1	ENSG00000132842	0
AP4E1	ENSG00000081014	0
AP5Z1	ENSG00000242802	0
APBA3	ENSG00000011132	0
AQP4-AS1	ENSG00000260372	0
ARAF	ENSG00000078061	0
ARFIP1	ENSG00000164144	0
ARHGAP17	ENSG00000140750	0
ARHGAP19	ENSG00000213390	0
ARID2	ENSG00000189079	0
ARL13B	ENSG00000169379	0
ARL6IP6	ENSG00000177917	0
ARNT2-DT	ENSG00000259495	0
ARRDC1-AS1	ENSG00000203993	0
ARSD	ENSG00000006756	0
ASCC2	ENSG00000100325	0
ASCC3	ENSG00000112249	0
ASPSCR1	ENSG00000169696	0
ATAD3C	ENSG00000215915	0
ATF5	ENSG00000169136	0
ATF6B	ENSG00000213676	0
ATG14	ENSG00000126775	0
ATG4A	ENSG00000101844	0
ATP10B	ENSG00000118322	0
ATP10D	ENSG00000145246	0
ATP11C	ENSG00000101974	0
ATP6V0A2	ENSG00000185344	0
ATP6V0E2-AS1	ENSG00000204934	0
ATP7A	ENSG00000165240	0
ATPAF2	ENSG00000171953	0
AVEN	ENSG00000169857	0
AXIN1	ENSG00000103126	0
B4GALT4	ENSG00000121578	0
BACE2	ENSG00000182240	0
BACH2	ENSG00000112182	0
BAHCC1	ENSG00000266074	0
BAK1	ENSG00000030110	0
BARD1	ENSG00000138376	0
BAZ1A	ENSG00000198604	0
BAZ2A	ENSG00000076108	0
BCDIN3D	ENSG00000186666	0
BCHE	ENSG00000114200	0
BCL2L11	ENSG00000153094	0
BCL9L	ENSG00000186174	0
BCLAF3	ENSG00000173681	0
BCOR	ENSG00000183337	0
BET1L	ENSG00000177951	0
BGLAP	ENSG00000242252	0
BICRA	ENSG00000063169	0
BIRC3	ENSG00000023445	0
BLOC1S5	ENSG00000188428	0
BMP2	ENSG00000125845	0
BNIP2	ENSG00000140299	0
BPNT1	ENSG00000162813	0
BRAT1	ENSG00000106009	0
BRD1	ENSG00000100425	0
BRICD5	ENSG00000182685	0
BTAF1	ENSG00000095564	0
BTBD7	ENSG00000011114	0
BTN3A1	ENSG00000026950	0
BTN3A2	ENSG00000186470	0
BTNL9	ENSG00000165810	0
BUD13	ENSG00000137656	0
C10orf90	ENSG00000154493	0
C11orf54	ENSG00000182919	0
C14orf28	ENSG00000179476	0
C15orf40	ENSG00000169609	0
C16orf86	ENSG00000159761	0
C19orf44	ENSG00000105072	0
C19orf47	ENSG00000160392	0
C19orf48P	ENSG00000167747	0
C1GALT1C1	ENSG00000171155	0
C1orf159	ENSG00000131591	0
C1orf35	ENSG00000143793	0
C1orf56	ENSG00000143443	0
C1QTNF1	ENSG00000173918	0
C1QTNF3	ENSG00000082196	0
C2orf49	ENSG00000135974	0
C2orf68	ENSG00000168887	0
C2orf76	ENSG00000186132	0
C6orf47	ENSG00000204439	0
C9orf85	ENSG00000155621	0
CA5B	ENSG00000169239	0
CABCOCO1	ENSG00000183346	0
CACFD1	ENSG00000160325	0
CAD	ENSG00000084774	0
CALCRL	ENSG00000064989	0
CAPN7	ENSG00000131375	0
CARD8	ENSG00000105483	0
CARF	ENSG00000138380	0
CASP2	ENSG00000106144	0
CASP3	ENSG00000164305	0
CBLB	ENSG00000114423	0
CBY1	ENSG00000100211	0
CCDC112	ENSG00000164221	0
CCDC121	ENSG00000176714	0
CCDC14	ENSG00000175455	0
CCDC174	ENSG00000154781	0
CCDC18-AS1	ENSG00000223745	0
CCDC61	ENSG00000104983	0
CCDC77	ENSG00000120647	0
CCDC80	ENSG00000091986	0
CCDC88B	ENSG00000168071	0
CCDC97	ENSG00000142039	0
CCDC9B	ENSG00000188549	0
CCNK	ENSG00000090061	0
CCNT1	ENSG00000129315	0
CD2AP	ENSG00000198087	0
CD58	ENSG00000116815	0
CDC37L1-DT	ENSG00000273061	0
CDC73	ENSG00000134371	0
CDK11A	ENSG00000008128	0
CDKAL1	ENSG00000145996	0
CDKN2AIP	ENSG00000168564	0
CDPF1	ENSG00000205643	0
CDRT4	ENSG00000239704	0
CECR2	ENSG00000099954	0
CENATAC	ENSG00000186166	0
CENPC	ENSG00000145241	0
CENPN	ENSG00000166451	0
CENPQ	ENSG00000031691	0
CEP120	ENSG00000168944	0
CEP131	ENSG00000141577	0
CEP164	ENSG00000110274	0
CEP44	ENSG00000164118	0
CEP78	ENSG00000148019	0
CEP89	ENSG00000121289	0
CEP95	ENSG00000258890	0
CETN3	ENSG00000153140	0
CFAP97	ENSG00000164323	0
CFLAR	ENSG00000003402	0
CHD1	ENSG00000153922	0
CHD1L	ENSG00000131778	0
CHFR	ENSG00000072609	0
CHMP6	ENSG00000176108	0
CHRAC1	ENSG00000104472	0
CHRNB1	ENSG00000170175	0
CHST11	ENSG00000171310	0
CHUK	ENSG00000213341	0
CKMT2-AS1	ENSG00000247572	0
CLCA4	ENSG00000016602	0
CLCN2	ENSG00000114859	0
CLDN15	ENSG00000106404	0
CLK2	ENSG00000176444	0
CLN3	ENSG00000188603	0
CLN5	ENSG00000102805	0
CMTM3	ENSG00000140931	0
CMTM6	ENSG00000091317	0
CMTR2	ENSG00000180917	0
CNN3-DT	ENSG00000235501	0
CNNM3	ENSG00000168763	0
CNOT6	ENSG00000113300	0
CNTRL	ENSG00000119397	0
CNTROB	ENSG00000170037	0
COA6-AS1	ENSG00000231663	0
COG3	ENSG00000136152	0
COG8	ENSG00000213380	0
COL11A2	ENSG00000204248	0
COL7A1	ENSG00000114270	0
COL9A1	ENSG00000112280	0
COLCA1	ENSG00000196167	0
COPZ2	ENSG00000005243	0
COQ8B	ENSG00000123815	0
CPSF2	ENSG00000165934	0
CPT1B	ENSG00000205560	0
CPT2	ENSG00000157184	0
CSAD	ENSG00000139631	0
CSGALNACT2	ENSG00000169826	0
CTBS	ENSG00000117151	0
CTDP1	ENSG00000060069	0
CTNS	ENSG00000040531	0
CTPS2	ENSG00000047230	0
CTSO	ENSG00000256043	0
CTTNBP2NL	ENSG00000143079	0
CXorf38	ENSG00000185753	0
CXXC1	ENSG00000154832	0
CYB561A3	ENSG00000162144	0
CYB561D2	ENSG00000114395	0
CYP2R1	ENSG00000186104	0
CYREN	ENSG00000122783	0
DAP	ENSG00000112977	0
DAPL1	ENSG00000163331	0
DBR1	ENSG00000138231	0
DCAF12	ENSG00000198876	0
DCAF15	ENSG00000132017	0
DCAF17	ENSG00000115827	0
DCAF5	ENSG00000139990	0
DCHS1	ENSG00000166341	0
DCLRE1C	ENSG00000152457	0
DCP1B	ENSG00000151065	0
DCUN1D3	ENSG00000188215	0
DDB2	ENSG00000134574	0
DDX59	ENSG00000118197	0
DENND6A	ENSG00000174839	0
DERA	ENSG00000023697	0
DGCR8	ENSG00000128191	0
DHCR7-DT	ENSG00000254682	0
DHFR2	ENSG00000178700	0
DHODH	ENSG00000102967	0
DHRS1	ENSG00000157379	0
DHRS12	ENSG00000102796	0
DHRS13	ENSG00000167536	0
DHRS4-AS1	ENSG00000215256	0
DHRSX	ENSG00000169084	0
DHTKD1	ENSG00000181192	0
DHX37	ENSG00000150990	0
DHX40	ENSG00000108406	0
DICER1-AS1	ENSG00000235706	0
DIS3L	ENSG00000166938	0
DIS3L2	ENSG00000144535	0
DISC1	ENSG00000162946	0
DLG5	ENSG00000151208	0
DMAC2L	ENSG00000125375	0
DMPK	ENSG00000104936	0
DNAAF5	ENSG00000164818	0
DNAH1	ENSG00000114841	0
DNASE1	ENSG00000213918	0
DNHD1	ENSG00000179532	0
DNMT3A	ENSG00000119772	0
DONSON	ENSG00000159147	0
DOT1L	ENSG00000104885	0
DPF3	ENSG00000205683	0
DPH5	ENSG00000117543	0
DPP9	ENSG00000142002	0
DPYD	ENSG00000188641	0
DSCAM	ENSG00000171587	0
DSE	ENSG00000111817	0
DTD2	ENSG00000129480	0
DTX2	ENSG00000091073	0
DTX3L	ENSG00000163840	0
DUBR	ENSG00000243701	0
DUS3L	ENSG00000141994	0
DUS4L	ENSG00000105865	0
DUSP10	ENSG00000143507	0
DUSP15	ENSG00000149599	0
E2F1	ENSG00000101412	0
E2F6	ENSG00000169016	0
ECE1	ENSG00000117298	0
EDEM2	ENSG00000088298	0
EDRF1-DT	ENSG00000224023	0
EFCAB11	ENSG00000140025	0
EFCAB2	ENSG00000203666	0
EGFL8	ENSG00000241404	0
EHMT1	ENSG00000181090	0
EIF2B4	ENSG00000115211	0
EIF2D	ENSG00000143486	0
EIF3J-DT	ENSG00000179523	0
EIF4EBP1	ENSG00000187840	0
ELF2	ENSG00000109381	0
ELK4	ENSG00000158711	0
ELOA	ENSG00000011007	0
EMILIN1	ENSG00000138080	0
EML3	ENSG00000149499	0
EML4	ENSG00000143924	0
EMSY	ENSG00000158636	0
EMSY-DT	ENSG00000255135	0
ENOSF1	ENSG00000132199	0
ENOX2	ENSG00000165675	0
ENTR1	ENSG00000165689	0
EPC1	ENSG00000120616	0
EPS8	ENSG00000151491	0
ERAP1	ENSG00000164307	0
ERAP2	ENSG00000164308	0
ERCC4	ENSG00000175595	0
ERCC5	ENSG00000134899	0
ERI1	ENSG00000104626	0
ERMAP	ENSG00000164010	0
ETAA1	ENSG00000143971	0
EXD3	ENSG00000187609	0
EXOG	ENSG00000157036	0
EXOSC8	ENSG00000120699	0
F2R	ENSG00000181104	0
FAAP100	ENSG00000185504	0
FAH	ENSG00000103876	0
FAM111A	ENSG00000166801	0
FAM114A1	ENSG00000197712	0
FAM120C	ENSG00000184083	0
FAM184B	ENSG00000047662	0
FAM193B	ENSG00000146067	0
FAM241A	ENSG00000174749	0
FAM76B	ENSG00000077458	0
FANCG	ENSG00000221829	0
FBF1	ENSG00000188878	0
FBN1	ENSG00000166147	0
FBXL4	ENSG00000112234	0
FCF1	ENSG00000119616	0
FDXR	ENSG00000161513	0
FGF11	ENSG00000161958	0
FGF14-AS2	ENSG00000272143	0
FGFBP3	ENSG00000174721	0
FHIT	ENSG00000189283	0
FHL3	ENSG00000183386	0
FICD	ENSG00000198855	0
FKBP14	ENSG00000106080	0
FKBP15	ENSG00000119321	0
FKTN	ENSG00000106692	0
FNBP4	ENSG00000109920	0
FPGS	ENSG00000136877	0
FPGT	ENSG00000254685	0
FSTL3	ENSG00000070404	0
FTSJ3	ENSG00000108592	0
FYCO1	ENSG00000163820	0
FZD9	ENSG00000188763	0
GABPA	ENSG00000154727	0
GABPB1-AS1	ENSG00000244879	0
GABPB2	ENSG00000143458	0
GALK1	ENSG00000108479	0
GALK2	ENSG00000156958	0
GALNT4	ENSG00000257594	0
GANC	ENSG00000214013	0
GARS1-DT	ENSG00000196295	0
GART	ENSG00000159131	0
GAS1	ENSG00000180447	0
GASK1A	ENSG00000144649	0
GATAD1	ENSG00000157259	0
GATAD2A	ENSG00000167491	0
GATD1	ENSG00000177225	0
GATD1-DT	ENSG00000255284	0
GCDH	ENSG00000105607	0
GCFC2	ENSG00000005436	0
GEMIN8	ENSG00000046647	0
GFER	ENSG00000127554	0
GK5	ENSG00000175066	0
GLIDR	ENSG00000278175	0
GLIPR1L2	ENSG00000180481	0
GLIS2	ENSG00000126603	0
GLMP	ENSG00000198715	0
GNL3L	ENSG00000130119	0
GOLGA1	ENSG00000136935	0
GOLGA5	ENSG00000066455	0
GOLGA8N	ENSG00000232653	0
GPANK1	ENSG00000204438	0
GPATCH3	ENSG00000198746	0
GPATCH8	ENSG00000186566	0
GPSM2	ENSG00000121957	0
GPX7	ENSG00000116157	0
GRID2	ENSG00000152208	0
GSDMD	ENSG00000104518	0
GTF2IRD2	ENSG00000196275	0
GTF2IRD2B	ENSG00000174428	0
GUSB	ENSG00000169919	0
GXYLT1	ENSG00000151233	0
GYG2	ENSG00000056998	0
GYS1	ENSG00000104812	0
H2BC5	ENSG00000158373	0
H6PD	ENSG00000049239	0
HAUS1	ENSG00000152240	0
HAUS3	ENSG00000214367	0
HAUS4	ENSG00000092036	0
HAUS5	ENSG00000249115	0
HAUS6	ENSG00000147874	0
HAUS7	ENSG00000213397	0
HDAC1	ENSG00000116478	0
HDAC4-AS1	ENSG00000222020	0
HDAC6	ENSG00000094631	0
HDAC7	ENSG00000061273	0
HEG1	ENSG00000173706	0
HERPUD2-AS1	ENSG00000271122	0
HEXD	ENSG00000169660	0
HEY2	ENSG00000135547	0
HHIP-AS1	ENSG00000248890	0
HLCS	ENSG00000159267	0
HMBOX1	ENSG00000147421	0
HMGCL	ENSG00000117305	0
HMGXB4	ENSG00000100281	0
HNMT	ENSG00000150540	0
HNRNPA1L3	ENSG00000224578	0
HPS5	ENSG00000110756	0
HSD17B8	ENSG00000204228	0
HSPBAP1	ENSG00000169087	0
HULC	ENSG00000285219	0
HVCN1	ENSG00000122986	0
HYCC1	ENSG00000122591	0
ICE2	ENSG00000128915	0
ID2-AS1	ENSG00000235092	0
IFFO2	ENSG00000169991	0
IFI44	ENSG00000137965	0
IFI44L	ENSG00000137959	0
IFRD2	ENSG00000214706	0
IFT88	ENSG00000032742	0
IKBKB	ENSG00000104365	0
IKZF4	ENSG00000123411	0
IL10RB	ENSG00000243646	0
IL1RAP	ENSG00000196083	0
ILF3-DT	ENSG00000267100	0
IMPACT	ENSG00000154059	0
INO80	ENSG00000128908	0
INO80D	ENSG00000114933	0
INPP5B	ENSG00000204084	0
INSIG1-DT	ENSG00000273117	0
INSYN2B	ENSG00000204767	0
INTS13	ENSG00000064102	0
INTS14	ENSG00000138614	0
INTS2	ENSG00000108506	0
INTS4	ENSG00000149262	0
INTS6-AS1	ENSG00000236778	0
INTS7	ENSG00000143493	0
IPO8	ENSG00000133704	0
IRAK2	ENSG00000134070	0
IRAK4	ENSG00000198001	0
IRF2	ENSG00000168310	0
ISG20L2	ENSG00000143319	0
ITFG2	ENSG00000111203	0
ITGB5	ENSG00000082781	0
JMJD7	ENSG00000243789	0
KANSL1L	ENSG00000144445	0
KANSL3	ENSG00000114982	0
KATNA1	ENSG00000186625	0
KCNK10	ENSG00000100433	0
KCTD18	ENSG00000155729	0
KCTD5	ENSG00000167977	0
KDM1B	ENSG00000165097	0
KDM4B	ENSG00000127663	0
KDM4C	ENSG00000107077	0
KDM5A	ENSG00000073614	0
KDM7A	ENSG00000006459	0
KIAA0586	ENSG00000100578	0
KIAA1328	ENSG00000150477	0
KIF16B	ENSG00000089177	0
KLHDC1	ENSG00000197776	0
KLHDC4	ENSG00000104731	0
KLHL20	ENSG00000076321	0
KLRC3	ENSG00000205810	0
KMT2B	ENSG00000272333	0
KMT5C	ENSG00000133247	0
KRCC1	ENSG00000172086	0
KRI1	ENSG00000129347	0
L3MBTL1	ENSG00000185513	0
L3MBTL4	ENSG00000154655	0
LACTB2	ENSG00000147592	0
LAMA4	ENSG00000112769	0
LAMC3	ENSG00000050555	0
LARS2	ENSG00000011376	0
LCA5	ENSG00000135338	0
LCNL1	ENSG00000214402	0
LCORL	ENSG00000178177	0
LIG1	ENSG00000105486	0
LIG3	ENSG00000005156	0
LIMA1	ENSG00000050405	0
LIMD1	ENSG00000144791	0
LIMS1	ENSG00000169756	0
LIN54	ENSG00000189308	0
LINC00467	ENSG00000153363	0
LINC00526	ENSG00000264575	0
LINC00863	ENSG00000224914	0
LINC00882	ENSG00000242759	0
LINC00938	ENSG00000273015	0
LINC00963	ENSG00000204054	0
LINC01089	ENSG00000212694	0
LINC01102	ENSG00000235597	0
LINC01138	ENSG00000274020	0
LINC01170	ENSG00000253807	0
LINC01411	ENSG00000249306	0
LINC03048	ENSG00000262223	0
LINC03072	ENSG00000273270	0
LINC03122	ENSG00000178722	0
LIPT1	ENSG00000144182	0
LLPH	ENSG00000139233	0
LMCD1	ENSG00000071282	0
LMF1	ENSG00000103227	0
LOH12CR2	ENSG00000205791	0
LPCAT3	ENSG00000111684	0
LRATD2	ENSG00000168672	0
LRCH3	ENSG00000186001	0
LRCH4	ENSG00000077454	0
LRIG2	ENSG00000198799	0
LRP2BP	ENSG00000109771	0
LRP6	ENSG00000070018	0
LRRC23	ENSG00000010626	0
LRRC51	ENSG00000184154	0
LRRC75B	ENSG00000178026	0
LURAP1	ENSG00000171357	0
LYAR	ENSG00000145220	0
LYSMD4	ENSG00000183060	0
MAGOHB	ENSG00000111196	0
MAILR	ENSG00000253320	0
MAMDC4	ENSG00000177943	0
MAML1	ENSG00000161021	0
MAML2	ENSG00000184384	0
MAN1B1-DT	ENSG00000268996	0
MANEA	ENSG00000172469	0
MAP2K7	ENSG00000076984	0
MAP3K1	ENSG00000095015	0
MAP3K2-DT	ENSG00000236682	0
MAP3K3	ENSG00000198909	0
MAPK7	ENSG00000166484	0
MAPKAPK3	ENSG00000114738	0
MATN2	ENSG00000132561	0
MBD4	ENSG00000129071	0
MBD6	ENSG00000166987	0
MBTD1	ENSG00000011258	0
MCCC2	ENSG00000131844	0
MCM3	ENSG00000112118	0
MCM5	ENSG00000100297	0
MCMBP	ENSG00000197771	0
MDC1	ENSG00000137337	0
MDM1	ENSG00000111554	0
MED1	ENSG00000125686	0
MED12	ENSG00000184634	0
MED20	ENSG00000124641	0
MEF2B	ENSG00000213999	0
MEGF11	ENSG00000157890	0
MEIS1	ENSG00000143995	0
MELTF-AS1	ENSG00000228109	0
METAP1D	ENSG00000172878	0
METTL16	ENSG00000127804	0
METTL17	ENSG00000165792	0
METTL3	ENSG00000165819	0
METTL8	ENSG00000123600	0
MFSD1	ENSG00000118855	0
MHENCR	ENSG00000232442	0
MICA	ENSG00000204520	0
MIER3	ENSG00000155545	0
MIF4GD	ENSG00000125457	0
MIIP	ENSG00000116691	0
MIR9-3HG	ENSG00000255571	0
MIRLET7A1HG	ENSG00000269929	0
MIS12	ENSG00000167842	0
MISFA	ENSG00000247595	0
MITF	ENSG00000187098	0
MKS1	ENSG00000011143	0
MLH3	ENSG00000119684	0
MLLT10	ENSG00000078403	0
MLXIP	ENSG00000175727	0
MOB3A	ENSG00000172081	0
MOB3C	ENSG00000142961	0
MOCS1	ENSG00000124615	0
MOSPD3	ENSG00000106330	0
MOV10	ENSG00000155363	0
MPDU1-AS1	ENSG00000233223	0
MPV17L	ENSG00000156968	0
MPZL1	ENSG00000197965	0
MRE11	ENSG00000020922	0
MRI1	ENSG00000037757	0
MSANTD2	ENSG00000120458	0
MSL2	ENSG00000174579	0
MTA1	ENSG00000182979	0
MTA2	ENSG00000149480	0
MTAP	ENSG00000099810	0
MTF1	ENSG00000188786	0
MTF2	ENSG00000143033	0
MTFR1	ENSG00000066855	0
MTHFD2L	ENSG00000163738	0
MTHFSD	ENSG00000103248	0
MTM1	ENSG00000171100	0
MTMR3	ENSG00000100330	0
MTR	ENSG00000116984	0
MUC20	ENSG00000176945	0
MUTYH	ENSG00000132781	0
MVB12A	ENSG00000141971	0
MYBL1	ENSG00000185697	0
MYCN	ENSG00000134323	0
MYL11	ENSG00000180209	0
MYL3	ENSG00000160808	0
MYL5	ENSG00000215375	0
MYO18A	ENSG00000196535	0
MYO19	ENSG00000278259	0
MYOM1	ENSG00000101605	0
MYT1	ENSG00000196132	0
NAGLU	ENSG00000108784	0
NAT9	ENSG00000109065	0
NBEAL2	ENSG00000160796	0
NBPF11	ENSG00000263956	0
NBPF12	ENSG00000268043	0
NBPF3	ENSG00000142794	0
NBR2	ENSG00000198496	0
NCAPD3	ENSG00000151503	0
NCAPG2	ENSG00000146918	0
NCKAP5	ENSG00000176771	0
NCOA3	ENSG00000124151	0
NEMP2-DT	ENSG00000233654	0
NFATC1	ENSG00000131196	0
NFATC3	ENSG00000072736	0
NFKB1	ENSG00000109320	0
NFYA	ENSG00000001167	0
NHLRC3	ENSG00000188811	0
NKAP	ENSG00000101882	0
NKD1	ENSG00000140807	0
NKIRAS2	ENSG00000168256	0
NOL8	ENSG00000198000	0
NOP9	ENSG00000196943	0
NOTCH3	ENSG00000074181	0
NOTCH4	ENSG00000204301	0
NPEPL1	ENSG00000215440	0
NPHP3	ENSG00000113971	0
NR1H3	ENSG00000025434	0
NR2C1	ENSG00000120798	0
NRDE2	ENSG00000119720	0
NUDT8	ENSG00000167799	0
NUFIP1	ENSG00000083635	0
NUP107	ENSG00000111581	0
NUP160	ENSG00000030066	0
NUP188	ENSG00000095319	0
NUP210	ENSG00000132182	0
NUP214	ENSG00000126883	0
NUP43	ENSG00000120253	0
NUP54	ENSG00000138750	0
NXT2	ENSG00000101888	0
OAS3	ENSG00000111331	0
OCLN	ENSG00000197822	0
ODR4	ENSG00000157181	0
OFD1	ENSG00000046651	0
OGFOD3	ENSG00000181396	0
OGG1	ENSG00000114026	0
OMA1	ENSG00000162600	0
OPLAH	ENSG00000178814	0
ORC2	ENSG00000115942	0
ORMDL2	ENSG00000123353	0
OSBPL7	ENSG00000006025	0
OSGEP	ENSG00000092094	0
OSGEPL1	ENSG00000128694	0
OTUD6B	ENSG00000155100	0
OTULIN	ENSG00000154124	0
P3H1	ENSG00000117385	0
PAFAH2	ENSG00000158006	0
PAG1	ENSG00000076641	0
PAGR1	ENSG00000280789	0
PAK4	ENSG00000130669	0
PAN3	ENSG00000152520	0
PAQR7	ENSG00000182749	0
PARD6G	ENSG00000178184	0
PARP12	ENSG00000059378	0
PARP16	ENSG00000138617	0
PATL1	ENSG00000166889	0
PAWR	ENSG00000177425	0
PAXBP1-AS1	ENSG00000238197	0
PAXIP1	ENSG00000157212	0
PAXIP1-DT	ENSG00000273344	0
PBLD	ENSG00000108187	0
PBRM1	ENSG00000163939	0
PBX3	ENSG00000167081	0
PCBP1-AS1	ENSG00000179818	0
PCDH10-DT	ENSG00000250241	0
PCDH15	ENSG00000150275	0
PCDHB15	ENSG00000113248	0
PCDHB16	ENSG00000272674	0
PCF11	ENSG00000165494	0
PCGF3-AS1	ENSG00000249592	0
PCYT1A	ENSG00000161217	0
PCYT1B	ENSG00000102230	0
PDCD11	ENSG00000148843	0
PDCL	ENSG00000136940	0
PDE9A	ENSG00000160191	0
PDGFC	ENSG00000145431	0
PDPN	ENSG00000162493	0
PDSS2	ENSG00000164494	0
PECR	ENSG00000115425	0
PELI2	ENSG00000139946	0
PEX1	ENSG00000127980	0
PEX11A	ENSG00000166821	0
PFKFB4	ENSG00000114268	0
PGM3	ENSG00000013375	0
PHACTR4	ENSG00000204138	0
PHC1	ENSG00000111752	0
PHETA1	ENSG00000198324	0
PHF11	ENSG00000136147	0
PHF12	ENSG00000109118	0
PHF21A	ENSG00000135365	0
PHF8	ENSG00000172943	0
PHKA2	ENSG00000044446	0
PHRF1	ENSG00000070047	0
PHYKPL	ENSG00000175309	0
PI4K2B	ENSG00000038210	0
PIBF1	ENSG00000083535	0
PIDD1	ENSG00000177595	0
PIGA	ENSG00000165195	0
PIGBOS1	ENSG00000225973	0
PIGM	ENSG00000143315	0
PIGN	ENSG00000197563	0
PIGO	ENSG00000165282	0
PILRB	ENSG00000121716	0
PKD2	ENSG00000118762	0
PKN2	ENSG00000065243	0
PKNOX1	ENSG00000160199	0
PLA2G4B	ENSG00000243708	0
PLEKHA7	ENSG00000166689	0
PLEKHM1	ENSG00000225190	0
PLGRKT	ENSG00000107020	0
PLSCR3	ENSG00000187838	0
PM20D2	ENSG00000146281	0
PML	ENSG00000140464	0
POC5	ENSG00000152359	0
POFUT2	ENSG00000186866	0
POGLUT1	ENSG00000163389	0
POLA2	ENSG00000014138	0
POLG2	ENSG00000256525	0
POLI	ENSG00000101751	0
POLK	ENSG00000122008	0
POLM	ENSG00000122678	0
POLR1F	ENSG00000105849	0
POLR3G	ENSG00000113356	0
POT1	ENSG00000128513	0
PPCDC	ENSG00000138621	0
PPFIA1	ENSG00000131626	0
PPIL2	ENSG00000100023	0
PPP2R1B	ENSG00000137713	0
PPP2R3B	ENSG00000167393	0
PPP4R1	ENSG00000154845	0
PPWD1	ENSG00000113593	0
PRANCR	ENSG00000257815	0
PRELID3A	ENSG00000141391	0
PRIMPOL	ENSG00000164306	0
PRKACB-DT	ENSG00000271576	0
PRKD2	ENSG00000105287	0
PRKRIP1	ENSG00000128563	0
PRMT3	ENSG00000185238	0
PROM1	ENSG00000007062	0
PRORP	ENSG00000100890	0
PROSER1	ENSG00000120685	0
PROX1	ENSG00000117707	0
PRPF3	ENSG00000117360	0
PRPF38A	ENSG00000134748	0
PRPF39	ENSG00000185246	0
PRPF40A	ENSG00000196504	0
PRRC1	ENSG00000164244	0
PRXL2C	ENSG00000158122	0
PSD4	ENSG00000125637	0
PSKH1	ENSG00000159792	0
PSMA3-AS1	ENSG00000257621	0
PSMC3IP	ENSG00000131470	0
PSPH	ENSG00000146733	0
PTPN1	ENSG00000196396	0
PTPN18	ENSG00000072135	0
PTPN21	ENSG00000070778	0
PWWP2A	ENSG00000170234	0
PXMP4	ENSG00000101417	0
PXN-AS1	ENSG00000255857	0
PYCR1	ENSG00000183010	0
PYROXD2	ENSG00000119943	0
QRICH2	ENSG00000129646	0
QSER1	ENSG00000060749	0
QSOX2	ENSG00000165661	0
RAB11B-AS1	ENSG00000269386	0
RAB23	ENSG00000112210	0
RAB27A	ENSG00000069974	0
RAB30-DT	ENSG00000246067	0
RAB32	ENSG00000118508	0
RAB33B	ENSG00000172007	0
RAB3IL1	ENSG00000167994	0
RAB8A	ENSG00000167461	0
RABEP2	ENSG00000177548	0
RAD51-AS1	ENSG00000245849	0
RAD52	ENSG00000002016	0
RAD54L2	ENSG00000164080	0
RAD9A	ENSG00000172613	0
RADX	ENSG00000147231	0
RAI14	ENSG00000039560	0
RALGAPA2	ENSG00000188559	0
RAP2C	ENSG00000123728	0
RAPGEF6	ENSG00000158987	0
RARG	ENSG00000172819	0
RARS2	ENSG00000146282	0
RAVER1	ENSG00000161847	0
RBBP9	ENSG00000089050	0
RBM19	ENSG00000122965	0
RBM28	ENSG00000106344	0
RBM6	ENSG00000004534	0
RBM7	ENSG00000076053	0
RBMX2	ENSG00000134597	0
RBMXL1	ENSG00000213516	0
RCAN3	ENSG00000117602	0
RCC1	ENSG00000180198	0
RCC1L	ENSG00000274523	0
RCL1	ENSG00000120158	0
RDH5	ENSG00000135437	0
REC8	ENSG00000100918	0
RECK	ENSG00000122707	0
RECQL	ENSG00000004700	0
RECQL5	ENSG00000108469	0
REEP4	ENSG00000168476	0
RELA-DT	ENSG00000285533	0
REST	ENSG00000084093	0
REV1	ENSG00000135945	0
RFT1	ENSG00000163933	0
RGL2	ENSG00000237441	0
RGS9	ENSG00000108370	0
RHBDD1	ENSG00000144468	0
RHBDF1	ENSG00000007384	0
RHOBTB1	ENSG00000072422	0
RIGI	ENSG00000107201	0
RIMOC1	ENSG00000205765	0
RIN3	ENSG00000100599	0
RIPK1	ENSG00000137275	0
RIT1	ENSG00000143622	0
RNF125	ENSG00000101695	0
RNF169	ENSG00000166439	0
RNF214	ENSG00000167257	0
RNF217	ENSG00000146373	0
RNF227	ENSG00000179859	0
RNF32-DT	ENSG00000182648	0
RP2	ENSG00000102218	0
RRP1B	ENSG00000160208	0
RSPRY1	ENSG00000159579	0
RTTN	ENSG00000176225	0
RUFY1	ENSG00000176783	0
RUNX2	ENSG00000124813	0
RWDD3	ENSG00000122481	0
RWDD4	ENSG00000182552	0
RXRA	ENSG00000186350	0
RXYLT1	ENSG00000118600	0
RYK	ENSG00000163785	0
SAFB2	ENSG00000130254	0
SAP25	ENSG00000205307	0
SAPCD2	ENSG00000186193	0
SAYSD1	ENSG00000112167	0
SCLY	ENSG00000132330	0
SCNN1D	ENSG00000162572	0
SCOC-AS1	ENSG00000196951	0
SCRN2	ENSG00000141295	0
SDE2	ENSG00000143751	0
SENP7	ENSG00000138468	0
SEPSECS	ENSG00000109618	0
SEPTIN1	ENSG00000180096	0
SERPINB8	ENSG00000166401	0
SERTAD2	ENSG00000179833	0
SETDB1	ENSG00000143379	0
SF3A2	ENSG00000104897	0
SFR1	ENSG00000156384	0
SFT2D3	ENSG00000173349	0
SFTPC	ENSG00000168484	0
SGCD	ENSG00000170624	0
SGF29	ENSG00000176476	0
SH3PXD2B	ENSG00000174705	0
SHKBP1	ENSG00000160410	0
SIPA1	ENSG00000213445	0
SIRT1	ENSG00000096717	0
SIRT6	ENSG00000077463	0
SLC10A3	ENSG00000126903	0
SLC12A4	ENSG00000124067	0
SLC16A8	ENSG00000100156	0
SLC25A25-AS1	ENSG00000234771	0
SLC25A51	ENSG00000122696	0
SLC25A53	ENSG00000269743	0
SLC26A2	ENSG00000155850	0
SLC29A3	ENSG00000198246	0
SLC30A6	ENSG00000152683	0
SLC30A7	ENSG00000162695	0
SLC35A3	ENSG00000117620	0
SLC35D1	ENSG00000116704	0
SLC35E3	ENSG00000175782	0
SLC35F5	ENSG00000115084	0
SLC38A9	ENSG00000177058	0
SLC40A1	ENSG00000138449	0
SLC46A1	ENSG00000076351	0
SLC49A4	ENSG00000138463	0
SLC50A1	ENSG00000169241	0
SLC66A3	ENSG00000162976	0
SLC6A12	ENSG00000111181	0
SLC6A6	ENSG00000131389	0
SLC7A6OS	ENSG00000103061	0
SLFN5	ENSG00000166750	0
SLX4IP	ENSG00000149346	0
SMC3	ENSG00000108055	0
SMC4	ENSG00000113810	0
SMC5	ENSG00000198887	0
SMIM10	ENSG00000184785	0
SMIM15	ENSG00000188725	0
SMTN	ENSG00000183963	0
SMURF2	ENSG00000108854	0
SNAPC1	ENSG00000023608	0
SNHG12	ENSG00000197989	0
SNHG18	ENSG00000250786	0
SNRNP48	ENSG00000168566	0
SNX8	ENSG00000106266	0
SOAT1	ENSG00000057252	0
SOCS4	ENSG00000180008	0
SOCS6	ENSG00000170677	0
SORD	ENSG00000140263	0
SOWAHC	ENSG00000198142	0
SOX11	ENSG00000176887	0
SOX12	ENSG00000177732	0
SOX13	ENSG00000143842	0
SOX21-AS1	ENSG00000227640	0
SOX4	ENSG00000124766	0
SP1	ENSG00000185591	0
SP100	ENSG00000067066	0
SP110	ENSG00000135899	0
SP2	ENSG00000167182	0
SP3	ENSG00000172845	0
SP4	ENSG00000105866	0
SPACA6	ENSG00000182310	0
SPATA6	ENSG00000132122	0
SPG11	ENSG00000104133	0
SPIN4	ENSG00000186767	0
SPNS1	ENSG00000169682	0
SPOUT1	ENSG00000198917	0
SPSB2	ENSG00000111671	0
SRGAP1	ENSG00000196935	0
SSH3	ENSG00000172830	0
ST6GALNAC3	ENSG00000184005	0
ST7L	ENSG00000007341	0
STAG1	ENSG00000118007	0
STARD9	ENSG00000159433	0
STIMATE	ENSG00000213533	0
STK10	ENSG00000072786	0
STK32A	ENSG00000169302	0
STK38	ENSG00000112079	0
STX17	ENSG00000136874	0
STX18	ENSG00000168818	0
STX2	ENSG00000111450	0
STYX	ENSG00000198252	0
SUCO	ENSG00000094975	0
SYNRG	ENSG00000275066	0
SYT9	ENSG00000170743	0
SZT2	ENSG00000198198	0
TAF1	ENSG00000147133	0
TAF1C	ENSG00000103168	0
TAF6L	ENSG00000162227	0
TANC1	ENSG00000115183	0
TAP2	ENSG00000204267	0
TAPBPL	ENSG00000139192	0
TARBP2	ENSG00000139546	0
TBC1D2	ENSG00000095383	0
TBC1D22A	ENSG00000054611	0
TBC1D2B	ENSG00000167202	0
TBCEL	ENSG00000154114	0
TBL1X	ENSG00000101849	0
TBL3	ENSG00000183751	0
TCEANC2	ENSG00000116205	0
TCF3	ENSG00000071564	0
TCHP	ENSG00000139437	0
TDP1	ENSG00000042088	0
TDRD6	ENSG00000180113	0
TEDC1	ENSG00000185347	0
TELO2	ENSG00000100726	0
TEP1	ENSG00000129566	0
TEPSIN	ENSG00000167302	0
TESK2	ENSG00000070759	0
TET2	ENSG00000168769	0
TGDS	ENSG00000088451	0
THADA	ENSG00000115970	0
THAP6	ENSG00000174796	0
THAP8	ENSG00000161277	0
THOC1	ENSG00000079134	0
THOC6	ENSG00000131652	0
THSD1	ENSG00000136114	0
THUMPD3-AS1	ENSG00000206573	0
TIMM23B	ENSG00000204152	0
TIMP4	ENSG00000157150	0
TLCD5	ENSG00000181264	0
TLE2	ENSG00000065717	0
TMCO6	ENSG00000113119	0
TMEM104	ENSG00000109066	0
TMEM116	ENSG00000198270	0
TMEM138	ENSG00000149483	0
TMEM150A	ENSG00000168890	0
TMEM168	ENSG00000146802	0
TMEM185B	ENSG00000226479	0
TMEM187	ENSG00000177854	0
TMEM201	ENSG00000188807	0
TMEM209	ENSG00000146842	0
TMEM218	ENSG00000150433	0
TMEM229A	ENSG00000234224	0
TMEM255A	ENSG00000125355	0
TMEM260	ENSG00000070269	0
TMEM265	ENSG00000281991	0
TMEM35B	ENSG00000243749	0
TMEM39A	ENSG00000176142	0
TMEM41A	ENSG00000163900	0
TMEM44-AS1	ENSG00000231770	0
TMX1	ENSG00000139921	0
TNFRSF10B	ENSG00000120889	0
TNIP2	ENSG00000168884	0
TP53	ENSG00000141510	0
TP53I3	ENSG00000115129	0
TP53INP1	ENSG00000164938	0
TPT1-AS1	ENSG00000170919	0
TRABD	ENSG00000170638	0
TRAF2	ENSG00000127191	0
TRAF3IP2-AS1	ENSG00000231889	0
TRAF4	ENSG00000076604	0
TRAM1L1	ENSG00000174599	0
TRAM2-AS1	ENSG00000225791	0
TRIM14	ENSG00000106785	0
TRIM16L	ENSG00000108448	0
TRIM22	ENSG00000132274	0
TRIM24	ENSG00000122779	0
TRIM26	ENSG00000234127	0
TRIM35	ENSG00000104228	0
TRIM39	ENSG00000204599	0
TRIM52-AS1	ENSG00000248275	0
TRIM56	ENSG00000169871	0
TRIM65	ENSG00000141569	0
TRIOBP	ENSG00000100106	0
TRIP4	ENSG00000103671	0
TRMO	ENSG00000136932	0
TRMT1	ENSG00000104907	0
TRMT10A	ENSG00000145331	0
TRMT10B	ENSG00000165275	0
TRMT13	ENSG00000122435	0
TRNAU1AP	ENSG00000180098	0
TRPV3	ENSG00000167723	0
TSGA10	ENSG00000135951	0
TSPAN11	ENSG00000110900	0
TSPAN5-DT	ENSG00000260641	0
TSTD2	ENSG00000136925	0
TSTD3	ENSG00000279170	0
TTC17	ENSG00000052841	0
TTC28-AS1	ENSG00000235954	0
TTC38	ENSG00000075234	0
TTF2	ENSG00000116830	0
TTLL3	ENSG00000214021	0
TTLL4	ENSG00000135912	0
TTLL5	ENSG00000119685	0
TULP3	ENSG00000078246	0
TUT7	ENSG00000083223	0
TWSG1	ENSG00000128791	0
TXNL4B	ENSG00000140830	0
TYSND1	ENSG00000156521	0
TYW5	ENSG00000162971	0
UACA	ENSG00000137831	0
UBA6-DT	ENSG00000248049	0
UBAP1L	ENSG00000246922	0
UBIAD1	ENSG00000120942	0
UBTD2	ENSG00000168246	0
UCN	ENSG00000163794	0
UEVLD	ENSG00000151116	0
UGDH	ENSG00000109814	0
UIMC1	ENSG00000087206	0
UNC5C-AS1	ENSG00000271474	0
UNK	ENSG00000132478	0
USP13	ENSG00000058056	0
USP3	ENSG00000140455	0
USP36	ENSG00000055483	0
USP37	ENSG00000135913	0
USP49	ENSG00000164663	0
USP6NL	ENSG00000148429	0
UTP20	ENSG00000120800	0
UTP23	ENSG00000147679	0
VANGL2	ENSG00000162738	0
VARS2	ENSG00000137411	0
VIRMA	ENSG00000164944	0
VPS54	ENSG00000143952	0
VRK2	ENSG00000028116	0
VSIG10	ENSG00000176834	0
VSTM4	ENSG00000165633	0
WASL-DT	ENSG00000272686	0
WBP1L	ENSG00000166272	0
WDPCP	ENSG00000143951	0
WDR43	ENSG00000163811	0
WDR5B-DT	ENSG00000272758	0
WDR70	ENSG00000082068	0
WDR81	ENSG00000167716	0
WDR91	ENSG00000105875	0
WIPI1	ENSG00000070540	0
WRN	ENSG00000165392	0
WWC2	ENSG00000151718	0
WWOX	ENSG00000186153	0
XKR8	ENSG00000158156	0
XPC	ENSG00000154767	0
XPNPEP3	ENSG00000196236	0
XRCC4	ENSG00000152422	0
XRN2	ENSG00000088930	0
YJU2	ENSG00000105248	0
ZBED1	ENSG00000214717	0
ZBED5-AS1	ENSG00000247271	0
ZBTB14	ENSG00000198081	0
ZBTB26	ENSG00000171448	0
ZBTB3	ENSG00000185670	0
ZBTB37	ENSG00000185278	0
ZBTB40	ENSG00000184677	0
ZBTB5	ENSG00000168795	0
ZBTB6	ENSG00000186130	0
ZC3H12C	ENSG00000149289	0
ZC3HAV1	ENSG00000105939	0
ZCCHC8	ENSG00000033030	0
ZCWPW1	ENSG00000078487	0
ZDHHC12	ENSG00000160446	0
ZFAT	ENSG00000066827	0
ZFC3H1	ENSG00000133858	0
ZFHX4	ENSG00000091656	0
ZFP14	ENSG00000142065	0
ZFP28-DT	ENSG00000267421	0
ZFP37	ENSG00000136866	0
ZFP62	ENSG00000196670	0
ZFX	ENSG00000005889	0
ZFYVE26	ENSG00000072121	0
ZKSCAN2	ENSG00000155592	0
ZKSCAN8	ENSG00000198315	0
ZMAT1	ENSG00000166432	0
ZMYM5	ENSG00000132950	0
ZNF100	ENSG00000197020	0
ZNF107	ENSG00000196247	0
ZNF121	ENSG00000197961	0
ZNF135	ENSG00000176293	0
ZNF136	ENSG00000196646	0
ZNF138	ENSG00000197008	0
ZNF141	ENSG00000131127	0
ZNF160	ENSG00000170949	0
ZNF177	ENSG00000188629	0
ZNF181	ENSG00000197841	0
ZNF185	ENSG00000147394	0
ZNF197	ENSG00000186448	0
ZNF205	ENSG00000122386	0
ZNF212	ENSG00000170260	0
ZNF217	ENSG00000171940	0
ZNF22	ENSG00000165512	0
ZNF227	ENSG00000131115	0
ZNF253	ENSG00000256771	0
ZNF260	ENSG00000254004	0
ZNF264	ENSG00000083844	0
ZNF274	ENSG00000171606	0
ZNF275	ENSG00000063587	0
ZNF3	ENSG00000166526	0
ZNF316	ENSG00000205903	0
ZNF322	ENSG00000181315	0
ZNF333	ENSG00000160961	0
ZNF337	ENSG00000130684	0
ZNF347	ENSG00000197937	0
ZNF350	ENSG00000256683	0
ZNF354C	ENSG00000177932	0
ZNF395	ENSG00000186918	0
ZNF407-AS1	ENSG00000264247	0
ZNF408	ENSG00000175213	0
ZNF410	ENSG00000119725	0
ZNF414	ENSG00000133250	0
ZNF418	ENSG00000196724	0
ZNF426	ENSG00000130818	0
ZNF426-DT	ENSG00000278611	0
ZNF430	ENSG00000118620	0
ZNF431	ENSG00000196705	0
ZNF438	ENSG00000183621	0
ZNF439	ENSG00000171291	0
ZNF445	ENSG00000185219	0
ZNF446	ENSG00000083838	0
ZNF462	ENSG00000148143	0
ZNF471	ENSG00000196263	0
ZNF480	ENSG00000198464	0
ZNF496	ENSG00000162714	0
ZNF507	ENSG00000168813	0
ZNF514	ENSG00000144026	0
ZNF518A	ENSG00000177853	0
ZNF521	ENSG00000198795	0
ZNF528-AS1	ENSG00000269834	0
ZNF529-AS1	ENSG00000233527	0
ZNF548	ENSG00000188785	0
ZNF559	ENSG00000188321	0
ZNF568	ENSG00000198453	0
ZNF577	ENSG00000161551	0
ZNF585A	ENSG00000196967	0
ZNF589	ENSG00000164048	0
ZNF599	ENSG00000153896	0
ZNF606-AS1	ENSG00000176593	0
ZNF608	ENSG00000168916	0
ZNF614	ENSG00000142556	0
ZNF621	ENSG00000172888	0
ZNF646	ENSG00000167395	0
ZNF672	ENSG00000171161	0
ZNF678	ENSG00000181450	0
ZNF687	ENSG00000143373	0
ZNF691	ENSG00000164011	0
ZNF710	ENSG00000140548	0
ZNF727	ENSG00000214652	0
ZNF75A	ENSG00000162086	0
ZNF76	ENSG00000065029	0
ZNF761	ENSG00000160336	0
ZNF765	ENSG00000196417	0
ZNF766	ENSG00000196214	0
ZNF768	ENSG00000169957	0
ZNF778-DT	ENSG00000259877	0
ZNF787	ENSG00000142409	0
ZNF789	ENSG00000198556	0
ZNF793-AS1	ENSG00000266916	0
ZNF829	ENSG00000185869	0
ZNF84	ENSG00000198040	0
ZNF844	ENSG00000223547	0
ZNF862	ENSG00000106479	0
ZNRF2	ENSG00000180233	0
ZRSR2	ENSG00000169249	0
ZSCAN29	ENSG00000140265	0
ZSCAN30	ENSG00000186814	0
ZXDC	ENSG00000070476	0
ZZZ3	ENSG00000036549	0
	ENSG00000215067	0
	ENSG00000215271	0
	ENSG00000223774	0
	ENSG00000224272	0
	ENSG00000230615	0
	ENSG00000237773	0
	ENSG00000244701	0
	ENSG00000256481	0
	ENSG00000258301	0
	ENSG00000258634	0
	ENSG00000259891	0
	ENSG00000259972	0
	ENSG00000260400	0
	ENSG00000260664	0
	ENSG00000260793	0
	ENSG00000260855	0
	ENSG00000261195	0
	ENSG00000261526	0
	ENSG00000261840	0
	ENSG00000262879	0
	ENSG00000270055	0
	ENSG00000271228	0
	ENSG00000272368	0
	ENSG00000272572	0
	ENSG00000272918	0
	ENSG00000272990	0
	ENSG00000273014	0
	ENSG00000273329	0
	ENSG00000273702	0
	ENSG00000274561	0
	ENSG00000274712	0
	ENSG00000275367	0
	ENSG00000275494	0
	ENSG00000276007	0
	ENSG00000276649	0
	ENSG00000278600	0
	ENSG00000284976	0
	ENSG00000286162	0
	ENSG00000286699	0
	ENSG00000287562	0
	ENSG00000287825	0
	ENSG00000288012	0
	ENSG00000288380	0
ABHD14A	ENSG00000248487	1
ACAD8	ENSG00000151498	1
ACBD6	ENSG00000230124	1
ACD	ENSG00000102977	1
ACOT13	ENSG00000112304	1
ACOT8	ENSG00000101473	1
ACP1	ENSG00000143727	1
ACYP1	ENSG00000119640	1
ACYP2	ENSG00000170634	1
ADISSP	ENSG00000101220	1
ADPGK	ENSG00000159322	1
ADRM1	ENSG00000130706	1
AHSA1	ENSG00000100591	1
AIMP2	ENSG00000106305	1
AK6	ENSG00000085231	1
AKIP1	ENSG00000166452	1
AKR1C1	ENSG00000187134	1
ALDOA	ENSG00000149925	1
ALKBH3	ENSG00000166199	1
ALYREF	ENSG00000183684	1
ANAPC10	ENSG00000164162	1
ANAPC11	ENSG00000141552	1
ANAPC15	ENSG00000110200	1
ANKRD2	ENSG00000165887	1
ANKRD39	ENSG00000213337	1
ANKRD9	ENSG00000156381	1
ANTKMT	ENSG00000103254	1
AP2S1	ENSG00000042753	1
APEX1	ENSG00000100823	1
APOO	ENSG00000184831	1
APRT	ENSG00000198931	1
ARF5	ENSG00000004059	1
ARG2	ENSG00000081181	1
ARL16	ENSG00000214087	1
ARL3	ENSG00000138175	1
ARL6IP4	ENSG00000182196	1
ARPC3	ENSG00000111229	1
ARPC5L	ENSG00000136950	1
ARRB2	ENSG00000141480	1
ARV1	ENSG00000173409	1
ASIC3	ENSG00000213199	1
ASL	ENSG00000126522	1
ATG101	ENSG00000123395	1
ATP5F1C	ENSG00000165629	1
ATP5F1D	ENSG00000099624	1
ATP5F1E	ENSG00000124172	1
ATP5IF1	ENSG00000130770	1
ATP5MC1	ENSG00000159199	1
ATP5MC3	ENSG00000154518	1
ATP5MF	ENSG00000241468	1
ATP5MG	ENSG00000167283	1
ATP5MJ	ENSG00000156411	1
ATP5MK	ENSG00000173915	1
ATP5PB	ENSG00000116459	1
ATP5PD	ENSG00000167863	1
ATP5PF	ENSG00000154723	1
ATP5PO	ENSG00000241837	1
ATP6V0B	ENSG00000117410	1
ATP6V0E2	ENSG00000171130	1
ATP6V1F	ENSG00000128524	1
ATP6V1G1	ENSG00000136888	1
ATP6V1G2	ENSG00000213760	1
AURKAIP1	ENSG00000175756	1
AVPI1	ENSG00000119986	1
B3GAT3	ENSG00000149541	1
B4GAT1-DT	ENSG00000255468	1
BAALC-AS2	ENSG00000236939	1
BAD	ENSG00000002330	1
BBLN	ENSG00000171159	1
BCAP31	ENSG00000185825	1
BCS1L	ENSG00000074582	1
BEND5	ENSG00000162373	1
BEX1	ENSG00000133169	1
BEX2	ENSG00000133134	1
BEX3	ENSG00000166681	1
BFAR	ENSG00000103429	1
BID	ENSG00000015475	1
BLOC1S4	ENSG00000186222	1
BLVRA	ENSG00000106605	1
BLVRB	ENSG00000090013	1
BOLA1	ENSG00000178096	1
BOLA2	ENSG00000183336	1
BOLA2B	ENSG00000169627	1
BOLA3	ENSG00000163170	1
BORCS8	ENSG00000254901	1
BRI3	ENSG00000164713	1
BRK1	ENSG00000254999	1
BUD23	ENSG00000071462	1
BUD31	ENSG00000106245	1
C12orf57	ENSG00000111678	1
C14orf119	ENSG00000179933	1
C17orf100	ENSG00000256806	1
C17orf49	ENSG00000258315	1
C18orf21	ENSG00000141428	1
C19orf53	ENSG00000104979	1
C1orf53	ENSG00000203724	1
C1QBP	ENSG00000108561	1
C2orf74	ENSG00000237651	1
C7orf50	ENSG00000146540	1
C8orf76	ENSG00000189376	1
C8orf82	ENSG00000213563	1
CALHM6	ENSG00000188820	1
CALM2	ENSG00000143933	1
CAMLG	ENSG00000164615	1
CARD19	ENSG00000165233	1
CASQ1	ENSG00000143318	1
CBR3	ENSG00000159231	1
CCDC107	ENSG00000159884	1
CCDC115	ENSG00000136710	1
CCDC12	ENSG00000160799	1
CCDC124	ENSG00000007080	1
CCDC127	ENSG00000164366	1
CCDC28B	ENSG00000160050	1
CCDC85B	ENSG00000175602	1
CCNB1IP1	ENSG00000100814	1
CCT3	ENSG00000163468	1
CCT7	ENSG00000135624	1
CCZ1	ENSG00000122674	1
CD320	ENSG00000167775	1
CDC123	ENSG00000151465	1
CDC34	ENSG00000099804	1
CDC37	ENSG00000105401	1
CDIPT	ENSG00000103502	1
CDK5RAP1	ENSG00000101391	1
CELF2-DT	ENSG00000270111	1
CENPP	ENSG00000188312	1
CENPT	ENSG00000102901	1
CENPV	ENSG00000166582	1
CENPW	ENSG00000203760	1
CENPX	ENSG00000169689	1
CFAP276	ENSG00000179902	1
CFAP298	ENSG00000159079	1
CFAP410	ENSG00000160226	1
CFAP68	ENSG00000137720	1
CFDP1	ENSG00000153774	1
CFL1	ENSG00000172757	1
CHCHD1	ENSG00000172586	1
CHCHD2	ENSG00000106153	1
CHCHD3	ENSG00000106554	1
CHCHD6	ENSG00000159685	1
CHL1-AS2	ENSG00000224318	1
CHURC1	ENSG00000258289	1
CIAO3	ENSG00000103245	1
CISD2	ENSG00000145354	1
CISD3	ENSG00000277972	1
CITED4	ENSG00000179862	1
CKAP2-DT	ENSG00000278238	1
CKS2	ENSG00000123975	1
CLEC11A	ENSG00000105472	1
CLEC2L	ENSG00000236279	1
CLPP	ENSG00000125656	1
CLPTM1L	ENSG00000049656	1
CLTA	ENSG00000122705	1
CLTB	ENSG00000175416	1
CLUL1	ENSG00000079101	1
CMC1	ENSG00000187118	1
CNFN	ENSG00000105427	1
CNIH4	ENSG00000143771	1
COA1	ENSG00000106603	1
COA3	ENSG00000183978	1
COA5	ENSG00000183513	1
COA6	ENSG00000168275	1
COA8	ENSG00000256053	1
COMMD1	ENSG00000173163	1
COMMD4	ENSG00000140365	1
COMMD5	ENSG00000170619	1
COMMD9	ENSG00000110442	1
COPS5	ENSG00000121022	1
COPS6	ENSG00000168090	1
COPS7A	ENSG00000111652	1
COPS9	ENSG00000172428	1
COPZ1	ENSG00000111481	1
COQ4	ENSG00000167113	1
COX14	ENSG00000178449	1
COX16	ENSG00000133983	1
COX17	ENSG00000138495	1
COX20	ENSG00000203667	1
COX4I1	ENSG00000131143	1
COX5A	ENSG00000178741	1
COX5B	ENSG00000135940	1
COX6A1	ENSG00000111775	1
COX6B1	ENSG00000126267	1
COX6C	ENSG00000164919	1
COX7A1	ENSG00000161281	1
COX7A2	ENSG00000112695	1
COX7B	ENSG00000131174	1
COX7C	ENSG00000127184	1
COX8A	ENSG00000176340	1
CRADD	ENSG00000169372	1
CRIM1-DT	ENSG00000260025	1
CTSF	ENSG00000174080	1
CTU1	ENSG00000142544	1
CTU2	ENSG00000174177	1
CTXN2	ENSG00000233932	1
CUEDC2	ENSG00000107874	1
CUTA	ENSG00000112514	1
CWC15	ENSG00000150316	1
CYB5R1	ENSG00000159348	1
CYC1	ENSG00000179091	1
CYTH2	ENSG00000105443	1
CZIB	ENSG00000162384	1
DALRD3	ENSG00000178149	1
DCPS	ENSG00000110063	1
DCTD	ENSG00000129187	1
DCTN2	ENSG00000175203	1
DCTN3	ENSG00000137100	1
DCTPP1	ENSG00000179958	1
DDOST	ENSG00000244038	1
DDRGK1	ENSG00000198171	1
DDT	ENSG00000099977	1
DDX56	ENSG00000136271	1
DEF8	ENSG00000140995	1
DENND10	ENSG00000119979	1
DGCR6	ENSG00000183628	1
DGCR6L	ENSG00000128185	1
DGUOK	ENSG00000114956	1
DHPS	ENSG00000095059	1
DHRS7	ENSG00000100612	1
DHRS7B	ENSG00000109016	1
DIMT1	ENSG00000086189	1
DLEU7	ENSG00000186047	1
DMAC1	ENSG00000137038	1
DMKN	ENSG00000161249	1
DNAJC12	ENSG00000108176	1
DNAJC19	ENSG00000205981	1
DNAJC4	ENSG00000110011	1
DNLZ	ENSG00000213221	1
DNPH1	ENSG00000112667	1
DNTTIP1	ENSG00000101457	1
DPCD	ENSG00000166171	1
DPM2	ENSG00000136908	1
DPM3	ENSG00000179085	1
DPY30	ENSG00000162961	1
DRAP1	ENSG00000175550	1
DTD1	ENSG00000125821	1
DTNBP1	ENSG00000047579	1
DUSP23	ENSG00000158716	1
DUSP26	ENSG00000133878	1
DUSP28	ENSG00000188542	1
DYNLL1	ENSG00000088986	1
DYNLRB1	ENSG00000125971	1
DYNLT2B	ENSG00000213123	1
E4F1	ENSG00000167967	1
EAPP	ENSG00000129518	1
EBNA1BP2	ENSG00000117395	1
EBP	ENSG00000147155	1
EBPL	ENSG00000123179	1
ECHS1	ENSG00000127884	1
ECRG4	ENSG00000119147	1
ECSIT	ENSG00000130159	1
EDF1	ENSG00000107223	1
EEF1E1	ENSG00000124802	1
EGLN2	ENSG00000269858	1
EIF1AD	ENSG00000175376	1
EIF1B	ENSG00000114784	1
EIF2B2	ENSG00000119718	1
EIF2B5	ENSG00000145191	1
EIF3C	ENSG00000184110	1
EIF3K	ENSG00000178982	1
EIF6	ENSG00000242372	1
ELOB	ENSG00000103363	1
ELOC	ENSG00000154582	1
ELOF1	ENSG00000130165	1
ELP5	ENSG00000170291	1
ELP6	ENSG00000163832	1
EMC3	ENSG00000125037	1
EMC4	ENSG00000128463	1
EMC6	ENSG00000127774	1
EMC7	ENSG00000134153	1
EMC9	ENSG00000100908	1
ENDOG	ENSG00000167136	1
ENO1	ENSG00000074800	1
ENY2	ENSG00000120533	1
EOLA1	ENSG00000197620	1
EOLA2	ENSG00000197021	1
EPS8L2	ENSG00000177106	1
ERAL1	ENSG00000132591	1
ERCC3	ENSG00000163161	1
ERH	ENSG00000100632	1
ERP29	ENSG00000089248	1
ERVK3-1	ENSG00000142396	1
ESD	ENSG00000139684	1
ESS2	ENSG00000100056	1
ETFA	ENSG00000140374	1
ETHE1	ENSG00000105755	1
EWSR1	ENSG00000182944	1
EXOSC1	ENSG00000171311	1
EXOSC3	ENSG00000107371	1
EXOSC4	ENSG00000178896	1
EXOSC5	ENSG00000077348	1
EXOSC7	ENSG00000075914	1
FADS3	ENSG00000221968	1
FAM131C	ENSG00000185519	1
FAM162A	ENSG00000114023	1
FAM174C	ENSG00000228300	1
FAM219B	ENSG00000178761	1
FAM27C	ENSG00000231527	1
FAM50B	ENSG00000145945	1
FAM89B	ENSG00000176973	1
FAM98C	ENSG00000130244	1
FBXO2	ENSG00000116661	1
FDPS	ENSG00000160752	1
FDX1	ENSG00000137714	1
FDX2	ENSG00000267673	1
FIBP	ENSG00000172500	1
FKBP2	ENSG00000173486	1
FKBP8	ENSG00000105701	1
FLAD1	ENSG00000160688	1
FLYWCH2	ENSG00000162076	1
FNDC4	ENSG00000115226	1
FRG1	ENSG00000109536	1
FUNDC2	ENSG00000165775	1
GADD45GIP1	ENSG00000179271	1
GALNT8	ENSG00000130035	1
GALT	ENSG00000213930	1
GAPDH	ENSG00000111640	1
GARIN5A	ENSG00000142530	1
GEMIN6	ENSG00000152147	1
GET3	ENSG00000198356	1
GGCT	ENSG00000006625	1
GGCX	ENSG00000115486	1
GIHCG	ENSG00000257698	1
GLRX	ENSG00000173221	1
GLRX3	ENSG00000108010	1
GLRX5	ENSG00000182512	1
GMPR2	ENSG00000100938	1
GNPAT	ENSG00000116906	1
GON7	ENSG00000170270	1
GOSR2	ENSG00000108433	1
GPN1	ENSG00000198522	1
GPR89A	ENSG00000117262	1
GPR89B	ENSG00000188092	1
GPS1	ENSG00000169727	1
GPX4	ENSG00000167468	1
GRPEL1	ENSG00000109519	1
GSTM4	ENSG00000168765	1
GSTO1	ENSG00000148834	1
GSTT2B	ENSG00000133433	1
GTF2B	ENSG00000137947	1
GTF2H4	ENSG00000213780	1
GTF2H5	ENSG00000272047	1
GTF3A	ENSG00000122034	1
GTPBP8	ENSG00000163607	1
GUK1	ENSG00000143774	1
GYG1	ENSG00000163754	1
H2AC25	ENSG00000181218	1
H2AZ1	ENSG00000164032	1
HAGH	ENSG00000063854	1
HAGHL	ENSG00000103253	1
HAX1	ENSG00000143575	1
HBQ1	ENSG00000086506	1
HCFC1R1	ENSG00000103145	1
HDAC5	ENSG00000108840	1
HDDC2	ENSG00000111906	1
HDDC3	ENSG00000184508	1
HDGFL2	ENSG00000167674	1
HDHD5	ENSG00000069998	1
HERPUD1	ENSG00000051108	1
HEXIM2	ENSG00000168517	1
HIGD2A	ENSG00000146066	1
HIKESHI	ENSG00000149196	1
HINT1	ENSG00000169567	1
HINT2	ENSG00000137133	1
HMOX2	ENSG00000103415	1
HPF1	ENSG00000056050	1
HPS1	ENSG00000107521	1
HRAS	ENSG00000174775	1
HSBP1L1	ENSG00000226742	1
HSPB2	ENSG00000170276	1
HTRA2	ENSG00000115317	1
IAH1	ENSG00000134330	1
IDH3B	ENSG00000101365	1
IDI2-AS1	ENSG00000232656	1
IER3IP1	ENSG00000134049	1
IFI27L1	ENSG00000165948	1
IFT22	ENSG00000128581	1
IFT25	ENSG00000081870	1
IFT43	ENSG00000119650	1
IFT46	ENSG00000118096	1
IFTAP	ENSG00000166352	1
IGBP1	ENSG00000089289	1
IKBKG	ENSG00000269335	1
ILF2	ENSG00000143621	1
IMMP1L	ENSG00000148950	1
IMMP2L	ENSG00000184903	1
IMP3	ENSG00000177971	1
IMP4	ENSG00000136718	1
INAFM1	ENSG00000257704	1
INO80B	ENSG00000115274	1
IP6K2	ENSG00000068745	1
IRF3	ENSG00000126456	1
ISCA2	ENSG00000165898	1
ISCU	ENSG00000136003	1
ITGAE	ENSG00000083457	1
ITGB1BP1	ENSG00000119185	1
ITM2B	ENSG00000136156	1
ITPA	ENSG00000125877	1
JAGN1	ENSG00000171135	1
JTB	ENSG00000143543	1
KAT2A	ENSG00000108773	1
KAT5	ENSG00000172977	1
KGD4	ENSG00000134056	1
KHDC1	ENSG00000135314	1
KHK	ENSG00000138030	1
KIF22	ENSG00000079616	1
KIF9	ENSG00000088727	1
KLHL35	ENSG00000149243	1
KNSTRN	ENSG00000128944	1
KPTN	ENSG00000118162	1
KTI12	ENSG00000198841	1
LAGE3	ENSG00000196976	1
LAMTOR2	ENSG00000116586	1
LAMTOR5	ENSG00000134248	1
LAPTM4B	ENSG00000104341	1
LASP1NB	ENSG00000263874	1
LCMT1	ENSG00000205629	1
LDOC1	ENSG00000182195	1
LGALS1	ENSG00000100097	1
LGMN	ENSG00000100600	1
LIAS	ENSG00000121897	1
LIN37	ENSG00000267796	1
LIN7B	ENSG00000104863	1
LINC00665	ENSG00000232677	1
LINC00937	ENSG00000226091	1
LINC01003	ENSG00000261455	1
LINC01011	ENSG00000244041	1
LINC01574	ENSG00000248859	1
LINC01637	ENSG00000237476	1
LINC01750	ENSG00000231437	1
LINC02245	ENSG00000237638	1
LINC02609	ENSG00000233593	1
LINC02802	ENSG00000232527	1
LKAAEAR1	ENSG00000171695	1
LRP4-AS1	ENSG00000247675	1
LRPAP1	ENSG00000163956	1
LRRC75A	ENSG00000181350	1
LSM1	ENSG00000175324	1
LSM10	ENSG00000181817	1
LSM4	ENSG00000130520	1
LSM6	ENSG00000164167	1
LSM7	ENSG00000130332	1
LTV1	ENSG00000135521	1
LYPD8	ENSG00000259823	1
MAD2L1BP	ENSG00000124688	1
MAGOH	ENSG00000162385	1
MALSU1	ENSG00000156928	1
MAP1LC3A	ENSG00000101460	1
MAP1LC3B	ENSG00000140941	1
MAPKAPK5-AS1	ENSG00000234608	1
MCRIP2	ENSG00000172366	1
MCRS1	ENSG00000187778	1
MDH2	ENSG00000146701	1
MDP1	ENSG00000213920	1
MEA1	ENSG00000124733	1
MED10	ENSG00000133398	1
MED27	ENSG00000160563	1
MED31	ENSG00000108590	1
MED8	ENSG00000159479	1
MESP1	ENSG00000166823	1
METTL21A	ENSG00000144401	1
METTL26	ENSG00000130731	1
METTL5	ENSG00000138382	1
MFSD3	ENSG00000167700	1
MGST2	ENSG00000085871	1
MGST3	ENSG00000143198	1
MIB2	ENSG00000197530	1
MICOS10	ENSG00000173436	1
MICOS13	ENSG00000174917	1
MIEN1	ENSG00000141741	1
MIF	ENSG00000240972	1
MIR4435-2HG	ENSG00000172965	1
MIR762HG	ENSG00000260083	1
MISP3	ENSG00000141854	1
MKRN1	ENSG00000133606	1
MLX	ENSG00000108788	1
MMACHC	ENSG00000132763	1
MMADHC	ENSG00000168288	1
MMP24OS	ENSG00000126005	1
MOB2	ENSG00000182208	1
MORN2	ENSG00000188010	1
MPC2	ENSG00000143158	1
MPG	ENSG00000103152	1
MPPE1	ENSG00000154889	1
MPV17	ENSG00000115204	1
MPV17L2	ENSG00000254858	1
MRM2	ENSG00000122687	1
MRNIP	ENSG00000161010	1
MRPL10	ENSG00000159111	1
MRPL11	ENSG00000174547	1
MRPL12	ENSG00000262814	1
MRPL13	ENSG00000172172	1
MRPL14	ENSG00000180992	1
MRPL15	ENSG00000137547	1
MRPL16	ENSG00000166902	1
MRPL17	ENSG00000158042	1
MRPL18	ENSG00000112110	1
MRPL2	ENSG00000112651	1
MRPL20	ENSG00000242485	1
MRPL21	ENSG00000197345	1
MRPL22	ENSG00000082515	1
MRPL23	ENSG00000214026	1
MRPL27	ENSG00000108826	1
MRPL32	ENSG00000106591	1
MRPL33	ENSG00000243147	1
MRPL34	ENSG00000130312	1
MRPL36	ENSG00000171421	1
MRPL38	ENSG00000204316	1
MRPL39	ENSG00000154719	1
MRPL40	ENSG00000185608	1
MRPL41	ENSG00000182154	1
MRPL45	ENSG00000278845	1
MRPL46	ENSG00000259494	1
MRPL47	ENSG00000136522	1
MRPL49	ENSG00000149792	1
MRPL52	ENSG00000172590	1
MRPL53	ENSG00000204822	1
MRPL54	ENSG00000183617	1
MRPL55	ENSG00000162910	1
MRPL57	ENSG00000173141	1
MRPL58	ENSG00000167862	1
MRPS11	ENSG00000181991	1
MRPS12	ENSG00000128626	1
MRPS15	ENSG00000116898	1
MRPS17	ENSG00000239789	1
MRPS18A	ENSG00000096080	1
MRPS18C	ENSG00000163319	1
MRPS2	ENSG00000122140	1
MRPS21	ENSG00000266472	1
MRPS22	ENSG00000175110	1
MRPS23	ENSG00000181610	1
MRPS24	ENSG00000062582	1
MRPS25	ENSG00000131368	1
MRPS26	ENSG00000125901	1
MRPS28	ENSG00000147586	1
MRPS33	ENSG00000090263	1
MRPS34	ENSG00000074071	1
MRPS6	ENSG00000243927	1
MRPS9	ENSG00000135972	1
MSRA	ENSG00000175806	1
MTERF2	ENSG00000120832	1
MTERF3	ENSG00000156469	1
MTIF3	ENSG00000122033	1
MTLN	ENSG00000175701	1
MTRES1	ENSG00000130349	1
MTX1	ENSG00000173171	1
MVP-DT	ENSG00000238045	1
MXRA7	ENSG00000182534	1
MYDGF	ENSG00000074842	1
MYH7B	ENSG00000078814	1
MYL12B	ENSG00000118680	1
MYL6B	ENSG00000196465	1
MZF1	ENSG00000099326	1
MZT2A	ENSG00000173272	1
MZT2B	ENSG00000152082	1
NAA10	ENSG00000102030	1
NAA20	ENSG00000173418	1
NAA38	ENSG00000183011	1
NANOS3	ENSG00000187556	1
NANS	ENSG00000095380	1
NAXE	ENSG00000163382	1
NBDY	ENSG00000204272	1
NCBP2AS2	ENSG00000270170	1
NDUFA1	ENSG00000125356	1
NDUFA10	ENSG00000130414	1
NDUFA11	ENSG00000174886	1
NDUFA12	ENSG00000184752	1
NDUFA13	ENSG00000186010	1
NDUFA2	ENSG00000131495	1
NDUFA3	ENSG00000170906	1
NDUFA4	ENSG00000189043	1
NDUFA6	ENSG00000184983	1
NDUFA7	ENSG00000267855	1
NDUFA8	ENSG00000119421	1
NDUFAB1	ENSG00000004779	1
NDUFAF1	ENSG00000137806	1
NDUFAF2	ENSG00000164182	1
NDUFAF6	ENSG00000156170	1
NDUFB1	ENSG00000183648	1
NDUFB10	ENSG00000140990	1
NDUFB11	ENSG00000147123	1
NDUFB2	ENSG00000090266	1
NDUFB3	ENSG00000119013	1
NDUFB4	ENSG00000065518	1
NDUFB5	ENSG00000136521	1
NDUFB6	ENSG00000165264	1
NDUFB7	ENSG00000099795	1
NDUFB8	ENSG00000166136	1
NDUFB9	ENSG00000147684	1
NDUFC1	ENSG00000109390	1
NDUFC2	ENSG00000151366	1
NDUFS3	ENSG00000213619	1
NDUFS4	ENSG00000164258	1
NDUFS5	ENSG00000168653	1
NDUFS6	ENSG00000145494	1
NDUFS8	ENSG00000110717	1
NDUFV2	ENSG00000178127	1
NDUFV3	ENSG00000160194	1
NEDD8	ENSG00000129559	1
NETO1-DT	ENSG00000263958	1
NFU1	ENSG00000169599	1
NHP2	ENSG00000145912	1
NIT2	ENSG00000114021	1
NME1	ENSG00000239672	1
NME2	ENSG00000243678	1
NME7	ENSG00000143156	1
NMRK1	ENSG00000106733	1
NOB1	ENSG00000141101	1
NOC4L	ENSG00000184967	1
NOL7	ENSG00000225921	1
NOP10	ENSG00000182117	1
NOP16	ENSG00000048162	1
NOPCHAP1	ENSG00000151131	1
NPDC1	ENSG00000107281	1
NPIPA5	ENSG00000183793	1
NPRL2	ENSG00000114388	1
NSMCE2	ENSG00000156831	1
NTAN1	ENSG00000157045	1
NTAQ1	ENSG00000156795	1
NTHL1	ENSG00000065057	1
NTMT1	ENSG00000148335	1
NTPCR	ENSG00000135778	1
NUDC	ENSG00000090273	1
NUDT14	ENSG00000183828	1
NUDT16L1	ENSG00000168101	1
NUDT18	ENSG00000275074	1
NUDT2	ENSG00000164978	1
NUPR2	ENSG00000185290	1
OAZ1	ENSG00000104904	1
OBSL1	ENSG00000124006	1
OCEL1	ENSG00000099330	1
OCIAD2	ENSG00000145247	1
OSTF1	ENSG00000134996	1
OTUB1	ENSG00000167770	1
OXA1L	ENSG00000155463	1
OXLD1	ENSG00000204237	1
OXSM	ENSG00000151093	1
P2RX6	ENSG00000099957	1
PAFAH1B3	ENSG00000079462	1
PAM16	ENSG00000217930	1
PARK7	ENSG00000116288	1
PARL	ENSG00000175193	1
PCBD1	ENSG00000166228	1
PCSK1N	ENSG00000102109	1
PDCD2	ENSG00000071994	1
PDCD2L	ENSG00000126249	1
PDCD5	ENSG00000105185	1
PDCD6	ENSG00000249915	1
PDCL3	ENSG00000115539	1
PDLIM2	ENSG00000120913	1
PDRG1	ENSG00000088356	1
PDZD11	ENSG00000120509	1
PEF1	ENSG00000162517	1
PES1	ENSG00000100029	1
PET100	ENSG00000229833	1
PET117	ENSG00000232838	1
PFDN1	ENSG00000113068	1
PFDN4	ENSG00000101132	1
PFDN6	ENSG00000204220	1
PHB2	ENSG00000215021	1
PHKG1	ENSG00000164776	1
PHKG2	ENSG00000156873	1
PHLDA2	ENSG00000181649	1
PICK1	ENSG00000100151	1
PIGH	ENSG00000100564	1
PIGL	ENSG00000108474	1
PIH1D1	ENSG00000104872	1
PIN4	ENSG00000102309	1
PIP4P1	ENSG00000165782	1
PLEKHJ1	ENSG00000104886	1
PMM1	ENSG00000100417	1
PNKD	ENSG00000127838	1
POLB	ENSG00000070501	1
POLR1H	ENSG00000066379	1
POLR2E	ENSG00000099817	1
POLR2K	ENSG00000147669	1
POLR2L	ENSG00000177700	1
POLR3H	ENSG00000100413	1
POLR3K	ENSG00000161980	1
POMGNT2	ENSG00000144647	1
POMP	ENSG00000132963	1
POMZP3	ENSG00000146707	1
POP4	ENSG00000105171	1
POP7	ENSG00000172336	1
POPDC3	ENSG00000132429	1
PPA2	ENSG00000138777	1
PPIA	ENSG00000196262	1
PPIE	ENSG00000084072	1
PPIH	ENSG00000171960	1
PPIL1	ENSG00000137168	1
PPOX	ENSG00000143224	1
PPP1CA	ENSG00000172531	1
PPP1R35	ENSG00000160813	1
PPP3CC	ENSG00000120910	1
PPP4C	ENSG00000149923	1
PQBP1	ENSG00000102103	1
PRADC1	ENSG00000135617	1
PRAF2	ENSG00000243279	1
PRDX5	ENSG00000126432	1
PRELID1	ENSG00000169230	1
PRKAG1	ENSG00000181929	1
PRMT1	ENSG00000126457	1
PRR13	ENSG00000205352	1
PRR4	ENSG00000111215	1
PRR7	ENSG00000131188	1
PSAP	ENSG00000197746	1
PSMA1	ENSG00000129084	1
PSMA3	ENSG00000100567	1
PSMA6	ENSG00000100902	1
PSMA7	ENSG00000101182	1
PSMB10	ENSG00000205220	1
PSMB3	ENSG00000277791	1
PSMB5	ENSG00000100804	1
PSMB6	ENSG00000142507	1
PSMB7	ENSG00000136930	1
PSMC4	ENSG00000013275	1
PSMD13	ENSG00000185627	1
PSMD3	ENSG00000108344	1
PSMD4	ENSG00000159352	1
PSMD6	ENSG00000163636	1
PSMD8	ENSG00000099341	1
PSMG2	ENSG00000128789	1
PSMG4	ENSG00000180822	1
PSTK	ENSG00000179988	1
PTER	ENSG00000165983	1
PTGR1	ENSG00000106853	1
PTPMT1	ENSG00000110536	1
PTRH1	ENSG00000187024	1
PTRH2	ENSG00000141378	1
PTRHD1	ENSG00000184924	1
PTS	ENSG00000150787	1
PTTG1	ENSG00000164611	1
PXMP2	ENSG00000176894	1
PYM1	ENSG00000170473	1
RAB24	ENSG00000169228	1
RAB5IF	ENSG00000101084	1
RABAC1	ENSG00000105404	1
RABEPK	ENSG00000136933	1
RABIF	ENSG00000183155	1
RAD51C	ENSG00000108384	1
RAMAC	ENSG00000169612	1
RANBP1	ENSG00000099901	1
RANGRF	ENSG00000108961	1
RBFA	ENSG00000101546	1
RBIS	ENSG00000176731	1
RBM3	ENSG00000102317	1
RBM4	ENSG00000173933	1
RBM4B	ENSG00000173914	1
RCE1	ENSG00000173653	1
REX1BD	ENSG00000006015	1
REXO2	ENSG00000076043	1
[truncated: 11,311 more rows]

## Sheet: Spatial Submodules
Gene Name	Ensembl	gene_module	gene_submodule
AAR2	ENSG00000131043	0	0
AATF	ENSG00000275700	0	0
ABHD18	ENSG00000164074	0	0
ACAD10	ENSG00000111271	0	0
ACVR2B	ENSG00000114739	0	0
ADAM17	ENSG00000151694	0	0
AEN	ENSG00000181026	0	0
AGO4	ENSG00000134698	0	0
AHR	ENSG00000106546	0	0
ALG12	ENSG00000182858	0	0
ALG6	ENSG00000088035	0	0
AMY2B	ENSG00000240038	0	0
ANKS3	ENSG00000168096	0	0
AP4E1	ENSG00000081014	0	0
AP5Z1	ENSG00000242802	0	0
ASCC2	ENSG00000100325	0	0
ASCC3	ENSG00000112249	0	0
ASPSCR1	ENSG00000169696	0	0
ATG4A	ENSG00000101844	0	0
ATP6V0A2	ENSG00000185344	0	0
ATPAF2	ENSG00000171953	0	0
BACH2	ENSG00000112182	0	0
BAHCC1	ENSG00000266074	0	0
BAK1	ENSG00000030110	0	0
BCLAF3	ENSG00000173681	0	0
BCOR	ENSG00000183337	0	0
BLOC1S5	ENSG00000188428	0	0
BPNT1	ENSG00000162813	0	0
BRAT1	ENSG00000106009	0	0
BRD1	ENSG00000100425	0	0
BRICD5	ENSG00000182685	0	0
BTAF1	ENSG00000095564	0	0
BUD13	ENSG00000137656	0	0
C14orf28	ENSG00000179476	0	0
C19orf47	ENSG00000160392	0	0
CA5B	ENSG00000169239	0	0
CAD	ENSG00000084774	0	0
CAPN7	ENSG00000131375	0	0
CASP2	ENSG00000106144	0	0
CBY1	ENSG00000100211	0	0
CCDC174	ENSG00000154781	0	0
CCDC61	ENSG00000104983	0	0
CCNK	ENSG00000090061	0	0
CCNT1	ENSG00000129315	0	0
CDC73	ENSG00000134371	0	0
CDKAL1	ENSG00000145996	0	0
CENATAC	ENSG00000186166	0	0
CEP131	ENSG00000141577	0	0
CEP164	ENSG00000110274	0	0
CEP78	ENSG00000148019	0	0
CEP95	ENSG00000258890	0	0
CHFR	ENSG00000072609	0	0
CNOT6	ENSG00000113300	0	0
CSAD	ENSG00000139631	0	0
CSGALNACT2	ENSG00000169826	0	0
CTDP1	ENSG00000060069	0	0
CYP2R1	ENSG00000186104	0	0
DCAF12	ENSG00000198876	0	0
DCAF5	ENSG00000139990	0	0
DENND6A	ENSG00000174839	0	0
DGCR8	ENSG00000128191	0	0
DHFR2	ENSG00000178700	0	0
DHRSX	ENSG00000169084	0	0
DHX37	ENSG00000150990	0	0
DIS3L2	ENSG00000144535	0	0
DNASE1	ENSG00000213918	0	0
DPP9	ENSG00000142002	0	0
DUS4L	ENSG00000105865	0	0
E2F6	ENSG00000169016	0	0
ECE1	ENSG00000117298	0	0
EDEM2	ENSG00000088298	0	0
EFCAB2	ENSG00000203666	0	0
EHMT1	ENSG00000181090	0	0
EIF2B4	ENSG00000115211	0	0
EIF2D	ENSG00000143486	0	0
ELK4	ENSG00000158711	0	0
ELOA	ENSG00000011007	0	0
EMSY	ENSG00000158636	0	0
ERAP1	ENSG00000164307	0	0
ERCC5	ENSG00000134899	0	0
ERI1	ENSG00000104626	0	0
EXD3	ENSG00000187609	0	0
FAAP100	ENSG00000185504	0	0
FAM120C	ENSG00000184083	0	0
FAM193B	ENSG00000146067	0	0
FAM76B	ENSG00000077458	0	0
FANCG	ENSG00000221829	0	0
FBF1	ENSG00000188878	0	0
FBN1	ENSG00000166147	0	0
FBXL4	ENSG00000112234	0	0
FKBP14	ENSG00000106080	0	0
FKTN	ENSG00000106692	0	0
FNBP4	ENSG00000109920	0	0
GABPA	ENSG00000154727	0	0
GART	ENSG00000159131	0	0
GATD1	ENSG00000177225	0	0
GK5	ENSG00000175066	0	0
GLIS2	ENSG00000126603	0	0
GOLGA1	ENSG00000136935	0	0
GOLGA5	ENSG00000066455	0	0
GUSB	ENSG00000169919	0	0
GXYLT1	ENSG00000151233	0	0
GYS1	ENSG00000104812	0	0
HAUS1	ENSG00000152240	0	0
HAUS3	ENSG00000214367	0	0
HAUS5	ENSG00000249115	0	0
HAUS6	ENSG00000147874	0	0
HDAC7	ENSG00000061273	0	0
HLCS	ENSG00000159267	0	0
HMBOX1	ENSG00000147421	0	0
HMGXB4	ENSG00000100281	0	0
HPS5	ENSG00000110756	0	0
HULC	ENSG00000285219	0	0
ICE2	ENSG00000128915	0	0
IFFO2	ENSG00000169991	0	0
IKZF4	ENSG00000123411	0	0
INO80D	ENSG00000114933	0	0
INPP5B	ENSG00000204084	0	0
INTS14	ENSG00000138614	0	0
INTS2	ENSG00000108506	0	0
INTS4	ENSG00000149262	0	0
KCNK10	ENSG00000100433	0	0
KCTD18	ENSG00000155729	0	0
KDM1B	ENSG00000165097	0	0
KDM4B	ENSG00000127663	0	0
KDM4C	ENSG00000107077	0	0
KIAA0586	ENSG00000100578	0	0
KIAA1328	ENSG00000150477	0	0
KIF16B	ENSG00000089177	0	0
KLHDC1	ENSG00000197776	0	0
KLHDC4	ENSG00000104731	0	0
KLHL20	ENSG00000076321	0	0
KMT2B	ENSG00000272333	0	0
L3MBTL1	ENSG00000185513	0	0
LARS2	ENSG00000011376	0	0
LIG3	ENSG00000005156	0	0
LIN54	ENSG00000189308	0	0
LINC00882	ENSG00000242759	0	0
LINC01089	ENSG00000212694	0	0
LRCH4	ENSG00000077454	0	0
LRIG2	ENSG00000198799	0	0
LRRC23	ENSG00000010626	0	0
LURAP1	ENSG00000171357	0	0
LYAR	ENSG00000145220	0	0
LYSMD4	ENSG00000183060	0	0
MAGOHB	ENSG00000111196	0	0
MAML1	ENSG00000161021	0	0
MAP2K7	ENSG00000076984	0	0
MAP3K3	ENSG00000198909	0	0
MBTD1	ENSG00000011258	0	0
MDM1	ENSG00000111554	0	0
MED1	ENSG00000125686	0	0
MED12	ENSG00000184634	0	0
METTL16	ENSG00000127804	0	0
METTL8	ENSG00000123600	0	0
MFSD1	ENSG00000118855	0	0
MIER3	ENSG00000155545	0	0
MKS1	ENSG00000011143	0	0
MLH3	ENSG00000119684	0	0
MLLT10	ENSG00000078403	0	0
MLXIP	ENSG00000175727	0	0
MPV17L	ENSG00000156968	0	0
MRE11	ENSG00000020922	0	0
MRI1	ENSG00000037757	0	0
MSANTD2	ENSG00000120458	0	0
MSL2	ENSG00000174579	0	0
MTF2	ENSG00000143033	0	0
MTHFD2L	ENSG00000163738	0	0
MTHFSD	ENSG00000103248	0	0
MUC20	ENSG00000176945	0	0
MYL5	ENSG00000215375	0	0
MYO19	ENSG00000278259	0	0
NBPF12	ENSG00000268043	0	0
NBPF3	ENSG00000142794	0	0
NCAPD3	ENSG00000151503	0	0
NCAPG2	ENSG00000146918	0	0
NFKB1	ENSG00000109320	0	0
NPEPL1	ENSG00000215440	0	0
NR1H3	ENSG00000025434	0	0
NR2C1	ENSG00000120798	0	0
NUP107	ENSG00000111581	0	0
NUP188	ENSG00000095319	0	0
NUP54	ENSG00000138750	0	0
ORC2	ENSG00000115942	0	0
OTUD6B	ENSG00000155100	0	0
P3H1	ENSG00000117385	0	0
PAN3	ENSG00000152520	0	0
PAQR7	ENSG00000182749	0	0
PARP16	ENSG00000138617	0	0
PAXIP1	ENSG00000157212	0	0
PBRM1	ENSG00000163939	0	0
PCYT1A	ENSG00000161217	0	0
PDCD11	ENSG00000148843	0	0
PDSS2	ENSG00000164494	0	0
PECR	ENSG00000115425	0	0
PHACTR4	ENSG00000204138	0	0
PHC1	ENSG00000111752	0	0
PHF12	ENSG00000109118	0	0
PHF21A	ENSG00000135365	0	0
PHKA2	ENSG00000044446	0	0
PIBF1	ENSG00000083535	0	0
PIGN	ENSG00000197563	0	0
PILRB	ENSG00000121716	0	0
PKD2	ENSG00000118762	0	0
PKNOX1	ENSG00000160199	0	0
PLGRKT	ENSG00000107020	0	0
POC5	ENSG00000152359	0	0
POGLUT1	ENSG00000163389	0	0
POLR3G	ENSG00000113356	0	0
POT1	ENSG00000128513	0	0
PPIL2	ENSG00000100023	0	0
PPP4R1	ENSG00000154845	0	0
PPWD1	ENSG00000113593	0	0
PRIMPOL	ENSG00000164306	0	0
PRKRIP1	ENSG00000128563	0	0
PRMT3	ENSG00000185238	0	0
PROSER1	ENSG00000120685	0	0
PRPF3	ENSG00000117360	0	0
PRPF38A	ENSG00000134748	0	0
PRPF39	ENSG00000185246	0	0
PRRC1	ENSG00000164244	0	0
PSKH1	ENSG00000159792	0	0
PSMC3IP	ENSG00000131470	0	0
PSPH	ENSG00000146733	0	0
PTPN1	ENSG00000196396	0	0
QRICH2	ENSG00000129646	0	0
QSER1	ENSG00000060749	0	0
QSOX2	ENSG00000165661	0	0
RAB27A	ENSG00000069974	0	0
RAD52	ENSG00000002016	0	0
RAD54L2	ENSG00000164080	0	0
RAD9A	ENSG00000172613	0	0
RAPGEF6	ENSG00000158987	0	0
RARS2	ENSG00000146282	0	0
RAVER1	ENSG00000161847	0	0
RBM6	ENSG00000004534	0	0
RCC1L	ENSG00000274523	0	0
RCL1	ENSG00000120158	0	0
RECK	ENSG00000122707	0	0
RECQL5	ENSG00000108469	0	0
REV1	ENSG00000135945	0	0
RFT1	ENSG00000163933	0	0
RIMOC1	ENSG00000205765	0	0
RIPK1	ENSG00000137275	0	0
RNF214	ENSG00000167257	0	0
RRP1B	ENSG00000160208	0	0
RUFY1	ENSG00000176783	0	0
RYK	ENSG00000163785	0	0
SAFB2	ENSG00000130254	0	0
SDE2	ENSG00000143751	0	0
SETDB1	ENSG00000143379	0	0
SGF29	ENSG00000176476	0	0
SLC25A53	ENSG00000269743	0	0
SLC30A7	ENSG00000162695	0	0
SLC35A3	ENSG00000117620	0	0
SLC35E3	ENSG00000175782	0	0
SLC35F5	ENSG00000115084	0	0
SLC50A1	ENSG00000169241	0	0
SLC7A6OS	ENSG00000103061	0	0
SNAPC1	ENSG00000023608	0	0
SNRNP48	ENSG00000168566	0	0
SNX8	ENSG00000106266	0	0
SP4	ENSG00000105866	0	0
SPACA6	ENSG00000182310	0	0
SPG11	ENSG00000104133	0	0
SPNS1	ENSG00000169682	0	0
SPOUT1	ENSG00000198917	0	0
SSH3	ENSG00000172830	0	0
ST7L	ENSG00000007341	0	0
STX17	ENSG00000136874	0	0
STX18	ENSG00000168818	0	0
STX2	ENSG00000111450	0	0
STYX	ENSG00000198252	0	0
SZT2	ENSG00000198198	0	0
TAF1	ENSG00000147133	0	0
TAF6L	ENSG00000162227	0	0
TDP1	ENSG00000042088	0	0
TELO2	ENSG00000100726	0	0
TGDS	ENSG00000088451	0	0
THAP8	ENSG00000161277	0	0
TMEM116	ENSG00000198270	0	0
TMEM138	ENSG00000149483	0	0
TRAF2	ENSG00000127191	0	0
TRIM39	ENSG00000204599	0	0
TRIP4	ENSG00000103671	0	0
TRMT10B	ENSG00000165275	0	0
TRNAU1AP	ENSG00000180098	0	0
TSGA10	ENSG00000135951	0	0
TSTD2	ENSG00000136925	0	0
TSTD3	ENSG00000279170	0	0
TTLL5	ENSG00000119685	0	0
TWSG1	ENSG00000128791	0	0
TYSND1	ENSG00000156521	0	0
TYW5	ENSG00000162971	0	0
UBAP1L	ENSG00000246922	0	0
UBTD2	ENSG00000168246	0	0
UCN	ENSG00000163794	0	0
UEVLD	ENSG00000151116	0	0
UIMC1	ENSG00000087206	0	0
USP36	ENSG00000055483	0	0
USP37	ENSG00000135913	0	0
VIRMA	ENSG00000164944	0	0
VPS54	ENSG00000143952	0	0
VSIG10	ENSG00000176834	0	0
WDPCP	ENSG00000143951	0	0
WDR43	ENSG00000163811	0	0
WDR70	ENSG00000082068	0	0
WWC2	ENSG00000151718	0	0
ZBTB26	ENSG00000171448	0	0
ZCCHC8	ENSG00000033030	0	0
ZFAT	ENSG00000066827	0	0
ZFP14	ENSG00000142065	0	0
ZFP62	ENSG00000196670	0	0
ZFX	ENSG00000005889	0	0
ZFYVE26	ENSG00000072121	0	0
ZKSCAN8	ENSG00000198315	0	0
ZMYM5	ENSG00000132950	0	0
ZNF121	ENSG00000197961	0	0
ZNF135	ENSG00000176293	0	0
ZNF136	ENSG00000196646	0	0
ZNF138	ENSG00000197008	0	0
ZNF181	ENSG00000197841	0	0
ZNF205	ENSG00000122386	0	0
ZNF212	ENSG00000170260	0	0
ZNF260	ENSG00000254004	0	0
ZNF264	ENSG00000083844	0	0
ZNF333	ENSG00000160961	0	0
ZNF431	ENSG00000196705	0	0
ZNF439	ENSG00000171291	0	0
ZNF445	ENSG00000185219	0	0
ZNF496	ENSG00000162714	0	0
ZNF507	ENSG00000168813	0	0
ZNF514	ENSG00000144026	0	0
ZNF548	ENSG00000188785	0	0
ZNF585A	ENSG00000196967	0	0
ZNF589	ENSG00000164048	0	0
ZNF646	ENSG00000167395	0	0
ZNF75A	ENSG00000162086	0	0
ZNF766	ENSG00000196214	0	0
ZNF789	ENSG00000198556	0	0
ZNF829	ENSG00000185869	0	0
ZNF84	ENSG00000198040	0	0
ZRSR2	ENSG00000169249	0	0
ABHD14B	ENSG00000114779	0	0.1
ANKRD49	ENSG00000168876	0	0.1
AP3B1	ENSG00000132842	0	0.1
APBA3	ENSG00000011132	0	0.1
ARHGAP17	ENSG00000140750	0	0.1
ARID2	ENSG00000189079	0	0.1
ARL13B	ENSG00000169379	0	0.1
ARL6IP6	ENSG00000177917	0	0.1
ATAD3C	ENSG00000215915	0	0.1
ATF5	ENSG00000169136	0	0.1
ATG14	ENSG00000126775	0	0.1
ATP7A	ENSG00000165240	0	0.1
AXIN1	ENSG00000103126	0	0.1
BAZ2A	ENSG00000076108	0	0.1
BCL9L	ENSG00000186174	0	0.1
BGLAP	ENSG00000242252	0	0.1
BICRA	ENSG00000063169	0	0.1
BNIP2	ENSG00000140299	0	0.1
C10orf90	ENSG00000154493	0	0.1
C15orf40	ENSG00000169609	0	0.1
C19orf44	ENSG00000105072	0	0.1
C1orf159	ENSG00000131591	0	0.1
C2orf68	ENSG00000168887	0	0.1
CABCOCO1	ENSG00000183346	0	0.1
CACFD1	ENSG00000160325	0	0.1
CBLB	ENSG00000114423	0	0.1
CCDC112	ENSG00000164221	0	0.1
CCDC14	ENSG00000175455	0	0.1
CCDC77	ENSG00000120647	0	0.1
CCDC80	ENSG00000091986	0	0.1
CCDC97	ENSG00000142039	0	0.1
CD2AP	ENSG00000198087	0	0.1
CDK11A	ENSG00000008128	0	0.1
CDKN2AIP	ENSG00000168564	0	0.1
CDPF1	ENSG00000205643	0	0.1
CDRT4	ENSG00000239704	0	0.1
CECR2	ENSG00000099954	0	0.1
CENPC	ENSG00000145241	0	0.1
CEP120	ENSG00000168944	0	0.1
CEP44	ENSG00000164118	0	0.1
CEP89	ENSG00000121289	0	0.1
CHRAC1	ENSG00000104472	0	0.1
CHRNB1	ENSG00000170175	0	0.1
CHUK	ENSG00000213341	0	0.1
CLK2	ENSG00000176444	0	0.1
CLN3	ENSG00000188603	0	0.1
CMTM3	ENSG00000140931	0	0.1
CMTM6	ENSG00000091317	0	0.1
CMTR2	ENSG00000180917	0	0.1
CNNM3	ENSG00000168763	0	0.1
CNTROB	ENSG00000170037	0	0.1
COG3	ENSG00000136152	0	0.1
COL11A2	ENSG00000204248	0	0.1
COL7A1	ENSG00000114270	0	0.1
COPZ2	ENSG00000005243	0	0.1
CPT1B	ENSG00000205560	0	0.1
DAP	ENSG00000112977	0	0.1
DCP1B	ENSG00000151065	0	0.1
DERA	ENSG00000023697	0	0.1
DHRS12	ENSG00000102796	0	0.1
DHRS13	ENSG00000167536	0	0.1
DHTKD1	ENSG00000181192	0	0.1
DIS3L	ENSG00000166938	0	0.1
DISC1	ENSG00000162946	0	0.1
DLG5	ENSG00000151208	0	0.1
DMPK	ENSG00000104936	0	0.1
DNAAF5	ENSG00000164818	0	0.1
DNAH1	ENSG00000114841	0	0.1
DNMT3A	ENSG00000119772	0	0.1
DOT1L	ENSG00000104885	0	0.1
DPF3	ENSG00000205683	0	0.1
DPYD	ENSG00000188641	0	0.1
DSCAM	ENSG00000171587	0	0.1
DUBR	ENSG00000243701	0	0.1
DUS3L	ENSG00000141994	0	0.1
EGFL8	ENSG00000241404	0	0.1
EIF4EBP1	ENSG00000187840	0	0.1
ELF2	ENSG00000109381	0	0.1
ENOSF1	ENSG00000132199	0	0.1
ENOX2	ENSG00000165675	0	0.1
EPC1	ENSG00000120616	0	0.1
ETAA1	ENSG00000143971	0	0.1
EXOG	ENSG00000157036	0	0.1
FAH	ENSG00000103876	0	0.1
FAM114A1	ENSG00000197712	0	0.1
FCF1	ENSG00000119616	0	0.1
FHL3	ENSG00000183386	0	0.1
FICD	ENSG00000198855	0	0.1
FPGS	ENSG00000136877	0	0.1
FPGT	ENSG00000254685	0	0.1
FSTL3	ENSG00000070404	0	0.1
GABPB2	ENSG00000143458	0	0.1
GALK1	ENSG00000108479	0	0.1
GALK2	ENSG00000156958	0	0.1
GALNT4	ENSG00000257594	0	0.1
GCFC2	ENSG00000005436	0	0.1
GFER	ENSG00000127554	0	0.1
GPATCH8	ENSG00000186566	0	0.1
HAUS7	ENSG00000213397	0	0.1
HDAC6	ENSG00000094631	0	0.1
HMGCL	ENSG00000117305	0	0.1
HSD17B8	ENSG00000204228	0	0.1
INO80	ENSG00000128908	0	0.1
INTS13	ENSG00000064102	0	0.1
INTS7	ENSG00000143493	0	0.1
IPO8	ENSG00000133704	0	0.1
IRAK2	ENSG00000134070	0	0.1
IRAK4	ENSG00000198001	0	0.1
ITFG2	ENSG00000111203	0	0.1
KANSL3	ENSG00000114982	0	0.1
KATNA1	ENSG00000186625	0	0.1
KDM5A	ENSG00000073614	0	0.1
KDM7A	ENSG00000006459	0	0.1
LACTB2	ENSG00000147592	0	0.1
LAMA4	ENSG00000112769	0	0.1
LCA5	ENSG00000135338	0	0.1
LIG1	ENSG00000105486	0	0.1
LIMD1	ENSG00000144791	0	0.1
LOH12CR2	ENSG00000205791	0	0.1
LPCAT3	ENSG00000111684	0	0.1
LRRC75B	ENSG00000178026	0	0.1
MAMDC4	ENSG00000177943	0	0.1
MANEA	ENSG00000172469	0	0.1
MAPKAPK3	ENSG00000114738	0	0.1
MCCC2	ENSG00000131844	0	0.1
MCM3	ENSG00000112118	0	0.1
MED20	ENSG00000124641	0	0.1
MEF2B	ENSG00000213999	0	0.1
METAP1D	ENSG00000172878	0	0.1
METTL17	ENSG00000165792	0	0.1
METTL3	ENSG00000165819	0	0.1
MICA	ENSG00000204520	0	0.1
MIF4GD	ENSG00000125457	0	0.1
MOCS1	ENSG00000124615	0	0.1
MOSPD3	ENSG00000106330	0	0.1
MTF1	ENSG00000188786	0	0.1
MTR	ENSG00000116984	0	0.1
MUTYH	ENSG00000132781	0	0.1
NAT9	ENSG00000109065	0	0.1
NBPF11	ENSG00000263956	0	0.1
NCKAP5	ENSG00000176771	0	0.1
NFATC3	ENSG00000072736	0	0.1
NHLRC3	ENSG00000188811	0	0.1
NKAP	ENSG00000101882	0	0.1
NOL8	ENSG00000198000	0	0.1
NUFIP1	ENSG00000083635	0	0.1
NUP160	ENSG00000030066	0	0.1
NUP210	ENSG00000132182	0	0.1
NUP43	ENSG00000120253	0	0.1
OGFOD3	ENSG00000181396	0	0.1
OGG1	ENSG00000114026	0	0.1
OSBPL7	ENSG00000006025	0	0.1
PAK4	ENSG00000130669	0	0.1
PCDHB16	ENSG00000272674	0	0.1
PDGFC	ENSG00000145431	0	0.1
PELI2	ENSG00000139946	0	0.1
PEX1	ENSG00000127980	0	0.1
PGM3	ENSG00000013375	0	0.1
PHF11	ENSG00000136147	0	0.1
PHF8	ENSG00000172943	0	0.1
PHRF1	ENSG00000070047	0	0.1
PIDD1	ENSG00000177595	0	0.1
PLA2G4B	ENSG00000243708	0	0.1
PLEKHM1	ENSG00000225190	0	0.1
POFUT2	ENSG00000186866	0	0.1
POLG2	ENSG00000256525	0	0.1
PPCDC	ENSG00000138621	0	0.1
PRELID3A	ENSG00000141391	0	0.1
PRPF40A	ENSG00000196504	0	0.1
PYROXD2	ENSG00000119943	0	0.1
RAB8A	ENSG00000167461	0	0.1
RARG	ENSG00000172819	0	0.1
RBM28	ENSG00000106344	0	0.1
RGS9	ENSG00000108370	0	0.1
RHBDF1	ENSG00000007384	0	0.1
RIT1	ENSG00000143622	0	0.1
RNF125	ENSG00000101695	0	0.1
RNF169	ENSG00000166439	0	0.1
RNF217	ENSG00000146373	0	0.1
RSPRY1	ENSG00000159579	0	0.1
RXRA	ENSG00000186350	0	0.1
SAYSD1	ENSG00000112167	0	0.1
SCLY	ENSG00000132330	0	0.1
SCNN1D	ENSG00000162572	0	0.1
SERTAD2	ENSG00000179833	0	0.1
SFTPC	ENSG00000168484	0	0.1
SIRT1	ENSG00000096717	0	0.1
SLC10A3	ENSG00000126903	0	0.1
SLC30A6	ENSG00000152683	0	0.1
SLC6A6	ENSG00000131389	0	0.1
SMC3	ENSG00000108055	0	0.1
SMC5	ENSG00000198887	0	0.1
SOAT1	ENSG00000057252	0	0.1
SOCS4	ENSG00000180008	0	0.1
SORD	ENSG00000140263	0	0.1
SP2	ENSG00000167182	0	0.1
SPATA6	ENSG00000132122	0	0.1
STAG1	ENSG00000118007	0	0.1
STK38	ENSG00000112079	0	0.1
TAF1C	ENSG00000103168	0	0.1
TANC1	ENSG00000115183	0	0.1
TBCEL	ENSG00000154114	0	0.1
TDRD6	ENSG00000180113	0	0.1
TEPSIN	ENSG00000167302	0	0.1
TESK2	ENSG00000070759	0	0.1
THOC6	ENSG00000131652	0	0.1
TIMM23B	ENSG00000204152	0	0.1
TIMP4	ENSG00000157150	0	0.1
TMEM150A	ENSG00000168890	0	0.1
TMEM187	ENSG00000177854	0	0.1
TMEM260	ENSG00000070269	0	0.1
TMEM41A	ENSG00000163900	0	0.1
TRAM1L1	ENSG00000174599	0	0.1
TRIM16L	ENSG00000108448	0	0.1
TRIM26	ENSG00000234127	0	0.1
TRIM35	ENSG00000104228	0	0.1
TRMO	ENSG00000136932	0	0.1
TRMT13	ENSG00000122435	0	0.1
TRPV3	ENSG00000167723	0	0.1
TSPAN11	ENSG00000110900	0	0.1
TTC17	ENSG00000052841	0	0.1
TTC38	ENSG00000075234	0	0.1
TTF2	ENSG00000116830	0	0.1
TTLL3	ENSG00000214021	0	0.1
USP3	ENSG00000140455	0	0.1
USP49	ENSG00000164663	0	0.1
UTP20	ENSG00000120800	0	0.1
VARS2	ENSG00000137411	0	0.1
VRK2	ENSG00000028116	0	0.1
WDR91	ENSG00000105875	0	0.1
WRN	ENSG00000165392	0	0.1
XKR8	ENSG00000158156	0	0.1
XPC	ENSG00000154767	0	0.1
XPNPEP3	ENSG00000196236	0	0.1
XRN2	ENSG00000088930	0	0.1
ZC3H12C	ENSG00000149289	0	0.1
ZCWPW1	ENSG00000078487	0	0.1
ZDHHC12	ENSG00000160446	0	0.1
ZFC3H1	ENSG00000133858	0	0.1
ZMAT1	ENSG00000166432	0	0.1
ZNF160	ENSG00000170949	0	0.1
ZNF217	ENSG00000171940	0	0.1
ZNF22	ENSG00000165512	0	0.1
ZNF253	ENSG00000256771	0	0.1
ZNF274	ENSG00000171606	0	0.1
ZNF275	ENSG00000063587	0	0.1
ZNF316	ENSG00000205903	0	0.1
ZNF322	ENSG00000181315	0	0.1
ZNF337	ENSG00000130684	0	0.1
ZNF410	ENSG00000119725	0	0.1
ZNF414	ENSG00000133250	0	0.1
ZNF418	ENSG00000196724	0	0.1
ZNF426	ENSG00000130818	0	0.1
ZNF446	ENSG00000083838	0	0.1
ZNF521	ENSG00000198795	0	0.1
ZNF568	ENSG00000198453	0	0.1
ZNF577	ENSG00000161551	0	0.1
ZNF678	ENSG00000181450	0	0.1
ZNF691	ENSG00000164011	0	0.1
ZNF710	ENSG00000140548	0	0.1
ZNF76	ENSG00000065029	0	0.1
ZNF768	ENSG00000169957	0	0.1
ZNF787	ENSG00000142409	0	0.1
ZSCAN29	ENSG00000140265	0	0.1
AASS	ENSG00000008311	0	0.2
ABCB7	ENSG00000131269	0	0.2
ABCG1	ENSG00000160179	0	0.2
ACACB	ENSG00000076555	0	0.2
ACP6	ENSG00000162836	0	0.2
ACTL6A	ENSG00000136518	0	0.2
ADAMTS9	ENSG00000163638	0	0.2
AGA	ENSG00000038002	0	0.2
AGFG2	ENSG00000106351	0	0.2
ARSD	ENSG00000006756	0	0.2
ATP10B	ENSG00000118322	0	0.2
AVEN	ENSG00000169857	0	0.2
BARD1	ENSG00000138376	0	0.2
BAZ1A	ENSG00000198604	0	0.2
BCDIN3D	ENSG00000186666	0	0.2
C11orf54	ENSG00000182919	0	0.2
C16orf86	ENSG00000159761	0	0.2
C1QTNF3	ENSG00000082196	0	0.2
C2orf76	ENSG00000186132	0	0.2
C9orf85	ENSG00000155621	0	0.2
CARF	ENSG00000138380	0	0.2
CASP3	ENSG00000164305	0	0.2
CCDC121	ENSG00000176714	0	0.2
CENPN	ENSG00000166451	0	0.2
CENPQ	ENSG00000031691	0	0.2
CETN3	ENSG00000153140	0	0.2
CHD1L	ENSG00000131778	0	0.2
CLCA4	ENSG00000016602	0	0.2
CLCN2	ENSG00000114859	0	0.2
CLDN15	ENSG00000106404	0	0.2
CLN5	ENSG00000102805	0	0.2
COQ8B	ENSG00000123815	0	0.2
CPSF2	ENSG00000165934	0	0.2
CPT2	ENSG00000157184	0	0.2
CTNS	ENSG00000040531	0	0.2
CTPS2	ENSG00000047230	0	0.2
DCAF17	ENSG00000115827	0	0.2
DHODH	ENSG00000102967	0	0.2
DNHD1	ENSG00000179532	0	0.2
DONSON	ENSG00000159147	0	0.2
DPH5	ENSG00000117543	0	0.2
DTD2	ENSG00000129480	0	0.2
DUSP10	ENSG00000143507	0	0.2
DUSP15	ENSG00000149599	0	0.2
EFCAB11	ENSG00000140025	0	0.2
EML3	ENSG00000149499	0	0.2
EXOSC8	ENSG00000120699	0	0.2
FAM241A	ENSG00000174749	0	0.2
FGF11	ENSG00000161958	0	0.2
FHIT	ENSG00000189283	0	0.2
FYCO1	ENSG00000163820	0	0.2
GANC	ENSG00000214013	0	0.2
GATAD1	ENSG00000157259	0	0.2
GCDH	ENSG00000105607	0	0.2
GEMIN8	ENSG00000046647	0	0.2
GLIDR	ENSG00000278175	0	0.2
GLIPR1L2	ENSG00000180481	0	0.2
GOLGA8N	ENSG00000232653	0	0.2
GPSM2	ENSG00000121957	0	0.2
GTF2IRD2	ENSG00000196275	0	0.2
GTF2IRD2B	ENSG00000174428	0	0.2
GYG2	ENSG00000056998	0	0.2
H6PD	ENSG00000049239	0	0.2
HDAC1	ENSG00000116478	0	0.2
HYCC1	ENSG00000122591	0	0.2
IFT88	ENSG00000032742	0	0.2
IRF2	ENSG00000168310	0	0.2
KANSL1L	ENSG00000144445	0	0.2
KMT5C	ENSG00000133247	0	0.2
KRCC1	ENSG00000172086	0	0.2
KRI1	ENSG00000129347	0	0.2
L3MBTL4	ENSG00000154655	0	0.2
LCNL1	ENSG00000214402	0	0.2
LCORL	ENSG00000178177	0	0.2
LINC00467	ENSG00000153363	0	0.2
LINC00863	ENSG00000224914	0	0.2
LINC01170	ENSG00000253807	0	0.2
LINC01411	ENSG00000249306	0	0.2
LMF1	ENSG00000103227	0	0.2
LRCH3	ENSG00000186001	0	0.2
LRP2BP	ENSG00000109771	0	0.2
LRP6	ENSG00000070018	0	0.2
LRRC51	ENSG00000184154	0	0.2
MAML2	ENSG00000184384	0	0.2
MATN2	ENSG00000132561	0	0.2
MBD6	ENSG00000166987	0	0.2
MCMBP	ENSG00000197771	0	0.2
MEIS1	ENSG00000143995	0	0.2
MISFA	ENSG00000247595	0	0.2
MITF	ENSG00000187098	0	0.2
MOV10	ENSG00000155363	0	0.2
MTAP	ENSG00000099810	0	0.2
MTFR1	ENSG00000066855	0	0.2
MTM1	ENSG00000171100	0	0.2
MTMR3	ENSG00000100330	0	0.2
MVB12A	ENSG00000141971	0	0.2
MYBL1	ENSG00000185697	0	0.2
MYO18A	ENSG00000196535	0	0.2
MYOM1	ENSG00000101605	0	0.2
NAGLU	ENSG00000108784	0	0.2
NFYA	ENSG00000001167	0	0.2
NPHP3	ENSG00000113971	0	0.2
NRDE2	ENSG00000119720	0	0.2
NUDT8	ENSG00000167799	0	0.2
NUP214	ENSG00000126883	0	0.2
NXT2	ENSG00000101888	0	0.2
OFD1	ENSG00000046651	0	0.2
OMA1	ENSG00000162600	0	0.2
OPLAH	ENSG00000178814	0	0.2
ORMDL2	ENSG00000123353	0	0.2
OSGEPL1	ENSG00000128694	0	0.2
PAFAH2	ENSG00000158006	0	0.2
PBLD	ENSG00000108187	0	0.2
PBX3	ENSG00000167081	0	0.2
PCYT1B	ENSG00000102230	0	0.2
PDE9A	ENSG00000160191	0	0.2
PEX11A	ENSG00000166821	0	0.2
PFKFB4	ENSG00000114268	0	0.2
PHYKPL	ENSG00000175309	0	0.2
PI4K2B	ENSG00000038210	0	0.2
PIGA	ENSG00000165195	0	0.2
PIGM	ENSG00000143315	0	0.2
PIGO	ENSG00000165282	0	0.2
PLEKHA7	ENSG00000166689	0	0.2
PLSCR3	ENSG00000187838	0	0.2
POLI	ENSG00000101751	0	0.2
POLK	ENSG00000122008	0	0.2
POLM	ENSG00000122678	0	0.2
PPFIA1	ENSG00000131626	0	0.2
PPP2R1B	ENSG00000137713	0	0.2
PROX1	ENSG00000117707	0	0.2
PTPN21	ENSG00000070778	0	0.2
PWWP2A	ENSG00000170234	0	0.2
RAI14	ENSG00000039560	0	0.2
RALGAPA2	ENSG00000188559	0	0.2
RCAN3	ENSG00000117602	0	0.2
RDH5	ENSG00000135437	0	0.2
REST	ENSG00000084093	0	0.2
RHBDD1	ENSG00000144468	0	0.2
RHOBTB1	ENSG00000072422	0	0.2
RNF32-DT	ENSG00000182648	0	0.2
RWDD3	ENSG00000122481	0	0.2
SENP7	ENSG00000138468	0	0.2
SEPSECS	ENSG00000109618	0	0.2
SERPINB8	ENSG00000166401	0	0.2
SFR1	ENSG00000156384	0	0.2
SGCD	ENSG00000170624	0	0.2
SH3PXD2B	ENSG00000174705	0	0.2
SLC12A4	ENSG00000124067	0	0.2
SLC16A8	ENSG00000100156	0	0.2
SLC35D1	ENSG00000116704	0	0.2
SLC38A9	ENSG00000177058	0	0.2
SLX4IP	ENSG00000149346	0	0.2
SMC4	ENSG00000113810	0	0.2
SMURF2	ENSG00000108854	0	0.2
SNHG18	ENSG00000250786	0	0.2
SOWAHC	ENSG00000198142	0	0.2
SP1	ENSG00000185591	0	0.2
SRGAP1	ENSG00000196935	0	0.2
STARD9	ENSG00000159433	0	0.2
SUCO	ENSG00000094975	0	0.2
SYT9	ENSG00000170743	0	0.2
TAPBPL	ENSG00000139192	0	0.2
TBC1D2	ENSG00000095383	0	0.2
TBL1X	ENSG00000101849	0	0.2
TCEANC2	ENSG00000116205	0	0.2
TCF3	ENSG00000071564	0	0.2
THAP6	ENSG00000174796	0	0.2
THOC1	ENSG00000079134	0	0.2
THSD1	ENSG00000136114	0	0.2
TMEM104	ENSG00000109066	0	0.2
TMEM168	ENSG00000146802	0	0.2
TMEM185B	ENSG00000226479	0	0.2
TMEM209	ENSG00000146842	0	0.2
TMEM218	ENSG00000150433	0	0.2
TMEM229A	ENSG00000234224	0	0.2
TMEM39A	ENSG00000176142	0	0.2
TMX1	ENSG00000139921	0	0.2
TP53	ENSG00000141510	0	0.2
TP53INP1	ENSG00000164938	0	0.2
TRIM24	ENSG00000122779	0	0.2
TRIM65	ENSG00000141569	0	0.2
TRMT10A	ENSG00000145331	0	0.2
TTLL4	ENSG00000135912	0	0.2
TULP3	ENSG00000078246	0	0.2
TXNL4B	ENSG00000140830	0	0.2
UBIAD1	ENSG00000120942	0	0.2
UNK	ENSG00000132478	0	0.2
VSTM4	ENSG00000165633	0	0.2
WWOX	ENSG00000186153	0	0.2
XRCC4	ENSG00000152422	0	0.2
ZBTB3	ENSG00000185670	0	0.2
ZBTB37	ENSG00000185278	0	0.2
ZBTB5	ENSG00000168795	0	0.2
ZFHX4	ENSG00000091656	0	0.2
ZFP37	ENSG00000136866	0	0.2
ZNF100	ENSG00000197020	0	0.2
ZNF107	ENSG00000196247	0	0.2
ZNF141	ENSG00000131127	0	0.2
ZNF197	ENSG00000186448	0	0.2
ZNF3	ENSG00000166526	0	0.2
ZNF347	ENSG00000197937	0	0.2
ZNF350	ENSG00000256683	0	0.2
ZNF354C	ENSG00000177932	0	0.2
ZNF395	ENSG00000186918	0	0.2
ZNF430	ENSG00000118620	0	0.2
ZNF438	ENSG00000183621	0	0.2
ZNF462	ENSG00000148143	0	0.2
ZNF471	ENSG00000196263	0	0.2
ZNF480	ENSG00000198464	0	0.2
ZNF518A	ENSG00000177853	0	0.2
ZNF559	ENSG00000188321	0	0.2
ZNF599	ENSG00000153896	0	0.2
ZNF608	ENSG00000168916	0	0.2
ZNF621	ENSG00000172888	0	0.2
ZNF761	ENSG00000160336	0	0.2
ZNF765	ENSG00000196417	0	0.2
ZNF844	ENSG00000223547	0	0.2
ZSCAN30	ENSG00000186814	0	0.2
ZXDC	ENSG00000070476	0	0.2
	ENSG00000215271	0	0.2
ADA2	ENSG00000093072	0	0.3
ADORA2A	ENSG00000128271	0	0.3
AFF1	ENSG00000172493	0	0.3
AKNA	ENSG00000106948	0	0.3
ALDH16A1	ENSG00000161618	0	0.3
ANKRD44	ENSG00000065413	0	0.3
ARFIP1	ENSG00000164144	0	0.3
ARHGAP19	ENSG00000213390	0	0.3
ATP10D	ENSG00000145246	0	0.3
ATP11C	ENSG00000101974	0	0.3
BACE2	ENSG00000182240	0	0.3
BCL2L11	ENSG00000153094	0	0.3
BTBD7	ENSG00000011114	0	0.3
BTN3A2	ENSG00000186470	0	0.3
BTNL9	ENSG00000165810	0	0.3
C1QTNF1	ENSG00000173918	0	0.3
CARD8	ENSG00000105483	0	0.3
CCDC88B	ENSG00000168071	0	0.3
CD58	ENSG00000116815	0	0.3
CFLAR	ENSG00000003402	0	0.3
CHD1	ENSG00000153922	0	0.3
CNTRL	ENSG00000119397	0	0.3
CTBS	ENSG00000117151	0	0.3
CTTNBP2NL	ENSG00000143079	0	0.3
CXorf38	ENSG00000185753	0	0.3
CYB561A3	ENSG00000162144	0	0.3
DCLRE1C	ENSG00000152457	0	0.3
DDB2	ENSG00000134574	0	0.3
DDX59	ENSG00000118197	0	0.3
DSE	ENSG00000111817	0	0.3
DTX2	ENSG00000091073	0	0.3
DTX3L	ENSG00000163840	0	0.3
EMILIN1	ENSG00000138080	0	0.3
EML4	ENSG00000143924	0	0.3
EPS8	ENSG00000151491	0	0.3
ERAP2	ENSG00000164308	0	0.3
ERMAP	ENSG00000164010	0	0.3
FAM111A	ENSG00000166801	0	0.3
FKBP15	ENSG00000119321	0	0.3
GATAD2A	ENSG00000167491	0	0.3
GNL3L	ENSG00000130119	0	0.3
GSDMD	ENSG00000104518	0	0.3
H2BC5	ENSG00000158373	0	0.3
HEG1	ENSG00000173706	0	0.3
HEY2	ENSG00000135547	0	0.3
HSPBAP1	ENSG00000169087	0	0.3
HVCN1	ENSG00000122986	0	0.3
IFI44L	ENSG00000137959	0	0.3
IKBKB	ENSG00000104365	0	0.3
IL10RB	ENSG00000243646	0	0.3
ITGB5	ENSG00000082781	0	0.3
JMJD7	ENSG00000243789	0	0.3
KCTD5	ENSG00000167977	0	0.3
LAMC3	ENSG00000050555	0	0.3
LIMS1	ENSG00000169756	0	0.3
LMCD1	ENSG00000071282	0	0.3
MCM5	ENSG00000100297	0	0.3
MOB3A	ENSG00000172081	0	0.3
MOB3C	ENSG00000142961	0	0.3
MYL3	ENSG00000160808	0	0.3
NBEAL2	ENSG00000160796	0	0.3
NCOA3	ENSG00000124151	0	0.3
NFATC1	ENSG00000131196	0	0.3
NOTCH3	ENSG00000074181	0	0.3
NOTCH4	ENSG00000204301	0	0.3
OCLN	ENSG00000197822	0	0.3
OTULIN	ENSG00000154124	0	0.3
PAG1	ENSG00000076641	0	0.3
PARP12	ENSG00000059378	0	0.3
PATL1	ENSG00000166889	0	0.3
PCF11	ENSG00000165494	0	0.3
PKN2	ENSG00000065243	0	0.3
PML	ENSG00000140464	0	0.3
POLA2	ENSG00000014138	0	0.3
PRKD2	ENSG00000105287	0	0.3
PSD4	ENSG00000125637	0	0.3
PTPN18	ENSG00000072135	0	0.3
RAB32	ENSG00000118508	0	0.3
RAB3IL1	ENSG00000167994	0	0.3
RABEP2	ENSG00000177548	0	0.3
RAP2C	ENSG00000123728	0	0.3
RBM19	ENSG00000122965	0	0.3
RECQL	ENSG00000004700	0	0.3
REEP4	ENSG00000168476	0	0.3
RGL2	ENSG00000237441	0	0.3
RIN3	ENSG00000100599	0	0.3
RTTN	ENSG00000176225	0	0.3
RUNX2	ENSG00000124813	0	0.3
SAP25	ENSG00000205307	0	0.3
SHKBP1	ENSG00000160410	0	0.3
SIPA1	ENSG00000213445	0	0.3
SLC29A3	ENSG00000198246	0	0.3
SLC6A12	ENSG00000111181	0	0.3
SLFN5	ENSG00000166750	0	0.3
SMIM10	ENSG00000184785	0	0.3
SMTN	ENSG00000183963	0	0.3
SOCS6	ENSG00000170677	0	0.3
SP100	ENSG00000067066	0	0.3
SP110	ENSG00000135899	0	0.3
SP3	ENSG00000172845	0	0.3
ST6GALNAC3	ENSG00000184005	0	0.3
STK10	ENSG00000072786	0	0.3
SYNRG	ENSG00000275066	0	0.3
TBC1D22A	ENSG00000054611	0	0.3
TBC1D2B	ENSG00000167202	0	0.3
TEP1	ENSG00000129566	0	0.3
TET2	ENSG00000168769	0	0.3
THADA	ENSG00000115970	0	0.3
TMEM265	ENSG00000281991	0	0.3
TMEM35B	ENSG00000243749	0	0.3
TNFRSF10B	ENSG00000120889	0	0.3
TNIP2	ENSG00000168884	0	0.3
TRABD	ENSG00000170638	0	0.3
TRIM22	ENSG00000132274	0	0.3
TRIM56	ENSG00000169871	0	0.3
TRIOBP	ENSG00000100106	0	0.3
UACA	ENSG00000137831	0	0.3
USP6NL	ENSG00000148429	0	0.3
WBP1L	ENSG00000166272	0	0.3
WDR81	ENSG00000167716	0	0.3
WIPI1	ENSG00000070540	0	0.3
ZBTB40	ENSG00000184677	0	0.3
ZNF185	ENSG00000147394	0	0.3
ZNRF2	ENSG00000180233	0	0.3
AKAP17A	ENSG00000197976	0	0.4
ALKBH2	ENSG00000189046	0	0.4
ARAF	ENSG00000078061	0	0.4
ATF6B	ENSG00000213676	0	0.4
BET1L	ENSG00000177951	0	0.4
C19orf48P	ENSG00000167747	0	0.4
C1GALT1C1	ENSG00000171155	0	0.4
C1orf35	ENSG00000143793	0	0.4
C1orf56	ENSG00000143443	0	0.4
C2orf49	ENSG00000135974	0	0.4
C6orf47	ENSG00000204439	0	0.4
CFAP97	ENSG00000164323	0	0.4
CHMP6	ENSG00000176108	0	0.4
COG8	ENSG00000213380	0	0.4
CXXC1	ENSG00000154832	0	0.4
CYB561D2	ENSG00000114395	0	0.4
DBR1	ENSG00000138231	0	0.4
DCAF15	ENSG00000132017	0	0.4
DCUN1D3	ENSG00000188215	0	0.4
DHRS1	ENSG00000157379	0	0.4
DHX40	ENSG00000108406	0	0.4
E2F1	ENSG00000101412	0	0.4
ERCC4	ENSG00000175595	0	0.4
FDXR	ENSG00000161513	0	0.4
FTSJ3	ENSG00000108592	0	0.4
GLMP	ENSG00000198715	0	0.4
GPANK1	ENSG00000204438	0	0.4
GPATCH3	ENSG00000198746	0	0.4
IFRD2	ENSG00000214706	0	0.4
ISG20L2	ENSG00000143319	0	0.4
LINC00526	ENSG00000264575	0	0.4
LIPT1	ENSG00000144182	0	0.4
LLPH	ENSG00000139233	0	0.4
MAPK7	ENSG00000166484	0	0.4
MBD4	ENSG00000129071	0	0.4
MDC1	ENSG00000137337	0	0.4
MIIP	ENSG00000116691	0	0.4
MIS12	ENSG00000167842	0	0.4
MTA1	ENSG00000182979	0	0.4
MTA2	ENSG00000149480	0	0.4
MYL11	ENSG00000180209	0	0.4
NKIRAS2	ENSG00000168256	0	0.4
NOP9	ENSG00000196943	0	0.4
OSGEP	ENSG00000092094	0	0.4
PAGR1	ENSG00000280789	0	0.4
PDCL	ENSG00000136940	0	0.4
PIGBOS1	ENSG00000225973	0	0.4
PM20D2	ENSG00000146281	0	0.4
POLR1F	ENSG00000105849	0	0.4
PXMP4	ENSG00000101417	0	0.4
RAB23	ENSG00000112210	0	0.4
RAB33B	ENSG00000172007	0	0.4
RBM7	ENSG00000076053	0	0.4
RBMX2	ENSG00000134597	0	0.4
RBMXL1	ENSG00000213516	0	0.4
RCC1	ENSG00000180198	0	0.4
REC8	ENSG00000100918	0	0.4
RWDD4	ENSG00000182552	0	0.4
SCRN2	ENSG00000141295	0	0.4
SF3A2	ENSG00000104897	0	0.4
SIRT6	ENSG00000077463	0	0.4
SLC25A51	ENSG00000122696	0	0.4
SMIM15	ENSG00000188725	0	0.4
SPSB2	ENSG00000111671	0	0.4
TARBP2	ENSG00000139546	0	0.4
TBL3	ENSG00000183751	0	0.4
TCHP	ENSG00000139437	0	0.4
TEDC1	ENSG00000185347	0	0.4
TMCO6	ENSG00000113119	0	0.4
TMEM201	ENSG00000188807	0	0.4
TRMT1	ENSG00000104907	0	0.4
USP13	ENSG00000058056	0	0.4
UTP23	ENSG00000147679	0	0.4
ZBED1	ENSG00000214717	0	0.4
ZBTB14	ENSG00000198081	0	0.4
ZBTB6	ENSG00000186130	0	0.4
ZKSCAN2	ENSG00000155592	0	0.4
ZNF407-AS1	ENSG00000264247	0	0.4
ZNF408	ENSG00000175213	0	0.4
ZNF614	ENSG00000142556	0	0.4
ZNF672	ENSG00000171161	0	0.4
ZNF687	ENSG00000143373	0	0.4
ZNF862	ENSG00000106479	0	0.4
ANO6	ENSG00000177119	0	0.5
B4GALT4	ENSG00000121578	0	0.5
BCHE	ENSG00000114200	0	0.5
BIRC3	ENSG00000023445	0	0.5
BMP2	ENSG00000125845	0	0.5
BTN3A1	ENSG00000026950	0	0.5
CALCRL	ENSG00000064989	0	0.5
CHST11	ENSG00000171310	0	0.5
COL9A1	ENSG00000112280	0	0.5
CTSO	ENSG00000256043	0	0.5
DAPL1	ENSG00000163331	0	0.5
DCHS1	ENSG00000166341	0	0.5
F2R	ENSG00000181104	0	0.5
FAM184B	ENSG00000047662	0	0.5
FGFBP3	ENSG00000174721	0	0.5
FZD9	ENSG00000188763	0	0.5
GAS1	ENSG00000180447	0	0.5
GPX7	ENSG00000116157	0	0.5
GRID2	ENSG00000152208	0	0.5
HAUS4	ENSG00000092036	0	0.5
HNMT	ENSG00000150540	0	0.5
IFI44	ENSG00000137965	0	0.5
IL1RAP	ENSG00000196083	0	0.5
IMPACT	ENSG00000154059	0	0.5
KLRC3	ENSG00000205810	0	0.5
LIMA1	ENSG00000050405	0	0.5
LINC01102	ENSG00000235597	0	0.5
MAP3K1	ENSG00000095015	0	0.5
MEGF11	ENSG00000157890	0	0.5
MIR9-3HG	ENSG00000255571	0	0.5
MPZL1	ENSG00000197965	0	0.5
MYCN	ENSG00000134323	0	0.5
MYT1	ENSG00000196132	0	0.5
NKD1	ENSG00000140807	0	0.5
OAS3	ENSG00000111331	0	0.5
PARD6G	ENSG00000178184	0	0.5
PAWR	ENSG00000177425	0	0.5
PCDH15	ENSG00000150275	0	0.5
PCDHB15	ENSG00000113248	0	0.5
PDPN	ENSG00000162493	0	0.5
PPP2R3B	ENSG00000167393	0	0.5
PROM1	ENSG00000007062	0	0.5
PYCR1	ENSG00000183010	0	0.5
RBBP9	ENSG00000089050	0	0.5
RIGI	ENSG00000107201	0	0.5
SAPCD2	ENSG00000186193	0	0.5
SFT2D3	ENSG00000173349	0	0.5
SLC26A2	ENSG00000155850	0	0.5
SLC40A1	ENSG00000138449	0	0.5
SLC46A1	ENSG00000076351	0	0.5
SOX11	ENSG00000176887	0	0.5
SOX12	ENSG00000177732	0	0.5
SOX13	ENSG00000143842	0	0.5
SOX4	ENSG00000124766	0	0.5
SPIN4	ENSG00000186767	0	0.5
STK32A	ENSG00000169302	0	0.5
TAP2	ENSG00000204267	0	0.5
TLE2	ENSG00000065717	0	0.5
TMEM255A	ENSG00000125355	0	0.5
TP53I3	ENSG00000115129	0	0.5
TRAF4	ENSG00000076604	0	0.5
TRIM14	ENSG00000106785	0	0.5
UGDH	ENSG00000109814	0	0.5
VANGL2	ENSG00000162738	0	0.5
ZC3HAV1	ENSG00000105939	0	0.5
ZNF177	ENSG00000188629	0	0.5
ZNF227	ENSG00000131115	0	0.5
ZNF727	ENSG00000214652	0	0.5
ABHD14A	ENSG00000248487	1	1
ACD	ENSG00000102977	1	1
ACOT8	ENSG00000101473	1	1
ACP1	ENSG00000143727	1	1
ADISSP	ENSG00000101220	1	1
ADRM1	ENSG00000130706	1	1
AHSA1	ENSG00000100591	1	1
AKR1C1	ENSG00000187134	1	1
ALDOA	ENSG00000149925	1	1
ALYREF	ENSG00000183684	1	1
ANAPC15	ENSG00000110200	1	1
ANKRD2	ENSG00000165887	1	1
AP2S1	ENSG00000042753	1	1
APRT	ENSG00000198931	1	1
ARF5	ENSG00000004059	1	1
ARL16	ENSG00000214087	1	1
ARL6IP4	ENSG00000182196	1	1
ARPC3	ENSG00000111229	1	1
ARPC5L	ENSG00000136950	1	1
ARRB2	ENSG00000141480	1	1
ARV1	ENSG00000173409	1	1
ASIC3	ENSG00000213199	1	1
ATG101	ENSG00000123395	1	1
ATP6V0B	ENSG00000117410	1	1
ATP6V0E2	ENSG00000171130	1	1
ATP6V1G2	ENSG00000213760	1	1
AURKAIP1	ENSG00000175756	1	1
AVPI1	ENSG00000119986	1	1
B3GAT3	ENSG00000149541	1	1
BAD	ENSG00000002330	1	1
BCAP31	ENSG00000185825	1	1
BCS1L	ENSG00000074582	1	1
BEND5	ENSG00000162373	1	1
BEX1	ENSG00000133169	1	1
BEX2	ENSG00000133134	1	1
BEX3	ENSG00000166681	1	1
BLOC1S4	ENSG00000186222	1	1
BLVRB	ENSG00000090013	1	1
BORCS8	ENSG00000254901	1	1
BRI3	ENSG00000164713	1	1
BRK1	ENSG00000254999	1	1
BUD23	ENSG00000071462	1	1
BUD31	ENSG00000106245	1	1
C12orf57	ENSG00000111678	1	1
C14orf119	ENSG00000179933	1	1
C17orf49	ENSG00000258315	1	1
C18orf21	ENSG00000141428	1	1
C19orf53	ENSG00000104979	1	1
C1orf53	ENSG00000203724	1	1
C1QBP	ENSG00000108561	1	1
C8orf82	ENSG00000213563	1	1
CALM2	ENSG00000143933	1	1
CASQ1	ENSG00000143318	1	1
CCDC115	ENSG00000136710	1	1
CCDC12	ENSG00000160799	1	1
CCDC124	ENSG00000007080	1	1
CCDC127	ENSG00000164366	1	1
CCDC85B	ENSG00000175602	1	1
CCT3	ENSG00000163468	1	1
CCT7	ENSG00000135624	1	1
CDC123	ENSG00000151465	1	1
CDC37	ENSG00000105401	1	1
CDIPT	ENSG00000103502	1	1
CENPT	ENSG00000102901	1	1
CENPW	ENSG00000203760	1	1
CENPX	ENSG00000169689	1	1
CFAP276	ENSG00000179902	1	1
CFL1	ENSG00000172757	1	1
CHURC1	ENSG00000258289	1	1
CISD2	ENSG00000145354	1	1
CISD3	ENSG00000277972	1	1
CLPP	ENSG00000125656	1	1
CLPTM1L	ENSG00000049656	1	1
CLTA	ENSG00000122705	1	1
CNIH4	ENSG00000143771	1	1
COA5	ENSG00000183513	1	1
COA6	ENSG00000168275	1	1
COMMD5	ENSG00000170619	1	1
COMMD9	ENSG00000110442	1	1
COPS5	ENSG00000121022	1	1
COPS6	ENSG00000168090	1	1
COPS7A	ENSG00000111652	1	1
COPS9	ENSG00000172428	1	1
COPZ1	ENSG00000111481	1	1
COX17	ENSG00000138495	1	1
COX5A	ENSG00000178741	1	1
COX5B	ENSG00000135940	1	1
COX7A1	ENSG00000161281	1	1
COX7A2	ENSG00000112695	1	1
CTSF	ENSG00000174080	1	1
CTU1	ENSG00000142544	1	1
CTU2	ENSG00000174177	1	1
CTXN2	ENSG00000233932	1	1
CUEDC2	ENSG00000107874	1	1
CUTA	ENSG00000112514	1	1
CWC15	ENSG00000150316	1	1
CYB5R1	ENSG00000159348	1	1
CYC1	ENSG00000179091	1	1
CYTH2	ENSG00000105443	1	1
DALRD3	ENSG00000178149	1	1
DCTD	ENSG00000129187	1	1
DCTN2	ENSG00000175203	1	1
DCTN3	ENSG00000137100	1	1
DCTPP1	ENSG00000179958	1	1
DDOST	ENSG00000244038	1	1
DDRGK1	ENSG00000198171	1	1
DDT	ENSG00000099977	1	1
DGCR6L	ENSG00000128185	1	1
DGUOK	ENSG00000114956	1	1
DHPS	ENSG00000095059	1	1
DMAC1	ENSG00000137038	1	1
DNAJC12	ENSG00000108176	1	1
DNAJC19	ENSG00000205981	1	1
DNAJC4	ENSG00000110011	1	1
DNLZ	ENSG00000213221	1	1
DNPH1	ENSG00000112667	1	1
DNTTIP1	ENSG00000101457	1	1
DPM2	ENSG00000136908	1	1
DPM3	ENSG00000179085	1	1
DPY30	ENSG00000162961	1	1
DRAP1	ENSG00000175550	1	1
DUSP23	ENSG00000158716	1	1
DUSP26	ENSG00000133878	1	1
DUSP28	ENSG00000188542	1	1
DYNLL1	ENSG00000088986	1	1
DYNLRB1	ENSG00000125971	1	1
DYNLT2B	ENSG00000213123	1	1
EAPP	ENSG00000129518	1	1
EBNA1BP2	ENSG00000117395	1	1
EBP	ENSG00000147155	1	1
ECHS1	ENSG00000127884	1	1
EDF1	ENSG00000107223	1	1
EGLN2	ENSG00000269858	1	1
EIF1AD	ENSG00000175376	1	1
EIF2B5	ENSG00000145191	1	1
EIF6	ENSG00000242372	1	1
ELOB	ENSG00000103363	1	1
ELOC	ENSG00000154582	1	1
ELOF1	ENSG00000130165	1	1
ELP6	ENSG00000163832	1	1
EMC3	ENSG00000125037	1	1
EMC4	ENSG00000128463	1	1
EMC6	ENSG00000127774	1	1
EMC9	ENSG00000100908	1	1
ENY2	ENSG00000120533	1	1
EOLA1	ENSG00000197620	1	1
EOLA2	ENSG00000197021	1	1
ERH	ENSG00000100632	1	1
ERP29	ENSG00000089248	1	1
ERVK3-1	ENSG00000142396	1	1
ESD	ENSG00000139684	1	1
ESS2	ENSG00000100056	1	1
EXOSC3	ENSG00000107371	1	1
EXOSC4	ENSG00000178896	1	1
EXOSC5	ENSG00000077348	1	1
FADS3	ENSG00000221968	1	1
FAM27C	ENSG00000231527	1	1
FAM50B	ENSG00000145945	1	1
FAM89B	ENSG00000176973	1	1
FAM98C	ENSG00000130244	1	1
FIBP	ENSG00000172500	1	1
FKBP2	ENSG00000173486	1	1
FKBP8	ENSG00000105701	1	1
GADD45GIP1	ENSG00000179271	1	1
GAPDH	ENSG00000111640	1	1
GEMIN6	ENSG00000152147	1	1
GGCT	ENSG00000006625	1	1
GMPR2	ENSG00000100938	1	1
GON7	ENSG00000170270	1	1
GRPEL1	ENSG00000109519	1	1
GSTM4	ENSG00000168765	1	1
GSTO1	ENSG00000148834	1	1
GTF2H5	ENSG00000272047	1	1
GTF3A	ENSG00000122034	1	1
GUK1	ENSG00000143774	1	1
H2AC25	ENSG00000181218	1	1
H2AZ1	ENSG00000164032	1	1
HAGHL	ENSG00000103253	1	1
HINT1	ENSG00000169567	1	1
HINT2	ENSG00000137133	1	1
HMOX2	ENSG00000103415	1	1
HPF1	ENSG00000056050	1	1
HRAS	ENSG00000174775	1	1
HTRA2	ENSG00000115317	1	1
IDH3B	ENSG00000101365	1	1
IFI27L1	ENSG00000165948	1	1
IFT22	ENSG00000128581	1	1
IKBKG	ENSG00000269335	1	1
ILF2	ENSG00000143621	1	1
IMP3	ENSG00000177971	1	1
IMP4	ENSG00000136718	1	1
INO80B	ENSG00000115274	1	1
ISCA2	ENSG00000165898	1	1
ISCU	ENSG00000136003	1	1
ITGAE	ENSG00000083457	1	1
ITGB1BP1	ENSG00000119185	1	1
JAGN1	ENSG00000171135	1	1
JTB	ENSG00000143543	1	1
KGD4	ENSG00000134056	1	1
KHK	ENSG00000138030	1	1
KIF22	ENSG00000079616	1	1
KNSTRN	ENSG00000128944	1	1
KPTN	ENSG00000118162	1	1
KTI12	ENSG00000198841	1	1
LAMTOR5	ENSG00000134248	1	1
LASP1NB	ENSG00000263874	1	1
LDOC1	ENSG00000182195	1	1
LGALS1	ENSG00000100097	1	1
LIN7B	ENSG00000104863	1	1
LINC01003	ENSG00000261455	1	1
LINC01011	ENSG00000244041	1	1
LINC01750	ENSG00000231437	1	1
LKAAEAR1	ENSG00000171695	1	1
LRPAP1	ENSG00000163956	1	1
LSM1	ENSG00000175324	1	1
LSM10	ENSG00000181817	1	1
LSM4	ENSG00000130520	1	1
LSM6	ENSG00000164167	1	1
LSM7	ENSG00000130332	1	1
LTV1	ENSG00000135521	1	1
MAGOH	ENSG00000162385	1	1
MAP1LC3A	ENSG00000101460	1	1
MDH2	ENSG00000146701	1	1
MDP1	ENSG00000213920	1	1
MEA1	ENSG00000124733	1	1
MED10	ENSG00000133398	1	1
MED8	ENSG00000159479	1	1
MESP1	ENSG00000166823	1	1
METTL26	ENSG00000130731	1	1
METTL5	ENSG00000138382	1	1
MFSD3	ENSG00000167700	1	1
MIB2	ENSG00000197530	1	1
MIEN1	ENSG00000141741	1	1
MIF	ENSG00000240972	1	1
MISP3	ENSG00000141854	1	1
MKRN1	ENSG00000133606	1	1
MMADHC	ENSG00000168288	1	1
MMP24OS	ENSG00000126005	1	1
MPC2	ENSG00000143158	1	1
MPG	ENSG00000103152	1	1
MRM2	ENSG00000122687	1	1
MRPL12	ENSG00000262814	1	1
MRPL15	ENSG00000137547	1	1
MRPL17	ENSG00000158042	1	1
MRPL20	ENSG00000242485	1	1
MRPL21	ENSG00000197345	1	1
MRPL22	ENSG00000082515	1	1
MRPL23	ENSG00000214026	1	1
MRPL34	ENSG00000130312	1	1
MRPL47	ENSG00000136522	1	1
MRPL52	ENSG00000172590	1	1
MRPL55	ENSG00000162910	1	1
MRPL57	ENSG00000173141	1	1
MRPL58	ENSG00000167862	1	1
MRPS11	ENSG00000181991	1	1
MRPS12	ENSG00000128626	1	1
MRPS15	ENSG00000116898	1	1
MRPS17	ENSG00000239789	1	1
MRPS2	ENSG00000122140	1	1
MRPS21	ENSG00000266472	1	1
MRPS22	ENSG00000175110	1	1
MRPS23	ENSG00000181610	1	1
MRPS26	ENSG00000125901	1	1
MRPS28	ENSG00000147586	1	1
MRPS33	ENSG00000090263	1	1
MYDGF	ENSG00000074842	1	1
MYH7B	ENSG00000078814	1	1
MYL12B	ENSG00000118680	1	1
MYL6B	ENSG00000196465	1	1
NANS	ENSG00000095380	1	1
NAXE	ENSG00000163382	1	1
NDUFA11	ENSG00000174886	1	1
NDUFA13	ENSG00000186010	1	1
NDUFA2	ENSG00000131495	1	1
NDUFA6	ENSG00000184983	1	1
NDUFA7	ENSG00000267855	1	1
NDUFA8	ENSG00000119421	1	1
NDUFB10	ENSG00000140990	1	1
NDUFB11	ENSG00000147123	1	1
NDUFB2	ENSG00000090266	1	1
NDUFB3	ENSG00000119013	1	1
NDUFB4	ENSG00000065518	1	1
NDUFB5	ENSG00000136521	1	1
NDUFB6	ENSG00000165264	1	1
NDUFB7	ENSG00000099795	1	1
NDUFB8	ENSG00000166136	1	1
NDUFC1	ENSG00000109390	1	1
NDUFC2	ENSG00000151366	1	1
NDUFS3	ENSG00000213619	1	1
NDUFS5	ENSG00000168653	1	1
NDUFS6	ENSG00000145494	1	1
NDUFS8	ENSG00000110717	1	1
NEDD8	ENSG00000129559	1	1
NHP2	ENSG00000145912	1	1
NIT2	ENSG00000114021	1	1
NME1	ENSG00000239672	1	1
NOC4L	ENSG00000184967	1	1
NOP10	ENSG00000182117	1	1
NPDC1	ENSG00000107281	1	1
NPRL2	ENSG00000114388	1	1
NTAQ1	ENSG00000156795	1	1
NTMT1	ENSG00000148335	1	1
NTPCR	ENSG00000135778	1	1
NUDC	ENSG00000090273	1	1
NUDT14	ENSG00000183828	1	1
NUDT16L1	ENSG00000168101	1	1
NUDT18	ENSG00000275074	1	1
NUPR2	ENSG00000185290	1	1
OCIAD2	ENSG00000145247	1	1
OTUB1	ENSG00000167770	1	1
OXLD1	ENSG00000204237	1	1
PARK7	ENSG00000116288	1	1
PARL	ENSG00000175193	1	1
PCBD1	ENSG00000166228	1	1
PCSK1N	ENSG00000102109	1	1
PDCD2	ENSG00000071994	1	1
PDCD5	ENSG00000105185	1	1
PDCD6	ENSG00000249915	1	1
PDCL3	ENSG00000115539	1	1
PDRG1	ENSG00000088356	1	1
PDZD11	ENSG00000120509	1	1
PEF1	ENSG00000162517	1	1
PET100	ENSG00000229833	1	1
PET117	ENSG00000232838	1	1
PFDN1	ENSG00000113068	1	1
PFDN4	ENSG00000101132	1	1
PFDN6	ENSG00000204220	1	1
PHB2	ENSG00000215021	1	1
PHLDA2	ENSG00000181649	1	1
PIGH	ENSG00000100564	1	1
PIH1D1	ENSG00000104872	1	1
PIP4P1	ENSG00000165782	1	1
PLEKHJ1	ENSG00000104886	1	1
PNKD	ENSG00000127838	1	1
POLR2E	ENSG00000099817	1	1
POLR2K	ENSG00000147669	1	1
POLR2L	ENSG00000177700	1	1
POLR3H	ENSG00000100413	1	1
POLR3K	ENSG00000161980	1	1
POMGNT2	ENSG00000144647	1	1
POMP	ENSG00000132963	1	1
POMZP3	ENSG00000146707	1	1
PPIH	ENSG00000171960	1	1
PPOX	ENSG00000143224	1	1
PPP1CA	ENSG00000172531	1	1
PQBP1	ENSG00000102103	1	1
PRADC1	ENSG00000135617	1	1
PRAF2	ENSG00000243279	1	1
PRDX5	ENSG00000126432	1	1
PRELID1	ENSG00000169230	1	1
PRMT1	ENSG00000126457	1	1
PRR13	ENSG00000205352	1	1
PRR7	ENSG00000131188	1	1
PSMA3	ENSG00000100567	1	1
PSMA7	ENSG00000101182	1	1
PSMB3	ENSG00000277791	1	1
PSMB5	ENSG00000100804	1	1
PSMB6	ENSG00000142507	1	1
PSMC4	ENSG00000013275	1	1
PSMD13	ENSG00000185627	1	1
PSMD3	ENSG00000108344	1	1
PSMD4	ENSG00000159352	1	1
PSMD6	ENSG00000163636	1	1
PSMD8	ENSG00000099341	1	1
PTRH1	ENSG00000187024	1	1
PTRHD1	ENSG00000184924	1	1
PTS	ENSG00000150787	1	1
PTTG1	ENSG00000164611	1	1
RAB24	ENSG00000169228	1	1
RABAC1	ENSG00000105404	1	1
RABIF	ENSG00000183155	1	1
RAD51C	ENSG00000108384	1	1
RANBP1	ENSG00000099901	1	1
RANGRF	ENSG00000108961	1	1
RBM3	ENSG00000102317	1	1
RBM4B	ENSG00000173914	1	1
RCE1	ENSG00000173653	1	1
REX1BD	ENSG00000006015	1	1
RFC2	ENSG00000049541	1	1
RHEBL1	ENSG00000167550	1	1
RIIAD1	ENSG00000178796	1	1
RNF113A	ENSG00000125352	1	1
RNF126	ENSG00000070423	1	1
RPP21	ENSG00000241370	1	1
RPS19BP1	ENSG00000187051	1	1
RRP36	ENSG00000124541	1	1
RSL24D1	ENSG00000137876	1	1
SAC3D1	ENSG00000168061	1	1
SAMM50	ENSG00000100347	1	1
SARS1	ENSG00000031698	1	1
SCAND1	ENSG00000171222	1	1
SDF2	ENSG00000132581	1	1
SDHA	ENSG00000073578	1	1
SDHAF2	ENSG00000167985	1	1
SDHD	ENSG00000204370	1	1
SDR39U1	ENSG00000100445	1	1
SEC61G	ENSG00000132432	1	1
SELENOH	ENSG00000211450	1	1
SERP2	ENSG00000151778	1	1
SETMAR	ENSG00000170364	1	1
SH3BGRL3	ENSG00000142669	1	1
SHMT2	ENSG00000182199	1	1
SIAE	ENSG00000110013	1	1
SIVA1	ENSG00000184990	1	1
SLC35B1	ENSG00000121073	1	1
SLIRP	ENSG00000119705	1	1
SMDT1	ENSG00000183172	1	1
SMIM19	ENSG00000176209	1	1
SMIM26	ENSG00000232388	1	1
SMPDL3A	ENSG00000172594	1	1
SNAPC2	ENSG00000104976	1	1
SNHG15	ENSG00000232956	1	1
SNRNP25	ENSG00000161981	1	1
SNRPA1	ENSG00000131876	1	1
SNRPB	ENSG00000125835	1	1
SNRPB2	ENSG00000125870	1	1
SNRPD1	ENSG00000167088	1	1
SNRPE	ENSG00000182004	1	1
SNU13	ENSG00000100138	1	1
SNX17	ENSG00000115234	1	1
SPACA9	ENSG00000165698	1	1
SPAG7	ENSG00000091640	1	1
SPATA33	ENSG00000167523	1	1
SPIN2B	ENSG00000186787	1	1
SPR	ENSG00000116096	1	1
SRSF9	ENSG00000111786	1	1
SS18L2	ENSG00000008324	1	1
STK16	ENSG00000115661	1	1
STMN1	ENSG00000117632	1	1
STOML2	ENSG00000165283	1	1
STPG1	ENSG00000001460	1	1
STUB1	ENSG00000103266	1	1
SUPT4H1	ENSG00000213246	1	1
SYNC	ENSG00000162520	1	1
TACO1	ENSG00000136463	1	1
TBCC	ENSG00000124659	1	1
TCEA2	ENSG00000171703	1	1
TCEAL6	ENSG00000204071	1	1
TCEAL7	ENSG00000182916	1	1
TEX264	ENSG00000164081	1	1
TEX29	ENSG00000153495	1	1
THAP3	ENSG00000041988	1	1
THOC7	ENSG00000163634	1	1
TIMM10	ENSG00000134809	1	1
TIMM10B	ENSG00000132286	1	1
TIMM17B	ENSG00000126768	1	1
TIMM8B	ENSG00000150779	1	1
TMED3	ENSG00000166557	1	1
TMEM106C	ENSG00000134291	1	1
TMEM11	ENSG00000178307	1	1
TMEM120A	ENSG00000189077	1	1
TMEM126A	ENSG00000171202	1	1
TMEM126B	ENSG00000171204	1	1
TMEM14C	ENSG00000111843	1	1
TMEM160	ENSG00000130748	1	1
TMEM177	ENSG00000144120	1	1
TMEM186	ENSG00000184857	1	1
TMEM191B	ENSG00000278558	1	1
TMEM191C	ENSG00000206140	1	1
TMEM199	ENSG00000244045	1	1
TMEM205	ENSG00000105518	1	1
TMEM208	ENSG00000168701	1	1
TMEM222	ENSG00000186501	1	1
TMEM223	ENSG00000168569	1	1
TMEM53	ENSG00000126106	1	1
TMEM60	ENSG00000135211	1	1
TMEM80	ENSG00000177042	1	1
TPGS1	ENSG00000141933	1	1
TRAPPC1	ENSG00000170043	1	1
TRAPPC2B	ENSG00000256060	1	1
TRAPPC2L	ENSG00000167515	1	1
TRAPPC4	ENSG00000196655	1	1
TRAPPC5	ENSG00000181029	1	1
TRIAP1	ENSG00000170855	1	1
TRMT112	ENSG00000173113	1	1
TSFM	ENSG00000123297	1	1
TSTD1	ENSG00000215845	1	1
TUBG2	ENSG00000037042	1	1
TXN2	ENSG00000100348	1	1
TXNL4A	ENSG00000141759	1	1
U2AF1L4	ENSG00000161265	1	1
UBB	ENSG00000170315	1	1
UBC	ENSG00000150991	1	1
UBE2F	ENSG00000184182	1	1
UBE2S	ENSG00000108106	1	1
UBL5	ENSG00000198258	1	1
UBL7	ENSG00000138629	1	1
UFC1	ENSG00000143222	1	1
UQCC3	ENSG00000204922	1	1
UQCC4	ENSG00000174109	1	1
UQCRFS1	ENSG00000169021	1	1
UROD	ENSG00000126088	1	1
VDAC2	ENSG00000165637	1	1
VPS25	ENSG00000131475	1	1
VPS28	ENSG00000160948	1	1
VPS37D	ENSG00000176428	1	1
VSTM2B	ENSG00000187135	1	1
VTI1B	ENSG00000100568	1	1
WDR45	ENSG00000196998	1	1
WDR54	ENSG00000005448	1	1
WDR83	ENSG00000123154	1	1
YRDC	ENSG00000196449	1	1
ZFPM1	ENSG00000179588	1	1
ZNF174	ENSG00000103343	1	1
ZNF32	ENSG00000169740	1	1
ZNF428	ENSG00000131116	1	1
ZNF511	ENSG00000198546	1	1
ZNF576	ENSG00000124444	1	1
ZNF593	ENSG00000142684	1	1
ZNF622	ENSG00000173545	1	1
ZNHIT2	ENSG00000174276	1	1
ZNHIT3	ENSG00000273611	1	1
ACAD8	ENSG00000151498	1	1.1
ACYP1	ENSG00000119640	1	1.1
AIMP2	ENSG00000106305	1	1.1
ANAPC11	ENSG00000141552	1	1.1
ANKRD39	ENSG00000213337	1	1.1
ANKRD9	ENSG00000156381	1	1.1
APEX1	ENSG00000100823	1	1.1
ATP6V1F	ENSG00000128524	1	1.1
BBLN	ENSG00000171159	1	1.1
BOLA1	ENSG00000178096	1	1.1
BOLA3	ENSG00000163170	1	1.1
C2orf74	ENSG00000237651	1	1.1
C7orf50	ENSG00000146540	1	1.1
CALHM6	ENSG00000188820	1	1.1
CARD19	ENSG00000165233	1	1.1
CCZ1	ENSG00000122674	1	1.1
CDC34	ENSG00000099804	1	1.1
CENPV	ENSG00000166582	1	1.1
CHCHD1	ENSG00000172586	1	1.1
CHCHD6	ENSG00000159685	1	1.1
CITED4	ENSG00000179862	1	1.1
CKS2	ENSG00000123975	1	1.1
CLEC11A	ENSG00000105472	1	1.1
CLEC2L	ENSG00000236279	1	1.1
CLTB	ENSG00000175416	1	1.1
CLUL1	ENSG00000079101	1	1.1
CNFN	ENSG00000105427	1	1.1
COA3	ENSG00000183978	1	1.1
COMMD4	ENSG00000140365	1	1.1
COX14	ENSG00000178449	1	1.1
COX8A	ENSG00000176340	1	1.1
DDX56	ENSG00000136271	1	1.1
DEF8	ENSG00000140995	1	1.1
DGCR6	ENSG00000183628	1	1.1
DHRS7	ENSG00000100612	1	1.1
DHRS7B	ENSG00000109016	1	1.1
DIMT1	ENSG00000086189	1	1.1
DLEU7	ENSG00000186047	1	1.1
EEF1E1	ENSG00000124802	1	1.1
EIF3K	ENSG00000178982	1	1.1
ELP5	ENSG00000170291	1	1.1
EMC7	ENSG00000134153	1	1.1
ENO1	ENSG00000074800	1	1.1
ERAL1	ENSG00000132591	1	1.1
ERCC3	ENSG00000163161	1	1.1
EWSR1	ENSG00000182944	1	1.1
EXOSC1	ENSG00000171311	1	1.1
EXOSC7	ENSG00000075914	1	1.1
FAM219B	ENSG00000178761	1	1.1
FBXO2	ENSG00000116661	1	1.1
FDPS	ENSG00000160752	1	1.1
FDX2	ENSG00000267673	1	1.1
FLAD1	ENSG00000160688	1	1.1
FNDC4	ENSG00000115226	1	1.1
FRG1	ENSG00000109536	1	1.1
FUNDC2	ENSG00000165775	1	1.1
GARIN5A	ENSG00000142530	1	1.1
GLRX	ENSG00000173221	1	1.1
GLRX5	ENSG00000182512	1	1.1
GOSR2	ENSG00000108433	1	1.1
GPS1	ENSG00000169727	1	1.1
GPX4	ENSG00000167468	1	1.1
GSTT2B	ENSG00000133433	1	1.1
HAGH	ENSG00000063854	1	1.1
HAX1	ENSG00000143575	1	1.1
HBQ1	ENSG00000086506	1	1.1
HCFC1R1	ENSG00000103145	1	1.1
HDGFL2	ENSG00000167674	1	1.1
HEXIM2	ENSG00000168517	1	1.1
HIGD2A	ENSG00000146066	1	1.1
HIKESHI	ENSG00000149196	1	1.1
HPS1	ENSG00000107521	1	1.1
IAH1	ENSG00000134330	1	1.1
IER3IP1	ENSG00000134049	1	1.1
IFT25	ENSG00000081870	1	1.1
INAFM1	ENSG00000257704	1	1.1
IRF3	ENSG00000126456	1	1.1
KAT5	ENSG00000172977	1	1.1
KIF9	ENSG00000088727	1	1.1
KLHL35	ENSG00000149243	1	1.1
LAGE3	ENSG00000196976	1	1.1
LAMTOR2	ENSG00000116586	1	1.1
LINC01637	ENSG00000237476	1	1.1
LINC02245	ENSG00000237638	1	1.1
MAD2L1BP	ENSG00000124688	1	1.1
MALSU1	ENSG00000156928	1	1.1
MCRS1	ENSG00000187778	1	1.1
MED27	ENSG00000160563	1	1.1
MED31	ENSG00000108590	1	1.1
MIR4435-2HG	ENSG00000172965	1	1.1
MLX	ENSG00000108788	1	1.1
MPPE1	ENSG00000154889	1	1.1
MPV17	ENSG00000115204	1	1.1
MPV17L2	ENSG00000254858	1	1.1
MRNIP	ENSG00000161010	1	1.1
MRPL10	ENSG00000159111	1	1.1
MRPL11	ENSG00000174547	1	1.1
MRPL13	ENSG00000172172	1	1.1
MRPL14	ENSG00000180992	1	1.1
MRPL18	ENSG00000112110	1	1.1
MRPL2	ENSG00000112651	1	1.1
MRPL33	ENSG00000243147	1	1.1
MRPL36	ENSG00000171421	1	1.1
MRPL40	ENSG00000185608	1	1.1
MRPL49	ENSG00000149792	1	1.1
MRPL54	ENSG00000183617	1	1.1
MRPS18A	ENSG00000096080	1	1.1
MRPS18C	ENSG00000163319	1	1.1
MRPS34	ENSG00000074071	1	1.1
MXRA7	ENSG00000182534	1	1.1
MZT2A	ENSG00000173272	1	1.1
MZT2B	ENSG00000152082	1	1.1
NAA10	ENSG00000102030	1	1.1
NAA20	ENSG00000173418	1	1.1
NDUFA1	ENSG00000125356	1	1.1
NDUFAB1	ENSG00000004779	1	1.1
NDUFAF1	ENSG00000137806	1	1.1
NDUFAF2	ENSG00000164182	1	1.1
NDUFAF6	ENSG00000156170	1	1.1
NMRK1	ENSG00000106733	1	1.1
NOL7	ENSG00000225921	1	1.1
NOP16	ENSG00000048162	1	1.1
NPIPA5	ENSG00000183793	1	1.1
NSMCE2	ENSG00000156831	1	1.1
NTHL1	ENSG00000065057	1	1.1
OAZ1	ENSG00000104904	1	1.1
OCEL1	ENSG00000099330	1	1.1
OSTF1	ENSG00000134996	1	1.1
OXSM	ENSG00000151093	1	1.1
P2RX6	ENSG00000099957	1	1.1
PAFAH1B3	ENSG00000079462	1	1.1
PDLIM2	ENSG00000120913	1	1.1
PES1	ENSG00000100029	1	1.1
PMM1	ENSG00000100417	1	1.1
POP4	ENSG00000105171	1	1.1
POP7	ENSG00000172336	1	1.1
POPDC3	ENSG00000132429	1	1.1
PPIA	ENSG00000196262	1	1.1
PPIL1	ENSG00000137168	1	1.1
PPP1R35	ENSG00000160813	1	1.1
PPP3CC	ENSG00000120910	1	1.1
PPP4C	ENSG00000149923	1	1.1
PSAP	ENSG00000197746	1	1.1
PSMG4	ENSG00000180822	1	1.1
PTER	ENSG00000165983	1	1.1
PTPMT1	ENSG00000110536	1	1.1
REXO2	ENSG00000076043	1	1.1
RIPPLY2	ENSG00000203877	1	1.1
RMI2	ENSG00000175643	1	1.1
RNASEK	ENSG00000219200	1	1.1
RNF25	ENSG00000163481	1	1.1
RNF7	ENSG00000114125	1	1.1
RPA3	ENSG00000106399	1	1.1
RPL26L1	ENSG00000037241	1	1.1
RPL39L	ENSG00000163923	1	1.1
RPRML	ENSG00000179673	1	1.1
RPUSD4	ENSG00000165526	1	1.1
RSPH14	ENSG00000100218	1	1.1
SDHAF3	ENSG00000196636	1	1.1
SF3B5	ENSG00000169976	1	1.1
SMIM10L1	ENSG00000256537	1	1.1
SMIM29	ENSG00000186577	1	1.1
SMUG1	ENSG00000123415	1	1.1
SNF8	ENSG00000159210	1	1.1
SNRPD2	ENSG00000125743	1	1.1
SOD1	ENSG00000142168	1	1.1
SOX15	ENSG00000129194	1	1.1
SPCS1	ENSG00000114902	1	1.1
SPSB3	ENSG00000162032	1	1.1
SRP19	ENSG00000153037	1	1.1
SSBP1	ENSG00000106028	1	1.1
SUCLG1	ENSG00000163541	1	1.1
SURF2	ENSG00000148291	1	1.1
SVBP	ENSG00000177868	1	1.1
TCEAL8	ENSG00000180964	1	1.1
TFPT	ENSG00000105619	1	1.1
THAP7	ENSG00000184436	1	1.1
THYN1	ENSG00000151500	1	1.1
TMED9	ENSG00000184840	1	1.1
TMEM141	ENSG00000244187	1	1.1
TMEM14B	ENSG00000137210	1	1.1
TMEM242	ENSG00000215712	1	1.1
TMSB10	ENSG00000034510	1	1.1
TNNC2	ENSG00000101470	1	1.1
TOMM6	ENSG00000214736	1	1.1
TXN	ENSG00000136810	1	1.1
UBE2E3	ENSG00000170035	1	1.1
UQCR10	ENSG00000184076	1	1.1
UQCR11	ENSG00000127540	1	1.1
UQCRQ	ENSG00000164405	1	1.1
USE1	ENSG00000053501	1	1.1
WRAP73	ENSG00000116213	1	1.1
YDJC	ENSG00000161179	1	1.1
YPEL3	ENSG00000090238	1	1.1
ZFAND2A	ENSG00000178381	1	1.1
ZNG1A	ENSG00000172785	1	1.1
ZNG1E	ENSG00000147996	1	1.1
	ENSG00000277203	1	1.1
ACOT13	ENSG00000112304	1	1.2
AK6	ENSG00000085231	1	1.2
AKIP1	ENSG00000166452	1	1.2
APOO	ENSG00000184831	1	1.2
ARL3	ENSG00000138175	1	1.2
BID	ENSG00000015475	1	1.2
BLVRA	ENSG00000106605	1	1.2
BOLA2B	ENSG00000169627	1	1.2
C8orf76	ENSG00000189376	1	1.2
CCDC107	ENSG00000159884	1	1.2
CCDC28B	ENSG00000160050	1	1.2
CCNB1IP1	ENSG00000100814	1	1.2
CD320	ENSG00000167775	1	1.2
CFAP68	ENSG00000137720	1	1.2
CHCHD2	ENSG00000106153	1	1.2
COX16	ENSG00000133983	1	1.2
COX20	ENSG00000203667	1	1.2
COX4I1	ENSG00000131143	1	1.2
COX6A1	ENSG00000111775	1	1.2
COX6B1	ENSG00000126267	1	1.2
COX6C	ENSG00000164919	1	1.2
COX7B	ENSG00000131174	1	1.2
COX7C	ENSG00000127184	1	1.2
DPCD	ENSG00000166171	1	1.2
EBPL	ENSG00000123179	1	1.2
EIF1B	ENSG00000114784	1	1.2
EIF2B2	ENSG00000119718	1	1.2
ENDOG	ENSG00000167136	1	1.2
ETHE1	ENSG00000105755	1	1.2
FAM131C	ENSG00000185519	1	1.2
FDX1	ENSG00000137714	1	1.2
FLYWCH2	ENSG00000162076	1	1.2
GALT	ENSG00000213930	1	1.2
GGCX	ENSG00000115486	1	1.2
GPN1	ENSG00000198522	1	1.2
GTPBP8	ENSG00000163607	1	1.2
GYG1	ENSG00000163754	1	1.2
HDDC2	ENSG00000111906	1	1.2
HDDC3	ENSG00000184508	1	1.2
HDHD5	ENSG00000069998	1	1.2
HSBP1L1	ENSG00000226742	1	1.2
HSPB2	ENSG00000170276	1	1.2
IFTAP	ENSG00000166352	1	1.2
IGBP1	ENSG00000089289	1	1.2
ITPA	ENSG00000125877	1	1.2
LAPTM4B	ENSG00000104341	1	1.2
LINC00665	ENSG00000232677	1	1.2
LINC01574	ENSG00000248859	1	1.2
MAP1LC3B	ENSG00000140941	1	1.2
MCRIP2	ENSG00000172366	1	1.2
METTL21A	ENSG00000144401	1	1.2
MOB2	ENSG00000182208	1	1.2
MORN2	ENSG00000188010	1	1.2
MRPL16	ENSG00000166902	1	1.2
MRPL27	ENSG00000108826	1	1.2
MRPL32	ENSG00000106591	1	1.2
MRPL38	ENSG00000204316	1	1.2
MRPL41	ENSG00000182154	1	1.2
MRPL46	ENSG00000259494	1	1.2
MRPL53	ENSG00000204822	1	1.2
MRPS6	ENSG00000243927	1	1.2
MTIF3	ENSG00000122033	1	1.2
MTX1	ENSG00000173171	1	1.2
NAA38	ENSG00000183011	1	1.2
NANOS3	ENSG00000187556	1	1.2
NBDY	ENSG00000204272	1	1.2
NDUFA12	ENSG00000184752	1	1.2
NDUFA3	ENSG00000170906	1	1.2
NDUFA4	ENSG00000189043	1	1.2
NDUFB1	ENSG00000183648	1	1.2
NDUFB9	ENSG00000147684	1	1.2
NDUFV2	ENSG00000178127	1	1.2
NOB1	ENSG00000141101	1	1.2
NTAN1	ENSG00000157045	1	1.2
NUDT2	ENSG00000164978	1	1.2
OBSL1	ENSG00000124006	1	1.2
OXA1L	ENSG00000155463	1	1.2
PHKG2	ENSG00000156873	1	1.2
POLR1H	ENSG00000066379	1	1.2
PPIE	ENSG00000084072	1	1.2
PSMB10	ENSG00000205220	1	1.2
PTRH2	ENSG00000141378	1	1.2
PXMP2	ENSG00000176894	1	1.2
PYM1	ENSG00000170473	1	1.2
RBFA	ENSG00000101546	1	1.2
RPAIN	ENSG00000129197	1	1.2
RPL22L1	ENSG00000163584	1	1.2
RPP25	ENSG00000178718	1	1.2
RPP25L	ENSG00000164967	1	1.2
SAT2	ENSG00000141504	1	1.2
SCO2	ENSG00000284194	1	1.2
SDHB	ENSG00000117118	1	1.2
SELENOM	ENSG00000198832	1	1.2
SKP1	ENSG00000113558	1	1.2
SLC25A5	ENSG00000005022	1	1.2
SLC27A5	ENSG00000083807	1	1.2
SLC35E2B	ENSG00000189339	1	1.2
SLC39A13	ENSG00000165915	1	1.2
SLX9	ENSG00000160256	1	1.2
SMIM12	ENSG00000163866	1	1.2
SMIM18	ENSG00000253457	1	1.2
SRA1	ENSG00000213523	1	1.2
SRP14	ENSG00000140319	1	1.2
STK19	ENSG00000204344	1	1.2
SUMO2	ENSG00000188612	1	1.2
THAP10	ENSG00000129028	1	1.2
THEM6	ENSG00000130193	1	1.2
TIMM13	ENSG00000099800	1	1.2
TIMM44	ENSG00000104980	1	1.2
TIMM9	ENSG00000100575	1	1.2
TK2	ENSG00000166548	1	1.2
TOMM5	ENSG00000175768	1	1.2
TPRKB	ENSG00000144034	1	1.2
TRAPPC3	ENSG00000054116	1	1.2
TRPT1	ENSG00000149743	1	1.2
TXNDC17	ENSG00000129235	1	1.2
UBAC1	ENSG00000130560	1	1.2
UQCC2	ENSG00000137288	1	1.2
UQCRH	ENSG00000173660	1	1.2
USF1	ENSG00000158773	1	1.2
VCF1	ENSG00000133193	1	1.2
VPS4B	ENSG00000119541	1	1.2
WASHC2A	ENSG00000099290	1	1.2
WDR74	ENSG00000133316	1	1.2
ACBD6	ENSG00000230124	1	1.3
ACYP2	ENSG00000170634	1	1.3
ADPGK	ENSG00000159322	1	1.3
ALKBH3	ENSG00000166199	1	1.3
ANAPC10	ENSG00000164162	1	1.3
ARG2	ENSG00000081181	1	1.3
ASL	ENSG00000126522	1	1.3
ATP6V1G1	ENSG00000136888	1	1.3
BFAR	ENSG00000103429	1	1.3
BOLA2	ENSG00000183336	1	1.3
C17orf100	ENSG00000256806	1	1.3
CAMLG	ENSG00000164615	1	1.3
CBR3	ENSG00000159231	1	1.3
CDK5RAP1	ENSG00000101391	1	1.3
CENPP	ENSG00000188312	1	1.3
CFDP1	ENSG00000153774	1	1.3
CHCHD3	ENSG00000106554	1	1.3
CMC1	ENSG00000187118	1	1.3
COA1	ENSG00000106603	1	1.3
COMMD1	ENSG00000173163	1	1.3
COQ4	ENSG00000167113	1	1.3
CRADD	ENSG00000169372	1	1.3
DCPS	ENSG00000110063	1	1.3
DMKN	ENSG00000161249	1	1.3
DTD1	ENSG00000125821	1	1.3
DTNBP1	ENSG00000047579	1	1.3
E4F1	ENSG00000167967	1	1.3
ECSIT	ENSG00000130159	1	1.3
EIF3C	ENSG00000184110	1	1.3
EPS8L2	ENSG00000177106	1	1.3
ETFA	ENSG00000140374	1	1.3
FAM162A	ENSG00000114023	1	1.3
GALNT8	ENSG00000130035	1	1.3
GLRX3	ENSG00000108010	1	1.3
GNPAT	ENSG00000116906	1	1.3
GPR89A	ENSG00000117262	1	1.3
GPR89B	ENSG00000188092	1	1.3
GTF2B	ENSG00000137947	1	1.3
GTF2H4	ENSG00000213780	1	1.3
HDAC5	ENSG00000108840	1	1.3
HERPUD1	ENSG00000051108	1	1.3
IFT43	ENSG00000119650	1	1.3
IFT46	ENSG00000118096	1	1.3
IMMP1L	ENSG00000148950	1	1.3
IMMP2L	ENSG00000184903	1	1.3
IP6K2	ENSG00000068745	1	1.3
ITM2B	ENSG00000136156	1	1.3
KAT2A	ENSG00000108773	1	1.3
KHDC1	ENSG00000135314	1	1.3
LCMT1	ENSG00000205629	1	1.3
LGMN	ENSG00000100600	1	1.3
LIAS	ENSG00000121897	1	1.3
LIN37	ENSG00000267796	1	1.3
LINC00937	ENSG00000226091	1	1.3
LRRC75A	ENSG00000181350	1	1.3
LYPD8	ENSG00000259823	1	1.3
MGST2	ENSG00000085871	1	1.3
MGST3	ENSG00000143198	1	1.3
MMACHC	ENSG00000132763	1	1.3
MRPL39	ENSG00000154719	1	1.3
MRPL45	ENSG00000278845	1	1.3
MRPS24	ENSG00000062582	1	1.3
[truncated: 10,366 more rows]
