# Supplementary material for: Uncovering the signatures of aging and senescence in the human dorsolateral prefrontal cortex
Source: Cell Genom. 2026 Jan 22;6(2):101127. doi: 10.1016/j.xgen.2025.101127 (PMC12903411; doi:10.1016/j.xgen.2025.101127)
Supplement: Table S13. GO BP pathways enriched in spatial modules, related to Figure 5 — GO BP pathways enriched within each spatial module. [file mmc14.xlsx]

## Sheet: Module 0
GroupID	Category	Term	Description	LogP	Log(q-value)	Genes	Symbols	InTerm_InList
1_Summary	GO Biological Processes	GO:0006259	DNA metabolic process	-4.92854	-0.956942	86,580,1643,1773,2072,2073,2189,3978,3980,4172,4174,4361,4595,4968,4999,5130,5883,5893,5965,6672,6929,7011,7157,7486,7508,7518,8458,8930,9112,9126,9400,9557,9656,9907,9941,9960,9985,10973,11177,11201,11232,22897,22976,23137,23411,23503,23649,25913,27030,27434,27443,29893,29980,51426,51455,51542,51548,51720,54108,54465,54617,54799,54891,55775,56946,63901,64421,64782,78996,79447,79618,79892,80233,8…	ACTL6A,BARD1,DDB2,DNASE1,ERCC4,ERCC5,FANCG,LIG1,LIG3,MCM3,MCM5,MRE11,MUTYH,OGG1,ORC2,PCYT1A,RAD9A,RAD52,RECQL,SP100,TCF3,TEP1,TP53,WRN,XPC,XRCC4,TTF2,MBD4,MTA1,SMC3,RECQL5,CHD1L,MDC1,AP5Z1,EXOG,USP3,REC8,ASCC3,BAZ1A,POLI,POLG2,CEP164,PAXIP1,SMC5,SIRT1,ZFYVE26,POLA2,POT1,MLH3,POLM,CECR2,PSMC3IP,DONSON,POLK,REV1,VPS54,SIRT6,UIMC1,CHRAC1,ETAA1,INO80,MBTD1,INO80D,TDP1,EMSY,FAM111A,DCLRE1C,AEN,CYREN,P…	85/-
1_Member	GO Biological Processes	GO:0006259	DNA metabolic process	-4.92854	-0.956942	86,580,1643,1773,2072,2073,2189,3978,3980,4172,4174,4361,4595,4968,4999,5130,5883,5893,5965,6672,6929,7011,7157,7486,7508,7518,8458,8930,9112,9126,9400,9557,9656,9907,9941,9960,9985,10973,11177,11201,11232,22897,22976,23137,23411,23503,23649,25913,27030,27434,27443,29893,29980,51426,51455,51542,51548,51720,54108,54465,54617,54799,54891,55775,56946,63901,64421,64782,78996,79447,79618,79892,80233,8…	ACTL6A,BARD1,DDB2,DNASE1,ERCC4,ERCC5,FANCG,LIG1,LIG3,MCM3,MCM5,MRE11,MUTYH,OGG1,ORC2,PCYT1A,RAD9A,RAD52,RECQL,SP100,TCF3,TEP1,TP53,WRN,XPC,XRCC4,TTF2,MBD4,MTA1,SMC3,RECQL5,CHD1L,MDC1,AP5Z1,EXOG,USP3,REC8,ASCC3,BAZ1A,POLI,POLG2,CEP164,PAXIP1,SMC5,SIRT1,ZFYVE26,POLA2,POT1,MLH3,POLM,CECR2,PSMC3IP,DONSON,POLK,REV1,VPS54,SIRT6,UIMC1,CHRAC1,ETAA1,INO80,MBTD1,INO80D,TDP1,EMSY,FAM111A,DCLRE1C,AEN,CYREN,P…	85/579
1_Member	GO Biological Processes	GO:0006310	DNA recombination	-4.24094	-0.649818	86,580,2072,2073,3978,3980,4172,4174,4361,5130,5893,5965,6929,7011,7486,7518,9400,9907,9985,22976,23137,23503,27030,27434,29893,54617,54799,54891,64421,78996,79447,80314,119392,254225	ACTL6A,BARD1,ERCC4,ERCC5,LIG1,LIG3,MCM3,MCM5,MRE11,PCYT1A,RAD52,RECQL,TCF3,TEP1,WRN,XRCC4,RECQL5,AP5Z1,REC8,PAXIP1,SMC5,ZFYVE26,MLH3,POLM,PSMC3IP,INO80,MBTD1,INO80D,DCLRE1C,CYREN,PAGR1,EPC1,SFR1,RNF169	34/182
1_Member	GO Biological Processes	GO:0006281	DNA repair	-4.04081	-0.571544	86,580,1643,2072,2073,2189,3978,3980,4172,4174,4361,4595,4968,5883,5893,5965,7157,7486,7508,7518,8458,8930,9112,9126,9400,9557,9656,9907,9960,9985,10973,11201,22897,22976,23137,23411,23503,27030,27434,51426,51455,51548,51720,54465,54617,54799,54891,55775,56946,63901,64421,78996,79447,80233,80314,84164,84444,84787,119392,121642,151636,201973,254225	ACTL6A,BARD1,DDB2,ERCC4,ERCC5,FANCG,LIG1,LIG3,MCM3,MCM5,MRE11,MUTYH,OGG1,RAD9A,RAD52,RECQL,TP53,WRN,XPC,XRCC4,TTF2,MBD4,MTA1,SMC3,RECQL5,CHD1L,MDC1,AP5Z1,USP3,REC8,ASCC3,POLI,CEP164,PAXIP1,SMC5,SIRT1,ZFYVE26,MLH3,POLM,POLK,REV1,SIRT6,UIMC1,ETAA1,INO80,MBTD1,INO80D,TDP1,EMSY,FAM111A,DCLRE1C,CYREN,PAGR1,FAAP100,EPC1,ASCC2,DOT1L,KMT5C,SFR1,ALKBH2,DTX3L,PRIMPOL,RNF169	63/421
1_Member	GO Biological Processes	GO:0006302	double-strand break repair	-2.63951	0	2072,2073,3980,4172,4174,4361,5893,5965,7157,7486,7518,9112,9400,9907,9985,23137,23503,27434,51548,51720,54617,54799,55775,64421,78996,80314,119392,151636,254225	ERCC4,ERCC5,LIG3,MCM3,MCM5,MRE11,RAD52,RECQL,TP53,WRN,XRCC4,MTA1,RECQL5,AP5Z1,REC8,SMC5,ZFYVE26,POLM,SIRT6,UIMC1,INO80,MBTD1,TDP1,DCLRE1C,CYREN,EPC1,SFR1,DTX3L,RNF169	29/180
1_Member	GO Biological Processes	GO:0000724	double-strand break repair via homologous recombination	-2.61503	0	2072,2073,3980,4172,4174,4361,5893,5965,7486,9400,9907,9985,23137,23503,54617,54799,80314,119392,254225	ERCC4,ERCC5,LIG3,MCM3,MCM5,MRE11,RAD52,RECQL,WRN,RECQL5,AP5Z1,REC8,SMC5,ZFYVE26,INO80,MBTD1,EPC1,SFR1,RNF169	19/102
1_Member	GO Biological Processes	GO:0000725	recombinational repair	-2.4203	0	2072,2073,3980,4172,4174,4361,5893,5965,7486,9400,9907,9985,23137,23503,54617,54799,80314,119392,254225	ERCC4,ERCC5,LIG3,MCM3,MCM5,MRE11,RAD52,RECQL,WRN,RECQL5,AP5Z1,REC8,SMC5,ZFYVE26,INO80,MBTD1,EPC1,SFR1,RNF169	19/106
2_Summary	GO Biological Processes	GO:0000480	endonucleolytic cleavage in 5'-ETS of tricistronic rRNA transcript (SSU-rRNA, 5.8S rRNA, LSU-rRNA)	-4.82414	-0.956942	10171,10607,27340,51077,84294,161424,65095,163859,11340,90459,117246,23160,57647	RCL1,TBL3,UTP20,FCF1,UTP23,NOP9,KRI1,SDE2,EXOSC8,ERI1,FTSJ3,WDR43,DHX37	13/-
2_Member	GO Biological Processes	GO:0000480	endonucleolytic cleavage in 5'-ETS of tricistronic rRNA transcript (SSU-rRNA, 5.8S rRNA, LSU-rRNA)	-4.82414	-0.956942	10171,10607,27340,51077,84294,161424	RCL1,TBL3,UTP20,FCF1,UTP23,NOP9	6/8
2_Member	GO Biological Processes	GO:0000479	endonucleolytic cleavage of tricistronic rRNA transcript (SSU-rRNA, 5.8S rRNA, LSU-rRNA)	-4.21599	-0.649818	10171,10607,27340,51077,65095,84294,161424,163859	RCL1,TBL3,UTP20,FCF1,KRI1,UTP23,NOP9,SDE2	8/17
2_Member	GO Biological Processes	GO:0000466	maturation of 5.8S rRNA from tricistronic rRNA transcript (SSU-rRNA, 5.8S rRNA, LSU-rRNA)	-3.13116	0	10171,11340,27340,51077,65095,90459,117246,161424	RCL1,EXOSC8,UTP20,FCF1,KRI1,ERI1,FTSJ3,NOP9	8/23
2_Member	GO Biological Processes	GO:0000447	endonucleolytic cleavage in ITS1 to separate SSU-rRNA from 5.8S rRNA and LSU-rRNA from tricistronic rRNA transcript (SSU-rRNA, 5.8S rRNA, LSU-rRNA)	-2.93743	0	10171,27340,51077,65095,161424	RCL1,UTP20,FCF1,KRI1,NOP9	5/10
2_Member	GO Biological Processes	GO:0000462	maturation of SSU-rRNA from tricistronic rRNA transcript (SSU-rRNA, 5.8S rRNA, LSU-rRNA)	-2.42079	0	10171,10607,23160,27340,51077,57647,65095,84294,161424	RCL1,TBL3,WDR43,UTP20,FCF1,DHX37,KRI1,UTP23,NOP9	9/35
2_Member	GO Biological Processes	GO:0000472	endonucleolytic cleavage to generate mature 5'-end of SSU-rRNA from (SSU-rRNA, 5.8S rRNA, LSU-rRNA)	-2.16073	0	10607,27340,161424	TBL3,UTP20,NOP9	3/5
2_Member	GO Biological Processes	GO:0000967	rRNA 5'-end processing	-2.16073	0	10607,27340,161424	TBL3,UTP20,NOP9	3/5
3_Summary	GO Biological Processes	GO:0006338	chromatin remodeling	-3.92741	-0.537327	86,580,1105,1788,1911,3065,4343,4361,4613,4968,5371,5927,5978,6872,7157,8110,8202,8312,9112,9219,9557,9757,9869,9960,10013,10196,10629,10782,11176,11177,22823,22976,23030,23081,23132,23133,23411,23774,25862,26013,27443,29998,51548,51564,51720,54108,54617,54790,54815,54880,54891,55051,55063,55167,55193,55839,56339,57602,57798,79670,79813,80314,80853,84444,84787,112869,114825,132660,151636,196528,2…	ACTL6A,BARD1,CHD1,DNMT3A,PHC1,HDAC1,MOV10,MRE11,MYCN,OGG1,PML,KDM5A,REST,TAF1,TP53,DPF3,NCOA3,AXIN1,MTA1,MTA2,CHD1L,KMT2B,SETDB1,USP3,HDAC6,PRMT3,TAF6L,ZNF274,BAZ2A,BAZ1A,MTF2,PAXIP1,KDM4B,KDM4C,RAD54L2,PHF8,SIRT1,BRD1,USP49,L3MBTL1,CECR2,BICRA,SIRT6,HDAC7,UIMC1,CHRAC1,INO80,TET2,GATAD2A,BCOR,INO80D,NRDE2,ZCWPW1,MSL2,PBRM1,CENPN,METTL3,USP36,GATAD1,TUT7,EHMT1,EPC1,KDM7A,DOT1L,KMT5C,SGF29,PWWP2A,L…	73/-
3_Member	GO Biological Processes	GO:0006338	chromatin remodeling	-3.92741	-0.537327	86,580,1105,1788,1911,3065,4343,4361,4613,4968,5371,5927,5978,6872,7157,8110,8202,8312,9112,9219,9557,9757,9869,9960,10013,10196,10629,10782,11176,11177,22823,22976,23030,23081,23132,23133,23411,23774,25862,26013,27443,29998,51548,51564,51720,54108,54617,54790,54815,54880,54891,55051,55063,55167,55193,55839,56339,57602,57798,79670,79813,80314,80853,84444,84787,112869,114825,132660,151636,196528,2…	ACTL6A,BARD1,CHD1,DNMT3A,PHC1,HDAC1,MOV10,MRE11,MYCN,OGG1,PML,KDM5A,REST,TAF1,TP53,DPF3,NCOA3,AXIN1,MTA1,MTA2,CHD1L,KMT2B,SETDB1,USP3,HDAC6,PRMT3,TAF6L,ZNF274,BAZ2A,BAZ1A,MTF2,PAXIP1,KDM4B,KDM4C,RAD54L2,PHF8,SIRT1,BRD1,USP49,L3MBTL1,CECR2,BICRA,SIRT6,HDAC7,UIMC1,CHRAC1,INO80,TET2,GATAD2A,BCOR,INO80D,NRDE2,ZCWPW1,MSL2,PBRM1,CENPN,METTL3,USP36,GATAD1,TUT7,EHMT1,EPC1,KDM7A,DOT1L,KMT5C,SGF29,PWWP2A,L…	73/511
3_Member	GO Biological Processes	GO:0040029	epigenetic regulation of gene expression	-2.16583	0	1788,3065,4343,4613,4968,5927,7157,8312,9112,9219,9869,10013,10196,11176,22823,23411,26013,51548,51564,54790,55051,55063,55167,56339,79670,79813,80314,84444,112869,221656,353274	DNMT3A,HDAC1,MOV10,MYCN,OGG1,KDM5A,TP53,AXIN1,MTA1,MTA2,SETDB1,HDAC6,PRMT3,BAZ2A,MTF2,SIRT1,L3MBTL1,SIRT6,HDAC7,TET2,NRDE2,ZCWPW1,MSL2,METTL3,TUT7,EHMT1,EPC1,DOT1L,SGF29,KDM1B,ZNF445	31/211
4_Summary	GO Biological Processes	GO:0007059	chromosome segregation	-3.0861	0	1060,1104,1731,4361,5519,9126,9400,9985,10051,10274,10464,23137,23310,23354,23411,27030,27436,29893,54617,54801,54892,54930,55063,55166,55559,55839,57519,79003,79441,79643,115106,129563,192670,256364,338657,348995,729440,2059,2072,4603,8546,8800,9150,9650,10018,80346	CENPC,RCC1,SEPTIN1,MRE11,PPP2R1B,SMC3,RECQL5,REC8,SMC4,STAG1,PIBF1,SMC5,NCAPD3,HAUS5,SIRT1,MLH3,EML4,PSMC3IP,INO80,HAUS6,NCAPG2,HAUS4,ZCWPW1,CENPQ,HAUS7,CENPN,STARD9,MIS12,HAUS3,CHMP6,HAUS1,DIS3L2,AGO4,EML3,CENATAC,NUP43,CCDC61,EPS8,ERCC4,MYBL1,AP3B1,PEX11A,CTDP1,MTFR1,BCL2L11,REEP4	46/-
4_Member	GO Biological Processes	GO:0007059	chromosome segregation	-3.0861	0	1060,1104,1731,4361,5519,9126,9400,9985,10051,10274,10464,23137,23310,23354,23411,27030,27436,29893,54617,54801,54892,54930,55063,55166,55559,55839,57519,79003,79441,79643,115106,129563,192670,256364,338657,348995,729440	CENPC,RCC1,SEPTIN1,MRE11,PPP2R1B,SMC3,RECQL5,REC8,SMC4,STAG1,PIBF1,SMC5,NCAPD3,HAUS5,SIRT1,MLH3,EML4,PSMC3IP,INO80,HAUS6,NCAPG2,HAUS4,ZCWPW1,CENPQ,HAUS7,CENPN,STARD9,MIS12,HAUS3,CHMP6,HAUS1,DIS3L2,AGO4,EML3,CENATAC,NUP43,CCDC61	37/233
4_Member	GO Biological Processes	GO:0070192	chromosome organization involved in meiotic cell cycle	-2.12604	0	4361,9985,10051,23310,27030,29893,55063,192670	MRE11,REC8,SMC4,NCAPD3,MLH3,PSMC3IP,ZCWPW1,AGO4	8/32
4_Member	GO Biological Processes	GO:0098813	nuclear chromosome segregation	-2.05576	0	1060,1731,4361,9126,9985,10051,10274,10464,23310,23411,27030,27436,29893,54617,54892,55063,55166,79003,79643,129563,192670,256364,729440	CENPC,SEPTIN1,MRE11,SMC3,REC8,SMC4,STAG1,PIBF1,NCAPD3,SIRT1,MLH3,EML4,PSMC3IP,INO80,NCAPG2,ZCWPW1,CENPQ,MIS12,CHMP6,DIS3L2,AGO4,EML3,CCDC61	23/147
4_Member	GO Biological Processes	GO:0048285	organelle fission	-2.01274	0	1060,1104,1731,2059,2072,4361,4603,8546,8800,9126,9150,9650,9985,10018,10051,10274,10464,23310,23411,27030,27436,29893,54617,54892,55063,79003,79643,80346,129563,192670,256364,729440	CENPC,RCC1,SEPTIN1,EPS8,ERCC4,MRE11,MYBL1,AP3B1,PEX11A,SMC3,CTDP1,MTFR1,REC8,BCL2L11,SMC4,STAG1,PIBF1,NCAPD3,SIRT1,MLH3,EML4,PSMC3IP,INO80,NCAPG2,ZCWPW1,MIS12,CHMP6,REEP4,DIS3L2,AGO4,EML3,CCDC61	32/225
5_Summary	GO Biological Processes	GO:0071897	DNA biosynthetic process	-2.99381	0	3978,3980,4361,7011,7486,11201,11232,23411,25913,27434,51426,51455,54108,79618,201973,580,4172,4174,4999,5965,9400,10973,11177,23649,29980,54465,63901,79892,84164,163859	LIG1,LIG3,MRE11,TEP1,WRN,POLI,POLG2,SIRT1,POT1,POLM,POLK,REV1,CHRAC1,HMBOX1,PRIMPOL,BARD1,MCM3,MCM5,ORC2,RECQL,RECQL5,ASCC3,BAZ1A,POLA2,DONSON,ETAA1,FAM111A,MCMBP,ASCC2,SDE2	30/-
5_Member	GO Biological Processes	GO:0071897	DNA biosynthetic process	-2.99381	0	3978,3980,4361,7011,7486,11201,11232,23411,25913,27434,51426,51455,54108,79618,201973	LIG1,LIG3,MRE11,TEP1,WRN,POLI,POLG2,SIRT1,POT1,POLM,POLK,REV1,CHRAC1,HMBOX1,PRIMPOL	15/67
5_Member	GO Biological Processes	GO:0006260	DNA replication	-2.3597	0	580,3978,3980,4172,4174,4361,4999,5965,7486,9400,10973,11177,11201,11232,23649,29980,51426,51455,54108,54465,63901,79892,84164,163859,201973	BARD1,LIG1,LIG3,MCM3,MCM5,MRE11,ORC2,RECQL,WRN,RECQL5,ASCC3,BAZ1A,POLI,POLG2,POLA2,DONSON,POLK,REV1,CHRAC1,ETAA1,FAM111A,MCMBP,ASCC2,SDE2,PRIMPOL	25/155
5_Member	GO Biological Processes	GO:0006261	DNA-templated DNA replication	-2.32821	0	580,3978,3980,4172,4174,4361,4999,5965,7486,9400,11177,11232,23649,29980,54108,54465,63901,79892,201973	BARD1,LIG1,LIG3,MCM3,MCM5,MRE11,ORC2,RECQL,WRN,RECQL5,BAZ1A,POLG2,POLA2,DONSON,CHRAC1,ETAA1,FAM111A,MCMBP,PRIMPOL	19/108
6_Summary	GO Biological Processes	GO:0038061	non-canonical NF-kappaB signal transduction	-2.93056	0	330,1147,3551,3656,4790,7186,7726,8795,51135,3556,79155,79792	BIRC3,CHUK,IKBKB,IRAK2,NFKB1,TRAF2,TRIM26,TNFRSF10B,IRAK4,IL1RAP,TNIP2,GSDMD	12/-
6_Member	GO Biological Processes	GO:0038061	non-canonical NF-kappaB signal transduction	-2.93056	0	330,1147,3551,3656,4790,7186,7726,8795,51135	BIRC3,CHUK,IKBKB,IRAK2,NFKB1,TRAF2,TRIM26,TNFRSF10B,IRAK4	9/30
6_Member	GO Biological Processes	GO:0070498	interleukin-1-mediated signaling pathway	-2.22662	0	3551,3556,3656,51135,79155,79792	IKBKB,IL1RAP,IRAK2,IRAK4,TNIP2,GSDMD	6/19
7_Summary	GO Biological Processes	GO:0010212	response to ionizing radiation	-2.76812	0	578,580,836,1196,1788,5371,5883,7157,7486,7518,9112,22976,23411,25896,51720,54617,64421,64782,120227,123879,221927	BAK1,BARD1,CASP3,CLK2,DNMT3A,PML,RAD9A,TP53,WRN,XRCC4,MTA1,PAXIP1,SIRT1,INTS7,UIMC1,INO80,DCLRE1C,AEN,CYP2R1,DCUN1D3,BRAT1	21/-
7_Member	GO Biological Processes	GO:0010212	response to ionizing radiation	-2.76812	0	578,580,836,1196,1788,5371,5883,7157,7486,7518,9112,22976,23411,25896,51720,54617,64421,64782,120227,123879,221927	BAK1,BARD1,CASP3,CLK2,DNMT3A,PML,RAD9A,TP53,WRN,XRCC4,MTA1,PAXIP1,SIRT1,INTS7,UIMC1,INO80,DCLRE1C,AEN,CYP2R1,DCUN1D3,BRAT1	21/114
8_Summary	GO Biological Processes	GO:1903798	regulation of miRNA processing	-2.70857	0	6895,7157,8737,54487,144233	TARBP2,TP53,RIPK1,DGCR8,BCDIN3D	5/-
8_Member	GO Biological Processes	GO:1903798	regulation of miRNA processing	-2.70857	0	6895,7157,8737,54487,144233	TARBP2,TP53,RIPK1,DGCR8,BCDIN3D	5/11
8_Member	GO Biological Processes	GO:0070920	regulation of regulatory ncRNA processing	-2.50878	0	6895,7157,8737,54487,144233	TARBP2,TP53,RIPK1,DGCR8,BCDIN3D	5/12
9_Summary	GO Biological Processes	GO:0007098	centrosome cycle	-2.4794	0	663,1070,5311,23354,25914,54801,54930,55559,79441,80817,84552,115106,116840,134359,153241,729440,1104,1731,5519,9126,10274,10464,54617,57519	BNIP2,CETN3,PKD2,HAUS5,RTTN,HAUS6,HAUS4,HAUS7,HAUS3,CEP44,PARD6G,HAUS1,CNTROB,POC5,CEP120,CCDC61,RCC1,SEPTIN1,PPP2R1B,SMC3,STAG1,PIBF1,INO80,STARD9	24/-
9_Member	GO Biological Processes	GO:0007098	centrosome cycle	-2.4794	0	663,1070,5311,23354,25914,54801,54930,55559,79441,80817,84552,115106,116840,134359,153241	BNIP2,CETN3,PKD2,HAUS5,RTTN,HAUS6,HAUS4,HAUS7,HAUS3,CEP44,PARD6G,HAUS1,CNTROB,POC5,CEP120	15/75
9_Member	GO Biological Processes	GO:0031023	microtubule organizing center organization	-2.38655	0	663,1070,5311,23354,25914,54801,54930,55559,79441,80817,84552,115106,116840,134359,153241,729440	BNIP2,CETN3,PKD2,HAUS5,RTTN,HAUS6,HAUS4,HAUS7,HAUS3,CEP44,PARD6G,HAUS1,CNTROB,POC5,CEP120,CCDC61	16/84
9_Member	GO Biological Processes	GO:0051225	spindle assembly	-2.36575	0	1104,1731,5519,9126,10274,10464,23354,54617,54801,54930,55559,57519,79441,115106,729440	RCC1,SEPTIN1,PPP2R1B,SMC3,STAG1,PIBF1,HAUS5,INO80,HAUS6,HAUS4,HAUS7,STARD9,HAUS3,HAUS1,CCDC61	15/77
9_Member	GO Biological Processes	GO:0010968	regulation of microtubule nucleation	-2.35645	0	23354,54801,54930,55559,79441,115106	HAUS5,HAUS6,HAUS4,HAUS7,HAUS3,HAUS1	6/18
10_Summary	GO Biological Processes	GO:0009411	response to UV	-2.47918	0	578,836,1643,2072,2073,5371,5609,6872,7157,7486,7508,23411,51426,51455,51548,54617,56339,84236,94241,123879,163859,201973	BAK1,CASP3,DDB2,ERCC4,ERCC5,PML,MAP2K7,TAF1,TP53,WRN,XPC,SIRT1,POLK,REV1,SIRT6,INO80,METTL3,RHBDD1,TP53INP1,DCUN1D3,SDE2,PRIMPOL	22/-
10_Member	GO Biological Processes	GO:0009411	response to UV	-2.47918	0	578,836,1643,2072,2073,5371,5609,6872,7157,7486,7508,23411,51426,51455,51548,54617,56339,84236,94241,123879,163859,201973	BAK1,CASP3,DDB2,ERCC4,ERCC5,PML,MAP2K7,TAF1,TP53,WRN,XPC,SIRT1,POLK,REV1,SIRT6,INO80,METTL3,RHBDD1,TP53INP1,DCUN1D3,SDE2,PRIMPOL	22/128
10_Member	GO Biological Processes	GO:0010225	response to UV-C	-2.33212	0	578,2073,7157,7486,123879	BAK1,ERCC5,TP53,WRN,DCUN1D3	5/13
11_Summary	GO Biological Processes	GO:0042276	error-prone translesion synthesis	-2.41962	0	11201,51426,51455,201973	POLI,POLK,REV1,PRIMPOL	4/-
11_Member	GO Biological Processes	GO:0042276	error-prone translesion synthesis	-2.41962	0	11201,51426,51455,201973	POLI,POLK,REV1,PRIMPOL	4/8
12_Summary	GO Biological Processes	GO:0006476	protein deacetylation	-2.33212	0	3065,10013,23411,51548,51564,1788,9869,11176,26013,79813,84444,5074,7157	HDAC1,HDAC6,SIRT1,SIRT6,HDAC7,DNMT3A,SETDB1,BAZ2A,L3MBTL1,EHMT1,DOT1L,PAWR,TP53	13/-
12_Member	GO Biological Processes	GO:0006476	protein deacetylation	-2.33212	0	3065,10013,23411,51548,51564	HDAC1,HDAC6,SIRT1,SIRT6,HDAC7	5/13
12_Member	GO Biological Processes	GO:0140719	constitutive heterochromatin formation	-2.08945	0	1788,3065,9869,11176,23411,26013,51548,79813,84444	DNMT3A,HDAC1,SETDB1,BAZ2A,SIRT1,L3MBTL1,SIRT6,EHMT1,DOT1L	9/39
12_Member	GO Biological Processes	GO:2000774	positive regulation of cellular senescence	-2.00824	0	5074,7157,23411,51548	PAWR,TP53,SIRT1,SIRT6	4/10
13_Summary	GO Biological Processes	GO:0051055	negative regulation of lipid biosynthetic process	-2.21788	0	650,4790,5629,5978,8816,10196,10464,23411,29095,81542	BMP2,NFKB1,PROX1,REST,DCAF5,PRMT3,PIBF1,SIRT1,ORMDL2,TMX1	10/-
13_Member	GO Biological Processes	GO:0051055	negative regulation of lipid biosynthetic process	-2.21788	0	650,4790,5629,5978,8816,10196,10464,23411,29095,81542	BMP2,NFKB1,PROX1,REST,DCAF5,PRMT3,PIBF1,SIRT1,ORMDL2,TMX1	10/44
14_Summary	GO Biological Processes	GO:0033145	positive regulation of intracellular steroid hormone receptor signaling pathway	-2.17434	0	3065,5469,6872,10013,79447	HDAC1,MED1,TAF1,HDAC6,PAGR1	5/-
14_Member	GO Biological Processes	GO:0033145	positive regulation of intracellular steroid hormone receptor signaling pathway	-2.17434	0	3065,5469,6872,10013,79447	HDAC1,MED1,TAF1,HDAC6,PAGR1	5/14
15_Summary	GO Biological Processes	GO:0032344	regulation of aldosterone metabolic process	-2.16073	0	650,1181,5978,9563	BMP2,CLCN2,REST,H6PD	4/-
15_Member	GO Biological Processes	GO:0032344	regulation of aldosterone metabolic process	-2.16073	0	650,1181,5978	BMP2,CLCN2,REST	3/5
15_Member	GO Biological Processes	GO:0032347	regulation of aldosterone biosynthetic process	-2.16073	0	650,1181,5978	BMP2,CLCN2,REST	3/5
15_Member	GO Biological Processes	GO:2000064	regulation of cortisol biosynthetic process	-2.16073	0	650,5978,9563	BMP2,REST,H6PD	3/5
16_Summary	GO Biological Processes	GO:0048066	developmental pigmentation	-2.12604	0	4286,5873,8975,10018,10981,11234,56999,63915	MITF,RAB27A,USP13,BCL2L11,RAB32,HPS5,ADAMTS9,BLOC1S5	8/-
16_Member	GO Biological Processes	GO:0048066	developmental pigmentation	-2.12604	0	4286,5873,8975,10018,10981,11234,56999,63915	MITF,RAB27A,USP13,BCL2L11,RAB32,HPS5,ADAMTS9,BLOC1S5	8/32
17_Summary	GO Biological Processes	GO:0016073	snRNA metabolic process	-2.07669	0	6617,10179,11340,25896,55596,55726,57508,79066,79664,81556,92105	SNAPC1,RBM7,EXOSC8,INTS7,ZCCHC8,INTS13,INTS2,METTL16,ICE2,INTS14,INTS4	11/-
17_Member	GO Biological Processes	GO:0016073	snRNA metabolic process	-2.07669	0	6617,10179,11340,25896,55596,55726,57508,79066,79664,81556,92105	SNAPC1,RBM7,EXOSC8,INTS7,ZCCHC8,INTS13,INTS2,METTL16,ICE2,INTS14,INTS4	11/53
18_Summary	GO Biological Processes	GO:0036342	post-anal tail morphogenesis	-2.03226	0	8312,8642,9968,50515,57216	AXIN1,DCHS1,MED12,CHST11,VANGL2	5/-
18_Member	GO Biological Processes	GO:0036342	post-anal tail morphogenesis	-2.03226	0	8312,8642,9968,50515,57216	AXIN1,DCHS1,MED12,CHST11,VANGL2	5/15

## Sheet: Module 1
GroupID	Category	Term	Description	LogP	Log(q-value)	Genes	Symbols	InTerm_InList
1_Summary	GO Biological Processes	GO:0006119	oxidative phosphorylation	-47.2161	-43.0478	509,513,514,515,522,539,637,1327,1329,1337,1340,1345,1346,1347,1349,1350,1351,1537,1716,4694,4695,4696,4697,4700,4701,4702,4705,4706,4707,4708,4709,4710,4711,4712,4713,4714,4715,4716,4717,4718,4722,4724,4725,4726,4728,4729,4731,6389,6390,6392,7386,7388,9377,9551,10476,10632,10975,27089,29796,30968,51079,51103,54539,54949,55967,126328,790955,2108,2230,9997,83943,112812,516,518,9556,84833,226,2023,…	ATP5F1C,ATP5F1D,ATP5F1E,ATP5PB,ATP5PF,ATP5PO,BID,COX4I1,COX5B,COX6A1,COX6B1,COX6C,COX7A1,COX7A2,COX7B,COX7C,COX8A,CYC1,DGUOK,NDUFA1,NDUFA2,NDUFA3,NDUFA4,NDUFA6,NDUFA7,NDUFA8,NDUFA10,NDUFAB1,NDUFB1,NDUFB2,NDUFB3,NDUFB4,NDUFB5,NDUFB6,NDUFB7,NDUFB8,NDUFB9,NDUFB10,NDUFC1,NDUFC2,NDUFS3,NDUFS4,NDUFS5,NDUFS6,NDUFS8,NDUFV2,NDUFV3,SDHA,SDHB,SDHD,UQCRFS1,UQCRH,COX5A,ATP5MF,ATP5PD,ATP5MG,UQCR11,UQCRQ,UQCR10…	157/-
1_Member	GO Biological Processes	GO:0006119	oxidative phosphorylation	-47.2161	-43.0478	509,513,514,515,522,539,637,1327,1329,1337,1340,1345,1346,1347,1349,1350,1351,1537,1716,4694,4695,4696,4697,4700,4701,4702,4705,4706,4707,4708,4709,4710,4711,4712,4713,4714,4715,4716,4717,4718,4722,4724,4725,4726,4728,4729,4731,6389,6390,6392,7386,7388,9377,9551,10476,10632,10975,27089,29796,30968,51079,51103,54539,54949,55967,126328,790955		67/106
1_Member	GO Biological Processes	GO:0042775	mitochondrial ATP synthesis coupled electron transport	-40.4511	-36.5839	637,1327,1329,1337,1340,1345,1346,1347,1349,1350,1351,1537,1716,4694,4695,4696,4697,4700,4701,4702,4705,4706,4707,4708,4709,4710,4711,4712,4713,4714,4715,4716,4717,4718,4722,4724,4725,4726,4728,4729,4731,6389,6390,6392,7386,7388,9377,10975,27089,29796,51103,54949,55967,126328,790955	BID,COX4I1,COX5B,COX6A1,COX6B1,COX6C,COX7A1,COX7A2,COX7B,COX7C,COX8A,CYC1,DGUOK,NDUFA1,NDUFA2,NDUFA3,NDUFA4,NDUFA6,NDUFA7,NDUFA8,NDUFA10,NDUFAB1,NDUFB1,NDUFB2,NDUFB3,NDUFB4,NDUFB5,NDUFB6,NDUFB7,NDUFB8,NDUFB9,NDUFB10,NDUFC1,NDUFC2,NDUFS3,NDUFS4,NDUFS5,NDUFS6,NDUFS8,NDUFV2,NDUFV3,SDHA,SDHB,SDHD,UQCRFS1,UQCRH,COX5A,UQCR11,UQCRQ,UQCR10,NDUFAF1,SDHAF2,NDUFA12,NDUFA11,UQCC3	55/83
1_Member	GO Biological Processes	GO:0042773	ATP synthesis coupled electron transport	-40.022	-36.3309	637,1327,1329,1337,1340,1345,1346,1347,1349,1350,1351,1537,1716,4694,4695,4696,4697,4700,4701,4702,4705,4706,4707,4708,4709,4710,4711,4712,4713,4714,4715,4716,4717,4718,4722,4724,4725,4726,4728,4729,4731,6389,6390,6392,7386,7388,9377,10975,27089,29796,51103,54949,55967,126328,790955	BID,COX4I1,COX5B,COX6A1,COX6B1,COX6C,COX7A1,COX7A2,COX7B,COX7C,COX8A,CYC1,DGUOK,NDUFA1,NDUFA2,NDUFA3,NDUFA4,NDUFA6,NDUFA7,NDUFA8,NDUFA10,NDUFAB1,NDUFB1,NDUFB2,NDUFB3,NDUFB4,NDUFB5,NDUFB6,NDUFB7,NDUFB8,NDUFB9,NDUFB10,NDUFC1,NDUFC2,NDUFS3,NDUFS4,NDUFS5,NDUFS6,NDUFS8,NDUFV2,NDUFV3,SDHA,SDHB,SDHD,UQCRFS1,UQCRH,COX5A,UQCR11,UQCRQ,UQCR10,NDUFAF1,SDHAF2,NDUFA12,NDUFA11,UQCC3	55/84
1_Member	GO Biological Processes	GO:0022900	electron transport chain	-38.3038	-34.7376	637,1327,1329,1337,1340,1345,1346,1347,1349,1350,1351,1537,1716,2108,2230,4694,4695,4696,4697,4700,4701,4702,4705,4706,4707,4708,4709,4710,4711,4712,4713,4714,4715,4716,4717,4718,4722,4724,4725,4726,4728,4729,4731,6389,6390,6392,7386,7388,9377,9997,10975,27089,29796,51103,54949,55967,83943,112812,126328,790955	BID,COX4I1,COX5B,COX6A1,COX6B1,COX6C,COX7A1,COX7A2,COX7B,COX7C,COX8A,CYC1,DGUOK,ETFA,FDX1,NDUFA1,NDUFA2,NDUFA3,NDUFA4,NDUFA6,NDUFA7,NDUFA8,NDUFA10,NDUFAB1,NDUFB1,NDUFB2,NDUFB3,NDUFB4,NDUFB5,NDUFB6,NDUFB7,NDUFB8,NDUFB9,NDUFB10,NDUFC1,NDUFC2,NDUFS3,NDUFS4,NDUFS5,NDUFS6,NDUFS8,NDUFV2,NDUFV3,SDHA,SDHB,SDHD,UQCRFS1,UQCRH,COX5A,SCO2,UQCR11,UQCRQ,UQCR10,NDUFAF1,SDHAF2,NDUFA12,IMMP2L,FDX2,NDUFA11,UQCC3	60/106
1_Member	GO Biological Processes	GO:0022904	respiratory electron transport chain	-38.2021	-34.7328	637,1327,1329,1337,1340,1345,1346,1347,1349,1350,1351,1537,1716,2108,4694,4695,4696,4697,4700,4701,4702,4705,4706,4707,4708,4709,4710,4711,4712,4713,4714,4715,4716,4717,4718,4722,4724,4725,4726,4728,4729,4731,6389,6390,6392,7386,7388,9377,9997,10975,27089,29796,51103,54949,55967,83943,126328,790955	BID,COX4I1,COX5B,COX6A1,COX6B1,COX6C,COX7A1,COX7A2,COX7B,COX7C,COX8A,CYC1,DGUOK,ETFA,NDUFA1,NDUFA2,NDUFA3,NDUFA4,NDUFA6,NDUFA7,NDUFA8,NDUFA10,NDUFAB1,NDUFB1,NDUFB2,NDUFB3,NDUFB4,NDUFB5,NDUFB6,NDUFB7,NDUFB8,NDUFB9,NDUFB10,NDUFC1,NDUFC2,NDUFS3,NDUFS4,NDUFS5,NDUFS6,NDUFS8,NDUFV2,NDUFV3,SDHA,SDHB,SDHD,UQCRFS1,UQCRH,COX5A,SCO2,UQCR11,UQCRQ,UQCR10,NDUFAF1,SDHAF2,NDUFA12,IMMP2L,NDUFA11,UQCC3	58/99
1_Member	GO Biological Processes	GO:0019646	aerobic electron transport chain	-37.6082	-34.2181	1327,1329,1337,1340,1345,1346,1347,1349,1350,1351,1537,4694,4695,4696,4697,4700,4701,4702,4705,4706,4707,4708,4709,4710,4711,4712,4713,4714,4715,4716,4717,4718,4722,4724,4725,4726,4728,4729,4731,6389,6390,6392,7386,7388,9377,10975,27089,29796,51103,54949,126328,790955	COX4I1,COX5B,COX6A1,COX6B1,COX6C,COX7A1,COX7A2,COX7B,COX7C,COX8A,CYC1,NDUFA1,NDUFA2,NDUFA3,NDUFA4,NDUFA6,NDUFA7,NDUFA8,NDUFA10,NDUFAB1,NDUFB1,NDUFB2,NDUFB3,NDUFB4,NDUFB5,NDUFB6,NDUFB7,NDUFB8,NDUFB9,NDUFB10,NDUFC1,NDUFC2,NDUFS3,NDUFS4,NDUFS5,NDUFS6,NDUFS8,NDUFV2,NDUFV3,SDHA,SDHB,SDHD,UQCRFS1,UQCRH,COX5A,UQCR11,UQCRQ,UQCR10,NDUFAF1,SDHAF2,NDUFA11,UQCC3	52/80
1_Member	GO Biological Processes	GO:0015986	proton motive force-driven ATP synthesis	-35.9733	-32.6514	509,513,514,515,516,518,522,539,4694,4695,4696,4700,4701,4702,4705,4706,4707,4708,4709,4710,4711,4712,4713,4714,4715,4716,4717,4718,4722,4724,4725,4726,4728,4729,4731,6389,6390,6392,9551,9556,10476,10632,30968,51079,54539,55967,84833,126328	ATP5F1C,ATP5F1D,ATP5F1E,ATP5PB,ATP5MC1,ATP5MC3,ATP5PF,ATP5PO,NDUFA1,NDUFA2,NDUFA3,NDUFA6,NDUFA7,NDUFA8,NDUFA10,NDUFAB1,NDUFB1,NDUFB2,NDUFB3,NDUFB4,NDUFB5,NDUFB6,NDUFB7,NDUFB8,NDUFB9,NDUFB10,NDUFC1,NDUFC2,NDUFS3,NDUFS4,NDUFS5,NDUFS6,NDUFS8,NDUFV2,NDUFV3,SDHA,SDHB,SDHD,ATP5MF,ATP5MJ,ATP5PD,ATP5MG,STOML2,NDUFA13,NDUFB11,NDUFA12,ATP5MK,NDUFA11	48/71
1_Member	GO Biological Processes	GO:0009060	aerobic respiration	-35.9166	-32.6514	226,509,513,514,515,522,539,637,1327,1329,1337,1340,1345,1346,1347,1349,1350,1351,1537,1716,2023,2597,3420,4191,4694,4695,4696,4697,4700,4701,4702,4705,4706,4707,4708,4709,4710,4711,4712,4713,4714,4715,4716,4717,4718,4722,4724,4725,4726,4728,4729,4731,5018,6389,6390,6392,7386,7388,8802,9377,9551,10476,10632,10975,27089,29796,30968,51079,51103,54539,54949,55967,83440,92259,126328,790955	ALDOA,ATP5F1C,ATP5F1D,ATP5F1E,ATP5PB,ATP5PF,ATP5PO,BID,COX4I1,COX5B,COX6A1,COX6B1,COX6C,COX7A1,COX7A2,COX7B,COX7C,COX8A,CYC1,DGUOK,ENO1,GAPDH,IDH3B,MDH2,NDUFA1,NDUFA2,NDUFA3,NDUFA4,NDUFA6,NDUFA7,NDUFA8,NDUFA10,NDUFAB1,NDUFB1,NDUFB2,NDUFB3,NDUFB4,NDUFB5,NDUFB6,NDUFB7,NDUFB8,NDUFB9,NDUFB10,NDUFC1,NDUFC2,NDUFS3,NDUFS4,NDUFS5,NDUFS6,NDUFS8,NDUFV2,NDUFV3,OXA1L,SDHA,SDHB,SDHD,UQCRFS1,UQCRH,SUCLG1,COX5A…	76/184
1_Member	GO Biological Processes	GO:0045333	cellular respiration	-35.6692	-32.4552	226,509,513,514,515,522,539,637,1327,1329,1337,1340,1345,1346,1347,1349,1350,1351,1537,1716,2023,2108,2597,3420,4191,4694,4695,4696,4697,4700,4701,4702,4705,4706,4707,4708,4709,4710,4711,4712,4713,4714,4715,4716,4717,4718,4722,4724,4725,4726,4728,4729,4731,5018,6389,6390,6392,7386,7388,8802,9377,9551,9997,10476,10632,10975,25874,27089,29796,30968,51079,51103,54539,54949,55967,83440,83943,92259,12…	ALDOA,ATP5F1C,ATP5F1D,ATP5F1E,ATP5PB,ATP5PF,ATP5PO,BID,COX4I1,COX5B,COX6A1,COX6B1,COX6C,COX7A1,COX7A2,COX7B,COX7C,COX8A,CYC1,DGUOK,ENO1,ETFA,GAPDH,IDH3B,MDH2,NDUFA1,NDUFA2,NDUFA3,NDUFA4,NDUFA6,NDUFA7,NDUFA8,NDUFA10,NDUFAB1,NDUFB1,NDUFB2,NDUFB3,NDUFB4,NDUFB5,NDUFB6,NDUFB7,NDUFB8,NDUFB9,NDUFB10,NDUFC1,NDUFC2,NDUFS3,NDUFS4,NDUFS5,NDUFS6,NDUFS8,NDUFV2,NDUFV3,OXA1L,SDHA,SDHB,SDHD,UQCRFS1,UQCRH,SUCLG1,…	81/210
1_Member	GO Biological Processes	GO:0009206	purine ribonucleoside triphosphate biosynthetic process	-35.301	-32.1328	226,318,509,513,514,515,516,518,522,539,4694,4695,4696,4700,4701,4702,4705,4706,4707,4708,4709,4710,4711,4712,4713,4714,4715,4716,4717,4718,4722,4724,4725,4726,4728,4729,4731,4830,4831,6389,6390,6392,9551,9556,10476,10632,29922,30968,51079,54539,55967,84833,126328,790955	ALDOA,NUDT2,ATP5F1C,ATP5F1D,ATP5F1E,ATP5PB,ATP5MC1,ATP5MC3,ATP5PF,ATP5PO,NDUFA1,NDUFA2,NDUFA3,NDUFA6,NDUFA7,NDUFA8,NDUFA10,NDUFAB1,NDUFB1,NDUFB2,NDUFB3,NDUFB4,NDUFB5,NDUFB6,NDUFB7,NDUFB8,NDUFB9,NDUFB10,NDUFC1,NDUFC2,NDUFS3,NDUFS4,NDUFS5,NDUFS6,NDUFS8,NDUFV2,NDUFV3,NME1,NME2,SDHA,SDHB,SDHD,ATP5MF,ATP5MJ,ATP5PD,ATP5MG,NME7,STOML2,NDUFA13,NDUFB11,NDUFA12,ATP5MK,NDUFA11,UQCC3	54/93
1_Member	GO Biological Processes	GO:0006754	ATP biosynthetic process	-35.0902	-31.9634	226,318,509,513,514,515,516,518,522,539,4694,4695,4696,4700,4701,4702,4705,4706,4707,4708,4709,4710,4711,4712,4713,4714,4715,4716,4717,4718,4722,4724,4725,4726,4728,4729,4731,6389,6390,6392,9551,9556,10476,10632,30968,51079,54539,55967,84833,126328,790955	ALDOA,NUDT2,ATP5F1C,ATP5F1D,ATP5F1E,ATP5PB,ATP5MC1,ATP5MC3,ATP5PF,ATP5PO,NDUFA1,NDUFA2,NDUFA3,NDUFA6,NDUFA7,NDUFA8,NDUFA10,NDUFAB1,NDUFB1,NDUFB2,NDUFB3,NDUFB4,NDUFB5,NDUFB6,NDUFB7,NDUFB8,NDUFB9,NDUFB10,NDUFC1,NDUFC2,NDUFS3,NDUFS4,NDUFS5,NDUFS6,NDUFS8,NDUFV2,NDUFV3,SDHA,SDHB,SDHD,ATP5MF,ATP5MJ,ATP5PD,ATP5MG,STOML2,NDUFA13,NDUFB11,NDUFA12,ATP5MK,NDUFA11,UQCC3	51/83
1_Member	GO Biological Processes	GO:0009145	purine nucleoside triphosphate biosynthetic process	-34.9629	-31.8738	226,318,509,513,514,515,516,518,522,539,4694,4695,4696,4700,4701,4702,4705,4706,4707,4708,4709,4710,4711,4712,4713,4714,4715,4716,4717,4718,4722,4724,4725,4726,4728,4729,4731,4830,4831,6389,6390,6392,9551,9556,10476,10632,29922,30968,51079,54539,55967,84833,126328,790955	ALDOA,NUDT2,ATP5F1C,ATP5F1D,ATP5F1E,ATP5PB,ATP5MC1,ATP5MC3,ATP5PF,ATP5PO,NDUFA1,NDUFA2,NDUFA3,NDUFA6,NDUFA7,NDUFA8,NDUFA10,NDUFAB1,NDUFB1,NDUFB2,NDUFB3,NDUFB4,NDUFB5,NDUFB6,NDUFB7,NDUFB8,NDUFB9,NDUFB10,NDUFC1,NDUFC2,NDUFS3,NDUFS4,NDUFS5,NDUFS6,NDUFS8,NDUFV2,NDUFV3,NME1,NME2,SDHA,SDHB,SDHD,ATP5MF,ATP5MJ,ATP5PD,ATP5MG,NME7,STOML2,NDUFA13,NDUFB11,NDUFA12,ATP5MK,NDUFA11,UQCC3	54/94
1_Member	GO Biological Processes	GO:0042776	proton motive force-driven mitochondrial ATP synthesis	-33.9724	-30.9503	509,513,514,515,522,539,4694,4695,4696,4700,4701,4702,4705,4706,4707,4708,4709,4710,4711,4712,4713,4714,4715,4716,4717,4718,4722,4724,4725,4726,4728,4729,4731,6389,6390,6392,9551,10476,10632,30968,51079,54539,55967,126328	ATP5F1C,ATP5F1D,ATP5F1E,ATP5PB,ATP5PF,ATP5PO,NDUFA1,NDUFA2,NDUFA3,NDUFA6,NDUFA7,NDUFA8,NDUFA10,NDUFAB1,NDUFB1,NDUFB2,NDUFB3,NDUFB4,NDUFB5,NDUFB6,NDUFB7,NDUFB8,NDUFB9,NDUFB10,NDUFC1,NDUFC2,NDUFS3,NDUFS4,NDUFS5,NDUFS6,NDUFS8,NDUFV2,NDUFV3,SDHA,SDHB,SDHD,ATP5MF,ATP5PD,ATP5MG,STOML2,NDUFA13,NDUFB11,NDUFA12,NDUFA11	44/63
1_Member	GO Biological Processes	GO:0009201	ribonucleoside triphosphate biosynthetic process	-33.3598	-30.3677	226,318,509,513,514,515,516,518,522,539,4694,4695,4696,4700,4701,4702,4705,4706,4707,4708,4709,4710,4711,4712,4713,4714,4715,4716,4717,4718,4722,4724,4725,4726,4728,4729,4731,4830,4831,6389,6390,6392,9551,9556,10476,10632,29922,30968,51079,54539,55967,84833,126328,790955	ALDOA,NUDT2,ATP5F1C,ATP5F1D,ATP5F1E,ATP5PB,ATP5MC1,ATP5MC3,ATP5PF,ATP5PO,NDUFA1,NDUFA2,NDUFA3,NDUFA6,NDUFA7,NDUFA8,NDUFA10,NDUFAB1,NDUFB1,NDUFB2,NDUFB3,NDUFB4,NDUFB5,NDUFB6,NDUFB7,NDUFB8,NDUFB9,NDUFB10,NDUFC1,NDUFC2,NDUFS3,NDUFS4,NDUFS5,NDUFS6,NDUFS8,NDUFV2,NDUFV3,NME1,NME2,SDHA,SDHB,SDHD,ATP5MF,ATP5MJ,ATP5PD,ATP5MG,NME7,STOML2,NDUFA13,NDUFB11,NDUFA12,ATP5MK,NDUFA11,UQCC3	54/99
1_Member	GO Biological Processes	GO:0009142	nucleoside triphosphate biosynthetic process	-31.0574	-28.0933	226,318,509,513,514,515,516,518,522,539,4694,4695,4696,4700,4701,4702,4705,4706,4707,4708,4709,4710,4711,4712,4713,4714,4715,4716,4717,4718,4722,4724,4725,4726,4728,4729,4731,4830,4831,6389,6390,6392,9551,9556,10476,10632,29922,30968,51079,54539,55967,84833,126328,790955	ALDOA,NUDT2,ATP5F1C,ATP5F1D,ATP5F1E,ATP5PB,ATP5MC1,ATP5MC3,ATP5PF,ATP5PO,NDUFA1,NDUFA2,NDUFA3,NDUFA6,NDUFA7,NDUFA8,NDUFA10,NDUFAB1,NDUFB1,NDUFB2,NDUFB3,NDUFB4,NDUFB5,NDUFB6,NDUFB7,NDUFB8,NDUFB9,NDUFB10,NDUFC1,NDUFC2,NDUFS3,NDUFS4,NDUFS5,NDUFS6,NDUFS8,NDUFV2,NDUFV3,NME1,NME2,SDHA,SDHB,SDHD,ATP5MF,ATP5MJ,ATP5PD,ATP5MG,NME7,STOML2,NDUFA13,NDUFB11,NDUFA12,ATP5MK,NDUFA11,UQCC3	54/107
1_Member	GO Biological Processes	GO:0015980	energy derivation by oxidation of organic compounds	-30.2164	-27.2786	226,509,513,514,515,522,539,637,1327,1329,1337,1340,1345,1346,1347,1349,1350,1351,1537,1716,2023,2108,2597,2992,3420,4191,4694,4695,4696,4697,4700,4701,4702,4705,4706,4707,4708,4709,4710,4711,4712,4713,4714,4715,4716,4717,4718,4722,4724,4725,4726,4728,4729,4731,5018,5260,5261,5499,6389,6390,6392,7386,7388,8802,9377,9551,9997,10476,10632,10975,11152,25874,27089,29796,30968,51079,51103,54539,54949,…	ALDOA,ATP5F1C,ATP5F1D,ATP5F1E,ATP5PB,ATP5PF,ATP5PO,BID,COX4I1,COX5B,COX6A1,COX6B1,COX6C,COX7A1,COX7A2,COX7B,COX7C,COX8A,CYC1,DGUOK,ENO1,ETFA,GAPDH,GYG1,IDH3B,MDH2,NDUFA1,NDUFA2,NDUFA3,NDUFA4,NDUFA6,NDUFA7,NDUFA8,NDUFA10,NDUFAB1,NDUFB1,NDUFB2,NDUFB3,NDUFB4,NDUFB5,NDUFB6,NDUFB7,NDUFB8,NDUFB9,NDUFB10,NDUFC1,NDUFC2,NDUFS3,NDUFS4,NDUFS5,NDUFS6,NDUFS8,NDUFV2,NDUFV3,OXA1L,PHKG1,PHKG2,PPP1CA,SDHA,SDHB,SD…	86/273
1_Member	GO Biological Processes	GO:0006091	generation of precursor metabolites and energy	-28.3023	-25.4129	226,509,513,514,515,522,539,637,1327,1329,1337,1340,1345,1346,1347,1349,1350,1351,1537,1716,2023,2108,2230,2597,2992,3420,4191,4694,4695,4696,4697,4700,4701,4702,4705,4706,4707,4708,4709,4710,4711,4712,4713,4714,4715,4716,4717,4718,4722,4724,4725,4726,4728,4729,4731,5018,5260,5261,5499,6389,6390,6392,7386,7388,8802,9377,9551,9997,10063,10476,10632,10975,10998,11152,25874,27089,29796,30968,51079,5…	ALDOA,ATP5F1C,ATP5F1D,ATP5F1E,ATP5PB,ATP5PF,ATP5PO,BID,COX4I1,COX5B,COX6A1,COX6B1,COX6C,COX7A1,COX7A2,COX7B,COX7C,COX8A,CYC1,DGUOK,ENO1,ETFA,FDX1,GAPDH,GYG1,IDH3B,MDH2,NDUFA1,NDUFA2,NDUFA3,NDUFA4,NDUFA6,NDUFA7,NDUFA8,NDUFA10,NDUFAB1,NDUFB1,NDUFB2,NDUFB3,NDUFB4,NDUFB5,NDUFB6,NDUFB7,NDUFB8,NDUFB9,NDUFB10,NDUFC1,NDUFC2,NDUFS3,NDUFS4,NDUFS5,NDUFS6,NDUFS8,NDUFV2,NDUFV3,OXA1L,PHKG1,PHKG2,PPP1CA,SDHA,SD…	91/319
1_Member	GO Biological Processes	GO:0009152	purine ribonucleotide biosynthetic process	-27.2451	-24.3779	226,318,353,509,513,514,515,516,518,522,539,2987,4694,4695,4696,4700,4701,4702,4705,4706,4707,4708,4709,4710,4711,4712,4713,4714,4715,4716,4717,4718,4722,4724,4725,4726,4728,4729,4731,4830,4831,6389,6390,6392,9551,9556,10476,10632,29922,30968,51079,54539,55967,84833,126328,790955	ALDOA,NUDT2,APRT,ATP5F1C,ATP5F1D,ATP5F1E,ATP5PB,ATP5MC1,ATP5MC3,ATP5PF,ATP5PO,GUK1,NDUFA1,NDUFA2,NDUFA3,NDUFA6,NDUFA7,NDUFA8,NDUFA10,NDUFAB1,NDUFB1,NDUFB2,NDUFB3,NDUFB4,NDUFB5,NDUFB6,NDUFB7,NDUFB8,NDUFB9,NDUFB10,NDUFC1,NDUFC2,NDUFS3,NDUFS4,NDUFS5,NDUFS6,NDUFS8,NDUFV2,NDUFV3,NME1,NME2,SDHA,SDHB,SDHD,ATP5MF,ATP5MJ,ATP5PD,ATP5MG,NME7,STOML2,NDUFA13,NDUFB11,NDUFA12,ATP5MK,NDUFA11,UQCC3	56/132
1_Member	GO Biological Processes	GO:1902600	proton transmembrane transport	-26.2041	-23.3581	292,509,513,514,515,516,518,522,533,534,539,1327,1329,1340,1346,1347,1349,1351,1537,4694,4695,4696,4697,4700,4701,4702,4705,4707,4708,4709,4710,4711,4712,4713,4714,4715,4716,4717,4718,4722,4724,4725,4726,4728,4729,4731,7386,7388,9296,9377,9550,9551,10476,10632,29796,55967,155066,440400	SLC25A5,ATP5F1C,ATP5F1D,ATP5F1E,ATP5PB,ATP5MC1,ATP5MC3,ATP5PF,ATP6V0B,ATP6V1G2,ATP5PO,COX4I1,COX5B,COX6B1,COX7A1,COX7A2,COX7B,COX8A,CYC1,NDUFA1,NDUFA2,NDUFA3,NDUFA4,NDUFA6,NDUFA7,NDUFA8,NDUFA10,NDUFB1,NDUFB2,NDUFB3,NDUFB4,NDUFB5,NDUFB6,NDUFB7,NDUFB8,NDUFB9,NDUFB10,NDUFC1,NDUFC2,NDUFS3,NDUFS4,NDUFS5,NDUFS6,NDUFS8,NDUFV2,NDUFV3,UQCRFS1,UQCRH,ATP6V1F,COX5A,ATP6V1G1,ATP5MF,ATP5PD,ATP5MG,UQCR10,NDUFA1…	58/147
1_Member	GO Biological Processes	GO:0009260	ribonucleotide biosynthetic process	-24.5808	-21.755	226,318,353,509,513,514,515,516,518,522,539,2987,4694,4695,4696,4700,4701,4702,4705,4706,4707,4708,4709,4710,4711,4712,4713,4714,4715,4716,4717,4718,4722,4724,4725,4726,4728,4729,4731,4830,4831,6389,6390,6392,9551,9556,10476,10632,29922,30968,51079,54539,55967,84833,126328,790955	ALDOA,NUDT2,APRT,ATP5F1C,ATP5F1D,ATP5F1E,ATP5PB,ATP5MC1,ATP5MC3,ATP5PF,ATP5PO,GUK1,NDUFA1,NDUFA2,NDUFA3,NDUFA6,NDUFA7,NDUFA8,NDUFA10,NDUFAB1,NDUFB1,NDUFB2,NDUFB3,NDUFB4,NDUFB5,NDUFB6,NDUFB7,NDUFB8,NDUFB9,NDUFB10,NDUFC1,NDUFC2,NDUFS3,NDUFS4,NDUFS5,NDUFS6,NDUFS8,NDUFV2,NDUFV3,NME1,NME2,SDHA,SDHB,SDHD,ATP5MF,ATP5MJ,ATP5PD,ATP5MG,NME7,STOML2,NDUFA13,NDUFB11,NDUFA12,ATP5MK,NDUFA11,UQCC3	56/146
1_Member	GO Biological Processes	GO:0006164	purine nucleotide biosynthetic process	-24.1233	-21.3353	226,318,353,509,513,514,515,516,518,522,539,1716,2987,4694,4695,4696,4700,4701,4702,4705,4706,4707,4708,4709,4710,4711,4712,4713,4714,4715,4716,4717,4718,4722,4724,4725,4726,4728,4729,4731,4830,4831,6389,6390,6392,9551,9556,10476,10632,29922,30968,51079,54539,54981,55967,84833,126328,790955	ALDOA,NUDT2,APRT,ATP5F1C,ATP5F1D,ATP5F1E,ATP5PB,ATP5MC1,ATP5MC3,ATP5PF,ATP5PO,DGUOK,GUK1,NDUFA1,NDUFA2,NDUFA3,NDUFA6,NDUFA7,NDUFA8,NDUFA10,NDUFAB1,NDUFB1,NDUFB2,NDUFB3,NDUFB4,NDUFB5,NDUFB6,NDUFB7,NDUFB8,NDUFB9,NDUFB10,NDUFC1,NDUFC2,NDUFS3,NDUFS4,NDUFS5,NDUFS6,NDUFS8,NDUFV2,NDUFV3,NME1,NME2,SDHA,SDHB,SDHD,ATP5MF,ATP5MJ,ATP5PD,ATP5MG,NME7,STOML2,NDUFA13,NDUFB11,NMRK1,NDUFA12,ATP5MK,NDUFA11,UQCC3	58/159
1_Member	GO Biological Processes	GO:0046390	ribose phosphate biosynthetic process	-23.7217	-20.9514	226,318,353,509,513,514,515,516,518,522,539,2987,4694,4695,4696,4700,4701,4702,4705,4706,4707,4708,4709,4710,4711,4712,4713,4714,4715,4716,4717,4718,4722,4724,4725,4726,4728,4729,4731,4830,4831,6389,6390,6392,9551,9556,10476,10632,29922,30968,51079,54539,55967,84833,126328,790955	ALDOA,NUDT2,APRT,ATP5F1C,ATP5F1D,ATP5F1E,ATP5PB,ATP5MC1,ATP5MC3,ATP5PF,ATP5PO,GUK1,NDUFA1,NDUFA2,NDUFA3,NDUFA6,NDUFA7,NDUFA8,NDUFA10,NDUFAB1,NDUFB1,NDUFB2,NDUFB3,NDUFB4,NDUFB5,NDUFB6,NDUFB7,NDUFB8,NDUFB9,NDUFB10,NDUFC1,NDUFC2,NDUFS3,NDUFS4,NDUFS5,NDUFS6,NDUFS8,NDUFV2,NDUFV3,NME1,NME2,SDHA,SDHB,SDHD,ATP5MF,ATP5MJ,ATP5PD,ATP5MG,NME7,STOML2,NDUFA13,NDUFB11,NDUFA12,ATP5MK,NDUFA11,UQCC3	56/151
1_Member	GO Biological Processes	GO:0009144	purine nucleoside triphosphate metabolic process	-23.377	-20.6238	226,318,509,513,514,515,516,518,522,539,572,1716,2023,2597,2987,3704,4694,4695,4696,4700,4701,4702,4705,4706,4707,4708,4709,4710,4711,4712,4713,4714,4715,4716,4717,4718,4722,4724,4725,4726,4728,4729,4731,4830,4831,6389,6390,6392,9551,9556,10476,10632,29922,30968,51079,54539,55967,83440,84833,126328,790955	ALDOA,NUDT2,ATP5F1C,ATP5F1D,ATP5F1E,ATP5PB,ATP5MC1,ATP5MC3,ATP5PF,ATP5PO,BAD,DGUOK,ENO1,GAPDH,GUK1,ITPA,NDUFA1,NDUFA2,NDUFA3,NDUFA6,NDUFA7,NDUFA8,NDUFA10,NDUFAB1,NDUFB1,NDUFB2,NDUFB3,NDUFB4,NDUFB5,NDUFB6,NDUFB7,NDUFB8,NDUFB9,NDUFB10,NDUFC1,NDUFC2,NDUFS3,NDUFS4,NDUFS5,NDUFS6,NDUFS8,NDUFV2,NDUFV3,NME1,NME2,SDHA,SDHB,SDHD,ATP5MF,ATP5MJ,ATP5PD,ATP5MG,NME7,STOML2,NDUFA13,NDUFB11,NDUFA12,ADPGK,ATP5MK,N…	61/180
1_Member	GO Biological Processes	GO:0009165	nucleotide biosynthetic process	-23.0309	-20.2941	226,318,353,509,513,514,515,516,518,522,539,1635,1716,2987,4694,4695,4696,4700,4701,4702,4705,4706,4707,4708,4709,4710,4711,4712,4713,4714,4715,4716,4717,4718,4722,4724,4725,4726,4728,4729,4731,4830,4831,6389,6390,6392,7084,9551,9556,10476,10632,29922,30968,51079,54539,54981,55967,80308,84833,126328,790955,102157402	ALDOA,NUDT2,APRT,ATP5F1C,ATP5F1D,ATP5F1E,ATP5PB,ATP5MC1,ATP5MC3,ATP5PF,ATP5PO,DCTD,DGUOK,GUK1,NDUFA1,NDUFA2,NDUFA3,NDUFA6,NDUFA7,NDUFA8,NDUFA10,NDUFAB1,NDUFB1,NDUFB2,NDUFB3,NDUFB4,NDUFB5,NDUFB6,NDUFB7,NDUFB8,NDUFB9,NDUFB10,NDUFC1,NDUFC2,NDUFS3,NDUFS4,NDUFS5,NDUFS6,NDUFS8,NDUFV2,NDUFV3,NME1,NME2,SDHA,SDHB,SDHD,TK2,ATP5MF,ATP5MJ,ATP5PD,ATP5MG,NME7,STOML2,NDUFA13,NDUFB11,NMRK1,NDUFA12,FLAD1,ATP5MK,N…	62/188
1_Member	GO Biological Processes	GO:0009205	purine ribonucleoside triphosphate metabolic process	-22.7844	-20.0633	226,318,509,513,514,515,516,518,522,539,572,2023,2597,3704,4694,4695,4696,4700,4701,4702,4705,4706,4707,4708,4709,4710,4711,4712,4713,4714,4715,4716,4717,4718,4722,4724,4725,4726,4728,4729,4731,4830,4831,6389,6390,6392,9551,9556,10476,10632,29922,30968,51079,54539,55967,83440,84833,126328,790955	ALDOA,NUDT2,ATP5F1C,ATP5F1D,ATP5F1E,ATP5PB,ATP5MC1,ATP5MC3,ATP5PF,ATP5PO,BAD,ENO1,GAPDH,ITPA,NDUFA1,NDUFA2,NDUFA3,NDUFA6,NDUFA7,NDUFA8,NDUFA10,NDUFAB1,NDUFB1,NDUFB2,NDUFB3,NDUFB4,NDUFB5,NDUFB6,NDUFB7,NDUFB8,NDUFB9,NDUFB10,NDUFC1,NDUFC2,NDUFS3,NDUFS4,NDUFS5,NDUFS6,NDUFS8,NDUFV2,NDUFV3,NME1,NME2,SDHA,SDHB,SDHD,ATP5MF,ATP5MJ,ATP5PD,ATP5MG,NME7,STOML2,NDUFA13,NDUFB11,NDUFA12,ADPGK,ATP5MK,NDUFA11,UQCC3	59/173
1_Member	GO Biological Processes	GO:0009141	nucleoside triphosphate metabolic process	-22.7128	-20.0069	226,318,509,513,514,515,516,518,522,539,572,1716,2023,2597,2987,3704,4694,4695,4696,4700,4701,4702,4705,4706,4707,4708,4709,4710,4711,4712,4713,4714,4715,4716,4717,4718,4722,4724,4725,4726,4728,4729,4731,4830,4831,6389,6390,6392,9551,9556,10476,10632,10924,29922,30968,51079,54539,55967,79077,83440,84833,126328,790955	ALDOA,NUDT2,ATP5F1C,ATP5F1D,ATP5F1E,ATP5PB,ATP5MC1,ATP5MC3,ATP5PF,ATP5PO,BAD,DGUOK,ENO1,GAPDH,GUK1,ITPA,NDUFA1,NDUFA2,NDUFA3,NDUFA6,NDUFA7,NDUFA8,NDUFA10,NDUFAB1,NDUFB1,NDUFB2,NDUFB3,NDUFB4,NDUFB5,NDUFB6,NDUFB7,NDUFB8,NDUFB9,NDUFB10,NDUFC1,NDUFC2,NDUFS3,NDUFS4,NDUFS5,NDUFS6,NDUFS8,NDUFV2,NDUFV3,NME1,NME2,SDHA,SDHB,SDHD,ATP5MF,ATP5MJ,ATP5PD,ATP5MG,SMPDL3A,NME7,STOML2,NDUFA13,NDUFB11,NDUFA12,DCTPP1…	63/196
1_Member	GO Biological Processes	GO:0046034	ATP metabolic process	-22.698	-20.0069	226,318,509,513,514,515,516,518,522,539,572,2023,2597,4694,4695,4696,4700,4701,4702,4705,4706,4707,4708,4709,4710,4711,4712,4713,4714,4715,4716,4717,4718,4722,4724,4725,4726,4728,4729,4731,6389,6390,6392,9551,9556,10476,10632,30968,51079,54539,55967,83440,84833,126328,790955	ALDOA,NUDT2,ATP5F1C,ATP5F1D,ATP5F1E,ATP5PB,ATP5MC1,ATP5MC3,ATP5PF,ATP5PO,BAD,ENO1,GAPDH,NDUFA1,NDUFA2,NDUFA3,NDUFA6,NDUFA7,NDUFA8,NDUFA10,NDUFAB1,NDUFB1,NDUFB2,NDUFB3,NDUFB4,NDUFB5,NDUFB6,NDUFB7,NDUFB8,NDUFB9,NDUFB10,NDUFC1,NDUFC2,NDUFS3,NDUFS4,NDUFS5,NDUFS6,NDUFS8,NDUFV2,NDUFV3,SDHA,SDHB,SDHD,ATP5MF,ATP5MJ,ATP5PD,ATP5MG,STOML2,NDUFA13,NDUFB11,NDUFA12,ADPGK,ATP5MK,NDUFA11,UQCC3	55/152
1_Member	GO Biological Processes	GO:0006120	mitochondrial electron transport, NADH to ubiquinone	-21.9471	-19.2702	4694,4695,4696,4697,4700,4701,4702,4705,4706,4707,4708,4709,4710,4711,4712,4713,4714,4715,4716,4717,4718,4722,4724,4725,4726,4728,4729,4731,51103,126328	NDUFA1,NDUFA2,NDUFA3,NDUFA4,NDUFA6,NDUFA7,NDUFA8,NDUFA10,NDUFAB1,NDUFB1,NDUFB2,NDUFB3,NDUFB4,NDUFB5,NDUFB6,NDUFB7,NDUFB8,NDUFB9,NDUFB10,NDUFC1,NDUFC2,NDUFS3,NDUFS4,NDUFS5,NDUFS6,NDUFS8,NDUFV2,NDUFV3,NDUFAF1,NDUFA11	30/46
1_Member	GO Biological Processes	GO:0009199	ribonucleoside triphosphate metabolic process	-21.7818	-19.1187	226,318,509,513,514,515,516,518,522,539,572,2023,2597,3704,4694,4695,4696,4700,4701,4702,4705,4706,4707,4708,4709,4710,4711,4712,4713,4714,4715,4716,4717,4718,4722,4724,4725,4726,4728,4729,4731,4830,4831,6389,6390,6392,9551,9556,10476,10632,29922,30968,51079,54539,55967,83440,84833,126328,790955	ALDOA,NUDT2,ATP5F1C,ATP5F1D,ATP5F1E,ATP5PB,ATP5MC1,ATP5MC3,ATP5PF,ATP5PO,BAD,ENO1,GAPDH,ITPA,NDUFA1,NDUFA2,NDUFA3,NDUFA6,NDUFA7,NDUFA8,NDUFA10,NDUFAB1,NDUFB1,NDUFB2,NDUFB3,NDUFB4,NDUFB5,NDUFB6,NDUFB7,NDUFB8,NDUFB9,NDUFB10,NDUFC1,NDUFC2,NDUFS3,NDUFS4,NDUFS5,NDUFS6,NDUFS8,NDUFV2,NDUFV3,NME1,NME2,SDHA,SDHB,SDHD,ATP5MF,ATP5MJ,ATP5PD,ATP5MG,NME7,STOML2,NDUFA13,NDUFB11,NDUFA12,ADPGK,ATP5MK,NDUFA11,UQCC3	59/180
1_Member	GO Biological Processes	GO:0072522	purine-containing compound biosynthetic process	-17.7497	-15.1129	226,318,353,509,513,514,515,516,518,522,539,1716,2987,4694,4695,4696,4700,4701,4702,4705,4706,4707,4708,4709,4710,4711,4712,4713,4714,4715,4716,4717,4718,4722,4724,4725,4726,4728,4729,4731,4830,4831,6389,6390,6392,9551,9556,10476,10632,25874,29922,30968,51079,54539,54981,55967,84833,126328,790955	ALDOA,NUDT2,APRT,ATP5F1C,ATP5F1D,ATP5F1E,ATP5PB,ATP5MC1,ATP5MC3,ATP5PF,ATP5PO,DGUOK,GUK1,NDUFA1,NDUFA2,NDUFA3,NDUFA6,NDUFA7,NDUFA8,NDUFA10,NDUFAB1,NDUFB1,NDUFB2,NDUFB3,NDUFB4,NDUFB5,NDUFB6,NDUFB7,NDUFB8,NDUFB9,NDUFB10,NDUFC1,NDUFC2,NDUFS3,NDUFS4,NDUFS5,NDUFS6,NDUFS8,NDUFV2,NDUFV3,NME1,NME2,SDHA,SDHB,SDHD,ATP5MF,ATP5MJ,ATP5PD,ATP5MG,MPC2,NME7,STOML2,NDUFA13,NDUFB11,NMRK1,NDUFA12,ATP5MK,NDUFA11,UQC…	59/213
1_Member	GO Biological Processes	GO:0009150	purine ribonucleotide metabolic process	-17.686	-15.0618	226,318,353,509,513,514,515,516,518,522,539,572,2023,2597,2987,3094,3704,4694,4695,4696,4700,4701,4702,4705,4706,4707,4708,4709,4710,4711,4712,4713,4714,4715,4716,4717,4718,4722,4724,4725,4726,4728,4729,4731,4830,4831,6389,6390,6392,9551,9556,10476,10632,29922,30968,51079,51292,54539,55967,79873,83440,84833,126328,790955	ALDOA,NUDT2,APRT,ATP5F1C,ATP5F1D,ATP5F1E,ATP5PB,ATP5MC1,ATP5MC3,ATP5PF,ATP5PO,BAD,ENO1,GAPDH,GUK1,HINT1,ITPA,NDUFA1,NDUFA2,NDUFA3,NDUFA6,NDUFA7,NDUFA8,NDUFA10,NDUFAB1,NDUFB1,NDUFB2,NDUFB3,NDUFB4,NDUFB5,NDUFB6,NDUFB7,NDUFB8,NDUFB9,NDUFB10,NDUFC1,NDUFC2,NDUFS3,NDUFS4,NDUFS5,NDUFS6,NDUFS8,NDUFV2,NDUFV3,NME1,NME2,SDHA,SDHB,SDHD,ATP5MF,ATP5MJ,ATP5PD,ATP5MG,NME7,STOML2,NDUFA13,GMPR2,NDUFB11,NDUFA12,NUD…	64/246
1_Member	GO Biological Processes	GO:1901293	nucleoside phosphate biosynthetic process	-16.7218	-14.1099	226,318,353,509,513,514,515,516,518,522,539,1635,1716,2987,4694,4695,4696,4700,4701,4702,4705,4706,4707,4708,4709,4710,4711,4712,4713,4714,4715,4716,4717,4718,4722,4724,4725,4726,4728,4729,4731,4830,4831,5372,6389,6390,6392,7084,9551,9556,10476,10632,25874,29922,30968,51079,54187,54539,54981,55967,80308,84833,126328,790955,102157402	ALDOA,NUDT2,APRT,ATP5F1C,ATP5F1D,ATP5F1E,ATP5PB,ATP5MC1,ATP5MC3,ATP5PF,ATP5PO,DCTD,DGUOK,GUK1,NDUFA1,NDUFA2,NDUFA3,NDUFA6,NDUFA7,NDUFA8,NDUFA10,NDUFAB1,NDUFB1,NDUFB2,NDUFB3,NDUFB4,NDUFB5,NDUFB6,NDUFB7,NDUFB8,NDUFB9,NDUFB10,NDUFC1,NDUFC2,NDUFS3,NDUFS4,NDUFS5,NDUFS6,NDUFS8,NDUFV2,NDUFV3,NME1,NME2,PMM1,SDHA,SDHB,SDHD,TK2,ATP5MF,ATP5MJ,ATP5PD,ATP5MG,MPC2,NME7,STOML2,NDUFA13,NANS,NDUFB11,NMRK1,NDUFA12…	65/263
1_Member	GO Biological Processes	GO:0019693	ribose phosphate metabolic process	-16.104	-13.513	226,318,353,509,513,514,515,516,518,522,539,572,2023,2597,2987,3094,3704,4694,4695,4696,4700,4701,4702,4705,4706,4707,4708,4709,4710,4711,4712,4713,4714,4715,4716,4717,4718,4722,4724,4725,4726,4728,4729,4731,4830,4831,6389,6390,6392,9551,9556,10476,10632,29922,30968,51079,51292,54539,55967,79873,83440,84833,126328,256281,790955	ALDOA,NUDT2,APRT,ATP5F1C,ATP5F1D,ATP5F1E,ATP5PB,ATP5MC1,ATP5MC3,ATP5PF,ATP5PO,BAD,ENO1,GAPDH,GUK1,HINT1,ITPA,NDUFA1,NDUFA2,NDUFA3,NDUFA6,NDUFA7,NDUFA8,NDUFA10,NDUFAB1,NDUFB1,NDUFB2,NDUFB3,NDUFB4,NDUFB5,NDUFB6,NDUFB7,NDUFB8,NDUFB9,NDUFB10,NDUFC1,NDUFC2,NDUFS3,NDUFS4,NDUFS5,NDUFS6,NDUFS8,NDUFV2,NDUFV3,NME1,NME2,SDHA,SDHB,SDHD,ATP5MF,ATP5MJ,ATP5PD,ATP5MG,NME7,STOML2,NDUFA13,GMPR2,NDUFB11,NDUFA12,NUD…	65/270
1_Member	GO Biological Processes	GO:0009117	nucleotide metabolic process	-16.1014	-13.513	226,318,353,509,513,514,515,516,518,522,539,572,1635,1716,2023,2597,2987,3094,3704,4191,4694,4695,4696,4700,4701,4702,4705,4706,4707,4708,4709,4710,4711,4712,4713,4714,4715,4716,4717,4718,4722,4724,4725,4726,4728,4729,4731,4830,4831,4913,6389,6390,6392,7084,9551,9556,10476,10591,10632,11315,23583,25996,29922,30968,51079,51292,54539,54981,55967,79077,79873,80308,83440,84833,126328,128240,790955,10…	ALDOA,NUDT2,APRT,ATP5F1C,ATP5F1D,ATP5F1E,ATP5PB,ATP5MC1,ATP5MC3,ATP5PF,ATP5PO,BAD,DCTD,DGUOK,ENO1,GAPDH,GUK1,HINT1,ITPA,MDH2,NDUFA1,NDUFA2,NDUFA3,NDUFA6,NDUFA7,NDUFA8,NDUFA10,NDUFAB1,NDUFB1,NDUFB2,NDUFB3,NDUFB4,NDUFB5,NDUFB6,NDUFB7,NDUFB8,NDUFB9,NDUFB10,NDUFC1,NDUFC2,NDUFS3,NDUFS4,NDUFS5,NDUFS6,NDUFS8,NDUFV2,NDUFV3,NME1,NME2,NTHL1,SDHA,SDHB,SDHD,TK2,ATP5MF,ATP5MJ,ATP5PD,DNPH1,ATP5MG,PARK7,SMUG1,R…	78/364
1_Member	GO Biological Processes	GO:0009259	ribonucleotide metabolic process	-16.0232	-13.446	226,318,353,509,513,514,515,516,518,522,539,572,2023,2597,2987,3094,3704,4694,4695,4696,4700,4701,4702,4705,4706,4707,4708,4709,4710,4711,4712,4713,4714,4715,4716,4717,4718,4722,4724,4725,4726,4728,4729,4731,4830,4831,6389,6390,6392,9551,9556,10476,10632,29922,30968,51079,51292,54539,55967,79873,83440,84833,126328,790955	ALDOA,NUDT2,APRT,ATP5F1C,ATP5F1D,ATP5F1E,ATP5PB,ATP5MC1,ATP5MC3,ATP5PF,ATP5PO,BAD,ENO1,GAPDH,GUK1,HINT1,ITPA,NDUFA1,NDUFA2,NDUFA3,NDUFA6,NDUFA7,NDUFA8,NDUFA10,NDUFAB1,NDUFB1,NDUFB2,NDUFB3,NDUFB4,NDUFB5,NDUFB6,NDUFB7,NDUFB8,NDUFB9,NDUFB10,NDUFC1,NDUFC2,NDUFS3,NDUFS4,NDUFS5,NDUFS6,NDUFS8,NDUFV2,NDUFV3,NME1,NME2,SDHA,SDHB,SDHD,ATP5MF,ATP5MJ,ATP5PD,ATP5MG,NME7,STOML2,NDUFA13,GMPR2,NDUFB11,NDUFA12,NUD…	64/264
1_Member	GO Biological Processes	GO:0006163	purine nucleotide metabolic process	-14.3975	-11.842	226,318,353,509,513,514,515,516,518,522,539,572,1716,2023,2597,2987,3094,3704,4191,4694,4695,4696,4700,4701,4702,4705,4706,4707,4708,4709,4710,4711,4712,4713,4714,4715,4716,4717,4718,4722,4724,4725,4726,4728,4729,4731,4830,4831,6389,6390,6392,9551,9556,10476,10591,10632,29922,30968,51079,51292,54539,54981,55967,79873,83440,84833,126328,790955	ALDOA,NUDT2,APRT,ATP5F1C,ATP5F1D,ATP5F1E,ATP5PB,ATP5MC1,ATP5MC3,ATP5PF,ATP5PO,BAD,DGUOK,ENO1,GAPDH,GUK1,HINT1,ITPA,MDH2,NDUFA1,NDUFA2,NDUFA3,NDUFA6,NDUFA7,NDUFA8,NDUFA10,NDUFAB1,NDUFB1,NDUFB2,NDUFB3,NDUFB4,NDUFB5,NDUFB6,NDUFB7,NDUFB8,NDUFB9,NDUFB10,NDUFC1,NDUFC2,NDUFS3,NDUFS4,NDUFS5,NDUFS6,NDUFS8,NDUFV2,NDUFV3,NME1,NME2,SDHA,SDHB,SDHD,ATP5MF,ATP5MJ,ATP5PD,DNPH1,ATP5MG,NME7,STOML2,NDUFA13,GMPR2,ND…	68/313
1_Member	GO Biological Processes	GO:0006753	nucleoside phosphate metabolic process	-13.3309	-10.7859	226,318,353,509,513,514,515,516,518,522,539,572,1635,1716,2023,2592,2597,2987,3094,3704,4191,4694,4695,4696,4700,4701,4702,4705,4706,4707,4708,4709,4710,4711,4712,4713,4714,4715,4716,4717,4718,4722,4724,4725,4726,4728,4729,4731,4830,4831,4913,5372,6389,6390,6392,7084,8802,9551,9556,10005,10476,10591,10632,10924,11315,23583,25874,25996,29922,30968,51020,51079,51292,54187,54539,54981,54995,55967,79…	ALDOA,NUDT2,APRT,ATP5F1C,ATP5F1D,ATP5F1E,ATP5PB,ATP5MC1,ATP5MC3,ATP5PF,ATP5PO,BAD,DCTD,DGUOK,ENO1,GALT,GAPDH,GUK1,HINT1,ITPA,MDH2,NDUFA1,NDUFA2,NDUFA3,NDUFA6,NDUFA7,NDUFA8,NDUFA10,NDUFAB1,NDUFB1,NDUFB2,NDUFB3,NDUFB4,NDUFB5,NDUFB6,NDUFB7,NDUFB8,NDUFB9,NDUFB10,NDUFC1,NDUFC2,NDUFS3,NDUFS4,NDUFS5,NDUFS6,NDUFS8,NDUFV2,NDUFV3,NME1,NME2,NTHL1,PMM1,SDHA,SDHB,SDHD,TK2,SUCLG1,ATP5MF,ATP5MJ,ACOT8,ATP5PD,DNP…	88/488
1_Member	GO Biological Processes	GO:0055086	nucleobase-containing small molecule metabolic process	-13.2108	-10.676	226,318,353,509,513,514,515,516,518,522,539,572,1635,1716,2023,2079,2592,2597,2745,2987,3094,3704,4191,4694,4695,4696,4700,4701,4702,4705,4706,4707,4708,4709,4710,4711,4712,4713,4714,4715,4716,4717,4718,4722,4724,4725,4726,4728,4729,4731,4830,4831,4913,5372,6389,6390,6392,7084,8802,9551,9556,10005,10476,10591,10632,10924,11315,23583,25874,25996,29922,30968,51020,51079,51292,54187,54539,54981,5499…	ALDOA,NUDT2,APRT,ATP5F1C,ATP5F1D,ATP5F1E,ATP5PB,ATP5MC1,ATP5MC3,ATP5PF,ATP5PO,BAD,DCTD,DGUOK,ENO1,ERH,GALT,GAPDH,GLRX,GUK1,HINT1,ITPA,MDH2,NDUFA1,NDUFA2,NDUFA3,NDUFA6,NDUFA7,NDUFA8,NDUFA10,NDUFAB1,NDUFB1,NDUFB2,NDUFB3,NDUFB4,NDUFB5,NDUFB6,NDUFB7,NDUFB8,NDUFB9,NDUFB10,NDUFC1,NDUFC2,NDUFS3,NDUFS4,NDUFS5,NDUFS6,NDUFS8,NDUFV2,NDUFV3,NME1,NME2,NTHL1,PMM1,SDHA,SDHB,SDHD,TK2,SUCLG1,ATP5MF,ATP5MJ,ACOT8,A…	90/507
1_Member	GO Biological Processes	GO:0072521	purine-containing compound metabolic process	-10.3645	-7.87747	226,318,353,509,513,514,515,516,518,522,539,572,1716,2023,2597,2987,3094,3704,4191,4694,4695,4696,4700,4701,4702,4705,4706,4707,4708,4709,4710,4711,4712,4713,4714,4715,4716,4717,4718,4722,4724,4725,4726,4728,4729,4731,4830,4831,6389,6390,6392,8802,9551,9556,10005,10476,10591,10632,25874,29922,30968,51079,51292,54539,54981,54995,55967,79873,83440,84833,126328,790955	ALDOA,NUDT2,APRT,ATP5F1C,ATP5F1D,ATP5F1E,ATP5PB,ATP5MC1,ATP5MC3,ATP5PF,ATP5PO,BAD,DGUOK,ENO1,GAPDH,GUK1,HINT1,ITPA,MDH2,NDUFA1,NDUFA2,NDUFA3,NDUFA6,NDUFA7,NDUFA8,NDUFA10,NDUFAB1,NDUFB1,NDUFB2,NDUFB3,NDUFB4,NDUFB5,NDUFB6,NDUFB7,NDUFB8,NDUFB9,NDUFB10,NDUFC1,NDUFC2,NDUFS3,NDUFS4,NDUFS5,NDUFS6,NDUFS8,NDUFV2,NDUFV3,NME1,NME2,SDHA,SDHB,SDHD,SUCLG1,ATP5MF,ATP5MJ,ACOT8,ATP5PD,DNPH1,ATP5MG,MPC2,NME7,STOML…	72/411
1_Member	GO Biological Processes	GO:0090407	organophosphate biosynthetic process	-8.4247	-5.97247	226,318,353,509,513,514,515,516,518,522,539,1635,1716,2224,2987,4694,4695,4696,4700,4701,4702,4705,4706,4707,4708,4709,4710,4711,4712,4713,4714,4715,4716,4717,4718,4722,4724,4725,4726,4728,4729,4731,4830,4831,5283,5372,6389,6390,6392,7084,8443,8818,9487,9551,9556,9616,10423,10476,10524,10632,25874,27440,29922,30968,51079,51447,54187,54539,54981,55967,65258,80308,84833,114971,126328,790955,1021574…	ALDOA,NUDT2,APRT,ATP5F1C,ATP5F1D,ATP5F1E,ATP5PB,ATP5MC1,ATP5MC3,ATP5PF,ATP5PO,DCTD,DGUOK,FDPS,GUK1,NDUFA1,NDUFA2,NDUFA3,NDUFA6,NDUFA7,NDUFA8,NDUFA10,NDUFAB1,NDUFB1,NDUFB2,NDUFB3,NDUFB4,NDUFB5,NDUFB6,NDUFB7,NDUFB8,NDUFB9,NDUFB10,NDUFC1,NDUFC2,NDUFS3,NDUFS4,NDUFS5,NDUFS6,NDUFS8,NDUFV2,NDUFV3,NME1,NME2,PIGH,PMM1,SDHA,SDHB,SDHD,TK2,GNPAT,DPM2,PIGL,ATP5MF,ATP5MJ,RNF7,CDIPT,ATP5PD,KAT5,ATP5MG,MPC2,HDHD…	77/498
1_Member	GO Biological Processes	GO:1901137	carbohydrate derivative biosynthetic process	-7.77681	-5.34097	226,318,353,509,513,514,515,516,518,522,539,1635,1650,1716,2987,4694,4695,4696,4700,4701,4702,4705,4706,4707,4708,4709,4710,4711,4712,4713,4714,4715,4716,4717,4718,4722,4724,4725,4726,4728,4729,4731,4830,4831,5283,5372,6389,6390,6392,7084,8818,9487,9551,9556,10476,10591,10632,26229,26290,29922,30968,51079,54187,54344,54539,55967,65258,84833,84892,126328,256281,790955	ALDOA,NUDT2,APRT,ATP5F1C,ATP5F1D,ATP5F1E,ATP5PB,ATP5MC1,ATP5MC3,ATP5PF,ATP5PO,DCTD,DDOST,DGUOK,GUK1,NDUFA1,NDUFA2,NDUFA3,NDUFA6,NDUFA7,NDUFA8,NDUFA10,NDUFAB1,NDUFB1,NDUFB2,NDUFB3,NDUFB4,NDUFB5,NDUFB6,NDUFB7,NDUFB8,NDUFB9,NDUFB10,NDUFC1,NDUFC2,NDUFS3,NDUFS4,NDUFS5,NDUFS6,NDUFS8,NDUFV2,NDUFV3,NME1,NME2,PIGH,PMM1,SDHA,SDHB,SDHD,TK2,DPM2,PIGL,ATP5MF,ATP5MJ,ATP5PD,DNPH1,ATP5MG,B3GAT3,GALNT8,NME7,STOML…	72/469
1_Member	GO Biological Processes	GO:0098662	inorganic cation transmembrane transport	-4.39487	-2.0779	292,509,513,514,515,516,518,522,533,534,539,1327,1329,1340,1346,1347,1349,1351,1537,4694,4695,4696,4697,4700,4701,4702,4705,4707,4708,4709,4710,4711,4712,4713,4714,4715,4716,4717,4718,4722,4724,4725,4726,4728,4729,4731,7386,7388,9127,9296,9311,9377,9550,9551,10476,10632,29796,55967,91252,91689,155066,440400	SLC25A5,ATP5F1C,ATP5F1D,ATP5F1E,ATP5PB,ATP5MC1,ATP5MC3,ATP5PF,ATP6V0B,ATP6V1G2,ATP5PO,COX4I1,COX5B,COX6B1,COX7A1,COX7A2,COX7B,COX8A,CYC1,NDUFA1,NDUFA2,NDUFA3,NDUFA4,NDUFA6,NDUFA7,NDUFA8,NDUFA10,NDUFB1,NDUFB2,NDUFB3,NDUFB4,NDUFB5,NDUFB6,NDUFB7,NDUFB8,NDUFB9,NDUFB10,NDUFC1,NDUFC2,NDUFS3,NDUFS4,NDUFS5,NDUFS6,NDUFS8,NDUFV2,NDUFV3,UQCRFS1,UQCRH,P2RX6,ATP6V1F,ASIC3,COX5A,ATP6V1G1,ATP5MF,ATP5PD,ATP5MG,U…	62/476
1_Member	GO Biological Processes	GO:0098655	monoatomic cation transmembrane transport	-4.23325	-1.92834	292,509,513,514,515,516,518,522,533,534,539,1327,1329,1340,1346,1347,1349,1351,1537,4694,4695,4696,4697,4700,4701,4702,4705,4707,4708,4709,4710,4711,4712,4713,4714,4715,4716,4717,4718,4722,4724,4725,4726,4728,4729,4731,7386,7388,9127,9296,9311,9377,9550,9551,10476,10632,29796,55967,91252,91689,155066,440400,441168	SLC25A5,ATP5F1C,ATP5F1D,ATP5F1E,ATP5PB,ATP5MC1,ATP5MC3,ATP5PF,ATP6V0B,ATP6V1G2,ATP5PO,COX4I1,COX5B,COX6B1,COX7A1,COX7A2,COX7B,COX8A,CYC1,NDUFA1,NDUFA2,NDUFA3,NDUFA4,NDUFA6,NDUFA7,NDUFA8,NDUFA10,NDUFB1,NDUFB2,NDUFB3,NDUFB4,NDUFB5,NDUFB6,NDUFB7,NDUFB8,NDUFB9,NDUFB10,NDUFC1,NDUFC2,NDUFS3,NDUFS4,NDUFS5,NDUFS6,NDUFS8,NDUFV2,NDUFV3,UQCRFS1,UQCRH,P2RX6,ATP6V1F,ASIC3,COX5A,ATP6V1G1,ATP5MF,ATP5PD,ATP5MG,U…	63/492
1_Member	GO Biological Processes	GO:0098660	inorganic ion transmembrane transport	-3.18322	-0.974026	292,509,513,514,515,516,518,522,533,534,539,1327,1329,1340,1346,1347,1349,1351,1537,4694,4695,4696,4697,4700,4701,4702,4705,4707,4708,4709,4710,4711,4712,4713,4714,4715,4716,4717,4718,4722,4724,4725,4726,4728,4729,4731,7386,7388,9127,9296,9311,9377,9550,9551,10476,10632,29796,55967,91252,91689,155066,440400	SLC25A5,ATP5F1C,ATP5F1D,ATP5F1E,ATP5PB,ATP5MC1,ATP5MC3,ATP5PF,ATP6V0B,ATP6V1G2,ATP5PO,COX4I1,COX5B,COX6B1,COX7A1,COX7A2,COX7B,COX8A,CYC1,NDUFA1,NDUFA2,NDUFA3,NDUFA4,NDUFA6,NDUFA7,NDUFA8,NDUFA10,NDUFB1,NDUFB2,NDUFB3,NDUFB4,NDUFB5,NDUFB6,NDUFB7,NDUFB8,NDUFB9,NDUFB10,NDUFC1,NDUFC2,NDUFS3,NDUFS4,NDUFS5,NDUFS6,NDUFS8,NDUFV2,NDUFV3,UQCRFS1,UQCRH,P2RX6,ATP6V1F,ASIC3,COX5A,ATP6V1G1,ATP5MF,ATP5PD,ATP5MG,U…	62/526
2_Summary	GO Biological Processes	GO:0032543	mitochondrial translation	-34.1506	-31.0963	740,3396,5018,6150,6182,6183,9553,10102,26589,28957,28998,29074,29088,29093,51023,51069,51116,51264,51373,51649,51650,54148,54460,54948,54998,55052,55168,56945,57129,63875,64432,64928,64949,64951,64960,64963,64965,64968,64975,64976,64978,64979,64981,64983,65003,65993,78988,84311,90480,116540,116541,118487,122704,124995,128308,219402,219927,51654,80298,81892,84881,1725,3692,5936,6301,7965,8663,889…	MRPL49,MRPL58,OXA1L,MRPL23,MRPL12,MRPS12,MRPL33,TSFM,MRPL46,MRPS28,MRPL13,MRPL18,MRPL15,MRPL22,MRPS18C,MRPL2,MRPS2,MRPL27,MRPS17,MRPS23,MRPS33,MRPL39,MRPS21,MRPL16,AURKAIP1,MRPL20,MRPS18A,MRPS22,MRPL47,MRPL17,MRPS25,MRPL14,MRPS26,MRPS24,MRPS15,MRPS11,MRPS9,MRPS6,MRPL41,MRPL40,MRPL38,MRPL36,MRPL34,MRPL32,MRPL11,MRPS34,MRPL57,MRPL45,GADD45GIP1,MRPL53,MRPL54,CHCHD1,MRPL52,MRPL10,MRPL55,MTIF3,MRPL21,…	86/-
2_Member	GO Biological Processes	GO:0032543	mitochondrial translation	-34.1506	-31.0963	740,3396,5018,6150,6182,6183,9553,10102,26589,28957,28998,29074,29088,29093,51023,51069,51116,51264,51373,51649,51650,54148,54460,54948,54998,55052,55168,56945,57129,63875,64432,64928,64949,64951,64960,64963,64965,64968,64975,64976,64978,64979,64981,64983,65003,65993,78988,84311,90480,116540,116541,118487,122704,124995,128308,219402,219927	MRPL49,MRPL58,OXA1L,MRPL23,MRPL12,MRPS12,MRPL33,TSFM,MRPL46,MRPS28,MRPL13,MRPL18,MRPL15,MRPL22,MRPS18C,MRPL2,MRPS2,MRPL27,MRPS17,MRPS23,MRPS33,MRPL39,MRPS21,MRPL16,AURKAIP1,MRPL20,MRPS18A,MRPS22,MRPL47,MRPL17,MRPS25,MRPL14,MRPS26,MRPS24,MRPS15,MRPS11,MRPS9,MRPS6,MRPL41,MRPL40,MRPL38,MRPL36,MRPL34,MRPL32,MRPL11,MRPS34,MRPL57,MRPL45,GADD45GIP1,MRPL53,MRPL54,CHCHD1,MRPL52,MRPL10,MRPL55,MTIF3,MRPL21	57/108
2_Member	GO Biological Processes	GO:0140053	mitochondrial gene expression	-29.6036	-26.6907	740,3396,5018,6150,6182,6183,9553,10102,26589,28957,28998,29074,29088,29093,51023,51069,51116,51264,51373,51649,51650,51654,54148,54460,54948,54998,55052,55168,56945,57129,63875,64432,64928,64949,64951,64960,64963,64965,64968,64975,64976,64978,64979,64981,64983,65003,65993,78988,80298,81892,84311,84881,90480,116540,116541,118487,122704,124995,128308,219402,219927	MRPL49,MRPL58,OXA1L,MRPL23,MRPL12,MRPS12,MRPL33,TSFM,MRPL46,MRPS28,MRPL13,MRPL18,MRPL15,MRPL22,MRPS18C,MRPL2,MRPS2,MRPL27,MRPS17,MRPS23,MRPS33,CDK5RAP1,MRPL39,MRPS21,MRPL16,AURKAIP1,MRPL20,MRPS18A,MRPS22,MRPL47,MRPL17,MRPS25,MRPL14,MRPS26,MRPS24,MRPS15,MRPS11,MRPS9,MRPS6,MRPL41,MRPL40,MRPL38,MRPL36,MRPL34,MRPL32,MRPL11,MRPS34,MRPL57,MTERF2,SLIRP,MRPL45,RPUSD4,GADD45GIP1,MRPL53,MRPL54,CHCHD1,MRPL5…	61/144
2_Member	GO Biological Processes	GO:0006412	translation	-14.5556	-11.9894	740,1725,3396,3692,5018,5936,6150,6182,6183,6301,7965,8663,8892,8893,9521,9553,10102,10289,10641,10987,23352,26589,27335,28957,28998,29074,29088,29093,51023,51069,51116,51121,51250,51264,51373,51649,51650,54148,54460,54859,54948,54998,55052,55152,55168,56945,57129,63875,64320,64432,64928,64949,64951,64960,64963,64965,64968,64975,64976,64978,64979,64981,64983,65003,65992,65993,78988,84285,84311,90…	MRPL49,DHPS,MRPL58,EIF6,OXA1L,RBM4,MRPL23,MRPL12,MRPS12,SARS1,AIMP2,EIF3C,EIF2B2,EIF2B5,EEF1E1,MRPL33,TSFM,EIF1B,NPRL2,COPS5,UBR4,MRPL46,EIF3K,MRPS28,MRPL13,MRPL18,MRPL15,MRPL22,MRPS18C,MRPL2,MRPS2,RPL26L1,MTRES1,MRPL27,MRPS17,MRPS23,MRPS33,MRPL39,MRPS21,ELP6,MRPL16,AURKAIP1,MRPL20,DALRD3,MRPS18A,MRPS22,MRPL47,MRPL17,RNF25,MRPS25,MRPL14,MRPS26,MRPS24,MRPS15,MRPS11,MRPS9,MRPS6,MRPL41,MRPL40,MRPL38…	82/418
3_Summary	GO Biological Processes	GO:0033108	mitochondrial respiratory chain complex assembly	-24.5355	-21.729	513,617,1346,4700,4718,4722,4724,4725,4726,4728,5018,7386,9997,10063,25880,28958,51079,51103,51204,51241,51295,54949,55744,55863,55969,57001,79064,83943,84233,84300,84334,84987,90871,91942,116228,132299,137682,192286,283951,388753,440957,493753,729515,790955,100131801,100303755,292,572,637,2021,4358,4580,6742,7417,8192,8834,10572,10899,11315,11331,25813,26515,26517,26519,26520,26521,27429,30968,5…	ATP5F1D,BCS1L,COX7A1,NDUFA6,NDUFC2,NDUFS3,NDUFS4,NDUFS5,NDUFS6,NDUFS8,OXA1L,UQCRFS1,SCO2,COX17,TMEM186,COA3,NDUFA13,NDUFAF1,TACO1,COX16,ECSIT,SDHAF2,COA1,TMEM126B,RAB5IF,SDHAF3,TMEM223,IMMP2L,TMEM126A,UQCC2,COA8,COX14,DMAC1,NDUFAF2,COX20,OCIAD2,NDUFAF6,HIGD2A,UQCC4,COA6,UQCC5,COA5,TMEM242,UQCC3,PET100,PET117,SLC25A5,BAD,BID,ENDOG,MPV17,MTX1,SSBP1,VDAC2,CLPP,TMEM11,SIVA1,JTB,PARK7,PHB2,SAMM50,TIMM…	81/-
3_Member	GO Biological Processes	GO:0033108	mitochondrial respiratory chain complex assembly	-24.5355	-21.729	513,617,1346,4700,4718,4722,4724,4725,4726,4728,5018,7386,9997,10063,25880,28958,51079,51103,51204,51241,51295,54949,55744,55863,55969,57001,79064,83943,84233,84300,84334,84987,90871,91942,116228,132299,137682,192286,283951,388753,440957,493753,729515,790955,100131801,100303755	ATP5F1D,BCS1L,COX7A1,NDUFA6,NDUFC2,NDUFS3,NDUFS4,NDUFS5,NDUFS6,NDUFS8,OXA1L,UQCRFS1,SCO2,COX17,TMEM186,COA3,NDUFA13,NDUFAF1,TACO1,COX16,ECSIT,SDHAF2,COA1,TMEM126B,RAB5IF,SDHAF3,TMEM223,IMMP2L,TMEM126A,UQCC2,COA8,COX14,DMAC1,NDUFAF2,COX20,OCIAD2,NDUFAF6,HIGD2A,UQCC4,COA6,UQCC5,COA5,TMEM242,UQCC3,PET100,PET117	46/99
3_Member	GO Biological Processes	GO:0007005	mitochondrion organization	-19.3481	-16.6984	292,513,572,617,637,1346,2021,4358,4580,4700,4718,4722,4724,4725,4726,4728,5018,6742,7386,7417,8192,8834,9997,10063,10572,10899,11315,11331,25813,25880,26515,26517,26519,26520,26521,27429,28958,30968,51079,51103,51142,51204,51241,51295,54927,54949,55486,55744,55863,55969,57001,79017,79064,79135,81892,83943,84233,84300,84303,84334,84987,90529,90871,91942,93974,116228,125988,132299,137682,192286,28…	SLC25A5,ATP5F1D,BAD,BCS1L,BID,COX7A1,ENDOG,MPV17,MTX1,NDUFA6,NDUFC2,NDUFS3,NDUFS4,NDUFS5,NDUFS6,NDUFS8,OXA1L,SSBP1,UQCRFS1,VDAC2,CLPP,TMEM11,SCO2,COX17,SIVA1,JTB,PARK7,PHB2,SAMM50,TMEM186,TIMM10B,TIMM13,TIMM10,TIMM9,TIMM8B,HTRA2,COA3,STOML2,NDUFA13,NDUFAF1,CHCHD2,TACO1,COX16,ECSIT,CHCHD3,SDHAF2,PARL,COA1,TMEM126B,RAB5IF,SDHAF3,GGCT,TMEM223,APOO,SLIRP,IMMP2L,TMEM126A,UQCC2,CHCHD6,COA8,COX14,STPG1,…	81/344
3_Member	GO Biological Processes	GO:0010257	NADH dehydrogenase complex assembly	-10.6899	-8.19378	617,4700,4718,4722,4724,4725,4726,4728,5018,25880,51079,51103,51295,55744,55863,84233,90871,91942,137682	BCS1L,NDUFA6,NDUFC2,NDUFS3,NDUFS4,NDUFS5,NDUFS6,NDUFS8,OXA1L,TMEM186,NDUFA13,NDUFAF1,ECSIT,COA1,TMEM126B,TMEM126A,DMAC1,NDUFAF2,NDUFAF6	19/40
3_Member	GO Biological Processes	GO:0032981	mitochondrial respiratory chain complex I assembly	-10.6899	-8.19378	617,4700,4718,4722,4724,4725,4726,4728,5018,25880,51079,51103,51295,55744,55863,84233,90871,91942,137682	BCS1L,NDUFA6,NDUFC2,NDUFS3,NDUFS4,NDUFS5,NDUFS6,NDUFS8,OXA1L,TMEM186,NDUFA13,NDUFAF1,ECSIT,COA1,TMEM126B,TMEM126A,DMAC1,NDUFAF2,NDUFAF6	19/40
4_Summary	GO Biological Processes	GO:0017004	cytochrome complex assembly	-11.5638	-9.03907	617,7386,9997,10063,28958,51204,51241,55744,79064,84300,84334,84987,116228,132299,283951,388753,440957,493753,790955,100131801,100303755	BCS1L,UQCRFS1,SCO2,COX17,COA3,TACO1,COX16,COA1,TMEM223,UQCC2,COA8,COX14,COX20,OCIAD2,UQCC4,COA6,UQCC5,COA5,UQCC3,PET100,PET117	21/-
4_Member	GO Biological Processes	GO:0017004	cytochrome complex assembly	-11.5638	-9.03907	617,7386,9997,10063,28958,51204,51241,55744,79064,84300,84334,84987,116228,132299,283951,388753,440957,493753,790955,100131801,100303755	BCS1L,UQCRFS1,SCO2,COX17,COA3,TACO1,COX16,COA1,TMEM223,UQCC2,COA8,COX14,COX20,OCIAD2,UQCC4,COA6,UQCC5,COA5,UQCC3,PET100,PET117	21/45
4_Member	GO Biological Processes	GO:0033617	mitochondrial cytochrome c oxidase assembly	-11.0184	-8.5034	617,9997,10063,28958,51204,51241,55744,79064,84334,84987,116228,388753,440957,493753,100131801,100303755	BCS1L,SCO2,COX17,COA3,TACO1,COX16,COA1,TMEM223,COA8,COX14,COX20,COA6,UQCC5,COA5,PET100,PET117	16/27
4_Member	GO Biological Processes	GO:0008535	respiratory chain complex IV assembly	-9.51725	-7.04799	617,9997,10063,28958,51204,51241,55744,79064,84334,84987,116228,388753,440957,493753,100131801,100303755	BCS1L,SCO2,COX17,COA3,TACO1,COX16,COA1,TMEM223,COA8,COX14,COX20,COA6,UQCC5,COA5,PET100,PET117	16/32
5_Summary	GO Biological Processes	GO:0006123	mitochondrial electron transport, cytochrome c to oxygen	-9.69058	-7.21255	1327,1329,1337,1340,1345,1346,1347,1349,1350,1351,4697,9377	COX4I1,COX5B,COX6A1,COX6B1,COX6C,COX7A1,COX7A2,COX7B,COX7C,COX8A,NDUFA4,COX5A	12/-
5_Member	GO Biological Processes	GO:0006123	mitochondrial electron transport, cytochrome c to oxygen	-9.69058	-7.21255	1327,1329,1337,1340,1345,1346,1347,1349,1350,1351,4697,9377	COX4I1,COX5B,COX6A1,COX6B1,COX6C,COX7A1,COX7A2,COX7B,COX7C,COX8A,NDUFA4,COX5A	12/17
6_Summary	GO Biological Processes	GO:0007007	inner mitochondrial membrane organization	-9.24075	-6.78009	617,4580,5018,8834,25813,26515,26517,26519,26520,26521,51079,54927,79135,84233,84303,125988,440574,790955,637,10134,10245,10469,51025,80273,83943,131118,196294,401505,728489,100188893,292,572,7417,10572,90529,93974,23770,25874,51522,1072,6727,6728,9709,10524,11267,11331,23352,23480,28972,51160,51501,54606,65057,84268,84313,90637,155382	BCS1L,MTX1,OXA1L,TMEM11,SAMM50,TIMM10B,TIMM13,TIMM10,TIMM9,TIMM8B,NDUFA13,CHCHD3,APOO,TMEM126A,CHCHD6,MICOS13,MICOS10,UQCC3,BID,BCAP31,TIMM17B,TIMM44,PAM16,GRPEL1,IMMP2L,DNAJC19,IMMP1L,TOMM5,DNLZ,TOMM6,SLC25A5,BAD,VDAC2,SIVA1,STPG1,ATP5IF1,FKBP8,MPC2,TMEM14C,CFL1,SRP14,SRP19,HERPUD1,KAT5,SNF8,PHB2,UBR4,SEC61G,SPCS1,VPS28,HIKESHI,DDX56,ACD,RPAIN,VPS25,ZFAND2A,VPS37D	57/-
6_Member	GO Biological Processes	GO:0007007	inner mitochondrial membrane organization	-9.24075	-6.78009	617,4580,5018,8834,25813,26515,26517,26519,26520,26521,51079,54927,79135,84233,84303,125988,440574,790955	BCS1L,MTX1,OXA1L,TMEM11,SAMM50,TIMM10B,TIMM13,TIMM10,TIMM9,TIMM8B,NDUFA13,CHCHD3,APOO,TMEM126A,CHCHD6,MICOS13,MICOS10,UQCC3	18/42
6_Member	GO Biological Processes	GO:0072655	establishment of protein localization to mitochondrion	-8.09763	-5.65367	617,637,4580,5018,10134,10245,10469,25813,26515,26517,26519,26520,26521,51025,51079,80273,83943,84233,131118,196294,401505,728489,100188893	BCS1L,BID,MTX1,OXA1L,BCAP31,TIMM17B,TIMM44,SAMM50,TIMM10B,TIMM13,TIMM10,TIMM9,TIMM8B,PAM16,NDUFA13,GRPEL1,IMMP2L,TMEM126A,DNAJC19,IMMP1L,TOMM5,DNLZ,TOMM6	23/76
6_Member	GO Biological Processes	GO:0007006	mitochondrial membrane organization	-7.50068	-5.08063	292,572,617,637,4580,5018,7417,8834,10572,25813,26515,26517,26519,26520,26521,51079,54927,79135,84233,84303,90529,93974,125988,401505,440574,790955,100188893	SLC25A5,BAD,BCS1L,BID,MTX1,OXA1L,VDAC2,TMEM11,SIVA1,SAMM50,TIMM10B,TIMM13,TIMM10,TIMM9,TIMM8B,NDUFA13,CHCHD3,APOO,TMEM126A,CHCHD6,STPG1,ATP5IF1,MICOS13,TOMM5,MICOS10,UQCC3,TOMM6	27/107
6_Member	GO Biological Processes	GO:0070585	protein localization to mitochondrion	-7.43829	-5.02593	617,637,4580,5018,10134,10245,10469,23770,25813,26515,26517,26519,26520,26521,51025,51079,80273,83943,84233,131118,196294,401505,728489,100188893	BCS1L,BID,MTX1,OXA1L,BCAP31,TIMM17B,TIMM44,FKBP8,SAMM50,TIMM10B,TIMM13,TIMM10,TIMM9,TIMM8B,PAM16,NDUFA13,GRPEL1,IMMP2L,TMEM126A,DNAJC19,IMMP1L,TOMM5,DNLZ,TOMM6	24/88
6_Member	GO Biological Processes	GO:0090151	establishment of protein localization to mitochondrial membrane	-6.31905	-3.93614	617,4580,5018,25813,26515,26517,26519,26520,26521,51079,84233,401505,100188893	BCS1L,MTX1,OXA1L,SAMM50,TIMM10B,TIMM13,TIMM10,TIMM9,TIMM8B,NDUFA13,TMEM126A,TOMM5,TOMM6	13/33
6_Member	GO Biological Processes	GO:0006626	protein targeting to mitochondrion	-5.4426	-3.0737	637,10134,10245,10469,26517,26519,26520,26521,83943,131118,196294,401505	BID,BCAP31,TIMM17B,TIMM44,TIMM13,TIMM10,TIMM9,TIMM8B,IMMP2L,DNAJC19,IMMP1L,TOMM5	12/33
6_Member	GO Biological Processes	GO:0045039	protein insertion into mitochondrial inner membrane	-3.62741	-1.37299	26515,26517,26519,26520,26521,51079	TIMM10B,TIMM13,TIMM10,TIMM9,TIMM8B,NDUFA13	6/13
6_Member	GO Biological Processes	GO:0006839	mitochondrial transport	-3.41125	-1.18254	292,572,637,4580,7417,10572,25813,25874,26515,26517,26519,26520,26521,51079,51522,90529,93974,401505,100188893	SLC25A5,BAD,BID,MTX1,VDAC2,SIVA1,SAMM50,MPC2,TIMM10B,TIMM13,TIMM10,TIMM9,TIMM8B,NDUFA13,TMEM14C,STPG1,ATP5IF1,TOMM5,TOMM6	19/104
6_Member	GO Biological Processes	GO:0072594	establishment of protein localization to organelle	-2.83124	-0.663004	617,637,1072,4580,5018,6727,6728,9709,10134,10245,10469,10524,11267,11331,23352,23480,25813,26515,26517,26519,26520,26521,28972,51025,51079,51160,51501,54606,65057,80273,83943,84233,84268,84313,90637,131118,155382,196294,401505,728489,100188893	BCS1L,BID,CFL1,MTX1,OXA1L,SRP14,SRP19,HERPUD1,BCAP31,TIMM17B,TIMM44,KAT5,SNF8,PHB2,UBR4,SEC61G,SAMM50,TIMM10B,TIMM13,TIMM10,TIMM9,TIMM8B,SPCS1,PAM16,NDUFA13,VPS28,HIKESHI,DDX56,ACD,GRPEL1,IMMP2L,TMEM126A,RPAIN,VPS25,ZFAND2A,DNAJC19,VPS37D,IMMP1L,TOMM5,DNLZ,TOMM6	41/325
7_Summary	GO Biological Processes	GO:0042254	ribosome biogenesis	-7.72715	-5.29928	708,2483,2971,3692,4809,5303,9326,10248,10775,10969,11157,23016,23481,26284,27292,28987,29081,29960,51001,51010,51013,51042,51116,51121,51187,51406,51491,51504,54512,54606,54663,54913,55011,55272,55505,55651,56915,79050,79863,84769,84881,84946,85395,88745,90441,91582,92856,114049,115416,401466,404672,102157402,6627,6628,6629,6632,6633,6635,8663,8683,10907,25804,27335,79833,83443,121053,5434	C1QBP,FRG1,GTF3A,EIF6,SNU13,PIN4,ZNHIT3,POP7,POP4,EBNA1BP2,LSM6,EXOSC7,PES1,ERAL1,DIMT1,NOB1,METTL5,MRM2,MTERF3,EXOSC3,EXOSC1,ZNF593,MRPS2,RPL26L1,RSL24D1,NOL7,NOP16,TRMT112,EXOSC4,DDX56,WDR74,RPP25,PIH1D1,IMP3,NOP10,NHP2,EXOSC5,NOC4L,RBFA,MPV17L2,RPUSD4,LTV1,SLX9,RRP36,ZNF622,RPS19BP1,IMP4,BUD23,MALSU1,RBIS,GTF2H5,AK6,SNRPA1,SNRPB,SNRPB2,SNRPD1,SNRPD2,SNRPE,EIF3C,SRSF9,TXNL4A,LSM4,EIF3K,GEMIN6,S…	67/-
7_Member	GO Biological Processes	GO:0042254	ribosome biogenesis	-7.72715	-5.29928	708,2483,2971,3692,4809,5303,9326,10248,10775,10969,11157,23016,23481,26284,27292,28987,29081,29960,51001,51010,51013,51042,51116,51121,51187,51406,51491,51504,54512,54606,54663,54913,55011,55272,55505,55651,56915,79050,79863,84769,84881,84946,85395,88745,90441,91582,92856,114049,115416,401466,404672,102157402	C1QBP,FRG1,GTF3A,EIF6,SNU13,PIN4,ZNHIT3,POP7,POP4,EBNA1BP2,LSM6,EXOSC7,PES1,ERAL1,DIMT1,NOB1,METTL5,MRM2,MTERF3,EXOSC3,EXOSC1,ZNF593,MRPS2,RPL26L1,RSL24D1,NOL7,NOP16,TRMT112,EXOSC4,DDX56,WDR74,RPP25,PIH1D1,IMP3,NOP10,NHP2,EXOSC5,NOC4L,RBFA,MPV17L2,RPUSD4,LTV1,SLX9,RRP36,ZNF622,RPS19BP1,IMP4,BUD23,MALSU1,RBIS,GTF2H5,AK6	52/295
7_Member	GO Biological Processes	GO:0022613	ribonucleoprotein complex biogenesis	-7.0906	-4.68579	708,2483,2971,3692,4809,5303,6627,6628,6629,6632,6633,6635,8663,8683,9326,10248,10775,10907,10969,11157,23016,23481,25804,26284,27292,27335,28987,29081,29960,51001,51010,51013,51042,51116,51121,51187,51406,51491,51504,54512,54606,54663,54913,55011,55272,55505,55651,56915,79050,79833,79863,83443,84769,84881,84946,85395,88745,90441,91582,92856,114049,115416,121053,401466,404672,102157402	C1QBP,FRG1,GTF3A,EIF6,SNU13,PIN4,SNRPA1,SNRPB,SNRPB2,SNRPD1,SNRPD2,SNRPE,EIF3C,SRSF9,ZNHIT3,POP7,POP4,TXNL4A,EBNA1BP2,LSM6,EXOSC7,PES1,LSM4,ERAL1,DIMT1,EIF3K,NOB1,METTL5,MRM2,MTERF3,EXOSC3,EXOSC1,ZNF593,MRPS2,RPL26L1,RSL24D1,NOL7,NOP16,TRMT112,EXOSC4,DDX56,WDR74,RPP25,PIH1D1,IMP3,NOP10,NHP2,EXOSC5,NOC4L,GEMIN6,RBFA,SF3B5,MPV17L2,RPUSD4,LTV1,SLX9,RRP36,ZNF622,RPS19BP1,IMP4,BUD23,MALSU1,NOPCHAP1,RB…	66/432
7_Member	GO Biological Processes	GO:0006364	rRNA processing	-5.77316	-3.39732	2483,3692,4809,5303,9326,10248,10775,10969,11157,23016,23481,27292,28987,29081,29960,51010,51013,51406,51504,54512,54606,54663,54913,55011,55272,55505,55651,56915,79050,79863,84881,85395,88745,92856,114049,404672,102157402	FRG1,EIF6,SNU13,PIN4,ZNHIT3,POP7,POP4,EBNA1BP2,LSM6,EXOSC7,PES1,DIMT1,NOB1,METTL5,MRM2,EXOSC3,EXOSC1,NOL7,TRMT112,EXOSC4,DDX56,WDR74,RPP25,PIH1D1,IMP3,NOP10,NHP2,EXOSC5,NOC4L,RBFA,RPUSD4,SLX9,RRP36,IMP4,BUD23,GTF2H5,AK6	37/208
7_Member	GO Biological Processes	GO:0016072	rRNA metabolic process	-5.06216	-2.70011	2483,2971,3692,4809,5303,5434,9326,10248,10775,10969,11157,23016,23481,27292,28987,29081,29960,51010,51013,51406,51504,54512,54606,54663,54913,55011,55272,55505,55651,56915,79050,79863,84881,85395,88745,92856,114049,404672,102157402	FRG1,GTF3A,EIF6,SNU13,PIN4,POLR2E,ZNHIT3,POP7,POP4,EBNA1BP2,LSM6,EXOSC7,PES1,DIMT1,NOB1,METTL5,MRM2,EXOSC3,EXOSC1,NOL7,TRMT112,EXOSC4,DDX56,WDR74,RPP25,PIH1D1,IMP3,NOP10,NHP2,EXOSC5,NOC4L,RBFA,RPUSD4,SLX9,RRP36,IMP4,BUD23,GTF2H5,AK6	39/240
7_Member	GO Biological Processes	GO:0030490	maturation of SSU-rRNA	-2.03321	-0.053303	4809,11157,28987,51406,51504,55272,85395,88745,92856,404672	SNU13,LSM6,NOB1,NOL7,TRMT112,IMP3,SLX9,RRP36,IMP4,GTF2H5	10/55
8_Summary	GO Biological Processes	GO:0016226	iron-sulfur cluster assembly	-6.56147	-4.17139	4706,10539,23479,27247,51027,51218,64428,112812,122961,388962,552900,654483,328,7295,25824,25828,112398,6647,9550,84317,147007	NDUFAB1,GLRX3,ISCU,NFU1,BOLA1,GLRX5,CIAO3,FDX2,ISCA2,BOLA3,BOLA2,BOLA2B,APEX1,TXN,PRDX5,TXN2,EGLN2,SOD1,ATP6V1G1,VMA22,VMA12	21/-
8_Member	GO Biological Processes	GO:0016226	iron-sulfur cluster assembly	-6.56147	-4.17139	4706,10539,23479,27247,51027,51218,64428,112812,122961,388962,552900,654483	NDUFAB1,GLRX3,ISCU,NFU1,BOLA1,GLRX5,CIAO3,FDX2,ISCA2,BOLA3,BOLA2,BOLA2B	12/27
8_Member	GO Biological Processes	GO:0031163	metallo-sulfur cluster assembly	-6.56147	-4.17139	4706,10539,23479,27247,51027,51218,64428,112812,122961,388962,552900,654483	NDUFAB1,GLRX3,ISCU,NFU1,BOLA1,GLRX5,CIAO3,FDX2,ISCA2,BOLA3,BOLA2,BOLA2B	12/27
8_Member	GO Biological Processes	GO:0044571	[2Fe-2S] cluster assembly	-5.01747	-2.66879	4706,10539,23479,51218,112812,552900,654483	NDUFAB1,GLRX3,ISCU,GLRX5,FDX2,BOLA2,BOLA2B	7/12
8_Member	GO Biological Processes	GO:0045454	cell redox homeostasis	-3.76308	-1.48694	328,7295,10539,25824,25828,51027,51218,112398,388962,552900,654483	APEX1,TXN,GLRX3,PRDX5,TXN2,BOLA1,GLRX5,EGLN2,BOLA3,BOLA2,BOLA2B	11/40
8_Member	GO Biological Processes	GO:0006879	intracellular iron ion homeostasis	-2.39092	-0.329506	6647,9550,10539,23479,51027,51218,84317,147007,388962,552900,654483	SOD1,ATP6V1G1,GLRX3,ISCU,BOLA1,GLRX5,VMA22,VMA12,BOLA3,BOLA2,BOLA2B	11/57
9_Summary	GO Biological Processes	GO:0006122	mitochondrial electron transport, ubiquinol to cytochrome c	-5.01747	-2.66879	1537,7386,7388,10975,27089,29796,790955	CYC1,UQCRFS1,UQCRH,UQCR11,UQCRQ,UQCR10,UQCC3	7/-
9_Member	GO Biological Processes	GO:0006122	mitochondrial electron transport, ubiquinol to cytochrome c	-5.01747	-2.66879	1537,7386,7388,10975,27089,29796,790955	CYC1,UQCRFS1,UQCRH,UQCR11,UQCRQ,UQCR10,UQCC3	7/12
10_Summary	GO Biological Processes	GO:0070129	regulation of mitochondrial translation	-4.51024	-2.16809	708,6472,28958,51204,51654,84300,84769,84881,115416,51001,51250	C1QBP,SHMT2,COA3,TACO1,CDK5RAP1,UQCC2,MPV17L2,RPUSD4,MALSU1,MTERF3,MTRES1	11/-
10_Member	GO Biological Processes	GO:0070129	regulation of mitochondrial translation	-4.51024	-2.16809	708,6472,28958,51204,51654,84300,84769,84881,115416	C1QBP,SHMT2,COA3,TACO1,CDK5RAP1,UQCC2,MPV17L2,RPUSD4,MALSU1	9/23
10_Member	GO Biological Processes	GO:0062125	regulation of mitochondrial gene expression	-4.48197	-2.14624	708,6472,28958,51001,51204,51250,51654,84300,84769,84881,115416	C1QBP,SHMT2,COA3,MTERF3,TACO1,MTRES1,CDK5RAP1,UQCC2,MPV17L2,RPUSD4,MALSU1	11/34
10_Member	GO Biological Processes	GO:0070131	positive regulation of mitochondrial translation	-3.22159	-1.0076	708,28958,51654,84300,84769,84881	C1QBP,COA3,CDK5RAP1,UQCC2,MPV17L2,RPUSD4	6/15
11_Summary	GO Biological Processes	GO:0017062	respiratory chain complex III assembly	-4.44125	-2.11811	617,7386,84300,132299,283951,440957,790955	BCS1L,UQCRFS1,UQCC2,OCIAD2,UQCC4,UQCC5,UQCC3	7/-
11_Member	GO Biological Processes	GO:0017062	respiratory chain complex III assembly	-4.44125	-2.11811	617,7386,84300,132299,283951,440957,790955	BCS1L,UQCRFS1,UQCC2,OCIAD2,UQCC4,UQCC5,UQCC3	7/14
11_Member	GO Biological Processes	GO:0034551	mitochondrial respiratory chain complex III assembly	-4.44125	-2.11811	617,7386,84300,132299,283951,440957,790955	BCS1L,UQCRFS1,UQCC2,OCIAD2,UQCC4,UQCC5,UQCC3	7/14
12_Summary	GO Biological Processes	GO:0051604	protein maturation	-4.27589	-1.96499	1725,2677,3316,3338,4706,5201,5203,5283,5478,5641,6388,6902,6903,7203,8260,8818,8872,9487,9986,10422,10450,10465,10471,10574,10598,10726,10961,11019,11140,23770,27247,27344,27429,28972,29100,30968,51126,51218,51645,54859,55486,57002,65258,79031,80273,81572,83943,122961,131118,196294,220869,284106,388962,552900,654483,728489	DHPS,GGCX,HSPB2,DNAJC4,NDUFAB1,PFDN1,PFDN4,PIGH,PPIA,LGMN,SDF2,TBCA,TBCC,CCT3,NAA10,DPM2,CDC123,PIGL,RCE1,UBAC1,PPIE,PPIH,PFDN6,CCT7,AHSA1,NUDC,ERP29,LIAS,CDC37,FKBP8,NFU1,PCSK1N,HTRA2,SPCS1,TMEM208,STOML2,NAA20,GLRX5,PPIL1,ELP6,PARL,YAE1,MPPE1,PDCL3,GRPEL1,PDRG1,IMMP2L,ISCA2,DNAJC19,IMMP1L,ZNG1E,CISD3,BOLA3,BOLA2,BOLA2B,DNLZ	56/-
12_Member	GO Biological Processes	GO:0051604	protein maturation	-4.27589	-1.96499	1725,2677,3316,3338,4706,5201,5203,5283,5478,5641,6388,6902,6903,7203,8260,8818,8872,9487,9986,10422,10450,10465,10471,10574,10598,10726,10961,11019,11140,23770,27247,27344,27429,28972,29100,30968,51126,51218,51645,54859,55486,57002,65258,79031,80273,81572,83943,122961,131118,196294,220869,284106,388962,552900,654483,728489	DHPS,GGCX,HSPB2,DNAJC4,NDUFAB1,PFDN1,PFDN4,PIGH,PPIA,LGMN,SDF2,TBCA,TBCC,CCT3,NAA10,DPM2,CDC123,PIGL,RCE1,UBAC1,PPIE,PPIH,PFDN6,CCT7,AHSA1,NUDC,ERP29,LIAS,CDC37,FKBP8,NFU1,PCSK1N,HTRA2,SPCS1,TMEM208,STOML2,NAA20,GLRX5,PPIL1,ELP6,PARL,YAE1,MPPE1,PDCL3,GRPEL1,PDRG1,IMMP2L,ISCA2,DNAJC19,IMMP1L,ZNG1E,CISD3,BOLA3,BOLA2,BOLA2B,DNLZ	56/421
12_Member	GO Biological Processes	GO:0006457	protein folding	-2.58769	-0.480151	3316,3338,5201,5203,5478,6388,6902,6903,7203,8872,10450,10465,10471,10574,10598,10726,10961,11140,23770,51645,54859,79031,80273,81572,131118,728489	HSPB2,DNAJC4,PFDN1,PFDN4,PPIA,SDF2,TBCA,TBCC,CCT3,CDC123,PPIE,PPIH,PFDN6,CCT7,AHSA1,NUDC,ERP29,CDC37,FKBP8,PPIL1,ELP6,PDCL3,GRPEL1,PDRG1,DNAJC19,DNLZ	26/186
13_Summary	GO Biological Processes	GO:0071816	tail-anchored membrane protein insertion into ER membrane	-3.97882	-1.68565	439,819,51016,51234,55831,56851,83460,617,5018,55969,84233	GET3,CAMLG,EMC9,EMC4,EMC3,EMC7,EMC6,BCS1L,OXA1L,RAB5IF,TMEM126A	11/-
13_Member	GO Biological Processes	GO:0071816	tail-anchored membrane protein insertion into ER membrane	-3.97882	-1.68565	439,819,51016,51234,55831,56851,83460	GET3,CAMLG,EMC9,EMC4,EMC3,EMC7,EMC6	7/16
13_Member	GO Biological Processes	GO:0051205	protein insertion into membrane	-3.76308	-1.48694	439,617,819,5018,51016,51234,55831,55969,56851,83460,84233	GET3,BCS1L,CAMLG,OXA1L,EMC9,EMC4,EMC3,RAB5IF,EMC7,EMC6,TMEM126A	11/40
13_Member	GO Biological Processes	GO:0045050	protein insertion into ER membrane by stop-transfer membrane-anchor sequence	-3.05254	-0.852787	51016,51234,55831,56851,83460	EMC9,EMC4,EMC3,EMC7,EMC6	5/11
13_Member	GO Biological Processes	GO:0045048	protein insertion into ER membrane	-2.996	-0.800894	439,819,51016,51234,55831,55969,56851,83460	GET3,CAMLG,EMC9,EMC4,EMC3,RAB5IF,EMC7,EMC6	8/28
14_Summary	GO Biological Processes	GO:0042407	cristae formation	-3.97882	-1.68565	25813,54927,79135,84303,125988,440574,790955	SAMM50,CHCHD3,APOO,CHCHD6,MICOS13,MICOS10,UQCC3	7/-
14_Member	GO Biological Processes	GO:0042407	cristae formation	-3.97882	-1.68565	25813,54927,79135,84303,125988,440574,790955	SAMM50,CHCHD3,APOO,CHCHD6,MICOS13,MICOS10,UQCC3	7/16
15_Summary	GO Biological Processes	GO:0006121	mitochondrial electron transport, succinate to ubiquinone	-3.76313	-1.48694	6389,6390,6392,54949,3420,4191,8802,92259	SDHA,SDHB,SDHD,SDHAF2,IDH3B,MDH2,SUCLG1,KGD4	8/-
15_Member	GO Biological Processes	GO:0006121	mitochondrial electron transport, succinate to ubiquinone	-3.76313	-1.48694	6389,6390,6392,54949	SDHA,SDHB,SDHD,SDHAF2	4/5
15_Member	GO Biological Processes	GO:0006099	tricarboxylic acid cycle	-2.41099	-0.329506	3420,4191,6389,6390,6392,8802,54949,92259	IDH3B,MDH2,SDHA,SDHB,SDHD,SUCLG1,SDHAF2,KGD4	8/34
16_Summary	GO Biological Processes	GO:0048207	vesicle targeting, rough ER to cis-Golgi	-3.64579	-1.38065	10016,10597,27095,51399,51693,58485,126003,553115,54732,7314	PDCD6,TRAPPC2B,TRAPPC3,TRAPPC4,TRAPPC2L,TRAPPC1,TRAPPC5,PEF1,TMED9,UBB	10/-
16_Member	GO Biological Processes	GO:0048207	vesicle targeting, rough ER to cis-Golgi	-3.64579	-1.38065	10016,10597,27095,51399,51693,58485,126003,553115	PDCD6,TRAPPC2B,TRAPPC3,TRAPPC4,TRAPPC2L,TRAPPC1,TRAPPC5,PEF1	8/23
16_Member	GO Biological Processes	GO:0048208	COPII vesicle coating	-3.64579	-1.38065	10016,10597,27095,51399,51693,58485,126003,553115	PDCD6,TRAPPC2B,TRAPPC3,TRAPPC4,TRAPPC2L,TRAPPC1,TRAPPC5,PEF1	8/23
16_Member	GO Biological Processes	GO:0048199	vesicle targeting, to, from or within Golgi	-3.48343	-1.23947	10016,10597,27095,51399,51693,54732,58485,126003,553115	PDCD6,TRAPPC2B,TRAPPC3,TRAPPC4,TRAPPC2L,TMED9,TRAPPC1,TRAPPC5,PEF1	9/30
16_Member	GO Biological Processes	GO:0006901	vesicle coating	-2.94386	-0.766853	10016,10597,27095,51399,51693,54732,58485,126003,553115	PDCD6,TRAPPC2B,TRAPPC3,TRAPPC4,TRAPPC2L,TMED9,TRAPPC1,TRAPPC5,PEF1	9/35
16_Member	GO Biological Processes	GO:1902527	positive regulation of protein monoubiquitination	-2.37716	-0.329506	7314,10016,553115	UBB,PDCD6,PEF1	3/5
16_Member	GO Biological Processes	GO:1902525	regulation of protein monoubiquitination	-2.10202	-0.109875	7314,10016,553115	UBB,PDCD6,PEF1	3/6
16_Member	GO Biological Processes	GO:0090114	COPII-coated vesicle budding	-2.0312	-0.053303	10016,10597,27095,51399,51693,58485,126003,553115	PDCD6,TRAPPC2B,TRAPPC3,TRAPPC4,TRAPPC2L,TRAPPC1,TRAPPC5,PEF1	8/39
17_Summary	GO Biological Processes	GO:0009451	RNA modification	-3.63781	-1.37807	6301,6628,6632,6633,6635,23587,27292,29081,29960,51002,51504,51654,54859,55152,55505,55651,55687,79693,83640,84520,84881,90353,112970,114049,348180,8270,10248,10775,11157,54913,79897,83707,138716,339487,5434,5441,23016,51010,92675	SARS1,SNRPB,SNRPD1,SNRPD2,SNRPE,ELP5,DIMT1,METTL5,MRM2,TPRKB,TRMT112,CDK5RAP1,ELP6,DALRD3,NOP10,NHP2,TRMU,YRDC,RAMAC,GON7,RPUSD4,CTU1,KTI12,BUD23,CTU2,LAGE3,POP7,POP4,LSM6,RPP25,RPP21,TRPT1,RPP25L,ZBTB8OS,POLR2E,POLR2L,EXOSC7,EXOSC3,DTD1	39/-
17_Member	GO Biological Processes	GO:0009451	RNA modification	-3.63781	-1.37807	6301,6628,6632,6633,6635,23587,27292,29081,29960,51002,51504,51654,54859,55152,55505,55651,55687,79693,83640,84520,84881,90353,112970,114049,348180	SARS1,SNRPB,SNRPD1,SNRPD2,SNRPE,ELP5,DIMT1,METTL5,MRM2,TPRKB,TRMT112,CDK5RAP1,ELP6,DALRD3,NOP10,NHP2,TRMU,YRDC,RAMAC,GON7,RPUSD4,CTU1,KTI12,BUD23,CTU2	25/150
17_Member	GO Biological Processes	GO:0008033	tRNA processing	-3.58499	-1.33584	6301,8270,10248,10775,11157,23587,51002,51504,51654,54859,54913,55152,55687,79693,79897,83707,84520,84881,90353,112970,138716,339487,348180	SARS1,LAGE3,POP7,POP4,LSM6,ELP5,TPRKB,TRMT112,CDK5RAP1,ELP6,RPP25,DALRD3,TRMU,YRDC,RPP21,TRPT1,GON7,RPUSD4,CTU1,KTI12,RPP25L,ZBTB8OS,CTU2	23/134
17_Member	GO Biological Processes	GO:0006399	tRNA metabolic process	-2.95585	-0.774388	5434,5441,6301,8270,10248,10775,11157,23016,23587,51002,51010,51504,51654,54859,54913,55152,55687,79693,79897,83707,84520,84881,90353,92675,112970,138716,339487,348180	POLR2E,POLR2L,SARS1,LAGE3,POP7,POP4,LSM6,EXOSC7,ELP5,TPRKB,EXOSC3,TRMT112,CDK5RAP1,ELP6,RPP25,DALRD3,TRMU,YRDC,RPP21,TRPT1,GON7,RPUSD4,CTU1,DTD1,KTI12,RPP25L,ZBTB8OS,CTU2	28/194
18_Summary	GO Biological Processes	GO:0070071	proton-transporting two-sector ATPase complex assembly	-3.41393	-1.18254	513,5018,84317,90809,147007,729515	ATP5F1D,OXA1L,VMA22,PIP4P1,VMA12,TMEM242	6/-
18_Member	GO Biological Processes	GO:0070071	proton-transporting two-sector ATPase complex assembly	-3.41393	-1.18254	513,5018,84317,90809,147007,729515	ATP5F1D,OXA1L,VMA22,PIP4P1,VMA12,TMEM242	6/14
18_Member	GO Biological Processes	GO:0070070	proton-transporting V-type ATPase complex assembly	-2.10202	-0.109875	84317,90809,147007	VMA22,PIP4P1,VMA12	3/6
19_Summary	GO Biological Processes	GO:0043248	proteasome assembly	-3.41393	-1.18254	5693,7979,11047,51371,56984,389362	PSMB5,SEM1,ADRM1,POMP,PSMG2,PSMG4	6/-
19_Member	GO Biological Processes	GO:0043248	proteasome assembly	-3.41393	-1.18254	5693,7979,11047,51371,56984,389362	PSMB5,SEM1,ADRM1,POMP,PSMG2,PSMG4	6/14
20_Summary	GO Biological Processes	GO:0000966	RNA 5'-end processing	-3.40254	-1.17879	6628,6632,6633,6635,10248,10775,54913,79897,83640,138716	SNRPB,SNRPD1,SNRPD2,SNRPE,POP7,POP4,RPP25,RPP21,RAMAC,RPP25L	10/-
20_Member	GO Biological Processes	GO:0000966	RNA 5'-end processing	-3.40254	-1.17879	6628,6632,6633,6635,10248,10775,54913,79897,83640,138716	SNRPB,SNRPD1,SNRPD2,SNRPE,POP7,POP4,RPP25,RPP21,RAMAC,RPP25L	10/37
20_Member	GO Biological Processes	GO:0001682	tRNA 5'-leader removal	-2.66492	-0.542007	10248,10775,54913,79897,138716	POP7,POP4,RPP25,RPP21,RPP25L	5/13
20_Member	GO Biological Processes	GO:0099116	tRNA 5'-end processing	-2.21971	-0.19477	10248,10775,54913,79897,138716	POP7,POP4,RPP25,RPP21,RPP25L	5/16

## Sheet: Module 2
GroupID	Category	Term	Description	LogP	Log(q-value)	Genes	Symbols	InTerm_InList
1_Summary	GO Biological Processes	GO:0007272	ensheathment of neurons	-9.59376	-5.72656	20,208,745,928,2065,2581,4099,4118,5010,5354,5376,5653,6663,6900,7368,7852,9444,9514,9639,10215,10397,22933,23385,51090,55331,55624,64398,79152,83700,84504,256987,25,387,666,1267,3459,4821,5209,5663,28514,28999,30812,91012,92737,118738,1435,23513,25777,653464,274,4036,26022,85414,93377,29956,5129,3673	ABCA2,AKT2,MYRF,CD9,ERBB3,GALC,MAG,MAL,CLDN11,PLP1,PMP22,KLK6,SOX10,CNTN2,UGT8,CXCR4,QKI,GAL3ST1,ARHGEF10,OLIG2,NDRG1,SIRT2,NCSTN,PLLP,ACER3,POMGNT1,PALS1,FA2H,JAM3,NKX6-2,SERINC5,ABL1,RHOA,BOK,CNP,IFNGR1,NKX2-2,PFKFB3,PSEN1,DLL1,KLF15,SOX8,CERS5,DNER,ZNF488,CSF1,SCRIB,SUN2,SRGAP2C,BIN1,LRP2,TMEM98,SLC45A3,OPALIN,CERS2,CDK18,ITGA2	57/-
1_Member	GO Biological Processes	GO:0007272	ensheathment of neurons	-9.59376	-5.72656	20,208,745,928,2065,2581,4099,4118,5010,5354,5376,5653,6663,6900,7368,7852,9444,9514,9639,10215,10397,22933,23385,51090,55331,55624,64398,79152,83700,84504,256987	ABCA2,AKT2,MYRF,CD9,ERBB3,GALC,MAG,MAL,CLDN11,PLP1,PMP22,KLK6,SOX10,CNTN2,UGT8,CXCR4,QKI,GAL3ST1,ARHGEF10,OLIG2,NDRG1,SIRT2,NCSTN,PLLP,ACER3,POMGNT1,PALS1,FA2H,JAM3,NKX6-2,SERINC5	31/116
1_Member	GO Biological Processes	GO:0008366	axon ensheathment	-9.59376	-5.72656	20,208,745,928,2065,2581,4099,4118,5010,5354,5376,5653,6663,6900,7368,7852,9444,9514,9639,10215,10397,22933,23385,51090,55331,55624,64398,79152,83700,84504,256987	ABCA2,AKT2,MYRF,CD9,ERBB3,GALC,MAG,MAL,CLDN11,PLP1,PMP22,KLK6,SOX10,CNTN2,UGT8,CXCR4,QKI,GAL3ST1,ARHGEF10,OLIG2,NDRG1,SIRT2,NCSTN,PLLP,ACER3,POMGNT1,PALS1,FA2H,JAM3,NKX6-2,SERINC5	31/116
1_Member	GO Biological Processes	GO:0042552	myelination	-9.12823	-5.43712	20,208,745,928,2065,2581,4099,4118,5354,5376,5653,6663,6900,7368,7852,9444,9514,9639,10215,10397,22933,23385,51090,55331,55624,64398,79152,83700,84504,256987	ABCA2,AKT2,MYRF,CD9,ERBB3,GALC,MAG,MAL,PLP1,PMP22,KLK6,SOX10,CNTN2,UGT8,CXCR4,QKI,GAL3ST1,ARHGEF10,OLIG2,NDRG1,SIRT2,NCSTN,PLLP,ACER3,POMGNT1,PALS1,FA2H,JAM3,NKX6-2,SERINC5	30/114
1_Member	GO Biological Processes	GO:0022010	central nervous system myelination	-5.60072	-2.27758	20,745,4099,4118,5354,6663,6900,23385,79152,84504	ABCA2,MYRF,MAG,MAL,PLP1,SOX10,CNTN2,NCSTN,FA2H,NKX6-2	10/23
1_Member	GO Biological Processes	GO:0032291	axon ensheathment in central nervous system	-5.60072	-2.27758	20,745,4099,4118,5354,6663,6900,23385,79152,84504	ABCA2,MYRF,MAG,MAL,PLP1,SOX10,CNTN2,NCSTN,FA2H,NKX6-2	10/23
1_Member	GO Biological Processes	GO:0010001	glial cell differentiation	-5.44466	-2.27643	20,25,208,387,666,745,928,1267,2065,3459,4099,4118,4821,5209,5354,5663,6663,6900,9444,9639,10215,10397,22933,23385,28514,28999,30812,64398,79152,84504,91012,92737,118738	ABCA2,ABL1,AKT2,RHOA,BOK,MYRF,CD9,CNP,ERBB3,IFNGR1,MAG,MAL,NKX2-2,PFKFB3,PLP1,PSEN1,SOX10,CNTN2,QKI,ARHGEF10,OLIG2,NDRG1,SIRT2,NCSTN,DLL1,KLF15,SOX8,PALS1,FA2H,NKX6-2,CERS5,DNER,ZNF488	33/188
1_Member	GO Biological Processes	GO:0014003	oligodendrocyte development	-5.39402	-2.26718	20,745,928,4099,4118,4821,5354,6663,6900,23385,79152,84504,91012,118738	ABCA2,MYRF,CD9,MAG,MAL,NKX2-2,PLP1,SOX10,CNTN2,NCSTN,FA2H,NKX6-2,CERS5,ZNF488	14/46
1_Member	GO Biological Processes	GO:0021782	glial cell development	-5.3247	-2.23565	20,208,745,928,2065,3459,4099,4118,4821,5354,5663,6663,6900,9639,10397,22933,23385,28514,64398,79152,84504,91012,118738	ABCA2,AKT2,MYRF,CD9,ERBB3,IFNGR1,MAG,MAL,NKX2-2,PLP1,PSEN1,SOX10,CNTN2,ARHGEF10,NDRG1,SIRT2,NCSTN,DLL1,PALS1,FA2H,NKX6-2,CERS5,ZNF488	23/109
1_Member	GO Biological Processes	GO:0048709	oligodendrocyte differentiation	-4.94119	-2.00428	20,666,745,928,1267,4099,4118,4821,5354,6663,6900,10215,23385,30812,79152,84504,91012,118738	ABCA2,BOK,MYRF,CD9,CNP,MAG,MAL,NKX2-2,PLP1,SOX10,CNTN2,OLIG2,NCSTN,SOX8,FA2H,NKX6-2,CERS5,ZNF488	18/77
1_Member	GO Biological Processes	GO:0042063	gliogenesis	-4.64086	-1.81505	20,25,208,387,666,745,928,1267,1435,2065,3459,4099,4118,4821,5209,5354,5663,6663,6900,9444,9639,10215,10397,22933,23385,23513,25777,28514,28999,30812,64398,79152,84504,91012,92737,118738,653464	ABCA2,ABL1,AKT2,RHOA,BOK,MYRF,CD9,CNP,CSF1,ERBB3,IFNGR1,MAG,MAL,NKX2-2,PFKFB3,PLP1,PSEN1,SOX10,CNTN2,QKI,ARHGEF10,OLIG2,NDRG1,SIRT2,NCSTN,SCRIB,SUN2,DLL1,KLF15,SOX8,PALS1,FA2H,NKX6-2,CERS5,DNER,ZNF488,SRGAP2C	37/241
1_Member	GO Biological Processes	GO:0014015	positive regulation of gliogenesis	-3.51442	-0.939063	274,745,4036,4099,4821,6663,7852,9444,10215,30812,84504,118738	BIN1,MYRF,LRP2,MAG,NKX2-2,SOX10,CXCR4,QKI,OLIG2,SOX8,NKX6-2,ZNF488	12/51
1_Member	GO Biological Processes	GO:0048713	regulation of oligodendrocyte differentiation	-3.3358	-0.839896	745,4821,7852,9444,10215,26022,84504,85414,93377,118738	MYRF,NKX2-2,CXCR4,QKI,OLIG2,TMEM98,NKX6-2,SLC45A3,OPALIN,ZNF488	10/39
1_Member	GO Biological Processes	GO:0045685	regulation of glial cell differentiation	-3.30916	-0.839896	274,745,4099,4821,6900,7852,9444,10215,26022,84504,85414,93377,118738	BIN1,MYRF,MAG,NKX2-2,CNTN2,CXCR4,QKI,OLIG2,TMEM98,NKX6-2,SLC45A3,OPALIN,ZNF488	13/61
1_Member	GO Biological Processes	GO:0048714	positive regulation of oligodendrocyte differentiation	-3.22307	-0.829867	745,4821,7852,9444,10215,84504,118738	MYRF,NKX2-2,CXCR4,QKI,OLIG2,NKX6-2,ZNF488	7/21
1_Member	GO Biological Processes	GO:0014013	regulation of gliogenesis	-3.10213	-0.746812	274,745,4036,4099,4821,6663,7852,9444,10215,22933,26022,29956,30812,84504,118738	BIN1,MYRF,LRP2,MAG,NKX2-2,SOX10,CXCR4,QKI,OLIG2,SIRT2,TMEM98,CERS2,SOX8,NKX6-2,ZNF488	15/80
1_Member	GO Biological Processes	GO:0045687	positive regulation of glial cell differentiation	-3.06352	-0.734139	274,745,4099,4821,7852,9444,10215,84504,118738	BIN1,MYRF,MAG,NKX2-2,CXCR4,QKI,OLIG2,NKX6-2,ZNF488	9/35
1_Member	GO Biological Processes	GO:0031643	positive regulation of myelination	-2.69068	-0.526774	745,4099,5129,6663,9444,118738	MYRF,MAG,CDK18,SOX10,QKI,ZNF488	6/19
1_Member	GO Biological Processes	GO:0031641	regulation of myelination	-2.3962	-0.367599	745,4099,5129,6663,9444,22933,26022,84504,118738	MYRF,MAG,CDK18,SOX10,QKI,SIRT2,TMEM98,NKX6-2,ZNF488	9/43
1_Member	GO Biological Processes	GO:0031646	positive regulation of nervous system process	-2.15507	-0.236378	745,3673,4099,5129,6663,9444,118738	MYRF,ITGA2,MAG,CDK18,SOX10,QKI,ZNF488	7/31
2_Summary	GO Biological Processes	GO:0008610	lipid biosynthetic process	-6.74613	-3.17995	20,472,873,1119,1593,1717,1727,2055,2180,2531,3295,3628,3638,3930,3988,4047,4597,4598,5027,5281,5287,5305,5337,5354,5825,6484,6720,7368,8527,8605,9200,9420,9444,9514,9517,10351,10826,10948,11145,22933,23446,27315,29956,51099,51100,51700,55151,55331,55627,55902,56895,57171,57217,64834,79152,79603,81490,91012,124976,128869,129642,142891,171546,256987,259230,387521,5168,5334,5335,6901,8611,8612,5488…	ABCA2,ATM,CBR1,CHKA,CYP27A1,DHCR7,CYB5R3,CLN8,ACSL1,KDSR,HSD17B4,INPP1,INSIG1,LBR,LIPA,LSS,MVD,MVK,P2RX7,PIGF,PIK3C2B,PIP4K2A,PLD1,PLP1,ABCD3,ST3GAL4,SREBF1,UGT8,DGKD,PLA2G4C,HACD1,CYP7B1,QKI,GAL3ST1,SPTLC2,ABCA8,FAXDC2,STARD3,PLAAT3,SIRT2,SLC44A1,PGAP2,CERS2,ABHD5,SH3GLB1,CYB5R2,TMEM38B,ACER3,SMPD4,ACSS2,AGPAT4,DOLPP1,TTC7A,ELOVL1,FA2H,CERS4,PTDSS2,CERS5,SPNS2,PIGU,MBOAT2,SAMD8,SPTSSA,SERINC5,SG…	80/-
2_Member	GO Biological Processes	GO:0008610	lipid biosynthetic process	-6.74613	-3.17995	20,472,873,1119,1593,1717,1727,2055,2180,2531,3295,3628,3638,3930,3988,4047,4597,4598,5027,5281,5287,5305,5337,5354,5825,6484,6720,7368,8527,8605,9200,9420,9444,9514,9517,10351,10826,10948,11145,22933,23446,27315,29956,51099,51100,51700,55151,55331,55627,55902,56895,57171,57217,64834,79152,79603,81490,91012,124976,128869,129642,142891,171546,256987,259230,387521	ABCA2,ATM,CBR1,CHKA,CYP27A1,DHCR7,CYB5R3,CLN8,ACSL1,KDSR,HSD17B4,INPP1,INSIG1,LBR,LIPA,LSS,MVD,MVK,P2RX7,PIGF,PIK3C2B,PIP4K2A,PLD1,PLP1,ABCD3,ST3GAL4,SREBF1,UGT8,DGKD,PLA2G4C,HACD1,CYP7B1,QKI,GAL3ST1,SPTLC2,ABCA8,FAXDC2,STARD3,PLAAT3,SIRT2,SLC44A1,PGAP2,CERS2,ABHD5,SH3GLB1,CYB5R2,TMEM38B,ACER3,SMPD4,ACSS2,AGPAT4,DOLPP1,TTC7A,ELOVL1,FA2H,CERS4,PTDSS2,CERS5,SPNS2,PIGU,MBOAT2,SAMD8,SPTSSA,SERINC5,SG…	66/458
2_Member	GO Biological Processes	GO:0006644	phospholipid metabolic process	-3.76519	-1.11547	20,472,1119,2055,3628,4597,4598,5168,5281,5287,5305,5334,5335,5337,6901,8527,8605,8611,8612,9517,10351,11145,23446,27315,51099,51100,54886,55151,55627,56895,57171,57217,81490,128869,129642,133121,142891,196051,256987,259230	ABCA2,ATM,CHKA,CLN8,INPP1,MVD,MVK,ENPP2,PIGF,PIK3C2B,PIP4K2A,PLCL1,PLCG1,PLD1,TAFAZZIN,DGKD,PLA2G4C,PLPP1,PLPP2,SPTLC2,ABCA8,PLAAT3,SLC44A1,PGAP2,ABHD5,SH3GLB1,PLPPR1,TMEM38B,SMPD4,AGPAT4,DOLPP1,TTC7A,PTDSS2,PIGU,MBOAT2,ENPP6,SAMD8,PLPP4,SERINC5,SGMS1	40/294
2_Member	GO Biological Processes	GO:0046486	glycerolipid metabolic process	-2.81551	-0.611064	472,847,857,1119,2166,2180,3628,3638,3988,3991,5168,5281,5287,5305,5334,5335,5337,6901,8527,8605,9514,11145,23446,27315,51099,51100,55627,56895,57217,81490,128869,129642,133121,256987,338328	ATM,CAT,CAV1,CHKA,FAAH,ACSL1,INPP1,INSIG1,LIPA,LIPE,ENPP2,PIGF,PIK3C2B,PIP4K2A,PLCL1,PLCG1,PLD1,TAFAZZIN,DGKD,PLA2G4C,GAL3ST1,PLAAT3,SLC44A1,PGAP2,ABHD5,SH3GLB1,SMPD4,AGPAT4,TTC7A,PTDSS2,PIGU,MBOAT2,ENPP6,SERINC5,GPIHBP1	35/276
2_Member	GO Biological Processes	GO:0008654	phospholipid biosynthetic process	-2.67995	-0.520314	472,1119,3628,4597,4598,5281,5287,5305,5337,8527,8605,9517,10351,11145,23446,27315,51099,51100,55151,56895,57171,57217,81490,128869,129642,142891,256987,259230	ATM,CHKA,INPP1,MVD,MVK,PIGF,PIK3C2B,PIP4K2A,PLD1,DGKD,PLA2G4C,SPTLC2,ABCA8,PLAAT3,SLC44A1,PGAP2,ABHD5,SH3GLB1,TMEM38B,AGPAT4,DOLPP1,TTC7A,PTDSS2,PIGU,MBOAT2,SAMD8,SERINC5,SGMS1	28/210
3_Summary	GO Biological Processes	GO:0006672	ceramide metabolic process	-6.10053	-2.63127	20,2055,2581,2760,5027,7368,8611,8612,9514,9517,29956,55331,55627,64834,79152,79603,91012,142891,171546,259230,2531,9200,10351,124976,5168,5281,6484,27315,128869,100,102,686,2180,2729,2954,3295,3417,4552,4597,4598,5046,5663,6470,8086,10797,11145,23385,23621,51107,55902,57571,83464	ABCA2,CLN8,GALC,GM2A,P2RX7,UGT8,PLPP1,PLPP2,GAL3ST1,SPTLC2,CERS2,ACER3,SMPD4,ELOVL1,FA2H,CERS4,CERS5,SAMD8,SPTSSA,SGMS1,KDSR,HACD1,ABCA8,SPNS2,ENPP2,PIGF,ST3GAL4,PGAP2,PIGU,ADA,ADAM10,BTD,ACSL1,GCLC,GSTZ1,HSD17B4,IDH1,MTRR,MVD,MVK,PCSK6,PSEN1,SHMT1,AAAS,MTHFD2,PLAAT3,NCSTN,BACE1,APH1A,ACSS2,CARNS1,APH1B	52/-
3_Member	GO Biological Processes	GO:0006672	ceramide metabolic process	-6.10053	-2.63127	20,2055,2581,2760,5027,7368,8611,8612,9514,9517,29956,55331,55627,64834,79152,79603,91012,142891,171546,259230	ABCA2,CLN8,GALC,GM2A,P2RX7,UGT8,PLPP1,PLPP2,GAL3ST1,SPTLC2,CERS2,ACER3,SMPD4,ELOVL1,FA2H,CERS4,CERS5,SAMD8,SPTSSA,SGMS1	20/78
3_Member	GO Biological Processes	GO:0030148	sphingolipid biosynthetic process	-5.46893	-2.27643	20,2055,2531,5027,7368,9200,9514,9517,10351,29956,55331,55627,64834,79152,79603,91012,124976,142891,171546,259230	ABCA2,CLN8,KDSR,P2RX7,UGT8,HACD1,GAL3ST1,SPTLC2,ABCA8,CERS2,ACER3,SMPD4,ELOVL1,FA2H,CERS4,CERS5,SPNS2,SAMD8,SPTSSA,SGMS1	20/85
3_Member	GO Biological Processes	GO:0006665	sphingolipid metabolic process	-5.22562	-2.17133	20,2055,2531,2581,2760,5027,5168,7368,8611,8612,9200,9514,9517,10351,29956,55331,55627,64834,79152,79603,91012,124976,142891,171546,259230	ABCA2,CLN8,KDSR,GALC,GM2A,P2RX7,ENPP2,UGT8,PLPP1,PLPP2,HACD1,GAL3ST1,SPTLC2,ABCA8,CERS2,ACER3,SMPD4,ELOVL1,FA2H,CERS4,CERS5,SPNS2,SAMD8,SPTSSA,SGMS1	25/126
3_Member	GO Biological Processes	GO:0046467	membrane lipid biosynthetic process	-5.10359	-2.08148	20,2055,2531,5027,5281,6484,7368,9200,9514,9517,10351,27315,29956,55331,55627,64834,79152,79603,91012,124976,128869,142891,171546,259230	ABCA2,CLN8,KDSR,P2RX7,PIGF,ST3GAL4,UGT8,HACD1,GAL3ST1,SPTLC2,ABCA8,PGAP2,CERS2,ACER3,SMPD4,ELOVL1,FA2H,CERS4,CERS5,SPNS2,PIGU,SAMD8,SPTSSA,SGMS1	24/120
3_Member	GO Biological Processes	GO:0046513	ceramide biosynthetic process	-5.03686	-2.04472	2055,5027,7368,9514,9517,29956,55627,64834,79152,79603,91012,142891,171546,259230	CLN8,P2RX7,UGT8,GAL3ST1,SPTLC2,CERS2,SMPD4,ELOVL1,FA2H,CERS4,CERS5,SAMD8,SPTSSA,SGMS1	14/49
3_Member	GO Biological Processes	GO:0006643	membrane lipid metabolic process	-4.87148	-2.00428	20,2055,2531,2581,2760,5027,5168,5281,6484,7368,8611,8612,9200,9514,9517,10351,27315,29956,55331,55627,64834,79152,79603,91012,124976,128869,142891,171546,259230	ABCA2,CLN8,KDSR,GALC,GM2A,P2RX7,ENPP2,PIGF,ST3GAL4,UGT8,PLPP1,PLPP2,HACD1,GAL3ST1,SPTLC2,ABCA8,PGAP2,CERS2,ACER3,SMPD4,ELOVL1,FA2H,CERS4,CERS5,SPNS2,PIGU,SAMD8,SPTSSA,SGMS1	29/165
3_Member	GO Biological Processes	GO:0043603	amide metabolic process	-4.68663	-1.84062	20,100,102,686,2055,2180,2581,2729,2760,2954,3295,3417,4552,4597,4598,5027,5046,5663,6470,7368,8086,8611,8612,9200,9514,9517,10351,10797,11145,23385,23621,29956,51107,55331,55627,55902,57571,64834,79152,79603,83464,91012,142891,171546,259230	ABCA2,ADA,ADAM10,BTD,CLN8,ACSL1,GALC,GCLC,GM2A,GSTZ1,HSD17B4,IDH1,MTRR,MVD,MVK,P2RX7,PCSK6,PSEN1,SHMT1,UGT8,AAAS,PLPP1,PLPP2,HACD1,GAL3ST1,SPTLC2,ABCA8,MTHFD2,PLAAT3,NCSTN,BACE1,CERS2,APH1A,ACER3,SMPD4,ACSS2,CARNS1,ELOVL1,FA2H,CERS4,APH1B,CERS5,SAMD8,SPTSSA,SGMS1	45/315
3_Member	GO Biological Processes	GO:0006684	sphingomyelin metabolic process	-3.31175	-0.839896	20,9517,10351,55627,142891,259230	ABCA2,SPTLC2,ABCA8,SMPD4,SAMD8,SGMS1	6/15
3_Member	GO Biological Processes	GO:0043604	amide biosynthetic process	-3.00646	-0.724714	2055,2180,2729,5027,7368,9200,9514,9517,10351,29956,55627,55902,57571,64834,79152,79603,91012,142891,171546,259230	CLN8,ACSL1,GCLC,P2RX7,UGT8,HACD1,GAL3ST1,SPTLC2,ABCA8,CERS2,SMPD4,ACSS2,CARNS1,ELOVL1,FA2H,CERS4,CERS5,SAMD8,SPTSSA,SGMS1	20/125
3_Member	GO Biological Processes	GO:0006686	sphingomyelin biosynthetic process	-2.3386	-0.330987	9517,10351,142891,259230	SPTLC2,ABCA8,SAMD8,SGMS1	4/10
4_Summary	GO Biological Processes	GO:0008202	steroid metabolic process	-5.48006	-2.27643	847,873,949,1593,1717,1727,2055,2260,3290,3295,3638,3930,3988,3991,4036,4047,4597,4598,4864,5825,6696,6720,9420,10826,10948,26119,51588,51700,114883,3417,20,5860,8611,8612,9517,54884,55331,55902,171546	CAT,CBR1,SCARB1,CYP27A1,DHCR7,CYB5R3,CLN8,FGFR1,HSD11B1,HSD17B4,INSIG1,LBR,LIPA,LIPE,LRP2,LSS,MVD,MVK,NPC1,ABCD3,SPP1,SREBF1,CYP7B1,FAXDC2,STARD3,LDLRAP1,PIAS4,CYB5R2,OSBPL9,IDH1,ABCA2,QDPR,PLPP1,PLPP2,SPTLC2,RETSAT,ACER3,ACSS2,SPTSSA	39/-
4_Member	GO Biological Processes	GO:0008202	steroid metabolic process	-5.48006	-2.27643	847,873,949,1593,1717,1727,2055,2260,3290,3295,3638,3930,3988,3991,4036,4047,4597,4598,4864,5825,6696,6720,9420,10826,10948,26119,51588,51700,114883	CAT,CBR1,SCARB1,CYP27A1,DHCR7,CYB5R3,CLN8,FGFR1,HSD11B1,HSD17B4,INSIG1,LBR,LIPA,LIPE,LRP2,LSS,MVD,MVK,NPC1,ABCD3,SPP1,SREBF1,CYP7B1,FAXDC2,STARD3,LDLRAP1,PIAS4,CYB5R2,OSBPL9	29/154
4_Member	GO Biological Processes	GO:1902652	secondary alcohol metabolic process	-4.98857	-2.02446	847,949,1593,1717,1727,2055,2260,3417,3638,3930,3988,3991,4047,4597,4598,4864,6720,9420,10948,26119	CAT,SCARB1,CYP27A1,DHCR7,CYB5R3,CLN8,FGFR1,IDH1,INSIG1,LBR,LIPA,LIPE,LSS,MVD,MVK,NPC1,SREBF1,CYP7B1,STARD3,LDLRAP1	20/91
4_Member	GO Biological Processes	GO:0016125	sterol metabolic process	-4.91334	-2.00428	847,949,1593,1717,1727,2055,3638,3930,3988,3991,4047,4597,4598,4864,6720,9420,10826,10948,26119,51700	CAT,SCARB1,CYP27A1,DHCR7,CYB5R3,CLN8,INSIG1,LBR,LIPA,LIPE,LSS,MVD,MVK,NPC1,SREBF1,CYP7B1,FAXDC2,STARD3,LDLRAP1,CYB5R2	20/92
4_Member	GO Biological Processes	GO:0008203	cholesterol metabolic process	-4.46776	-1.67974	847,949,1593,1717,1727,2055,3638,3930,3988,3991,4047,4597,4598,4864,6720,9420,10948,26119	CAT,SCARB1,CYP27A1,DHCR7,CYB5R3,CLN8,INSIG1,LBR,LIPA,LIPE,LSS,MVD,MVK,NPC1,SREBF1,CYP7B1,STARD3,LDLRAP1	18/83
4_Member	GO Biological Processes	GO:0016126	sterol biosynthetic process	-3.91201	-1.2209	1717,1727,3638,3930,3988,4047,4597,4598,6720,10826,51700	DHCR7,CYB5R3,INSIG1,LBR,LIPA,LSS,MVD,MVK,SREBF1,FAXDC2,CYB5R2	11/40
4_Member	GO Biological Processes	GO:0006694	steroid biosynthetic process	-3.57145	-0.959516	1593,1717,1727,3638,3930,3988,4047,4597,4598,6720,9420,10826,10948,51700	CYP27A1,DHCR7,CYB5R3,INSIG1,LBR,LIPA,LSS,MVD,MVK,SREBF1,CYP7B1,FAXDC2,STARD3,CYB5R2	14/65
4_Member	GO Biological Processes	GO:0006066	alcohol metabolic process	-3.25446	-0.829867	20,847,949,1593,1717,1727,2055,2260,3417,3638,3930,3988,3991,4036,4047,4597,4598,4864,5860,6720,8611,8612,9420,9517,10948,26119,54884,55331,55902,171546	ABCA2,CAT,SCARB1,CYP27A1,DHCR7,CYB5R3,CLN8,FGFR1,IDH1,INSIG1,LBR,LIPA,LIPE,LRP2,LSS,MVD,MVK,NPC1,QDPR,SREBF1,PLPP1,PLPP2,CYP7B1,SPTLC2,STARD3,LDLRAP1,RETSAT,ACER3,ACSS2,SPTSSA	30/212
4_Member	GO Biological Processes	GO:0046165	alcohol biosynthetic process	-3.22261	-0.829867	20,1593,1717,1727,3638,3930,3988,4047,4597,4598,5860,6720,9517,55331,171546	ABCA2,CYP27A1,DHCR7,CYB5R3,INSIG1,LBR,LIPA,LSS,MVD,MVK,QDPR,SREBF1,SPTLC2,ACER3,SPTSSA	15/78
4_Member	GO Biological Processes	GO:0006695	cholesterol biosynthetic process	-3.16311	-0.794217	1717,1727,3638,3930,3988,4047,4597,4598,6720	DHCR7,CYB5R3,INSIG1,LBR,LIPA,LSS,MVD,MVK,SREBF1	9/34
4_Member	GO Biological Processes	GO:1902653	secondary alcohol biosynthetic process	-3.16311	-0.794217	1717,1727,3638,3930,3988,4047,4597,4598,6720	DHCR7,CYB5R3,INSIG1,LBR,LIPA,LSS,MVD,MVK,SREBF1	9/34
5_Summary	GO Biological Processes	GO:0044283	small molecule biosynthetic process	-4.8774	-2.00428	20,100,587,873,1407,1593,1717,1727,1841,2180,2346,2593,2819,3295,3638,3930,3988,4047,4552,4597,4598,5209,5354,5825,5860,6470,6720,8985,9200,9420,9444,9517,10165,10797,10948,22933,29920,51074,55331,55902,56952,57571,64834,79152,92579,114883,171546,200186,256987	ABCA2,ADA,BCAT2,CBR1,CRY1,CYP27A1,DHCR7,CYB5R3,DTYMK,ACSL1,FOLH1,GAMT,GPD1,HSD17B4,INSIG1,LBR,LIPA,LSS,MTRR,MVD,MVK,PFKFB3,PLP1,ABCD3,QDPR,SHMT1,SREBF1,PLOD3,HACD1,CYP7B1,QKI,SPTLC2,SLC25A13,MTHFD2,STARD3,SIRT2,PYCR2,APIP,ACER3,ACSS2,PRTFDC1,CARNS1,ELOVL1,FA2H,G6PC3,OSBPL9,SPTSSA,CRTC2,SERINC5	49/-
5_Member	GO Biological Processes	GO:0044283	small molecule biosynthetic process	-4.8774	-2.00428	20,100,587,873,1407,1593,1717,1727,1841,2180,2346,2593,2819,3295,3638,3930,3988,4047,4552,4597,4598,5209,5354,5825,5860,6470,6720,8985,9200,9420,9444,9517,10165,10797,10948,22933,29920,51074,55331,55902,56952,57571,64834,79152,92579,114883,171546,200186,256987	ABCA2,ADA,BCAT2,CBR1,CRY1,CYP27A1,DHCR7,CYB5R3,DTYMK,ACSL1,FOLH1,GAMT,GPD1,HSD17B4,INSIG1,LBR,LIPA,LSS,MTRR,MVD,MVK,PFKFB3,PLP1,ABCD3,QDPR,SHMT1,SREBF1,PLOD3,HACD1,CYP7B1,QKI,SPTLC2,SLC25A13,MTHFD2,STARD3,SIRT2,PYCR2,APIP,ACER3,ACSS2,PRTFDC1,CARNS1,ELOVL1,FA2H,G6PC3,OSBPL9,SPTSSA,CRTC2,SERINC5	49/348
5_Member	GO Biological Processes	GO:0046394	carboxylic acid biosynthetic process	-2.53155	-0.416396	587,873,1593,2180,2346,2593,3295,4552,5354,5825,6470,8985,9200,9420,9444,10797,22933,29920,51074,55902,57571,64834,79152,114883,256987	BCAT2,CBR1,CYP27A1,ACSL1,FOLH1,GAMT,HSD17B4,MTRR,PLP1,ABCD3,SHMT1,PLOD3,HACD1,CYP7B1,QKI,MTHFD2,SIRT2,PYCR2,APIP,ACSS2,CARNS1,ELOVL1,FA2H,OSBPL9,SERINC5	25/185
5_Member	GO Biological Processes	GO:0016053	organic acid biosynthetic process	-2.49997	-0.402409	587,873,1593,2180,2346,2593,3295,4552,5354,5825,6470,8985,9200,9420,9444,10797,22933,29920,51074,55902,57571,64834,79152,114883,256987	BCAT2,CBR1,CYP27A1,ACSL1,FOLH1,GAMT,HSD17B4,MTRR,PLP1,ABCD3,SHMT1,PLOD3,HACD1,CYP7B1,QKI,MTHFD2,SIRT2,PYCR2,APIP,ACSS2,CARNS1,ELOVL1,FA2H,OSBPL9,SERINC5	25/186
6_Summary	GO Biological Processes	GO:0006897	endocytosis	-4.5958	-1.78929	25,133,274,857,858,928,949,950,1785,2934,3092,3482,3643,3688,3988,4036,4642,4643,4864,5027,6642,6900,8301,8527,9026,9261,9367,10163,10938,22905,23048,23149,23184,23210,23513,23677,25938,26119,28514,29763,51429,51479,54413,55652,56882,57720,58480,84466,92737,112574,143458,151647,196051,2055,2180,3759,5663,6536,6558,121260,201266,285195,376497	ABL1,ADM,BIN1,CAV1,CAV2,CD9,SCARB1,SCARB2,DNM2,GSN,HIP1,IGF2R,INSR,ITGB1,LIPA,LRP2,MYO1D,MYO1E,NPC1,P2RX7,SNX1,CNTN2,PICALM,DGKD,HIP1R,MAPKAPK2,RAB9A,WASF2,EHD1,EPN2,FNBP1,FCHO1,MESD,JMJD6,SCRIB,SH3BP4,HEATR5A,LDLRAP1,DLL1,PACSIN3,SNX9,ANKFY1,NLGN3,SLC48A1,CDC42SE1,GPR107,RHOU,MEGF10,DNER,SNX18,LDLRAD3,TAFA4,PLPP4,CLN8,ACSL1,KCNJ2,PSEN1,SLC6A9,SLC12A2,SLC15A4,SLC39A11,SLC9A9,SLC27A1	63/-
6_Member	GO Biological Processes	GO:0006897	endocytosis	-4.5958	-1.78929	25,133,274,857,858,928,949,950,1785,2934,3092,3482,3643,3688,3988,4036,4642,4643,4864,5027,6642,6900,8301,8527,9026,9261,9367,10163,10938,22905,23048,23149,23184,23210,23513,23677,25938,26119,28514,29763,51429,51479,54413,55652,56882,57720,58480,84466,92737,112574,143458,151647,196051	ABL1,ADM,BIN1,CAV1,CAV2,CD9,SCARB1,SCARB2,DNM2,GSN,HIP1,IGF2R,INSR,ITGB1,LIPA,LRP2,MYO1D,MYO1E,NPC1,P2RX7,SNX1,CNTN2,PICALM,DGKD,HIP1R,MAPKAPK2,RAB9A,WASF2,EHD1,EPN2,FNBP1,FCHO1,MESD,JMJD6,SCRIB,SH3BP4,HEATR5A,LDLRAP1,DLL1,PACSIN3,SNX9,ANKFY1,NLGN3,SLC48A1,CDC42SE1,GPR107,RHOU,MEGF10,DNER,SNX18,LDLRAD3,TAFA4,PLPP4	53/396
6_Member	GO Biological Processes	GO:0098657	import into cell	-3.89207	-1.2152	25,133,274,857,858,928,949,950,1785,2055,2180,2934,3092,3482,3643,3688,3759,3988,4036,4642,4643,4864,5027,5663,6536,6558,6642,6900,8301,8527,9026,9261,9367,10163,10938,22905,23048,23149,23184,23210,23513,23677,25938,26119,28514,29763,51429,51479,54413,55652,56882,57720,58480,84466,92737,112574,121260,143458,151647,196051,201266,285195,376497	ABL1,ADM,BIN1,CAV1,CAV2,CD9,SCARB1,SCARB2,DNM2,CLN8,ACSL1,GSN,HIP1,IGF2R,INSR,ITGB1,KCNJ2,LIPA,LRP2,MYO1D,MYO1E,NPC1,P2RX7,PSEN1,SLC6A9,SLC12A2,SNX1,CNTN2,PICALM,DGKD,HIP1R,MAPKAPK2,RAB9A,WASF2,EHD1,EPN2,FNBP1,FCHO1,MESD,JMJD6,SCRIB,SH3BP4,HEATR5A,LDLRAP1,DLL1,PACSIN3,SNX9,ANKFY1,NLGN3,SLC48A1,CDC42SE1,GPR107,RHOU,MEGF10,DNER,SNX18,SLC15A4,LDLRAD3,TAFA4,PLPP4,SLC39A11,SLC9A9,SLC27A1	63/525
6_Member	GO Biological Processes	GO:0006898	receptor-mediated endocytosis	-3.74881	-1.11206	133,857,858,928,950,1785,3482,3643,3688,4036,6642,6900,8301,9026,9367,23149,26119,28514,51429,54413,57720,143458	ADM,CAV1,CAV2,CD9,SCARB2,DNM2,IGF2R,INSR,ITGB1,LRP2,SNX1,CNTN2,PICALM,HIP1R,RAB9A,FCHO1,LDLRAP1,DLL1,SNX9,NLGN3,GPR107,LDLRAD3	22/127
6_Member	GO Biological Processes	GO:0031623	receptor internalization	-2.14693	-0.236378	133,857,928,1785,3643,3688,6642,6900,8301,26119	ADM,CAV1,CD9,DNM2,INSR,ITGB1,SNX1,CNTN2,PICALM,LDLRAP1	10/55
7_Summary	GO Biological Processes	GO:0048732	gland development	-4.39465	-1.62436	25,100,208,472,857,1028,1435,2260,2263,3482,3643,3673,3988,4089,4124,4357,4864,5111,5253,5589,5663,5906,6195,6299,6422,6663,7039,7392,9420,22890,23129,23513,51043,79152,80279,83606,87178,90780,171023	ABL1,ADA,AKT2,ATM,CAV1,CDKN1C,CSF1,FGFR1,FGFR2,IGF2R,INSR,ITGA2,LIPA,SMAD4,MAN2A1,MPST,NPC1,PCNA,PHF2,PRKCSH,PSEN1,RAP1A,RPS6KA1,SALL1,SFRP1,SOX10,TGFA,USF2,CYP7B1,ZBTB1,PLXND1,SCRIB,ZBTB7B,FA2H,CDK5RAP3,GUCD1,PNPT1,PYGO2,ASXL1	39/-
7_Member	GO Biological Processes	GO:0048732	gland development	-4.39465	-1.62436	25,100,208,472,857,1028,1435,2260,2263,3482,3643,3673,3988,4089,4124,4357,4864,5111,5253,5589,5663,5906,6195,6299,6422,6663,7039,7392,9420,22890,23129,23513,51043,79152,80279,83606,87178,90780,171023	ABL1,ADA,AKT2,ATM,CAV1,CDKN1C,CSF1,FGFR1,FGFR2,IGF2R,INSR,ITGA2,LIPA,SMAD4,MAN2A1,MPST,NPC1,PCNA,PHF2,PRKCSH,PSEN1,RAP1A,RPS6KA1,SALL1,SFRP1,SOX10,TGFA,USF2,CYP7B1,ZBTB1,PLXND1,SCRIB,ZBTB7B,FA2H,CDK5RAP3,GUCD1,PNPT1,PYGO2,ASXL1	39/266
7_Member	GO Biological Processes	GO:0001889	liver development	-3.11822	-0.75617	100,3482,3673,3988,4124,4357,4864,5111,5253,5589,5906,6195,7039,80279,83606,87178	ADA,IGF2R,ITGA2,LIPA,MAN2A1,MPST,NPC1,PCNA,PHF2,PRKCSH,RAP1A,RPS6KA1,TGFA,CDK5RAP3,GUCD1,PNPT1	16/88
7_Member	GO Biological Processes	GO:0061008	hepaticobiliary system development	-3.00845	-0.724714	100,3482,3673,3988,4124,4357,4864,5111,5253,5589,5906,6195,7039,80279,83606,87178	ADA,IGF2R,ITGA2,LIPA,MAN2A1,MPST,NPC1,PCNA,PHF2,PRKCSH,RAP1A,RPS6KA1,TGFA,CDK5RAP3,GUCD1,PNPT1	16/90
8_Summary	GO Biological Processes	GO:0042982	amyloid precursor protein metabolic process	-4.30584	-1.55259	102,5653,5663,9911,23385,23621,26119,51107,83464,5027,5588,56928,92737	ADAM10,KLK6,PSEN1,TMCC2,NCSTN,BACE1,LDLRAP1,APH1A,APH1B,P2RX7,PRKCQ,SPPL2B,DNER	13/-
8_Member	GO Biological Processes	GO:0042982	amyloid precursor protein metabolic process	-4.30584	-1.55259	102,5653,5663,9911,23385,23621,26119,51107,83464	ADAM10,KLK6,PSEN1,TMCC2,NCSTN,BACE1,LDLRAP1,APH1A,APH1B	9/25
8_Member	GO Biological Processes	GO:0006509	membrane protein ectodomain proteolysis	-4.08518	-1.34831	102,5027,5588,5663,23385,23621,51107,56928	ADAM10,P2RX7,PRKCQ,PSEN1,NCSTN,BACE1,APH1A,SPPL2B	8/21
8_Member	GO Biological Processes	GO:0007220	Notch receptor processing	-3.6385	-1.01434	5663,23385,51107,83464,92737	PSEN1,NCSTN,APH1A,APH1B,DNER	5/9
8_Member	GO Biological Processes	GO:0034205	amyloid-beta formation	-3.36516	-0.859688	5663,23385,23621,51107,83464	PSEN1,NCSTN,BACE1,APH1A,APH1B	5/10
8_Member	GO Biological Processes	GO:0033619	membrane protein proteolysis	-3.26711	-0.829867	102,5027,5588,5663,23385,23621,51107,56928,83464	ADAM10,P2RX7,PRKCQ,PSEN1,NCSTN,BACE1,APH1A,SPPL2B,APH1B	9/33
8_Member	GO Biological Processes	GO:0042987	amyloid precursor protein catabolic process	-2.97517	-0.710031	102,5663,23385,23621,51107,83464	ADAM10,PSEN1,NCSTN,BACE1,APH1A,APH1B	6/17
8_Member	GO Biological Processes	GO:0031293	membrane protein intracellular domain proteolysis	-2.16864	-0.236378	23385,51107,56928,83464	NCSTN,APH1A,SPPL2B,APH1B	4/11
9_Summary	GO Biological Processes	GO:0016042	lipid catabolic process	-3.94365	-1.22502	949,1593,2166,2581,2760,3290,3295,3712,3988,3991,5168,5335,5337,5825,5826,5828,6696,8527,8605,8611,8612,10994,11145,22933,23111,55331,55627,64784,84129,133121,338328	SCARB1,CYP27A1,FAAH,GALC,GM2A,HSD11B1,HSD17B4,IVD,LIPA,LIPE,ENPP2,PLCG1,PLD1,ABCD3,ABCD4,PEX2,SPP1,DGKD,PLA2G4C,PLPP1,PLPP2,HACL2,PLAAT3,SIRT2,SPART,ACER3,SMPD4,CRTC3,ACAD11,ENPP6,GPIHBP1	31/-
9_Member	GO Biological Processes	GO:0016042	lipid catabolic process	-3.94365	-1.22502	949,1593,2166,2581,2760,3290,3295,3712,3988,3991,5168,5335,5337,5825,5826,5828,6696,8527,8605,8611,8612,10994,11145,22933,23111,55331,55627,64784,84129,133121,338328	SCARB1,CYP27A1,FAAH,GALC,GM2A,HSD11B1,HSD17B4,IVD,LIPA,LIPE,ENPP2,PLCG1,PLD1,ABCD3,ABCD4,PEX2,SPP1,DGKD,PLA2G4C,PLPP1,PLPP2,HACL2,PLAAT3,SIRT2,SPART,ACER3,SMPD4,CRTC3,ACAD11,ENPP6,GPIHBP1	31/203
9_Member	GO Biological Processes	GO:0046503	glycerolipid catabolic process	-2.35045	-0.330987	2166,3991,5168,8527,8605,55627,133121,338328	FAAH,LIPE,ENPP2,DGKD,PLA2G4C,SMPD4,ENPP6,GPIHBP1	8/36
9_Member	GO Biological Processes	GO:0030149	sphingolipid catabolic process	-2.23776	-0.254756	2581,2760,5168,8611,8612,55331,55627	GALC,GM2A,ENPP2,PLPP1,PLPP2,ACER3,SMPD4	7/30
10_Summary	GO Biological Processes	GO:0031400	negative regulation of protein modification process	-3.93085	-1.22502	25,825,857,1028,1407,2729,3300,5062,5611,5783,6422,9961,10362,10459,10625,22933,28999,51547,55861,57467,64793,64798,79899,80279,84327,84335,84919,154043,199731,20,142,5154,8826,54541,387,900,1942,2260,4296,5168,5906,6773,8844,9134,10507,10826,51429,55437,115825	ABL1,CAPN3,CAV1,CDKN1C,CRY1,GCLC,DNAJB2,PAK2,DNAJC3,PTPN13,SFRP1,MVP,HMG20B,MAD2L2,IVNS1ABP,SIRT2,KLF15,SIRT7,DBNDD2,HHATL,CEP85,DEPTOR,PRR5L,CDK5RAP3,ZBED3,AKT1S1,PPP1R15B,CNKSR3,CADM4,ABCA2,PARP1,PDGFA,IQGAP1,DDIT4,RHOA,CCNG1,EFNA1,FGFR1,MAP3K11,ENPP2,RAP1A,STAT2,KSR1,CCNE2,SEMA4D,FAXDC2,SNX9,STRADB,WDFY2	49/-
10_Member	GO Biological Processes	GO:0031400	negative regulation of protein modification process	-3.93085	-1.22502	25,825,857,1028,1407,2729,3300,5062,5611,5783,6422,9961,10362,10459,10625,22933,28999,51547,55861,57467,64793,64798,79899,80279,84327,84335,84919,154043,199731	ABL1,CAPN3,CAV1,CDKN1C,CRY1,GCLC,DNAJB2,PAK2,DNAJC3,PTPN13,SFRP1,MVP,HMG20B,MAD2L2,IVNS1ABP,SIRT2,KLF15,SIRT7,DBNDD2,HHATL,CEP85,DEPTOR,PRR5L,CDK5RAP3,ZBED3,AKT1S1,PPP1R15B,CNKSR3,CADM4	29/185
10_Member	GO Biological Processes	GO:0001933	negative regulation of protein phosphorylation	-3.08808	-0.743398	1028,5062,5611,5783,6422,9961,22933,55861,64793,64798,79899,80279,84327,84335,84919,154043,199731	CDKN1C,PAK2,DNAJC3,PTPN13,SFRP1,MVP,SIRT2,DBNDD2,CEP85,DEPTOR,PRR5L,CDK5RAP3,ZBED3,AKT1S1,PPP1R15B,CNKSR3,CADM4	17/97
10_Member	GO Biological Processes	GO:0010563	negative regulation of phosphorus metabolic process	-3.01416	-0.724714	20,142,1028,5062,5154,5611,5783,6422,8826,9961,22933,54541,55861,64793,64798,79899,80279,84327,84335,84919,154043,199731	ABCA2,PARP1,CDKN1C,PAK2,PDGFA,DNAJC3,PTPN13,SFRP1,IQGAP1,MVP,SIRT2,DDIT4,DBNDD2,CEP85,DEPTOR,PRR5L,CDK5RAP3,ZBED3,AKT1S1,PPP1R15B,CNKSR3,CADM4	22/143
10_Member	GO Biological Processes	GO:0045936	negative regulation of phosphate metabolic process	-3.01416	-0.724714	20,142,1028,5062,5154,5611,5783,6422,8826,9961,22933,54541,55861,64793,64798,79899,80279,84327,84335,84919,154043,199731	ABCA2,PARP1,CDKN1C,PAK2,PDGFA,DNAJC3,PTPN13,SFRP1,IQGAP1,MVP,SIRT2,DDIT4,DBNDD2,CEP85,DEPTOR,PRR5L,CDK5RAP3,ZBED3,AKT1S1,PPP1R15B,CNKSR3,CADM4	22/143
10_Member	GO Biological Processes	GO:0042326	negative regulation of phosphorylation	-2.69641	-0.526774	1028,5062,5611,5783,6422,9961,22933,55861,64793,64798,79899,80279,84327,84335,84919,154043,199731	CDKN1C,PAK2,DNAJC3,PTPN13,SFRP1,MVP,SIRT2,DBNDD2,CEP85,DEPTOR,PRR5L,CDK5RAP3,ZBED3,AKT1S1,PPP1R15B,CNKSR3,CADM4	17/105
10_Member	GO Biological Processes	GO:0001932	regulation of protein phosphorylation	-2.25104	-0.262165	387,900,1028,1942,2260,4296,5062,5154,5168,5611,5783,5906,6422,6773,8844,9134,9961,10459,10507,10826,22933,51429,55437,55861,64793,64798,79899,80279,84327,84335,84919,115825,154043,199731	RHOA,CCNG1,CDKN1C,EFNA1,FGFR1,MAP3K11,PAK2,PDGFA,ENPP2,DNAJC3,PTPN13,RAP1A,SFRP1,STAT2,KSR1,CCNE2,MVP,MAD2L2,SEMA4D,FAXDC2,SIRT2,SNX9,STRADB,DBNDD2,CEP85,DEPTOR,PRR5L,CDK5RAP3,ZBED3,AKT1S1,PPP1R15B,WDFY2,CNKSR3,CADM4	34/288
11_Summary	GO Biological Processes	GO:0021869	forebrain ventricular zone progenitor cell division	-3.82903	-1.16595	2260,2263,5455,85458	FGFR1,FGFR2,POU3F3,DIXDC1	4/-
11_Member	GO Biological Processes	GO:0021869	forebrain ventricular zone progenitor cell division	-3.82903	-1.16595	2260,2263,5455,85458	FGFR1,FGFR2,POU3F3,DIXDC1	4/5
12_Summary	GO Biological Processes	GO:0045596	negative regulation of cell differentiation	-3.53785	-0.940067	604,753,857,865,1495,1827,1942,3475,3638,3688,4089,4092,4099,4821,5663,5977,6422,6461,6522,6663,6696,6760,6900,9043,9444,9706,9745,10215,10459,10507,10766,22882,22933,23111,25793,25805,26022,26585,28514,29956,30812,51043,55223,55558,56896,57609,79365,80199,84504,85458,116173,149041,150356,169200,171023,221476,5783,222223,1410,3300,8751,23677,27296,29946,84722	BCL6,LDLRAD4,CAV1,CBFB,CTNNA1,RCAN1,EFNA1,IFRD1,INSIG1,ITGB1,SMAD4,SMAD7,MAG,NKX2-2,PSEN1,DPF2,SFRP1,SHB,SLC4A2,SOX10,SPP1,SS18,CNTN2,SPAG9,QKI,ULK2,ZNF536,OLIG2,MAD2L2,SEMA4D,TOB2,ZHX2,SIRT2,SPART,FBXO7,BAMBI,TMEM98,GREM1,DLL1,CERS2,SOX8,ZBTB7B,TRIM62,PLXNA3,DPYSL5,DIP2B,BHLHE41,FUZ,NKX6-2,DIXDC1,CMTM5,RC3H1,CHADL,TMEM64,ASXL1,PI16,PTPN13,ELAPOR2,CRYAB,DNAJB2,ADAM15,SH3BP4,TP53TG5,SERTAD3,PSRC1	65/-
12_Member	GO Biological Processes	GO:0045596	negative regulation of cell differentiation	-3.53785	-0.940067	604,753,857,865,1495,1827,1942,3475,3638,3688,4089,4092,4099,4821,5663,5977,6422,6461,6522,6663,6696,6760,6900,9043,9444,9706,9745,10215,10459,10507,10766,22882,22933,23111,25793,25805,26022,26585,28514,29956,30812,51043,55223,55558,56896,57609,79365,80199,84504,85458,116173,149041,150356,169200,171023,221476	BCL6,LDLRAD4,CAV1,CBFB,CTNNA1,RCAN1,EFNA1,IFRD1,INSIG1,ITGB1,SMAD4,SMAD7,MAG,NKX2-2,PSEN1,DPF2,SFRP1,SHB,SLC4A2,SOX10,SPP1,SS18,CNTN2,SPAG9,QKI,ULK2,ZNF536,OLIG2,MAD2L2,SEMA4D,TOB2,ZHX2,SIRT2,SPART,FBXO7,BAMBI,TMEM98,GREM1,DLL1,CERS2,SOX8,ZBTB7B,TRIM62,PLXNA3,DPYSL5,DIP2B,BHLHE41,FUZ,NKX6-2,DIXDC1,CMTM5,RC3H1,CHADL,TMEM64,ASXL1,PI16	56/466
12_Member	GO Biological Processes	GO:0010721	negative regulation of cell development	-2.55996	-0.437051	604,865,1495,3475,4092,4099,5663,6422,6461,6522,6663,6696,9444,9706,10766,22933,23111,25793,26022,29956,51043,55558,56896,57609,84504,149041	BCL6,CBFB,CTNNA1,IFRD1,SMAD7,MAG,PSEN1,SFRP1,SHB,SLC4A2,SOX10,SPP1,QKI,ULK2,TOB2,SIRT2,SPART,FBXO7,TMEM98,CERS2,ZBTB7B,PLXNA3,DPYSL5,DIP2B,NKX6-2,RC3H1	26/194
12_Member	GO Biological Processes	GO:0051961	negative regulation of nervous system development	-2.05538	-0.172719	1495,3475,4099,5663,5783,6663,6696,9706,22933,23111,26022,29956,55558,56896,57609,84504,222223	CTNNA1,IFRD1,MAG,PSEN1,PTPN13,SOX10,SPP1,ULK2,SIRT2,SPART,TMEM98,CERS2,PLXNA3,DPYSL5,DIP2B,NKX6-2,ELAPOR2	17/121
12_Member	GO Biological Processes	GO:0030308	negative regulation of cell growth	-2.01025	-0.147371	604,1410,3300,3475,4089,4099,6422,6696,8751,9043,9706,23111,23677,27296,29946,55558,57609,84722,221476	BCL6,CRYAB,DNAJB2,IFRD1,SMAD4,MAG,SFRP1,SPP1,ADAM15,SPAG9,ULK2,SPART,SH3BP4,TP53TG5,SERTAD3,PLXNA3,DIP2B,PSRC1,PI16	19/142
13_Summary	GO Biological Processes	GO:0046519	sphingoid metabolic process	-3.52852	-0.940067	20,2531,8611,8612,9517,55331,171546,4036,5860	ABCA2,KDSR,PLPP1,PLPP2,SPTLC2,ACER3,SPTSSA,LRP2,QDPR	9/-
13_Member	GO Biological Processes	GO:0046519	sphingoid metabolic process	-3.52852	-0.940067	20,2531,8611,8612,9517,55331,171546	ABCA2,KDSR,PLPP1,PLPP2,SPTLC2,ACER3,SPTSSA	7/19
13_Member	GO Biological Processes	GO:0034311	diol metabolic process	-3.22325	-0.829867	20,4036,5860,8611,8612,9517,55331,171546	ABCA2,LRP2,QDPR,PLPP1,PLPP2,SPTLC2,ACER3,SPTSSA	8/27
13_Member	GO Biological Processes	GO:0006670	sphingosine metabolic process	-2.97517	-0.710031	20,8611,8612,9517,55331,171546	ABCA2,PLPP1,PLPP2,SPTLC2,ACER3,SPTSSA	6/17
13_Member	GO Biological Processes	GO:0046512	sphingosine biosynthetic process	-2.16864	-0.236378	20,9517,55331,171546	ABCA2,SPTLC2,ACER3,SPTSSA	4/11
13_Member	GO Biological Processes	GO:0046520	sphingoid biosynthetic process	-2.16864	-0.236378	20,9517,55331,171546	ABCA2,SPTLC2,ACER3,SPTSSA	4/11
13_Member	GO Biological Processes	GO:0034312	diol biosynthetic process	-2.05315	-0.172719	20,5860,9517,55331,171546	ABCA2,QDPR,SPTLC2,ACER3,SPTSSA	5/18
14_Summary	GO Biological Processes	GO:0043217	myelin maintenance	-3.50523	-0.939063	208,745,7852,10397,64398,79152,274,857,858,928,5027,6810,8826,9788,29763,51429,112574,121601,256987,2065,5376,6663,7368,9639,22933,30812,60484	AKT2,MYRF,CXCR4,NDRG1,PALS1,FA2H,BIN1,CAV1,CAV2,CD9,P2RX7,STX4,IQGAP1,MTSS1,PACSIN3,SNX9,SNX18,ANO4,SERINC5,ERBB3,PMP22,SOX10,UGT8,ARHGEF10,SIRT2,SOX8,HAPLN2	27/-
14_Member	GO Biological Processes	GO:0043217	myelin maintenance	-3.50523	-0.939063	208,745,7852,10397,64398,79152	AKT2,MYRF,CXCR4,NDRG1,PALS1,FA2H	6/14
14_Member	GO Biological Processes	GO:0007009	plasma membrane organization	-3.40532	-0.860334	208,274,745,857,858,928,5027,6810,7852,8826,9788,10397,29763,51429,64398,79152,112574,121601,256987	AKT2,BIN1,MYRF,CAV1,CAV2,CD9,P2RX7,STX4,CXCR4,IQGAP1,MTSS1,NDRG1,PACSIN3,SNX9,PALS1,FA2H,SNX18,ANO4,SERINC5	19/108
14_Member	GO Biological Processes	GO:0032287	peripheral nervous system myelin maintenance	-3.03728	-0.732371	208,10397,64398,79152	AKT2,NDRG1,PALS1,FA2H	4/7
14_Member	GO Biological Processes	GO:0007422	peripheral nervous system development	-2.47454	-0.385503	208,2065,5376,6663,7368,9639,10397,22933,30812,60484,64398,79152	AKT2,ERBB3,PMP22,SOX10,UGT8,ARHGEF10,NDRG1,SIRT2,SOX8,HAPLN2,PALS1,FA2H	12/66
14_Member	GO Biological Processes	GO:0022011	myelination in peripheral nervous system	-2.04404	-0.168061	208,9639,10397,22933,64398,79152	AKT2,ARHGEF10,NDRG1,SIRT2,PALS1,FA2H	6/25
14_Member	GO Biological Processes	GO:0032292	peripheral nervous system axon ensheathment	-2.04404	-0.168061	208,9639,10397,22933,64398,79152	AKT2,ARHGEF10,NDRG1,SIRT2,PALS1,FA2H	6/25
15_Summary	GO Biological Processes	GO:0032506	cytokinetic process	-3.43464	-0.87919	387,6242,6683,8826,9798,23111,51429,54443,112574,129531,388,10617,84445,23176,151011	RHOA,RTKN,SPAST,IQGAP1,IST1,SPART,SNX9,ANLN,SNX18,MITD1,RHOB,STAMBP,LZTS2,SEPTIN8,SEPTIN10	15/-
15_Member	GO Biological Processes	GO:0032506	cytokinetic process	-3.43464	-0.87919	387,6242,6683,8826,9798,23111,51429,54443,112574,129531	RHOA,RTKN,SPAST,IQGAP1,IST1,SPART,SNX9,ANLN,SNX18,MITD1	10/38
15_Member	GO Biological Processes	GO:0000281	mitotic cytokinesis	-2.44733	-0.378018	387,388,6242,6683,8826,9798,10617,23111,51429,54443,84445,112574,129531	RHOA,RHOB,RTKN,SPAST,IQGAP1,IST1,STAMBP,SPART,SNX9,ANLN,LZTS2,SNX18,MITD1	13/75
15_Member	GO Biological Processes	GO:0061640	cytoskeleton-dependent cytokinesis	-2.20987	-0.243996	387,388,6242,6683,8826,9798,10617,23111,23176,51429,54443,84445,112574,129531,151011	RHOA,RHOB,RTKN,SPAST,IQGAP1,IST1,STAMBP,SPART,SEPTIN8,SNX9,ANLN,LZTS2,SNX18,MITD1,SEPTIN10	15/98
15_Member	GO Biological Processes	GO:0000912	assembly of actomyosin apparatus involved in cytokinesis	-2.14921	-0.236378	6242,8826,54443	RTKN,IQGAP1,ANLN	3/6
15_Member	GO Biological Processes	GO:0000915	actomyosin contractile ring assembly	-2.14921	-0.236378	6242,8826,54443	RTKN,IQGAP1,ANLN	3/6
15_Member	GO Biological Processes	GO:0000910	cytokinesis	-2.08888	-0.194935	387,388,6242,6683,8826,9798,10617,23111,23176,51429,54443,84445,112574,129531,151011	RHOA,RHOB,RTKN,SPAST,IQGAP1,IST1,STAMBP,SPART,SEPTIN8,SNX9,ANLN,LZTS2,SNX18,MITD1,SEPTIN10	15/101
16_Summary	GO Biological Processes	GO:0002634	regulation of germinal center formation	-3.37862	-0.859688	100,604,5585,149041,25,1435,3988,5027,5142,9469,55619,83700,92482,121260,124976,472,6422	ADA,BCL6,PKN1,RC3H1,ABL1,CSF1,LIPA,P2RX7,PDE4B,CHST3,DOCK10,JAM3,BBIP1,SLC15A4,SPNS2,ATM,SFRP1	17/-
16_Member	GO Biological Processes	GO:0002634	regulation of germinal center formation	-3.37862	-0.859688	100,604,5585,149041	ADA,BCL6,PKN1,RC3H1	4/6
16_Member	GO Biological Processes	GO:0001776	leukocyte homeostasis	-3.22312	-0.829867	25,100,1435,3988,5027,5142,5585,9469,55619,83700,92482,121260,124976,149041	ABL1,ADA,CSF1,LIPA,P2RX7,PDE4B,PKN1,CHST3,DOCK10,JAM3,BBIP1,SLC15A4,SPNS2,RC3H1	14/70
16_Member	GO Biological Processes	GO:0001782	B cell homeostasis	-2.61417	-0.471835	25,100,5585,55619,92482,124976,149041	ABL1,ADA,PKN1,DOCK10,BBIP1,SPNS2,RC3H1	7/26
16_Member	GO Biological Processes	GO:0050869	negative regulation of B cell activation	-2.16725	-0.236378	472,604,5585,6422,149041	ATM,BCL6,PKN1,SFRP1,RC3H1	5/17
17_Summary	GO Biological Processes	GO:0042359	vitamin D metabolic process	-3.37862	-0.859688	1593,2260,4036,51588,873,3988,686,2729,4552,5826,6470,10797,326625	CYP27A1,FGFR1,LRP2,PIAS4,CBR1,LIPA,BTD,GCLC,MTRR,ABCD4,SHMT1,MTHFD2,MMAB	13/-
17_Member	GO Biological Processes	GO:0042359	vitamin D metabolic process	-3.37862	-0.859688	1593,2260,4036,51588	CYP27A1,FGFR1,LRP2,PIAS4	4/6
17_Member	GO Biological Processes	GO:0006775	fat-soluble vitamin metabolic process	-2.44588	-0.378018	873,1593,2260,3988,4036,51588	CBR1,CYP27A1,FGFR1,LIPA,LRP2,PIAS4	6/21
17_Member	GO Biological Processes	GO:0006766	vitamin metabolic process	-2.39595	-0.367599	686,873,1593,2260,2729,3988,4036,4552,5826,6470,10797,51588,326625	BTD,CBR1,CYP27A1,FGFR1,GCLC,LIPA,LRP2,MTRR,ABCD4,SHMT1,MTHFD2,PIAS4,MMAB	13/76
18_Summary	GO Biological Processes	GO:0061061	muscle structure development	-3.36984	-0.859688	81,133,274,387,825,857,858,928,1073,1410,1827,2263,2318,3020,3344,3475,3688,4036,4089,4092,4638,4756,5523,6443,6938,8087,8910,9043,9328,9444,10105,10362,11149,11155,22933,26585,28514,30812,54910,78994,80005,84466,92737,94104,221496,25,2260,53615	ACTN4,ADM,BIN1,RHOA,CAPN3,CAV1,CAV2,CD9,CFL2,CRYAB,RCAN1,FGFR2,FLNC,H3-3A,FOXN2,IFRD1,ITGB1,LRP2,SMAD4,SMAD7,MYLK,NEO1,PPP2R3A,SGCB,TCF12,FXR1,SGCE,SPAG9,GTF3C5,QKI,PPIF,HMG20B,POPDC1,LDB3,SIRT2,GREM1,DLL1,SOX8,SEMA4C,PRR14,DOCK5,MEGF10,DNER,PAXBP1,LEMD2,ABL1,FGFR1,MBD3	48/-
18_Member	GO Biological Processes	GO:0061061	muscle structure development	-3.36984	-0.859688	81,133,274,387,825,857,858,928,1073,1410,1827,2263,2318,3020,3344,3475,3688,4036,4089,4092,4638,4756,5523,6443,6938,8087,8910,9043,9328,9444,10105,10362,11149,11155,22933,26585,28514,30812,54910,78994,80005,84466,92737,94104,221496	ACTN4,ADM,BIN1,RHOA,CAPN3,CAV1,CAV2,CD9,CFL2,CRYAB,RCAN1,FGFR2,FLNC,H3-3A,FOXN2,IFRD1,ITGB1,LRP2,SMAD4,SMAD7,MYLK,NEO1,PPP2R3A,SGCB,TCF12,FXR1,SGCE,SPAG9,GTF3C5,QKI,PPIF,HMG20B,POPDC1,LDB3,SIRT2,GREM1,DLL1,SOX8,SEMA4C,PRR14,DOCK5,MEGF10,DNER,PAXBP1,LEMD2	45/358
18_Member	GO Biological Processes	GO:0007517	muscle organ development	-3.25446	-0.829867	387,825,857,858,1073,1410,1827,2263,3344,3688,4036,4089,4092,4638,6443,6938,8087,8910,9328,10105,10362,11149,22933,28514,30812,78994,84466,92737,94104,221496	RHOA,CAPN3,CAV1,CAV2,CFL2,CRYAB,RCAN1,FGFR2,FOXN2,ITGB1,LRP2,SMAD4,SMAD7,MYLK,SGCB,TCF12,FXR1,SGCE,GTF3C5,PPIF,HMG20B,POPDC1,SIRT2,DLL1,SOX8,PRR14,MEGF10,DNER,PAXBP1,LEMD2	30/212
18_Member	GO Biological Processes	GO:0060538	skeletal muscle organ development	-2.56286	-0.437051	387,857,858,1073,1827,3344,8087,9328,10105,10362,11149,22933,28514,30812,84466,92737,221496	RHOA,CAV1,CAV2,CFL2,RCAN1,FOXN2,FXR1,GTF3C5,PPIF,HMG20B,POPDC1,SIRT2,DLL1,SOX8,MEGF10,DNER,LEMD2	17/108
18_Member	GO Biological Processes	GO:0007519	skeletal muscle tissue development	-2.51692	-0.409382	387,857,858,1073,1827,3344,9328,10105,10362,11149,22933,28514,30812,84466,92737,221496	RHOA,CAV1,CAV2,CFL2,RCAN1,FOXN2,GTF3C5,PPIF,HMG20B,POPDC1,SIRT2,DLL1,SOX8,MEGF10,DNER,LEMD2	16/100
18_Member	GO Biological Processes	GO:0014706	striated muscle tissue development	-2.0867	-0.194935	25,387,857,858,1073,1827,2260,2263,3344,3475,3688,4036,4089,4092,6443,9328,10105,10362,11149,22933,26585,28514,30812,53615,84466,92737,221496	ABL1,RHOA,CAV1,CAV2,CFL2,RCAN1,FGFR1,FGFR2,FOXN2,IFRD1,ITGB1,LRP2,SMAD4,SMAD7,SGCB,GTF3C5,PPIF,HMG20B,POPDC1,SIRT2,GREM1,DLL1,SOX8,MBD3,MEGF10,DNER,LEMD2	27/221
18_Member	GO Biological Processes	GO:0042692	muscle cell differentiation	-2.00405	-0.143314	81,133,274,825,858,928,1073,1827,2318,3020,3475,3688,4756,6443,9043,9444,10105,11149,11155,26585,54910,80005,84466,92737	ACTN4,ADM,BIN1,CAPN3,CAV2,CD9,CFL2,RCAN1,FLNC,H3-3A,IFRD1,ITGB1,NEO1,SGCB,SPAG9,QKI,PPIF,POPDC1,LDB3,GREM1,SEMA4C,DOCK5,MEGF10,DNER	24/193
18_Member	GO Biological Processes	GO:0060537	muscle tissue development	-2.00084	-0.142235	25,387,857,858,1073,1827,2260,2263,3344,3475,3688,4036,4089,4092,4638,6443,9328,10105,10362,11149,22933,26585,28514,30812,53615,84466,92737,221496	ABL1,RHOA,CAV1,CAV2,CFL2,RCAN1,FGFR1,FGFR2,FOXN2,IFRD1,ITGB1,LRP2,SMAD4,SMAD7,MYLK,SGCB,GTF3C5,PPIF,HMG20B,POPDC1,SIRT2,GREM1,DLL1,SOX8,MBD3,MEGF10,DNER,LEMD2	28/235
19_Summary	GO Biological Processes	GO:0046639	negative regulation of alpha-beta T cell differentiation	-3.31175	-0.839896	604,865,4092,6522,51043,149041,100,387,1604,5588,6461,7297,6422,25793,563,5027,5585,10459,22890,51114,56940,121260	BCL6,CBFB,SMAD7,SLC4A2,ZBTB7B,RC3H1,ADA,RHOA,CD55,PRKCQ,SHB,TYK2,SFRP1,FBXO7,AZGP1,P2RX7,PKN1,MAD2L2,ZBTB1,ZDHHC9,DUSP22,SLC15A4	22/-
19_Member	GO Biological Processes	GO:0046639	negative regulation of alpha-beta T cell differentiation	-3.31175	-0.839896	604,865,4092,6522,51043,149041	BCL6,CBFB,SMAD7,SLC4A2,ZBTB7B,RC3H1	6/15
19_Member	GO Biological Processes	GO:0043376	regulation of CD8-positive, alpha-beta T cell differentiation	-2.79831	-0.607804	865,6522,51043	CBFB,SLC4A2,ZBTB7B	3/4
19_Member	GO Biological Processes	GO:0043371	negative regulation of CD4-positive, alpha-beta T cell differentiation	-2.73972	-0.562717	604,865,4092,51043,149041	BCL6,CBFB,SMAD7,ZBTB7B,RC3H1	5/13
19_Member	GO Biological Processes	GO:0046634	regulation of alpha-beta T cell activation	-2.65053	-0.495139	100,387,604,865,1604,4092,5588,6461,6522,7297,51043,149041	ADA,RHOA,BCL6,CBFB,CD55,SMAD7,PRKCQ,SHB,SLC4A2,TYK2,ZBTB7B,RC3H1	12/63
19_Member	GO Biological Processes	GO:0045620	negative regulation of lymphocyte differentiation	-2.60187	-0.46706	604,865,4092,6422,6522,25793,51043,149041	BCL6,CBFB,SMAD7,SFRP1,SLC4A2,FBXO7,ZBTB7B,RC3H1	8/33
19_Member	GO Biological Processes	GO:0046637	regulation of alpha-beta T cell differentiation	-2.54434	-0.425322	100,387,604,865,4092,6461,6522,51043,149041	ADA,RHOA,BCL6,CBFB,SMAD7,SHB,SLC4A2,ZBTB7B,RC3H1	9/41
19_Member	GO Biological Processes	GO:0002822	regulation of adaptive immune response based on somatic recombination of immune receptors built from immunoglobulin superfamily domains	-2.18273	-0.236378	100,563,604,1604,4092,5027,5585,5588,7297,10459,22890,51043,51114,56940,121260,149041	ADA,AZGP1,BCL6,CD55,SMAD7,P2RX7,PKN1,PRKCQ,TYK2,MAD2L2,ZBTB1,ZBTB7B,ZDHHC9,DUSP22,SLC15A4,RC3H1	16/108
19_Member	GO Biological Processes	GO:0045623	negative regulation of T-helper cell differentiation	-2.16864	-0.236378	604,4092,51043,149041	BCL6,SMAD7,ZBTB7B,RC3H1	4/11
19_Member	GO Biological Processes	GO:0046635	positive regulation of alpha-beta T cell activation	-2.1289	-0.227873	100,387,865,1604,5588,6461,7297,51043	ADA,RHOA,CBFB,CD55,PRKCQ,SHB,TYK2,ZBTB7B	8/39
19_Member	GO Biological Processes	GO:2000514	regulation of CD4-positive, alpha-beta T cell activation	-2.1289	-0.227873	604,865,1604,4092,5588,6461,51043,149041	BCL6,CBFB,CD55,SMAD7,PRKCQ,SHB,ZBTB7B,RC3H1	8/39
20_Summary	GO Biological Processes	GO:0001885	endothelial cell development	-3.24067	-0.829867	5906,5908,7716,8985,9414,10411,25932,51421,60484,80781,387,388,3988,4089,28514,3295,4643,4821,8826,30812,56913,171023,286451,353116,25,208,857,873,2260,2263,3673,5111,6299,9788,11145,23513,25861,26585,28999,55151,79152,84173,84504,286262	RAP1A,RAP1B,VEZF1,PLOD3,TJP2,RAPGEF3,CLIC4,AMOTL2,HAPLN2,COL18A1,RHOA,RHOB,LIPA,SMAD4,DLL1,HSD17B4,MYO1E,NKX2-2,IQGAP1,SOX8,C1GALT1,ASXL1,YIPF6,RILPL1,ABL1,AKT2,CAV1,CBR1,FGFR1,FGFR2,ITGA2,PCNA,SALL1,MTSS1,PLAAT3,SCRIB,WHRN,GREM1,KLF15,TMEM38B,FA2H,ELMOD3,NKX6-2,TPRN	44/-
20_Member	GO Biological Processes	GO:0001885	endothelial cell development	-3.24067	-0.829867	5906,5908,7716,8985,9414,10411,25932,51421,60484,80781	RAP1A,RAP1B,VEZF1,PLOD3,TJP2,RAPGEF3,CLIC4,AMOTL2,HAPLN2,COL18A1	10/40
20_Member	GO Biological Processes	GO:0003158	endothelium development	-2.93049	-0.686535	387,388,3988,4089,5906,5908,7716,8985,9414,10411,25932,28514,51421,60484,80781	RHOA,RHOB,LIPA,SMAD4,RAP1A,RAP1B,VEZF1,PLOD3,TJP2,RAPGEF3,CLIC4,DLL1,AMOTL2,HAPLN2,COL18A1	15/83
20_Member	GO Biological Processes	GO:0002064	epithelial cell development	-2.876	-0.651816	3295,4643,4821,5906,5908,7716,8826,8985,9414,10411,25932,28514,30812,51421,56913,60484,80781,171023,286451,353116	HSD17B4,MYO1E,NKX2-2,RAP1A,RAP1B,VEZF1,IQGAP1,PLOD3,TJP2,RAPGEF3,CLIC4,DLL1,SOX8,AMOTL2,C1GALT1,HAPLN2,COL18A1,ASXL1,YIPF6,RILPL1	20/128
20_Member	GO Biological Processes	GO:0030855	epithelial cell differentiation	-2.86874	-0.649899	25,208,387,857,873,2260,2263,3295,3673,3988,4089,4643,4821,5111,5906,5908,6299,7716,8826,8985,9414,9788,10411,11145,23513,25861,25932,26585,28514,28999,30812,51421,55151,56913,60484,79152,80781,84173,84504,171023,286262,286451,353116	ABL1,AKT2,RHOA,CAV1,CBR1,FGFR1,FGFR2,HSD17B4,ITGA2,LIPA,SMAD4,MYO1E,NKX2-2,PCNA,RAP1A,RAP1B,SALL1,VEZF1,IQGAP1,PLOD3,TJP2,MTSS1,RAPGEF3,PLAAT3,SCRIB,WHRN,CLIC4,GREM1,DLL1,KLF15,SOX8,AMOTL2,TMEM38B,C1GALT1,HAPLN2,FA2H,COL18A1,ELMOD3,NKX6-2,ASXL1,TPRN,YIPF6,RILPL1	43/357
20_Member	GO Biological Processes	GO:0045446	endothelial cell differentiation	-2.84206	-0.632865	3988,4089,5906,5908,7716,8985,9414,10411,25932,28514,51421,60484,80781	LIPA,SMAD4,RAP1A,RAP1B,VEZF1,PLOD3,TJP2,RAPGEF3,CLIC4,DLL1,AMOTL2,HAPLN2,COL18A1	13/68
20_Member	GO Biological Processes	GO:0001886	endothelial cell morphogenesis	-2.01881	-0.153779	8985,25932,51421,80781	PLOD3,CLIC4,AMOTL2,COL18A1	4/12

## Sheet: Module 3
GroupID	Category	Term	Description	LogP	Log(q-value)	Genes	Symbols	InTerm_InList
1_Summary	GO Biological Processes	GO:0016071	mRNA metabolic process	-20.789	-16.6208	333,468,1385,1655,1660,1665,2935,3181,3182,3183,3187,3190,3192,3297,3609,4292,4848,5094,5356,5394,5976,6421,6426,6428,6429,6431,6625,6626,7024,7067,7072,7536,7812,7919,8241,8570,9092,9125,9295,9337,9416,9419,9584,9775,9785,9939,9967,10114,10150,10181,10236,10285,10421,10432,10521,10657,10713,10772,10914,10957,10992,11017,22827,22889,22938,23020,23049,23064,23283,23381,23435,23451,24148,26121,2699…	APLP1,ATF4,CREB1,DDX5,DHX9,DHX15,GSPT1,HNRNPA2B1,HNRNPAB,HNRNPC,HNRNPH1,HNRNPK,HNRNPU,HSF1,ILF3,MLH1,CNOT2,PCBP2,PLRG1,EXOSC10,UPF1,SFPQ,SRSF1,SRSF3,SRSF4,SRSF6,SNRNP70,SNRPA,TFCP2,THRA,TIA1,SF1,CSDE1,DDX39B,RBM10,KHSRP,SART1,CNOT9,SRSF11,CNOT8,DDX23,CRIPT,RBM39,EIF4A3,DHX38,RBM8A,THRAP3,HIPK3,MBNL2,RBM5,HNRNPR,SMNDC1,CD2BP2,RBM14,DDX17,KHDRBS1,USP39,SRSF10,PAPOLA,PNRC1,SF3B2,SNRNP27,PUF60,KHDC4,…	118/-
1_Member	GO Biological Processes	GO:0016071	mRNA metabolic process	-20.789	-16.6208	333,468,1385,1655,1660,1665,2935,3181,3182,3183,3187,3190,3192,3297,3609,4292,4848,5094,5356,5394,5976,6421,6426,6428,6429,6431,6625,6626,7024,7067,7072,7536,7812,7919,8241,8570,9092,9125,9295,9337,9416,9419,9584,9775,9785,9939,9967,10114,10150,10181,10236,10285,10421,10432,10521,10657,10713,10772,10914,10957,10992,11017,22827,22889,22938,23020,23049,23064,23283,23381,23435,23451,24148,26121,2699…	APLP1,ATF4,CREB1,DDX5,DHX9,DHX15,GSPT1,HNRNPA2B1,HNRNPAB,HNRNPC,HNRNPH1,HNRNPK,HNRNPU,HSF1,ILF3,MLH1,CNOT2,PCBP2,PLRG1,EXOSC10,UPF1,SFPQ,SRSF1,SRSF3,SRSF4,SRSF6,SNRNP70,SNRPA,TFCP2,THRA,TIA1,SF1,CSDE1,DDX39B,RBM10,KHSRP,SART1,CNOT9,SRSF11,CNOT8,DDX23,CRIPT,RBM39,EIF4A3,DHX38,RBM8A,THRAP3,HIPK3,MBNL2,RBM5,HNRNPR,SMNDC1,CD2BP2,RBM14,DDX17,KHDRBS1,USP39,SRSF10,PAPOLA,PNRC1,SF3B2,SNRNP27,PUF60,KHDC4,…	100/576
1_Member	GO Biological Processes	GO:0000375	RNA splicing, via transesterification reactions	-17.1737	-13.4527	1655,1660,1665,3181,3183,3187,3190,3192,3609,5356,6421,6426,6429,6431,6625,6626,7536,7919,8241,8570,9092,9416,9775,9785,9939,10181,10236,10285,10421,10432,10521,10713,10772,10992,11017,22827,22889,22938,23020,23064,23451,24148,26121,27336,51631,51691,51759,55234,55692,56949,57035,58155,79034,79882,220988	DDX5,DHX9,DHX15,HNRNPA2B1,HNRNPC,HNRNPH1,HNRNPK,HNRNPU,ILF3,PLRG1,SFPQ,SRSF1,SRSF4,SRSF6,SNRNP70,SNRPA,SF1,DDX39B,RBM10,KHSRP,SART1,DDX23,EIF4A3,DHX38,RBM8A,RBM5,HNRNPR,SMNDC1,CD2BP2,RBM14,DDX17,USP39,SRSF10,SF3B2,SNRNP27,PUF60,KHDC4,SNW1,SNRNP200,SETX,SF3B1,PRPF6,PRPF31,HTATSF1,LUC7L2,LSM8,C9orf78,SMU1,LUC7L,XAB2,RSRP1,PTBP2,INTS15,ZC3H14,HNRNPA3	55/237
1_Member	GO Biological Processes	GO:0006397	mRNA processing	-17.1438	-13.4527	1655,1660,1665,3181,3183,3187,3190,3192,3297,3609,5356,6421,6426,6428,6429,6431,6625,6626,7072,7536,7919,8241,8570,9092,9295,9416,9419,9584,9775,9785,9939,9967,10150,10181,10236,10285,10421,10432,10521,10657,10713,10772,10914,10992,11017,22827,22889,22938,23020,23064,23283,23435,23451,24148,26121,26993,27336,51631,51691,51759,54623,54888,55234,55692,56949,57035,58155,64506,79034,79869,79882,84060…	DDX5,DHX9,DHX15,HNRNPA2B1,HNRNPC,HNRNPH1,HNRNPK,HNRNPU,HSF1,ILF3,PLRG1,SFPQ,SRSF1,SRSF3,SRSF4,SRSF6,SNRNP70,SNRPA,TIA1,SF1,DDX39B,RBM10,KHSRP,SART1,SRSF11,DDX23,CRIPT,RBM39,EIF4A3,DHX38,RBM8A,THRAP3,MBNL2,RBM5,HNRNPR,SMNDC1,CD2BP2,RBM14,DDX17,KHDRBS1,USP39,SRSF10,PAPOLA,SF3B2,SNRNP27,PUF60,KHDC4,SNW1,SNRNP200,SETX,CSTF2T,TARDBP,SF3B1,PRPF6,PRPF31,AKAP8L,HTATSF1,LUC7L2,LSM8,C9orf78,PAF1,NSUN2,SMU1…	77/424
1_Member	GO Biological Processes	GO:0008380	RNA splicing	-16.4693	-12.9031	1655,1660,1665,2521,3181,3183,3187,3190,3192,3609,5356,6421,6426,6428,6429,6431,6625,6626,7072,7536,7919,8241,8570,9092,9295,9416,9419,9584,9775,9785,9939,9967,10150,10181,10236,10285,10421,10432,10521,10713,10772,10992,11017,22827,22889,22938,23020,23064,23435,23451,24148,26121,26993,27336,51631,51691,51759,55234,55692,56949,57035,58155,64121,79034,79882,84060,151987,220988	DDX5,DHX9,DHX15,FUS,HNRNPA2B1,HNRNPC,HNRNPH1,HNRNPK,HNRNPU,ILF3,PLRG1,SFPQ,SRSF1,SRSF3,SRSF4,SRSF6,SNRNP70,SNRPA,TIA1,SF1,DDX39B,RBM10,KHSRP,SART1,SRSF11,DDX23,CRIPT,RBM39,EIF4A3,DHX38,RBM8A,THRAP3,MBNL2,RBM5,HNRNPR,SMNDC1,CD2BP2,RBM14,DDX17,USP39,SRSF10,SF3B2,SNRNP27,PUF60,KHDC4,SNW1,SNRNP200,SETX,TARDBP,SF3B1,PRPF6,PRPF31,AKAP8L,HTATSF1,LUC7L2,LSM8,C9orf78,SMU1,LUC7L,XAB2,RSRP1,PTBP2,RRAGC,INTS…	68/354
1_Member	GO Biological Processes	GO:0000398	mRNA splicing, via spliceosome	-15.6608	-12.1915	1655,1660,1665,3181,3183,3187,3190,3192,3609,5356,6421,6426,6431,6625,6626,7536,7919,8241,9092,9416,9775,9785,9939,10181,10236,10421,10432,10521,10713,10772,10992,11017,22827,22889,22938,23020,23064,23451,24148,26121,27336,51631,51691,51759,55234,55692,56949,57035,58155,79034,79882,220988	DDX5,DHX9,DHX15,HNRNPA2B1,HNRNPC,HNRNPH1,HNRNPK,HNRNPU,ILF3,PLRG1,SFPQ,SRSF1,SRSF6,SNRNP70,SNRPA,SF1,DDX39B,RBM10,SART1,DDX23,EIF4A3,DHX38,RBM8A,RBM5,HNRNPR,CD2BP2,RBM14,DDX17,USP39,SRSF10,SF3B2,SNRNP27,PUF60,KHDC4,SNW1,SNRNP200,SETX,SF3B1,PRPF6,PRPF31,HTATSF1,LUC7L2,LSM8,C9orf78,SMU1,LUC7L,XAB2,RSRP1,PTBP2,INTS15,ZC3H14,HNRNPA3	52/231
1_Member	GO Biological Processes	GO:0000377	RNA splicing, via transesterification reactions with bulged adenosine as nucleophile	-15.5765	-12.1864	1655,1660,1665,3181,3183,3187,3190,3192,3609,5356,6421,6426,6431,6625,6626,7536,7919,8241,9092,9416,9775,9785,9939,10181,10236,10421,10432,10521,10713,10772,10992,11017,22827,22889,22938,23020,23064,23451,24148,26121,27336,51631,51691,51759,55234,55692,56949,57035,58155,79034,79882,220988	DDX5,DHX9,DHX15,HNRNPA2B1,HNRNPC,HNRNPH1,HNRNPK,HNRNPU,ILF3,PLRG1,SFPQ,SRSF1,SRSF6,SNRNP70,SNRPA,SF1,DDX39B,RBM10,SART1,DDX23,EIF4A3,DHX38,RBM8A,RBM5,HNRNPR,CD2BP2,RBM14,DDX17,USP39,SRSF10,SF3B2,SNRNP27,PUF60,KHDC4,SNW1,SNRNP200,SETX,SF3B1,PRPF6,PRPF31,HTATSF1,LUC7L2,LSM8,C9orf78,SMU1,LUC7L,XAB2,RSRP1,PTBP2,INTS15,ZC3H14,HNRNPA3	52/232
1_Member	GO Biological Processes	GO:0000245	spliceosomal complex assembly	-7.93242	-4.66728	6426,6431,7536,7919,9416,10181,10713,10772,10992,22827,22889,23020,23064,23451,24148,27336,51631,55692,57035,58155	SRSF1,SRSF6,SF1,DDX39B,DDX23,RBM5,USP39,SRSF10,SF3B2,PUF60,KHDC4,SNRNP200,SETX,SF3B1,PRPF6,HTATSF1,LUC7L2,LUC7L,RSRP1,PTBP2	20/73
1_Member	GO Biological Processes	GO:0022618	protein-RNA complex assembly	-5.84445	-3.01864	1660,6426,6431,7536,7919,8662,9092,9416,10181,10421,10713,10728,10772,10992,22827,22889,23020,23064,23195,23451,24148,26121,27161,27336,51631,54505,55692,56949,57035,58155	DHX9,SRSF1,SRSF6,SF1,DDX39B,EIF3B,SART1,DDX23,RBM5,CD2BP2,USP39,PTGES3,SRSF10,SF3B2,PUF60,KHDC4,SNRNP200,SETX,MDN1,SF3B1,PRPF6,PRPF31,AGO2,HTATSF1,LUC7L2,DHX29,LUC7L,XAB2,RSRP1,PTBP2	30/186
1_Member	GO Biological Processes	GO:0071826	protein-RNA complex organization	-5.45703	-2.76592	1660,6426,6431,7536,7919,8662,9092,9416,10181,10421,10713,10728,10772,10992,22827,22889,23020,23064,23195,23451,24148,26121,27161,27336,51631,54505,55692,56949,57035,58155	DHX9,SRSF1,SRSF6,SF1,DDX39B,EIF3B,SART1,DDX23,RBM5,CD2BP2,USP39,PTGES3,SRSF10,SF3B2,PUF60,KHDC4,SNRNP200,SETX,MDN1,SF3B1,PRPF6,PRPF31,AGO2,HTATSF1,LUC7L2,DHX29,LUC7L,XAB2,RSRP1,PTBP2	30/194
1_Member	GO Biological Processes	GO:0006376	mRNA splice site recognition	-4.94739	-2.33626	6426,6431,7536,10772,22827,22889,23064,51631,55692,58155	SRSF1,SRSF6,SF1,SRSF10,PUF60,KHDC4,SETX,LUC7L2,LUC7L,PTBP2	10/31
1_Member	GO Biological Processes	GO:0022613	ribonucleoprotein complex biogenesis	-3.04928	-0.835294	1660,5394,6426,6431,7514,7536,7919,8451,8568,8662,8780,9092,9416,9775,9875,10181,10421,10521,10713,10728,10772,10992,22827,22889,23020,23064,23195,23451,24148,26121,27161,27336,51068,51119,51631,54505,55692,55813,56949,57035,57109,58155,84864,130916	DHX9,EXOSC10,SRSF1,SRSF6,XPO1,SF1,DDX39B,CUL4A,RRP1,EIF3B,RIOK3,SART1,DDX23,EIF4A3,URB1,RBM5,CD2BP2,DDX17,USP39,PTGES3,SRSF10,SF3B2,PUF60,KHDC4,SNRNP200,SETX,MDN1,SF3B1,PRPF6,PRPF31,AGO2,HTATSF1,NMD3,SBDS,LUC7L2,DHX29,LUC7L,UTP6,XAB2,RSRP1,REXO4,PTBP2,RIOX2,MTERF4	44/432
2_Summary	GO Biological Processes	GO:1903311	regulation of mRNA metabolic process	-8.37972	-5.05658	1655,1660,1994,2521,3182,3183,3190,3192,4292,4848,5394,5976,6294,6426,6428,6429,6431,6625,7072,7812,8241,8451,8570,9125,9337,9584,9775,9939,9967,10181,10432,10521,10657,10772,22827,22938,23435,26135,27161,54915,55234,64506,79882,90806,3187,10137,10150,23064,54407,57396,58155,81669,6421	DDX5,DHX9,ELAVL1,FUS,HNRNPAB,HNRNPC,HNRNPK,HNRNPU,MLH1,CNOT2,EXOSC10,UPF1,SAFB,SRSF1,SRSF3,SRSF4,SRSF6,SNRNP70,TIA1,CSDE1,RBM10,CUL4A,KHSRP,CNOT9,CNOT8,RBM39,EIF4A3,RBM8A,THRAP3,RBM5,RBM14,DDX17,KHDRBS1,SRSF10,PUF60,SNW1,TARDBP,SERBP1,AGO2,YTHDF1,SMU1,CPEB1,ZC3H14,ANGEL2,HNRNPH1,RBM12,MBNL2,SETX,SLC38A2,CLK4,PTBP2,CCNL2,SFPQ	53/-
2_Member	GO Biological Processes	GO:1903311	regulation of mRNA metabolic process	-8.37972	-5.05658	1655,1660,1994,2521,3182,3183,3190,3192,4292,4848,5394,5976,6294,6426,6428,6429,6431,6625,7072,7812,8241,8451,8570,9125,9337,9584,9775,9939,9967,10181,10432,10521,10657,10772,22827,22938,23435,26135,27161,54915,55234,64506,79882,90806	DDX5,DHX9,ELAVL1,FUS,HNRNPAB,HNRNPC,HNRNPK,HNRNPU,MLH1,CNOT2,EXOSC10,UPF1,SAFB,SRSF1,SRSF3,SRSF4,SRSF6,SNRNP70,TIA1,CSDE1,RBM10,CUL4A,KHSRP,CNOT9,CNOT8,RBM39,EIF4A3,RBM8A,THRAP3,RBM5,RBM14,DDX17,KHDRBS1,SRSF10,PUF60,SNW1,TARDBP,SERBP1,AGO2,YTHDF1,SMU1,CPEB1,ZC3H14,ANGEL2	44/271
2_Member	GO Biological Processes	GO:0043484	regulation of RNA splicing	-7.67787	-4.46388	1655,2521,3187,3190,3192,5394,5976,6426,6428,6429,6431,6625,7072,8241,9584,9939,9967,10137,10150,10181,10432,10521,10657,10772,22827,22938,23064,54407,55234,57396,58155,81669	DDX5,FUS,HNRNPH1,HNRNPK,HNRNPU,EXOSC10,UPF1,SRSF1,SRSF3,SRSF4,SRSF6,SNRNP70,TIA1,RBM10,RBM39,RBM8A,THRAP3,RBM12,MBNL2,RBM5,RBM14,DDX17,KHDRBS1,SRSF10,PUF60,SNW1,SETX,SLC38A2,SMU1,CLK4,PTBP2,CCNL2	32/172
2_Member	GO Biological Processes	GO:0050684	regulation of mRNA processing	-7.36911	-4.20088	1655,1660,3190,3192,5394,5976,6294,6426,6428,6429,6431,6625,7072,8241,9584,9939,9967,10181,10432,10521,10657,10772,22827,22938,55234,64506	DDX5,DHX9,HNRNPK,HNRNPU,EXOSC10,UPF1,SAFB,SRSF1,SRSF3,SRSF4,SRSF6,SNRNP70,TIA1,RBM10,RBM39,RBM8A,THRAP3,RBM5,RBM14,DDX17,KHDRBS1,SRSF10,PUF60,SNW1,SMU1,CPEB1	26/125
2_Member	GO Biological Processes	GO:0048024	regulation of mRNA splicing, via spliceosome	-7.10684	-4.01779	1655,3190,3192,5394,5976,6426,6428,6429,6431,6625,7072,8241,9584,9939,9967,10181,10432,10521,10657,10772,22827,22938,55234	DDX5,HNRNPK,HNRNPU,EXOSC10,UPF1,SRSF1,SRSF3,SRSF4,SRSF6,SNRNP70,TIA1,RBM10,RBM39,RBM8A,THRAP3,RBM5,RBM14,DDX17,KHDRBS1,SRSF10,PUF60,SNW1,SMU1	23/104
2_Member	GO Biological Processes	GO:0000381	regulation of alternative mRNA splicing, via spliceosome	-5.78398	-2.97748	1655,3192,6426,6428,6429,6431,7072,9939,9967,10181,10432,10521,10657,10772,22827,55234	DDX5,HNRNPU,SRSF1,SRSF3,SRSF4,SRSF6,TIA1,RBM8A,THRAP3,RBM5,RBM14,DDX17,KHDRBS1,SRSF10,PUF60,SMU1	16/65
2_Member	GO Biological Processes	GO:0000380	alternative mRNA splicing, via spliceosome	-4.1764	-1.74564	1655,1660,3192,6421,6426,6431,10521,22827	DDX5,DHX9,HNRNPU,SFPQ,SRSF1,SRSF6,DDX17,PUF60	8/24
3_Summary	GO Biological Processes	GO:0051603	proteolysis involved in protein catabolic process	-7.2694	-4.14256	267,811,821,1452,3309,5094,5119,5516,5562,6198,6400,6451,6885,7184,7319,7324,7326,7328,7494,7531,7844,8451,8878,9146,9320,9451,9817,9903,10155,10206,10254,10425,10845,11236,23220,23291,23304,23321,25930,25978,26001,26046,26091,26133,26224,26234,51009,51343,51366,51433,51465,51667,54788,54926,55048,55236,55432,55666,57003,57534,57560,64121,64795,79139,79654,79720,81545,81847,83737,84447,91445,9645…	AMFR,CALR,CANX,CSNK1A1,HSPA5,PCBP2,CHMP1A,PPP2CB,PRKAA1,RPS6KB1,SEL1L,SH3BGRL,MAP3K7,HSP90B1,UBE2A,UBE2E1,UBE2G1,UBE2H,XBP1,YWHAE,RNF103,CUL4A,SQSTM1,HGS,TRIP12,EIF2AK3,KEAP1,KLHL21,TRIM28,TRIM13,STAM2,ARIH2,CLPX,RNF139,DTX4,FBXW11,UBR2,TRIM2,PTPN23,CHMP2B,RNF167,LTN1,HERC4,TRPC4AP,FBXL3,FBXL5,DERL2,FZR1,UBR5,ANAPC5,UBE2J1,NUB1,DNAJB12,UBE2R2,VPS37C,UBA6,YOD1,NPLOC4,CCDC47,MIB1,IFT80,RRAGC,RMND5A…	95/-
3_Member	GO Biological Processes	GO:0051603	proteolysis involved in protein catabolic process	-7.2694	-4.14256	267,811,821,1452,3309,5094,5119,5516,5562,6198,6400,6451,6885,7184,7319,7324,7326,7328,7494,7531,7844,8451,8878,9146,9320,9451,9817,9903,10155,10206,10254,10425,10845,11236,23220,23291,23304,23321,25930,25978,26001,26046,26091,26133,26224,26234,51009,51343,51366,51433,51465,51667,54788,54926,55048,55236,55432,55666,57003,57534,57560,64121,64795,79139,79654,79720,81545,81847,83737,84447,91445,9645…	AMFR,CALR,CANX,CSNK1A1,HSPA5,PCBP2,CHMP1A,PPP2CB,PRKAA1,RPS6KB1,SEL1L,SH3BGRL,MAP3K7,HSP90B1,UBE2A,UBE2E1,UBE2G1,UBE2H,XBP1,YWHAE,RNF103,CUL4A,SQSTM1,HGS,TRIP12,EIF2AK3,KEAP1,KLHL21,TRIM28,TRIM13,STAM2,ARIH2,CLPX,RNF139,DTX4,FBXW11,UBR2,TRIM2,PTPN23,CHMP2B,RNF167,LTN1,HERC4,TRPC4AP,FBXL3,FBXL5,DERL2,FZR1,UBR5,ANAPC5,UBE2J1,NUB1,DNAJB12,UBE2R2,VPS37C,UBA6,YOD1,NPLOC4,CCDC47,MIB1,IFT80,RRAGC,RMND5A…	74/624
3_Member	GO Biological Processes	GO:0010498	proteasomal protein catabolic process	-6.94745	-3.89316	267,811,821,1452,3309,5094,5516,5562,6198,6400,6451,6885,7184,7319,7326,7328,7494,7531,7844,8451,9320,9451,9817,9903,10155,10206,10425,11236,23220,23291,23304,23321,26046,26133,26224,26234,51009,51343,51366,51433,51465,51667,54788,55432,55666,57003,57560,64121,64795,79139,79654,81545,83737,84447,91445,96459	AMFR,CALR,CANX,CSNK1A1,HSPA5,PCBP2,PPP2CB,PRKAA1,RPS6KB1,SEL1L,SH3BGRL,MAP3K7,HSP90B1,UBE2A,UBE2G1,UBE2H,XBP1,YWHAE,RNF103,CUL4A,TRIP12,EIF2AK3,KEAP1,KLHL21,TRIM28,TRIM13,ARIH2,RNF139,DTX4,FBXW11,UBR2,TRIM2,LTN1,TRPC4AP,FBXL3,FBXL5,DERL2,FZR1,UBR5,ANAPC5,UBE2J1,NUB1,DNAJB12,YOD1,NPLOC4,CCDC47,IFT80,RRAGC,RMND5A,DERL1,HECTD3,FBXO38,ITCH,SYVN1,RNF185,FNIP1	56/430
3_Member	GO Biological Processes	GO:0006511	ubiquitin-dependent protein catabolic process	-6.05666	-3.21064	267,1452,5094,5119,5516,5562,6198,6451,6885,7319,7324,7326,7328,7494,7531,8451,8878,9146,9320,9451,9817,9903,10155,10206,10254,10425,11236,23220,23291,23304,23321,25930,25978,26001,26046,26091,26133,26224,26234,51343,51366,51433,51667,54926,55048,55236,55666,57534,64121,64795,79139,79654,79720,81545,81847,83737,84447,91445,96459,137492,161725	AMFR,CSNK1A1,PCBP2,CHMP1A,PPP2CB,PRKAA1,RPS6KB1,SH3BGRL,MAP3K7,UBE2A,UBE2E1,UBE2G1,UBE2H,XBP1,YWHAE,CUL4A,SQSTM1,HGS,TRIP12,EIF2AK3,KEAP1,KLHL21,TRIM28,TRIM13,STAM2,ARIH2,RNF139,DTX4,FBXW11,UBR2,TRIM2,PTPN23,CHMP2B,RNF167,LTN1,HERC4,TRPC4AP,FBXL3,FBXL5,FZR1,UBR5,ANAPC5,NUB1,UBE2R2,VPS37C,UBA6,NPLOC4,MIB1,RRAGC,RMND5A,DERL1,HECTD3,VPS37B,FBXO38,RNF146,ITCH,SYVN1,RNF185,FNIP1,VPS37A,OTUD7A	61/515
3_Member	GO Biological Processes	GO:0019941	modification-dependent protein catabolic process	-5.74867	-2.96065	267,1452,5094,5119,5516,5562,6198,6451,6885,7319,7324,7326,7328,7494,7531,8451,8878,9146,9320,9451,9817,9903,10155,10206,10254,10425,11236,23220,23291,23304,23321,25930,25978,26001,26046,26091,26133,26224,26234,51343,51366,51433,51667,54926,55048,55236,55666,57534,64121,64795,79139,79654,79720,81545,81847,83737,84447,91445,96459,137492,161725	AMFR,CSNK1A1,PCBP2,CHMP1A,PPP2CB,PRKAA1,RPS6KB1,SH3BGRL,MAP3K7,UBE2A,UBE2E1,UBE2G1,UBE2H,XBP1,YWHAE,CUL4A,SQSTM1,HGS,TRIP12,EIF2AK3,KEAP1,KLHL21,TRIM28,TRIM13,STAM2,ARIH2,RNF139,DTX4,FBXW11,UBR2,TRIM2,PTPN23,CHMP2B,RNF167,LTN1,HERC4,TRPC4AP,FBXL3,FBXL5,FZR1,UBR5,ANAPC5,NUB1,UBE2R2,VPS37C,UBA6,NPLOC4,MIB1,RRAGC,RMND5A,DERL1,HECTD3,VPS37B,FBXO38,RNF146,ITCH,SYVN1,RNF185,FNIP1,VPS37A,OTUD7A	61/526
3_Member	GO Biological Processes	GO:0016567	protein ubiquitination	-5.61306	-2.8598	267,642,5562,7319,7324,7326,7328,7531,7844,8216,8451,8658,8878,9320,9440,9817,9903,10206,10238,10425,11236,22978,23118,23220,23291,23304,23321,26001,26046,26091,26133,26224,26234,50717,51343,51366,51433,51465,51667,54726,54926,55120,55182,55236,55577,55632,57448,57534,57560,57630,64795,79654,80351,81545,81847,83737,84447,84893,91445,115294,115426	AMFR,BLMH,PRKAA1,UBE2A,UBE2E1,UBE2G1,UBE2H,YWHAE,RNF103,LZTR1,CUL4A,TNKS,SQSTM1,TRIP12,MED17,KEAP1,KLHL21,TRIM13,DCAF7,ARIH2,RNF139,NT5C2,TAB2,DTX4,FBXW11,UBR2,TRIM2,RNF167,LTN1,HERC4,TRPC4AP,FBXL3,FBXL5,DCAF8,FZR1,UBR5,ANAPC5,UBE2J1,NUB1,OTUD4,UBE2R2,FANCL,RNF220,UBA6,NAGK,G2E3,BIRC6,MIB1,IFT80,SH3RF1,RMND5A,HECTD3,TNKS2,FBXO38,RNF146,ITCH,SYVN1,FBH1,RNF185,PCMTD1,UHRF2	61/531
3_Member	GO Biological Processes	GO:0043632	modification-dependent macromolecule catabolic process	-5.58626	-2.85806	267,1452,5094,5119,5516,5562,6198,6451,6885,7319,7324,7326,7328,7494,7531,8451,8878,9146,9320,9451,9817,9903,10155,10206,10254,10425,11236,23220,23291,23304,23321,25930,25978,26001,26046,26091,26133,26224,26234,51343,51366,51433,51667,54926,55048,55236,55666,57534,64121,64795,79139,79654,79720,81545,81847,83737,84447,91445,96459,137492,161725	AMFR,CSNK1A1,PCBP2,CHMP1A,PPP2CB,PRKAA1,RPS6KB1,SH3BGRL,MAP3K7,UBE2A,UBE2E1,UBE2G1,UBE2H,XBP1,YWHAE,CUL4A,SQSTM1,HGS,TRIP12,EIF2AK3,KEAP1,KLHL21,TRIM28,TRIM13,STAM2,ARIH2,RNF139,DTX4,FBXW11,UBR2,TRIM2,PTPN23,CHMP2B,RNF167,LTN1,HERC4,TRPC4AP,FBXL3,FBXL5,FZR1,UBR5,ANAPC5,NUB1,UBE2R2,VPS37C,UBA6,NPLOC4,MIB1,RRAGC,RMND5A,DERL1,HECTD3,VPS37B,FBXO38,RNF146,ITCH,SYVN1,RNF185,FNIP1,VPS37A,OTUD7A	61/532
3_Member	GO Biological Processes	GO:0000209	protein polyubiquitination	-4.84294	-2.27677	267,642,5562,7319,7324,7326,7328,7531,8658,8878,9320,9817,10425,22978,23118,23220,23291,23304,23321,26001,51343,51366,51433,51465,54726,54926,55577,64795,80351,81545,81847,83737,84447,91445	AMFR,BLMH,PRKAA1,UBE2A,UBE2E1,UBE2G1,UBE2H,YWHAE,TNKS,SQSTM1,TRIP12,KEAP1,ARIH2,NT5C2,TAB2,DTX4,FBXW11,UBR2,TRIM2,RNF167,FZR1,UBR5,ANAPC5,UBE2J1,OTUD4,UBE2R2,NAGK,RMND5A,TNKS2,FBXO38,RNF146,ITCH,SYVN1,RNF185	34/250
3_Member	GO Biological Processes	GO:0032446	protein modification by small protein conjugation	-4.68737	-2.14239	267,642,5562,7319,7324,7326,7328,7531,7844,8216,8451,8535,8658,8878,9320,9440,9817,9903,10155,10206,10238,10401,10425,11236,22978,23118,23220,23291,23304,23321,26001,26046,26091,26133,26224,26234,50717,51343,51366,51433,51465,51667,54726,54926,55120,55182,55236,55577,55632,57448,57534,57560,57630,64795,79654,80351,81545,81847,83737,84447,84893,91445,115294,115426	AMFR,BLMH,PRKAA1,UBE2A,UBE2E1,UBE2G1,UBE2H,YWHAE,RNF103,LZTR1,CUL4A,CBX4,TNKS,SQSTM1,TRIP12,MED17,KEAP1,KLHL21,TRIM28,TRIM13,DCAF7,PIAS3,ARIH2,RNF139,NT5C2,TAB2,DTX4,FBXW11,UBR2,TRIM2,RNF167,LTN1,HERC4,TRPC4AP,FBXL3,FBXL5,DCAF8,FZR1,UBR5,ANAPC5,UBE2J1,NUB1,OTUD4,UBE2R2,FANCL,RNF220,UBA6,NAGK,G2E3,BIRC6,MIB1,IFT80,SH3RF1,RMND5A,HECTD3,TNKS2,FBXO38,RNF146,ITCH,SYVN1,FBH1,RNF185,PCMTD1,UHRF2	64/605
3_Member	GO Biological Processes	GO:0043161	proteasome-mediated ubiquitin-dependent protein catabolic process	-4.17351	-1.74564	1452,5094,5516,5562,6198,6451,6885,7319,7326,7328,7494,7531,8451,9320,9451,9817,9903,10155,10206,10425,11236,23220,23291,23304,23321,26046,26133,26224,26234,51343,51366,51433,55666,64121,64795,79139,79654,81545,83737,84447,96459	CSNK1A1,PCBP2,PPP2CB,PRKAA1,RPS6KB1,SH3BGRL,MAP3K7,UBE2A,UBE2G1,UBE2H,XBP1,YWHAE,CUL4A,TRIP12,EIF2AK3,KEAP1,KLHL21,TRIM28,TRIM13,ARIH2,RNF139,DTX4,FBXW11,UBR2,TRIM2,LTN1,TRPC4AP,FBXL3,FBXL5,FZR1,UBR5,ANAPC5,NPLOC4,RRAGC,RMND5A,DERL1,HECTD3,FBXO38,ITCH,SYVN1,FNIP1	41/349
3_Member	GO Biological Processes	GO:0070936	protein K48-linked ubiquitination	-3.56375	-1.22802	267,7319,7324,7326,7328,9817,10425,22978,23220,51366,51433,54926,81545,81847,83737,84447	AMFR,UBE2A,UBE2E1,UBE2G1,UBE2H,KEAP1,ARIH2,NT5C2,DTX4,UBR5,ANAPC5,UBE2R2,FBXO38,RNF146,ITCH,SYVN1	16/96
4_Summary	GO Biological Processes	GO:0016197	endosomal transport	-6.8303	-3.8082	382,392,5119,5868,5869,6272,6293,7879,8675,8878,9146,9230,9779,9897,10139,10228,10254,10311,10652,10890,23023,23585,23603,23673,25930,25978,51762,55048,55773,57020,57533,64145,79720,79735,137492,200576,253725,401548,288,7531,10640,54521,55770,64083,114879,10772,23041,23095,54832,134,1855,3309,4301,6342,6745,6747,7184,11231,23148,56889,57003,57560,64121,64689,79683,79844,81926,375790,729956	ARF6,ARHGAP1,CHMP1A,RAB5A,RAB5B,SORT1,VPS52,RAB7A,STX16,SQSTM1,HGS,RAB11B,TBC1D5,WASHC5,ARFRP1,STX6,STAM2,VPS26C,YKT6,RAB10,TMCC1,TMEM50A,CORO1C,STX12,PTPN23,CHMP2B,RAB8B,VPS37C,TBC1D23,VPS35L,TBC1D14,RBSN,VPS37B,TBC1D17,VPS37A,PIKFYVE,WASHC2C,SNX30,ANK3,YWHAE,EXOC5,WDR44,EXOC2,GOLPH3,OSBPL5,SRSF10,MON2,KIF1B,VPS13C,ADORA1,DVL1,HSPA5,AFDN,SCP2,SSR1,SSR3,HSP90B1,SEC63,NACAD,TM9SF3,CCDC47,IFT80,RRA…	69/-
4_Member	GO Biological Processes	GO:0016197	endosomal transport	-6.8303	-3.8082	382,392,5119,5868,5869,6272,6293,7879,8675,8878,9146,9230,9779,9897,10139,10228,10254,10311,10652,10890,23023,23585,23603,23673,25930,25978,51762,55048,55773,57020,57533,64145,79720,79735,137492,200576,253725,401548	ARF6,ARHGAP1,CHMP1A,RAB5A,RAB5B,SORT1,VPS52,RAB7A,STX16,SQSTM1,HGS,RAB11B,TBC1D5,WASHC5,ARFRP1,STX6,STAM2,VPS26C,YKT6,RAB10,TMCC1,TMEM50A,CORO1C,STX12,PTPN23,CHMP2B,RAB8B,VPS37C,TBC1D23,VPS35L,TBC1D14,RBSN,VPS37B,TBC1D17,VPS37A,PIKFYVE,WASHC2C,SNX30	38/244
4_Member	GO Biological Processes	GO:0098876	vesicle-mediated transport to the plasma membrane	-5.48568	-2.77984	288,382,6293,7531,7879,8675,9146,9230,10139,10228,10311,10640,10890,23673,25930,51762,54521,55770,57020,64083,114879,253725,401548	ANK3,ARF6,VPS52,YWHAE,RAB7A,STX16,HGS,RAB11B,ARFRP1,STX6,VPS26C,EXOC5,RAB10,STX12,PTPN23,RAB8B,WDR44,EXOC2,VPS35L,GOLPH3,OSBPL5,WASHC2C,SNX30	23/127
4_Member	GO Biological Processes	GO:0032456	endocytic recycling	-3.98202	-1.56198	382,6293,7879,8675,9146,9230,10228,10311,23673,25930,51762,57020,253725,401548	ARF6,VPS52,RAB7A,STX16,HGS,RAB11B,STX6,VPS26C,STX12,PTPN23,RAB8B,VPS35L,WASHC2C,SNX30	14/71
4_Member	GO Biological Processes	GO:0016482	cytosolic transport	-3.21815	-0.940088	6272,6293,7879,8675,9779,10139,10228,10652,10772,23041,23095,54832,55773,57533,64145,79735,200576,253725	SORT1,VPS52,RAB7A,STX16,TBC1D5,ARFRP1,STX6,YKT6,SRSF10,MON2,KIF1B,VPS13C,TBC1D23,TBC1D14,RBSN,TBC1D17,PIKFYVE,WASHC2C	18/123
4_Member	GO Biological Processes	GO:0042147	retrograde transport, endosome to Golgi	-2.51408	-0.436756	6293,7879,8675,9779,10139,10228,10652,55773,57533,64145,79735,200576,253725	VPS52,RAB7A,STX16,TBC1D5,ARFRP1,STX6,YKT6,TBC1D23,TBC1D14,RBSN,TBC1D17,PIKFYVE,WASHC2C	13/88
4_Member	GO Biological Processes	GO:0051668	localization within membrane	-2.50163	-0.430303	134,288,382,1855,3309,4301,6293,6342,6745,6747,7184,7531,7879,8675,9146,9230,10139,10228,10311,10640,10890,11231,23148,23673,25930,51762,54521,55048,55770,56889,57003,57020,57560,64083,64121,64689,79683,79720,79844,81926,114879,137492,200576,253725,375790,401548,729956	ADORA1,ANK3,ARF6,DVL1,HSPA5,AFDN,VPS52,SCP2,SSR1,SSR3,HSP90B1,YWHAE,RAB7A,STX16,HGS,RAB11B,ARFRP1,STX6,VPS26C,EXOC5,RAB10,SEC63,NACAD,STX12,PTPN23,RAB8B,WDR44,VPS37C,EXOC2,TM9SF3,CCDC47,VPS35L,IFT80,GOLPH3,RRAGC,GORASP1,ZDHHC14,VPS37B,ZDHHC11,ABHD17A,OSBPL5,VPS37A,PIKFYVE,WASHC2C,AGRN,SNX30,SHISA7	47/500
5_Summary	GO Biological Processes	GO:0050658	RNA transport	-6.5972	-3.6187	1660,3181,3297,3837,5976,6426,6428,7514,7919,8570,8658,8888,9284,9775,9939,10482,11260,23049,23089,23299,23381,25909,26097,51092,55746,84248,3192,7528,24148,9197,51000,55032,84230,811,1027,27351,51068,64328,1994,3842,8878	DHX9,HNRNPA2B1,HSF1,KPNB1,UPF1,SRSF1,SRSF3,XPO1,DDX39B,KHSRP,TNKS,MCM3AP,NPIPA1,EIF4A3,RBM8A,NXF1,XPOT,SMG1,PEG10,BICD2,SMG5,AHCTF1,CHTOP,SIDT2,NUP133,FYTTD1,HNRNPU,YY1,PRPF6,SLC33A1,SLC35B3,SLC35A5,LRRC8C,CALR,CDKN1B,DESI1,NMD3,XPO4,ELAVL1,TNPO1,SQSTM1	41/-
5_Member	GO Biological Processes	GO:0050658	RNA transport	-6.5972	-3.6187	1660,3181,3297,3837,5976,6426,6428,7514,7919,8570,8658,8888,9284,9775,9939,10482,11260,23049,23089,23299,23381,25909,26097,51092,55746,84248	DHX9,HNRNPA2B1,HSF1,KPNB1,UPF1,SRSF1,SRSF3,XPO1,DDX39B,KHSRP,TNKS,MCM3AP,NPIPA1,EIF4A3,RBM8A,NXF1,XPOT,SMG1,PEG10,BICD2,SMG5,AHCTF1,CHTOP,SIDT2,NUP133,FYTTD1	26/136
5_Member	GO Biological Processes	GO:0006403	RNA localization	-6.58281	-3.6187	1660,3181,3192,3297,3837,5976,6426,6428,7514,7528,7919,8570,8658,8888,9284,9775,9939,10482,11260,23049,23089,23299,23381,24148,25909,26097,51092,55746,84248	DHX9,HNRNPA2B1,HNRNPU,HSF1,KPNB1,UPF1,SRSF1,SRSF3,XPO1,YY1,DDX39B,KHSRP,TNKS,MCM3AP,NPIPA1,EIF4A3,RBM8A,NXF1,XPOT,SMG1,PEG10,BICD2,SMG5,PRPF6,AHCTF1,CHTOP,SIDT2,NUP133,FYTTD1	29/163
5_Member	GO Biological Processes	GO:0050657	nucleic acid transport	-6.53177	-3.59399	1660,3181,3297,3837,5976,6426,6428,7514,7919,8570,8658,8888,9284,9775,9939,10482,11260,23049,23089,23299,23381,25909,26097,51092,55746,84248	DHX9,HNRNPA2B1,HSF1,KPNB1,UPF1,SRSF1,SRSF3,XPO1,DDX39B,KHSRP,TNKS,MCM3AP,NPIPA1,EIF4A3,RBM8A,NXF1,XPOT,SMG1,PEG10,BICD2,SMG5,AHCTF1,CHTOP,SIDT2,NUP133,FYTTD1	26/137
5_Member	GO Biological Processes	GO:0051236	establishment of RNA localization	-6.46708	-3.55412	1660,3181,3297,3837,5976,6426,6428,7514,7919,8570,8658,8888,9284,9775,9939,10482,11260,23049,23089,23299,23381,25909,26097,51092,55746,84248	DHX9,HNRNPA2B1,HSF1,KPNB1,UPF1,SRSF1,SRSF3,XPO1,DDX39B,KHSRP,TNKS,MCM3AP,NPIPA1,EIF4A3,RBM8A,NXF1,XPOT,SMG1,PEG10,BICD2,SMG5,AHCTF1,CHTOP,SIDT2,NUP133,FYTTD1	26/138
5_Member	GO Biological Processes	GO:0051028	mRNA transport	-6.34101	-3.45153	1660,3181,3297,5976,6426,6428,7514,7919,8570,8658,8888,9284,9775,9939,10482,23049,23089,23299,23381,25909,26097,55746,84248	DHX9,HNRNPA2B1,HSF1,UPF1,SRSF1,SRSF3,XPO1,DDX39B,KHSRP,TNKS,MCM3AP,NPIPA1,EIF4A3,RBM8A,NXF1,SMG1,PEG10,BICD2,SMG5,AHCTF1,CHTOP,NUP133,FYTTD1	23/114
5_Member	GO Biological Processes	GO:0015931	nucleobase-containing compound transport	-5.64734	-2.87705	1660,3181,3297,3837,5976,6426,6428,7514,7919,8570,8658,8888,9197,9284,9775,9939,10482,11260,23049,23089,23299,23381,25909,26097,51000,51092,55032,55746,84230,84248	DHX9,HNRNPA2B1,HSF1,KPNB1,UPF1,SRSF1,SRSF3,XPO1,DDX39B,KHSRP,TNKS,MCM3AP,SLC33A1,NPIPA1,EIF4A3,RBM8A,NXF1,XPOT,SMG1,PEG10,BICD2,SMG5,AHCTF1,CHTOP,SLC35B3,SIDT2,SLC35A5,NUP133,LRRC8C,FYTTD1	30/190
5_Member	GO Biological Processes	GO:0006406	mRNA export from nucleus	-4.84623	-2.27677	3181,5976,6428,7514,7919,8888,9775,9939,10482,23049,23381,26097,55746,84248	HNRNPA2B1,UPF1,SRSF3,XPO1,DDX39B,MCM3AP,EIF4A3,RBM8A,NXF1,SMG1,SMG5,CHTOP,NUP133,FYTTD1	14/60
5_Member	GO Biological Processes	GO:0051168	nuclear export	-4.47005	-1.96458	811,1027,3181,5976,6428,7514,7919,8888,9775,9939,10482,11260,23049,23381,26097,27351,51068,55746,64328,84248	CALR,CDKN1B,HNRNPA2B1,UPF1,SRSF3,XPO1,DDX39B,MCM3AP,EIF4A3,RBM8A,NXF1,XPOT,SMG1,SMG5,CHTOP,DESI1,NMD3,NUP133,XPO4,FYTTD1	20/117
5_Member	GO Biological Processes	GO:0006405	RNA export from nucleus	-4.3717	-1.90244	3181,5976,6428,7514,7919,8888,9775,9939,10482,11260,23049,23381,26097,55746,84248	HNRNPA2B1,UPF1,SRSF3,XPO1,DDX39B,MCM3AP,EIF4A3,RBM8A,NXF1,XPOT,SMG1,SMG5,CHTOP,NUP133,FYTTD1	15/74
5_Member	GO Biological Processes	GO:0006913	nucleocytoplasmic transport	-2.52048	-0.436756	811,1027,1994,3181,3837,3842,5976,6428,7514,7919,8878,8888,9775,9939,10482,11260,23049,23381,25909,26097,27351,51068,55746,64328,84248	CALR,CDKN1B,ELAVL1,HNRNPA2B1,KPNB1,TNPO1,UPF1,SRSF3,XPO1,DDX39B,SQSTM1,MCM3AP,EIF4A3,RBM8A,NXF1,XPOT,SMG1,SMG5,AHCTF1,CHTOP,DESI1,NMD3,NUP133,XPO4,FYTTD1	25/222
5_Member	GO Biological Processes	GO:0051169	nuclear transport	-2.49446	-0.430036	811,1027,1994,3181,3837,3842,5976,6428,7514,7919,8878,8888,9775,9939,10482,11260,23049,23381,25909,26097,27351,51068,55746,64328,84248	CALR,CDKN1B,ELAVL1,HNRNPA2B1,KPNB1,TNPO1,UPF1,SRSF3,XPO1,DDX39B,SQSTM1,MCM3AP,EIF4A3,RBM8A,NXF1,XPOT,SMG1,SMG5,AHCTF1,CHTOP,DESI1,NMD3,NUP133,XPO4,FYTTD1	25/223
6_Summary	GO Biological Processes	GO:0034976	response to endoplasmic reticulum stress	-6.23796	-3.37076	267,468,811,821,2923,3309,4082,5034,5516,6400,7184,7494,7844,7873,9451,10130,10206,11236,23071,23435,27125,27230,51009,51465,54788,55432,55666,57003,58487,79139,79738,84447,91304,91445,22937,3297,51366	AMFR,ATF4,CALR,CANX,PDIA3,HSPA5,MARCKS,P4HB,PPP2CB,SEL1L,HSP90B1,XBP1,RNF103,MANF,EIF2AK3,PDIA6,TRIM13,RNF139,ERP44,TARDBP,AFF4,SERP1,DERL2,UBE2J1,DNAJB12,YOD1,NPLOC4,CCDC47,CREBZF,DERL1,BBS10,SYVN1,TMEM259,RNF185,SCAP,HSF1,UBR5	37/-
6_Member	GO Biological Processes	GO:0034976	response to endoplasmic reticulum stress	-6.23796	-3.37076	267,468,811,821,2923,3309,4082,5034,5516,6400,7184,7494,7844,7873,9451,10130,10206,11236,23071,23435,27125,27230,51009,51465,54788,55432,55666,57003,58487,79139,79738,84447,91304,91445	AMFR,ATF4,CALR,CANX,PDIA3,HSPA5,MARCKS,P4HB,PPP2CB,SEL1L,HSP90B1,XBP1,RNF103,MANF,EIF2AK3,PDIA6,TRIM13,RNF139,ERP44,TARDBP,AFF4,SERP1,DERL2,UBE2J1,DNAJB12,YOD1,NPLOC4,CCDC47,CREBZF,DERL1,BBS10,SYVN1,TMEM259,RNF185	34/217
6_Member	GO Biological Processes	GO:0036503	ERAD pathway	-5.57913	-2.85806	267,811,821,3309,6400,7184,7494,7844,10206,11236,51009,51465,54788,55432,55666,57003,79139,84447,91445	AMFR,CALR,CANX,HSPA5,SEL1L,HSP90B1,XBP1,RNF103,TRIM13,RNF139,DERL2,UBE2J1,DNAJB12,YOD1,NPLOC4,CCDC47,DERL1,SYVN1,RNF185	19/91
6_Member	GO Biological Processes	GO:0006984	ER-nucleus signaling pathway	-2.85188	-0.688552	468,3309,7494,7873,9451,22937,57003,58487	ATF4,HSPA5,XBP1,MANF,EIF2AK3,SCAP,CCDC47,CREBZF	8/36
6_Member	GO Biological Processes	GO:0030968	endoplasmic reticulum unfolded protein response	-2.84818	-0.688552	267,468,3309,7494,7873,9451,27230,51009,55432,58487,79139	AMFR,ATF4,HSPA5,XBP1,MANF,EIF2AK3,SERP1,DERL2,YOD1,CREBZF,DERL1	11/62
6_Member	GO Biological Processes	GO:0035967	cellular response to topologically incorrect protein	-2.7002	-0.557272	267,468,3297,3309,7494,7873,9451,27230,51009,51366,54788,55432,58487,79139	AMFR,ATF4,HSF1,HSPA5,XBP1,MANF,EIF2AK3,SERP1,DERL2,UBR5,DNAJB12,YOD1,CREBZF,DERL1	14/94
6_Member	GO Biological Processes	GO:0034620	cellular response to unfolded protein	-2.6058	-0.502023	267,468,3297,3309,7494,7873,9451,27230,51009,55432,58487,79139	AMFR,ATF4,HSF1,HSPA5,XBP1,MANF,EIF2AK3,SERP1,DERL2,YOD1,CREBZF,DERL1	12/76
7_Summary	GO Biological Processes	GO:1903312	negative regulation of mRNA metabolic process	-5.40351	-2.72664	1660,1994,2521,3182,3183,3190,3192,6426,6429,6431,7812,8241,9967,10772,23435,79882,90806,27161,54888,167153,4292,4848,5976,8451,8570,9125,9337,9775,9939,26135,54915,134,598,1452,1595,5562,5768,6198,6625,7077,8898,9637,23118,23429,54832,57533,64121,80011,81545,113451	DHX9,ELAVL1,FUS,HNRNPAB,HNRNPC,HNRNPK,HNRNPU,SRSF1,SRSF4,SRSF6,CSDE1,RBM10,THRAP3,SRSF10,TARDBP,ZC3H14,ANGEL2,AGO2,NSUN2,TENT2,MLH1,CNOT2,UPF1,CUL4A,KHSRP,CNOT9,CNOT8,EIF4A3,RBM8A,SERBP1,YTHDF1,ADORA1,BCL2L1,CSNK1A1,CYP51A1,PRKAA1,QSOX1,RPS6KB1,SNRNP70,TIMP2,MTMR2,FEZ2,TAB2,RYBP,VPS13C,TBC1D14,RRAGC,PSME3IP1,FBXO38,AZIN2	50/-
7_Member	GO Biological Processes	GO:1903312	negative regulation of mRNA metabolic process	-5.40351	-2.72664	1660,1994,2521,3182,3183,3190,3192,6426,6429,6431,7812,8241,9967,10772,23435,79882,90806	DHX9,ELAVL1,FUS,HNRNPAB,HNRNPC,HNRNPK,HNRNPU,SRSF1,SRSF4,SRSF6,CSDE1,RBM10,THRAP3,SRSF10,TARDBP,ZC3H14,ANGEL2	17/77
7_Member	GO Biological Processes	GO:1902369	negative regulation of RNA catabolic process	-5.32883	-2.66575	1660,1994,2521,3182,3183,3192,6426,7812,8241,9967,23435,27161,54888,79882,90806,167153	DHX9,ELAVL1,FUS,HNRNPAB,HNRNPC,HNRNPU,SRSF1,CSDE1,RBM10,THRAP3,TARDBP,AGO2,NSUN2,ZC3H14,ANGEL2,TENT2	16/70
7_Member	GO Biological Processes	GO:0043489	RNA stabilization	-4.93629	-2.33626	1660,1994,2521,3183,3192,6426,7812,8241,9967,23435,27161,54888,79882,90806	DHX9,ELAVL1,FUS,HNRNPC,HNRNPU,SRSF1,CSDE1,RBM10,THRAP3,TARDBP,AGO2,NSUN2,ZC3H14,ANGEL2	14/59
7_Member	GO Biological Processes	GO:0048255	mRNA stabilization	-4.8656	-2.27715	1660,1994,2521,3183,3192,6426,7812,8241,9967,23435,79882,90806	DHX9,ELAVL1,FUS,HNRNPC,HNRNPU,SRSF1,CSDE1,RBM10,THRAP3,TARDBP,ZC3H14,ANGEL2	12/45
7_Member	GO Biological Processes	GO:1902373	negative regulation of mRNA catabolic process	-4.60559	-2.07082	1660,1994,2521,3182,3183,3192,6426,7812,8241,9967,23435,79882,90806	DHX9,ELAVL1,FUS,HNRNPAB,HNRNPC,HNRNPU,SRSF1,CSDE1,RBM10,THRAP3,TARDBP,ZC3H14,ANGEL2	13/55
7_Member	GO Biological Processes	GO:0061013	regulation of mRNA catabolic process	-4.45147	-1.95533	1660,1994,2521,3182,3183,3192,4292,4848,5976,6426,7812,8241,8451,8570,9125,9337,9775,9939,9967,23435,26135,27161,54915,79882,90806	DHX9,ELAVL1,FUS,HNRNPAB,HNRNPC,HNRNPU,MLH1,CNOT2,UPF1,SRSF1,CSDE1,RBM10,CUL4A,KHSRP,CNOT9,CNOT8,EIF4A3,RBM8A,THRAP3,TARDBP,SERBP1,AGO2,YTHDF1,ZC3H14,ANGEL2	25/166
7_Member	GO Biological Processes	GO:0043488	regulation of mRNA stability	-3.90449	-1.49969	1660,1994,2521,3183,3192,4292,4848,5976,6426,7812,8241,8451,8570,9125,9337,9967,23435,26135,27161,54915,79882,90806	DHX9,ELAVL1,FUS,HNRNPC,HNRNPU,MLH1,CNOT2,UPF1,SRSF1,CSDE1,RBM10,CUL4A,KHSRP,CNOT9,CNOT8,THRAP3,TARDBP,SERBP1,AGO2,YTHDF1,ZC3H14,ANGEL2	22/148
7_Member	GO Biological Processes	GO:0043487	regulation of RNA stability	-3.74791	-1.37207	1660,1994,2521,3183,3192,4292,4848,5976,6426,7812,8241,8451,8570,9125,9337,9967,23435,26135,27161,54888,54915,79882,90806	DHX9,ELAVL1,FUS,HNRNPC,HNRNPU,MLH1,CNOT2,UPF1,SRSF1,CSDE1,RBM10,CUL4A,KHSRP,CNOT9,CNOT8,THRAP3,TARDBP,SERBP1,AGO2,NSUN2,YTHDF1,ZC3H14,ANGEL2	23/162
7_Member	GO Biological Processes	GO:0009895	negative regulation of catabolic process	-3.37396	-1.06306	134,598,1452,1595,1660,1994,2521,3182,3183,3192,5562,5768,6198,6426,6625,7077,7812,8241,8898,9637,9967,23118,23429,23435,27161,54832,54888,57533,64121,79882,80011,81545,90806,113451,167153	ADORA1,BCL2L1,CSNK1A1,CYP51A1,DHX9,ELAVL1,FUS,HNRNPAB,HNRNPC,HNRNPU,PRKAA1,QSOX1,RPS6KB1,SRSF1,SNRNP70,TIMP2,CSDE1,RBM10,MTMR2,FEZ2,THRAP3,TAB2,RYBP,TARDBP,AGO2,VPS13C,NSUN2,TBC1D14,RRAGC,ZC3H14,PSME3IP1,FBXO38,ANGEL2,AZIN2,TENT2	35/308
7_Member	GO Biological Processes	GO:0070935	3'-UTR-mediated mRNA stabilization	-2.9336	-0.747641	1994,3183,8241,23435,90806	ELAVL1,HNRNPC,RBM10,TARDBP,ANGEL2	5/14
8_Summary	GO Biological Processes	GO:0016032	viral process	-5.27709	-2.62737	821,1452,1488,1525,1656,1660,3609,4179,4684,4947,5093,5094,5119,5818,6609,7301,7405,7812,7879,8662,23089,25978,29915,51193,55048,79720,81876,83737,128637,137492,200576	CANX,CSNK1A1,CTBP2,CXADR,DDX6,DHX9,ILF3,CD46,NCAM1,OAZ2,PCBP1,PCBP2,CHMP1A,NECTIN1,SMPD1,TYRO3,UVRAG,CSDE1,RAB7A,EIF3B,PEG10,CHMP2B,HCFC2,ZNF639,VPS37C,VPS37B,RAB1B,ITCH,TBC1D20,VPS37A,PIKFYVE	31/-
8_Member	GO Biological Processes	GO:0016032	viral process	-5.27709	-2.62737	821,1452,1488,1525,1656,1660,3609,4179,4684,4947,5093,5094,5119,5818,6609,7301,7405,7812,7879,8662,23089,25978,29915,51193,55048,79720,81876,83737,128637,137492,200576	CANX,CSNK1A1,CTBP2,CXADR,DDX6,DHX9,ILF3,CD46,NCAM1,OAZ2,PCBP1,PCBP2,CHMP1A,NECTIN1,SMPD1,TYRO3,UVRAG,CSDE1,RAB7A,EIF3B,PEG10,CHMP2B,HCFC2,ZNF639,VPS37C,VPS37B,RAB1B,ITCH,TBC1D20,VPS37A,PIKFYVE	31/208
8_Member	GO Biological Processes	GO:0019058	viral life cycle	-4.55478	-2.03	1488,1525,1656,3609,4179,4684,5093,5094,5119,5818,6609,7301,7405,7879,25978,51193,55048,79720,81876,83737,128637,137492,200576	CTBP2,CXADR,DDX6,ILF3,CD46,NCAM1,PCBP1,PCBP2,CHMP1A,NECTIN1,SMPD1,TYRO3,UVRAG,RAB7A,CHMP2B,ZNF639,VPS37C,VPS37B,RAB1B,ITCH,TBC1D20,VPS37A,PIKFYVE	23/144
8_Member	GO Biological Processes	GO:0051701	biological process involved in interaction with host	-2.35796	-0.335857	1525,3609,4179,4684,5119,5818,6609,7301,7405,7879,25978,51193,79720,83737,200576	CXADR,ILF3,CD46,NCAM1,CHMP1A,NECTIN1,SMPD1,TYRO3,UVRAG,RAB7A,CHMP2B,ZNF639,VPS37B,ITCH,PIKFYVE	15/113
8_Member	GO Biological Processes	GO:0044403	biological process involved in symbiotic interaction	-2.01938	-0.0992746	1525,3609,4179,4684,5119,5818,6609,7301,7405,7879,25978,51193,79720,83737,200576	CXADR,ILF3,CD46,NCAM1,CHMP1A,NECTIN1,SMPD1,TYRO3,UVRAG,RAB7A,CHMP2B,ZNF639,VPS37B,ITCH,PIKFYVE	15/123
9_Summary	GO Biological Processes	GO:1904380	endoplasmic reticulum mannose trimming	-5.07726	-2.44051	267,7844,10206,11236,56886,84447,91445,26046,55182,57630,81847,83737,115426	AMFR,RNF103,TRIM13,RNF139,UGGT1,SYVN1,RNF185,LTN1,RNF220,SH3RF1,RNF146,ITCH,UHRF2	13/-
9_Member	GO Biological Processes	GO:1904380	endoplasmic reticulum mannose trimming	-5.07726	-2.44051	267,7844,10206,11236,56886,84447,91445	AMFR,RNF103,TRIM13,RNF139,UGGT1,SYVN1,RNF185	7/14
9_Member	GO Biological Processes	GO:0036507	protein demannosylation	-4.39596	-1.91792	267,7844,10206,11236,56886,84447,91445	AMFR,RNF103,TRIM13,RNF139,UGGT1,SYVN1,RNF185	7/17
9_Member	GO Biological Processes	GO:0036508	protein alpha-1,2-demannosylation	-4.39596	-1.91792	267,7844,10206,11236,56886,84447,91445	AMFR,RNF103,TRIM13,RNF139,UGGT1,SYVN1,RNF185	7/17
9_Member	GO Biological Processes	GO:0006517	protein deglycosylation	-3.86724	-1.47568	267,7844,10206,11236,56886,84447,91445	AMFR,RNF103,TRIM13,RNF139,UGGT1,SYVN1,RNF185	7/20
9_Member	GO Biological Processes	GO:0051865	protein autoubiquitination	-2.03208	-0.106883	267,10206,26046,55182,57630,81847,83737,91445,115426	AMFR,TRIM13,LTN1,RNF220,SH3RF1,RNF146,ITCH,RNF185,UHRF2	9/58
10_Summary	GO Biological Processes	GO:0031047	regulatory ncRNA-mediated gene silencing	-5.0134	-2.38923	1655,1656,1660,1994,3181,3190,3192,4087,4848,6428,7247,8451,9125,9337,10521,23424,27161,29066,51593	DDX5,DDX6,DHX9,ELAVL1,HNRNPA2B1,HNRNPK,HNRNPU,SMAD2,CNOT2,SRSF3,TSN,CUL4A,CNOT9,CNOT8,DDX17,TDRD7,AGO2,ZC3H7A,SRRT	19/-
10_Member	GO Biological Processes	GO:0031047	regulatory ncRNA-mediated gene silencing	-5.0134	-2.38923	1655,1656,1660,1994,3181,3190,3192,4087,4848,6428,7247,8451,9125,9337,10521,23424,27161,29066,51593	DDX5,DDX6,DHX9,ELAVL1,HNRNPA2B1,HNRNPK,HNRNPU,SMAD2,CNOT2,SRSF3,TSN,CUL4A,CNOT9,CNOT8,DDX17,TDRD7,AGO2,ZC3H7A,SRRT	19/99
10_Member	GO Biological Processes	GO:0031053	primary miRNA processing	-3.10273	-0.874013	1655,3181,4087,6428,51593	DDX5,HNRNPA2B1,SMAD2,SRSF3,SRRT	5/13
10_Member	GO Biological Processes	GO:0070918	regulatory ncRNA processing	-3.02353	-0.828422	1655,3181,4087,6428,7247,23424,27161,29066,51593	DDX5,HNRNPA2B1,SMAD2,SRSF3,TSN,TDRD7,AGO2,ZC3H7A,SRRT	9/42
10_Member	GO Biological Processes	GO:0035196	miRNA processing	-2.59823	-0.501876	1655,3181,4087,6428,27161,29066,51593	DDX5,HNRNPA2B1,SMAD2,SRSF3,AGO2,ZC3H7A,SRRT	7/31
11_Summary	GO Biological Processes	GO:0034975	protein folding in endoplasmic reticulum	-4.68978	-2.14239	811,821,2923,3309,5034,7184,2288,5768,6767,7411,8570,9403,10130,10728,10845,23071,26973,51726,54788,55466,56886,57003,120526	CALR,CANX,PDIA3,HSPA5,P4HB,HSP90B1,FKBP4,QSOX1,ST13,VBP1,KHSRP,SELENOF,PDIA6,PTGES3,CLPX,ERP44,CHORDC1,DNAJB11,DNAJB12,DNAJA4,UGGT1,CCDC47,DNAJC24	23/-
11_Member	GO Biological Processes	GO:0034975	protein folding in endoplasmic reticulum	-4.68978	-2.14239	811,821,2923,3309,5034,7184	CALR,CANX,PDIA3,HSPA5,P4HB,HSP90B1	6/11
11_Member	GO Biological Processes	GO:0006457	protein folding	-2.88831	-0.711308	811,821,2288,2923,3309,5034,5768,6767,7184,7411,8570,9403,10130,10728,10845,23071,26973,51726,54788,55466,56886,57003,120526	CALR,CANX,FKBP4,PDIA3,HSPA5,P4HB,QSOX1,ST13,HSP90B1,VBP1,KHSRP,SELENOF,PDIA6,PTGES3,CLPX,ERP44,CHORDC1,DNAJB11,DNAJB12,DNAJA4,UGGT1,CCDC47,DNAJC24	23/186
12_Summary	GO Biological Processes	GO:0016050	vesicle organization	-4.5259	-2.01088	1182,1385,5119,5537,5869,6272,6836,6845,7405,7879,8675,8878,9146,9342,9632,9897,10113,10228,10254,22937,23023,23603,23673,25978,26286,26985,29916,54862,55048,64083,64645,79720,84286,89781,128637,137492,200576,283987,288,1452,3611,6609,8560,9451,10890,11252,23122,23399,23435,25839,26993,27230,54463,55666,57003,64689,81876,84932,163590,222068,440026	CLCN3,CREB1,CHMP1A,PPP6C,RAB5B,SORT1,SURF4,VAMP7,UVRAG,RAB7A,STX16,SQSTM1,HGS,SNAP29,SEC24C,WASHC5,PREB,STX6,STAM2,SCAP,TMCC1,CORO1C,STX12,CHMP2B,ARFGAP3,AP3M1,SNX11,CC2D1A,VPS37C,GOLPH3,MFSD14A,VPS37B,TMEM175,HPS4,TBC1D20,VPS37A,PIKFYVE,HID1,ANK3,CSNK1A1,ILK,SMPD1,DEGS1,EIF2AK3,RAB10,PACSIN2,CLASP2,CTDNEP1,TARDBP,COG4,AKAP8L,SERP1,RETREG1,NPLOC4,CCDC47,GORASP1,RAB1B,RAB2B,TOR1AIP2,TMED4,TMEM41B	61/-
12_Member	GO Biological Processes	GO:0016050	vesicle organization	-4.5259	-2.01088	1182,1385,5119,5537,5869,6272,6836,6845,7405,7879,8675,8878,9146,9342,9632,9897,10113,10228,10254,22937,23023,23603,23673,25978,26286,26985,29916,54862,55048,64083,64645,79720,84286,89781,128637,137492,200576,283987	CLCN3,CREB1,CHMP1A,PPP6C,RAB5B,SORT1,SURF4,VAMP7,UVRAG,RAB7A,STX16,SQSTM1,HGS,SNAP29,SEC24C,WASHC5,PREB,STX6,STAM2,SCAP,TMCC1,CORO1C,STX12,CHMP2B,ARFGAP3,AP3M1,SNX11,CC2D1A,VPS37C,GOLPH3,MFSD14A,VPS37B,TMEM175,HPS4,TBC1D20,VPS37A,PIKFYVE,HID1	38/303
12_Member	GO Biological Processes	GO:0010256	endomembrane system organization	-3.24902	-0.955845	288,1182,1385,1452,3611,5119,5869,6609,6836,8560,8878,9146,9342,9451,9897,10228,10254,10890,11252,23023,23122,23399,23435,23603,25839,25978,26985,26993,27230,54463,54862,55048,55666,57003,64083,64645,64689,79720,81876,84932,89781,128637,137492,163590,222068,283987,440026	ANK3,CLCN3,CREB1,CSNK1A1,ILK,CHMP1A,RAB5B,SMPD1,SURF4,DEGS1,SQSTM1,HGS,SNAP29,EIF2AK3,WASHC5,STX6,STAM2,RAB10,PACSIN2,TMCC1,CLASP2,CTDNEP1,TARDBP,CORO1C,COG4,CHMP2B,AP3M1,AKAP8L,SERP1,RETREG1,CC2D1A,VPS37C,NPLOC4,CCDC47,GOLPH3,MFSD14A,GORASP1,VPS37B,RAB1B,RAB2B,HPS4,TBC1D20,VPS37A,TOR1AIP2,TMED4,HID1,TMEM41B	47/460
13_Summary	GO Biological Processes	GO:0000956	nuclear-transcribed mRNA catabolic process	-4.32934	-1.86868	1655,2935,4292,4848,5394,5976,7812,9125,9337,9775,9939,9967,10957,23049,23381,55629,56006,167153,83594,51092,54973,57109,79034,84893,162989	DDX5,GSPT1,MLH1,CNOT2,EXOSC10,UPF1,CSDE1,CNOT9,CNOT8,EIF4A3,RBM8A,THRAP3,PNRC1,SMG1,SMG5,PNRC2,SMG9,TENT2,NUDT12,SIDT2,INTS11,REXO4,INTS15,FBH1,DEDD2	25/-
13_Member	GO Biological Processes	GO:0000956	nuclear-transcribed mRNA catabolic process	-4.32934	-1.86868	1655,2935,4292,4848,5394,5976,7812,9125,9337,9775,9939,9967,10957,23049,23381,55629,56006,167153	DDX5,GSPT1,MLH1,CNOT2,EXOSC10,UPF1,CSDE1,CNOT9,CNOT8,EIF4A3,RBM8A,THRAP3,PNRC1,SMG1,SMG5,PNRC2,SMG9,TENT2	18/101
13_Member	GO Biological Processes	GO:0000184	nuclear-transcribed mRNA catabolic process, nonsense-mediated decay	-4.31305	-1.86082	2935,5394,5976,9775,9939,10957,23049,23381,55629,56006	GSPT1,EXOSC10,UPF1,EIF4A3,RBM8A,PNRC1,SMG1,SMG5,PNRC2,SMG9	10/36
13_Member	GO Biological Processes	GO:0006402	mRNA catabolic process	-3.62513	-1.26981	1655,2935,4292,4848,5394,5976,7812,9125,9337,9775,9939,9967,10957,23049,23381,55629,56006,83594,167153	DDX5,GSPT1,MLH1,CNOT2,EXOSC10,UPF1,CSDE1,CNOT9,CNOT8,EIF4A3,RBM8A,THRAP3,PNRC1,SMG1,SMG5,PNRC2,SMG9,NUDT12,TENT2	19/124
13_Member	GO Biological Processes	GO:0141188	nucleic acid catabolic process	-3.25631	-0.957306	1655,2935,4292,4848,5394,5976,7812,9125,9337,9775,9939,9967,10957,23049,23381,51092,54973,55629,56006,57109,79034,83594,84893,162989,167153	DDX5,GSPT1,MLH1,CNOT2,EXOSC10,UPF1,CSDE1,CNOT9,CNOT8,EIF4A3,RBM8A,THRAP3,PNRC1,SMG1,SMG5,SIDT2,INTS11,PNRC2,SMG9,REXO4,INTS15,NUDT12,FBH1,DEDD2,TENT2	25/197
13_Member	GO Biological Processes	GO:0006401	RNA catabolic process	-3.0835	-0.862712	1655,2935,4292,4848,5394,5976,7812,9125,9337,9775,9939,9967,10957,23049,23381,51092,54973,55629,56006,79034,83594,162989,167153	DDX5,GSPT1,MLH1,CNOT2,EXOSC10,UPF1,CSDE1,CNOT9,CNOT8,EIF4A3,RBM8A,THRAP3,PNRC1,SMG1,SMG5,SIDT2,INTS11,PNRC2,SMG9,INTS15,NUDT12,DEDD2,TENT2	23/180
14_Summary	GO Biological Processes	GO:0090148	membrane fission	-4.22339	-1.77943	5119,9146,10254,10640,23023,23603,25978,55048,55770,79720,137492,6272,7405,23585,25930,1182,5869,8878,9897,10228,54862,7879,8031,26985,54832,1656,81876,128637,5562,55788,64121,6293,6845,7782,54664,64145	CHMP1A,HGS,STAM2,EXOC5,TMCC1,CORO1C,CHMP2B,VPS37C,EXOC2,VPS37B,VPS37A,SORT1,UVRAG,TMEM50A,PTPN23,CLCN3,RAB5B,SQSTM1,WASHC5,STX6,CC2D1A,RAB7A,NCOA4,AP3M1,VPS13C,DDX6,RAB1B,TBC1D20,PRKAA1,LMBRD1,RRAGC,VPS52,VAMP7,SLC30A4,TMEM106B,RBSN	36/-
14_Member	GO Biological Processes	GO:0090148	membrane fission	-4.22339	-1.77943	5119,9146,10254,10640,23023,23603,25978,55048,55770,79720,137492	CHMP1A,HGS,STAM2,EXOC5,TMCC1,CORO1C,CHMP2B,VPS37C,EXOC2,VPS37B,VPS37A	11/44
14_Member	GO Biological Processes	GO:0071985	multivesicular body sorting pathway	-3.94182	-1.52946	5119,6272,7405,9146,10254,23585,25930,25978,55048,79720,137492	CHMP1A,SORT1,UVRAG,HGS,STAM2,TMEM50A,PTPN23,CHMP2B,VPS37C,VPS37B,VPS37A	11/47
14_Member	GO Biological Processes	GO:0032509	endosome transport via multivesicular body sorting pathway	-3.79211	-1.40921	5119,6272,9146,10254,23585,25930,25978,55048,79720,137492	CHMP1A,SORT1,HGS,STAM2,TMEM50A,PTPN23,CHMP2B,VPS37C,VPS37B,VPS37A	10/41
14_Member	GO Biological Processes	GO:0045324	late endosome to vacuole transport	-3.65322	-1.28534	5119,9146,10254,23585,25930,25978,55048,79720,137492	CHMP1A,HGS,STAM2,TMEM50A,PTPN23,CHMP2B,VPS37C,VPS37B,VPS37A	9/35
14_Member	GO Biological Processes	GO:0043328	protein transport to vacuole involved in ubiquitin-dependent protein catabolic process via the multivesicular body sorting pathway	-3.56844	-1.22802	9146,10254,25930,55048,79720,137492	HGS,STAM2,PTPN23,VPS37C,VPS37B,VPS37A	6/16
14_Member	GO Biological Processes	GO:0007032	endosome organization	-3.43073	-1.1076	1182,5119,5869,8878,9146,9897,10228,10254,23023,23603,25978,54862,55048,79720,137492	CLCN3,CHMP1A,RAB5B,SQSTM1,HGS,WASHC5,STX6,STAM2,TMCC1,CORO1C,CHMP2B,CC2D1A,VPS37C,VPS37B,VPS37A	15/89
14_Member	GO Biological Processes	GO:0072666	establishment of protein localization to vacuole	-3.34841	-1.0435	6272,7879,8031,8878,9146,10254,25930,26985,54832,55048,79720,137492	SORT1,RAB7A,NCOA4,SQSTM1,HGS,STAM2,PTPN23,AP3M1,VPS13C,VPS37C,VPS37B,VPS37A	12/63
14_Member	GO Biological Processes	GO:0019068	virion assembly	-3.21455	-0.940088	1656,5119,25978,55048,79720,81876,128637,137492	DDX6,CHMP1A,CHMP2B,VPS37C,VPS37B,RAB1B,TBC1D20,VPS37A	8/32
14_Member	GO Biological Processes	GO:0072665	protein localization to vacuole	-3.17026	-0.908305	5562,6272,7879,8031,8878,9146,10254,25930,26985,54832,55048,55788,64121,79720,137492	PRKAA1,SORT1,RAB7A,NCOA4,SQSTM1,HGS,STAM2,PTPN23,AP3M1,VPS13C,VPS37C,LMBRD1,RRAGC,VPS37B,VPS37A	15/94
14_Member	GO Biological Processes	GO:0032511	late endosome to vacuole transport via multivesicular body sorting pathway	-3.08155	-0.862712	9146,10254,23585,25930,55048,79720,137492	HGS,STAM2,TMEM50A,PTPN23,VPS37C,VPS37B,VPS37A	7/26
14_Member	GO Biological Processes	GO:0043162	ubiquitin-dependent protein catabolic process via the multivesicular body sorting pathway	-3.02564	-0.828422	5119,9146,10254,25930,25978,55048,79720,137492	CHMP1A,HGS,STAM2,PTPN23,CHMP2B,VPS37C,VPS37B,VPS37A	8/34
14_Member	GO Biological Processes	GO:0006623	protein targeting to vacuole	-2.91304	-0.731576	6272,7879,8031,8878,9146,26985,54832,55048,79720,137492	SORT1,RAB7A,NCOA4,SQSTM1,HGS,AP3M1,VPS13C,VPS37C,VPS37B,VPS37A	10/52
14_Member	GO Biological Processes	GO:0007034	vacuolar transport	-2.64076	-0.525037	5119,6272,6293,6845,7782,7879,8031,8878,9146,10254,23585,25930,25978,26985,54664,54832,55048,64145,79720,137492	CHMP1A,SORT1,VPS52,VAMP7,SLC30A4,RAB7A,NCOA4,SQSTM1,HGS,STAM2,TMEM50A,PTPN23,CHMP2B,AP3M1,TMEM106B,VPS13C,VPS37C,RBSN,VPS37B,VPS37A	20/160
14_Member	GO Biological Processes	GO:0036258	multivesicular body assembly	-2.59823	-0.501876	5119,9146,10254,25978,55048,79720,137492	CHMP1A,HGS,STAM2,CHMP2B,VPS37C,VPS37B,VPS37A	7/31
14_Member	GO Biological Processes	GO:0036257	multivesicular body organization	-2.51463	-0.436756	5119,9146,10254,25978,55048,79720,137492	CHMP1A,HGS,STAM2,CHMP2B,VPS37C,VPS37B,VPS37A	7/32
14_Member	GO Biological Processes	GO:0039702	viral budding via host ESCRT complex	-2.18037	-0.202605	5119,25978,55048,79720,137492	CHMP1A,CHMP2B,VPS37C,VPS37B,VPS37A	5/20
15_Summary	GO Biological Processes	GO:0048193	Golgi vesicle transport	-3.86576	-1.47568	288,5034,5537,5876,6272,6293,6836,6845,7405,7531,9632,10067,10113,10139,10228,10640,10652,10890,22937,23041,23299,25839,26286,54521,54832,55770,57020,57533,64083,64145,81876,114879,128637,222068	ANK3,P4HB,PPP6C,RABGGTB,SORT1,VPS52,SURF4,VAMP7,UVRAG,YWHAE,SEC24C,SCAMP3,PREB,ARFRP1,STX6,EXOC5,YKT6,RAB10,SCAP,MON2,BICD2,COG4,ARFGAP3,WDR44,VPS13C,EXOC2,VPS35L,TBC1D14,GOLPH3,RBSN,RAB1B,OSBPL5,TBC1D20,TMED4	34/-
15_Member	GO Biological Processes	GO:0048193	Golgi vesicle transport	-3.86576	-1.47568	288,5034,5537,5876,6272,6293,6836,6845,7405,7531,9632,10067,10113,10139,10228,10640,10652,10890,22937,23041,23299,25839,26286,54521,54832,55770,57020,57533,64083,64145,81876,114879,128637,222068	ANK3,P4HB,PPP6C,RABGGTB,SORT1,VPS52,SURF4,VAMP7,UVRAG,YWHAE,SEC24C,SCAMP3,PREB,ARFRP1,STX6,EXOC5,YKT6,RAB10,SCAP,MON2,BICD2,COG4,ARFGAP3,WDR44,VPS13C,EXOC2,VPS35L,TBC1D14,GOLPH3,RBSN,RAB1B,OSBPL5,TBC1D20,TMED4	34/279
15_Member	GO Biological Processes	GO:0006892	post-Golgi vesicle-mediated transport	-3.16343	-0.908305	288,6272,6293,7531,10067,10139,10640,10890,23041,54521,54832,55770,57020,64083,64145,114879	ANK3,SORT1,VPS52,YWHAE,SCAMP3,ARFRP1,EXOC5,RAB10,MON2,WDR44,VPS13C,EXOC2,VPS35L,GOLPH3,RBSN,OSBPL5	16/104
15_Member	GO Biological Processes	GO:0006893	Golgi to plasma membrane transport	-2.48519	-0.427552	288,7531,10139,10640,10890,54521,55770,57020,64083,114879	ANK3,YWHAE,ARFRP1,EXOC5,RAB10,WDR44,EXOC2,VPS35L,GOLPH3,OSBPL5	10/59
16_Summary	GO Biological Processes	GO:0032527	protein exit from endoplasmic reticulum	-3.6474	-1.28534	6400,6885,7184,9895,51009,55666,79139,84447	SEL1L,MAP3K7,HSP90B1,TECPR2,DERL2,NPLOC4,DERL1,SYVN1	8/-
16_Member	GO Biological Processes	GO:0032527	protein exit from endoplasmic reticulum	-3.6474	-1.28534	6400,6885,7184,9895,51009,55666,79139,84447	SEL1L,MAP3K7,HSP90B1,TECPR2,DERL2,NPLOC4,DERL1,SYVN1	8/28
16_Member	GO Biological Processes	GO:0030970	retrograde protein transport, ER to cytosol	-3.10866	-0.874927	6400,7184,51009,55666,79139,84447	SEL1L,HSP90B1,DERL2,NPLOC4,DERL1,SYVN1	6/19
16_Member	GO Biological Processes	GO:1903513	endoplasmic reticulum to cytosol transport	-3.10866	-0.874927	6400,7184,51009,55666,79139,84447	SEL1L,HSP90B1,DERL2,NPLOC4,DERL1,SYVN1	6/19
17_Summary	GO Biological Processes	GO:0140285	endosome fission	-3.6158	-1.26711	9897,23023,23603	WASHC5,TMCC1,CORO1C	3/-
17_Member	GO Biological Processes	GO:0140285	endosome fission	-3.6158	-1.26711	9897,23023,23603	WASHC5,TMCC1,CORO1C	3/3
18_Summary	GO Biological Processes	GO:0006605	protein targeting	-3.49506	-1.16568	134,3309,6272,6293,6745,6747,7531,7879,8031,8878,9146,9789,10971,11231,23148,26985,54469,54832,55048,64083,79683,79720,79844,89781,130916,137492,200576,288,4301,9230,10139,10890,51762,54521,57003,64689	ADORA1,HSPA5,SORT1,VPS52,SSR1,SSR3,YWHAE,RAB7A,NCOA4,SQSTM1,HGS,SPCS2,YWHAQ,SEC63,NACAD,AP3M1,ZFAND6,VPS13C,VPS37C,GOLPH3,ZDHHC14,VPS37B,ZDHHC11,HPS4,MTERF4,VPS37A,PIKFYVE,ANK3,AFDN,RAB11B,ARFRP1,RAB10,RAB8B,WDR44,CCDC47,GORASP1	36/-
18_Member	GO Biological Processes	GO:0006605	protein targeting	-3.49506	-1.16568	134,3309,6272,6293,6745,6747,7531,7879,8031,8878,9146,9789,10971,11231,23148,26985,54469,54832,55048,64083,79683,79720,79844,89781,130916,137492,200576	ADORA1,HSPA5,SORT1,VPS52,SSR1,SSR3,YWHAE,RAB7A,NCOA4,SQSTM1,HGS,SPCS2,YWHAQ,SEC63,NACAD,AP3M1,ZFAND6,VPS13C,VPS37C,GOLPH3,ZDHHC14,VPS37B,ZDHHC11,HPS4,MTERF4,VPS37A,PIKFYVE	27/212
18_Member	GO Biological Processes	GO:0006612	protein targeting to membrane	-2.41641	-0.365447	134,3309,6745,6747,11231,23148,55048,79683,79720,79844,137492,200576	ADORA1,HSPA5,SSR1,SSR3,SEC63,NACAD,VPS37C,ZDHHC14,VPS37B,ZDHHC11,VPS37A,PIKFYVE	12/80
18_Member	GO Biological Processes	GO:0090150	establishment of protein localization to membrane	-2.19163	-0.205242	134,288,3309,4301,6745,6747,7879,9230,10139,10890,11231,23148,51762,54521,55048,57003,64083,64689,79683,79720,79844,137492,200576	ADORA1,ANK3,HSPA5,AFDN,SSR1,SSR3,RAB7A,RAB11B,ARFRP1,RAB10,SEC63,NACAD,RAB8B,WDR44,VPS37C,CCDC47,GOLPH3,GORASP1,ZDHHC14,VPS37B,ZDHHC11,VPS37A,PIKFYVE	23/211
19_Summary	GO Biological Processes	GO:0006417	regulation of translation	-3.41823	-1.10126	23,333,468,811,1656,1660,1994,2935,3192,3609,4848,5562,5976,5997,6198,6451,7072,7555,7812,8662,9125,9337,9451,9775,9939,10657,11236,26135,27161,27230,51123,54505,54915,55250,64121,64506,113251,132864	ABCF1,APLP1,ATF4,CALR,DDX6,DHX9,ELAVL1,GSPT1,HNRNPU,ILF3,CNOT2,PRKAA1,UPF1,RGS2,RPS6KB1,SH3BGRL,TIA1,CNBP,CSDE1,EIF3B,CNOT9,CNOT8,EIF2AK3,EIF4A3,RBM8A,KHDRBS1,RNF139,SERBP1,AGO2,SERP1,ZNF706,DHX29,YTHDF1,ELP2,RRAGC,CPEB1,LARP4,CPEB2	38/-
19_Member	GO Biological Processes	GO:0006417	regulation of translation	-3.41823	-1.10126	23,333,468,811,1656,1660,1994,2935,3192,3609,4848,5562,5976,5997,6198,6451,7072,7555,7812,8662,9125,9337,9451,9775,9939,10657,11236,26135,27161,27230,51123,54505,54915,55250,64121,64506,113251,132864	ABCF1,APLP1,ATF4,CALR,DDX6,DHX9,ELAVL1,GSPT1,HNRNPU,ILF3,CNOT2,PRKAA1,UPF1,RGS2,RPS6KB1,SH3BGRL,TIA1,CNBP,CSDE1,EIF3B,CNOT9,CNOT8,EIF2AK3,EIF4A3,RBM8A,KHDRBS1,RNF139,SERBP1,AGO2,SERP1,ZNF706,DHX29,YTHDF1,ELP2,RRAGC,CPEB1,LARP4,CPEB2	38/342
19_Member	GO Biological Processes	GO:2000765	regulation of cytoplasmic translation	-2.51463	-0.436756	1660,3192,6451,7555,7812,64506,132864	DHX9,HNRNPU,SH3BGRL,CNBP,CSDE1,CPEB1,CPEB2	7/32
19_Member	GO Biological Processes	GO:0045727	positive regulation of translation	-2.35971	-0.335857	23,1660,1994,3192,5562,6198,6451,7555,7812,9775,10657,27161,27230,54505,54915,64121,113251	ABCF1,DHX9,ELAVL1,HNRNPU,PRKAA1,RPS6KB1,SH3BGRL,CNBP,CSDE1,EIF4A3,KHDRBS1,AGO2,SERP1,DHX29,YTHDF1,RRAGC,LARP4	17/135
19_Member	GO Biological Processes	GO:2000767	positive regulation of cytoplasmic translation	-2.04078	-0.108646	1660,3192,7555,7812	DHX9,HNRNPU,CNBP,CSDE1	4/14
20_Summary	GO Biological Processes	GO:0006338	chromatin remodeling	-3.24008	-0.952665	60,648,1786,2145,3005,3183,3190,3192,3275,4676,5252,5562,5925,5928,6046,6421,6602,6885,6944,7319,7528,8289,8888,9320,9416,10155,10432,10664,10951,23304,23429,23451,23468,25842,26097,27005,29915,50809,51366,51780,55929,56916,57459,58487,79903,84333,84678,84864,115426,221477,283899	ACTB,BMI1,DNMT1,EZH1,H1-0,HNRNPC,HNRNPK,HNRNPU,PRMT2,NAP1L4,PHF1,PRKAA1,RB1,RBBP4,BRD2,SFPQ,SMARCD1,MAP3K7,VPS72,UBE2A,YY1,ARID1A,MCM3AP,TRIP12,DDX23,TRIM28,RBM14,CTCF,CBX1,UBR2,RYBP,SF3B1,CBX5,ASF1A,CHTOP,USP21,HCFC2,HP1BP3,UBR5,KDM3B,DMAP1,SMARCAD1,GATAD2B,CREBZF,NAA60,PCGF5,KDM2B,RIOX2,UHRF2,C6orf89,INO80E	51/-
20_Member	GO Biological Processes	GO:0006338	chromatin remodeling	-3.24008	-0.952665	60,648,1786,2145,3005,3183,3190,3192,3275,4676,5252,5562,5925,5928,6046,6421,6602,6885,6944,7319,7528,8289,8888,9320,9416,10155,10432,10664,10951,23304,23429,23451,23468,25842,26097,27005,29915,50809,51366,51780,55929,56916,57459,58487,79903,84333,84678,84864,115426,221477,283899	ACTB,BMI1,DNMT1,EZH1,H1-0,HNRNPC,HNRNPK,HNRNPU,PRMT2,NAP1L4,PHF1,PRKAA1,RB1,RBBP4,BRD2,SFPQ,SMARCD1,MAP3K7,VPS72,UBE2A,YY1,ARID1A,MCM3AP,TRIP12,DDX23,TRIM28,RBM14,CTCF,CBX1,UBR2,RYBP,SF3B1,CBX5,ASF1A,CHTOP,USP21,HCFC2,HP1BP3,UBR5,KDM3B,DMAP1,SMARCAD1,GATAD2B,CREBZF,NAA60,PCGF5,KDM2B,RIOX2,UHRF2,C6orf89,INO80E	51/511
20_Member	GO Biological Processes	GO:0031507	heterochromatin formation	-3.21069	-0.940088	648,1786,2145,3005,3190,3192,5925,9320,10155,10664,10951,23304,23468,51366,56916,84333	BMI1,DNMT1,EZH1,H1-0,HNRNPK,HNRNPU,RB1,TRIP12,TRIM28,CTCF,CBX1,UBR2,CBX5,UBR5,SMARCAD1,PCGF5	16/103
20_Member	GO Biological Processes	GO:0045814	negative regulation of gene expression, epigenetic	-3.11054	-0.874927	648,1786,2145,3005,3190,3192,5252,5925,9320,10155,10664,10951,23304,23468,51366,56916,58487,84333,115426	BMI1,DNMT1,EZH1,H1-0,HNRNPK,HNRNPU,PHF1,RB1,TRIP12,TRIM28,CTCF,CBX1,UBR2,CBX5,UBR5,SMARCAD1,CREBZF,PCGF5,UHRF2	19/136
20_Member	GO Biological Processes	GO:0040029	epigenetic regulation of gene expression	-2.49795	-0.430084	648,1786,2145,3005,3190,3192,5252,5925,6602,6944,8289,9320,10155,10432,10664,10951,23304,23468,27005,51366,56916,58487,84333,115426	BMI1,DNMT1,EZH1,H1-0,HNRNPK,HNRNPU,PHF1,RB1,SMARCD1,VPS72,ARID1A,TRIP12,TRIM28,RBM14,CTCF,CBX1,UBR2,CBX5,USP21,UBR5,SMARCAD1,CREBZF,PCGF5,UHRF2	24/211

## Sheet: Module 4
GroupID	Category	Term	Description	LogP	Log(q-value)	Genes	Symbols	InTerm_InList
1_Summary	GO Biological Processes	GO:0051603	proteolysis involved in protein catabolic process	-11.8441	-7.67584	1499,2629,5527,5690,5692,5701,5705,5717,5887,6059,6477,7251,7317,7322,7323,7329,7332,7337,7415,8027,8065,8239,8450,8697,8881,8924,9097,9354,9361,9491,9575,9604,9867,9921,10015,10075,10269,10277,10299,10513,10956,11059,11101,11124,22926,23392,25831,25897,25948,26249,26263,29945,29979,51185,51271,51439,51449,51510,51528,54431,54994,55148,55626,55968,57092,57520,57724,79718,80196,80204,80232,80254,8…	CTNNB1,GBA1,PPP2R5C,PSMB2,PSMB4,PSMC2,PSMC5,PSMD11,RAD23B,ABCE1,SIAH1,TSG101,UBA1,UBE2D2,UBE2D3,UBE2I,UBE2L3,UBE3A,VCP,STAM,CUL5,USP9X,CUL4B,CDC23,CDC16,HERC2,USP14,UBE4A,LONP1,PSMF1,CLOCK,RNF14,PJA2,RNF10,PDCD6IP,HUWE1,ZMPSTE24,UBE4B,MARCHF6,APPBP2,OS9,WWP1,ATE1,FAF1,ATF6,ECPAS,HECTD1,RNF19A,KBTBD2,KLHL3,FBXO22,ANAPC4,UBQLN1,CRBN,UBAP1,FAM8A1,PCYOX1,CHMP5,JKAMP,DNAJC10,GID8,UBR7,AMBRA1,NSFL1C,PC…	114/-
1_Member	GO Biological Processes	GO:0051603	proteolysis involved in protein catabolic process	-11.8441	-7.67584	1499,2629,5527,5690,5692,5701,5705,5717,5887,6059,6477,7251,7317,7322,7323,7329,7332,7337,7415,8027,8065,8239,8450,8697,8881,8924,9097,9354,9361,9491,9575,9604,9867,9921,10015,10075,10269,10277,10299,10513,10956,11059,11101,11124,22926,23392,25831,25897,25948,26249,26263,29945,29979,51185,51271,51439,51449,51510,51528,54431,54994,55148,55626,55968,57092,57520,57724,79718,80196,80204,80232,80254,8…	CTNNB1,GBA1,PPP2R5C,PSMB2,PSMB4,PSMC2,PSMC5,PSMD11,RAD23B,ABCE1,SIAH1,TSG101,UBA1,UBE2D2,UBE2D3,UBE2I,UBE2L3,UBE3A,VCP,STAM,CUL5,USP9X,CUL4B,CDC23,CDC16,HERC2,USP14,UBE4A,LONP1,PSMF1,CLOCK,RNF14,PJA2,RNF10,PDCD6IP,HUWE1,ZMPSTE24,UBE4B,MARCHF6,APPBP2,OS9,WWP1,ATE1,FAF1,ATF6,ECPAS,HECTD1,RNF19A,KBTBD2,KLHL3,FBXO22,ANAPC4,UBQLN1,CRBN,UBAP1,FAM8A1,PCYOX1,CHMP5,JKAMP,DNAJC10,GID8,UBR7,AMBRA1,NSFL1C,PC…	85/624
1_Member	GO Biological Processes	GO:0019941	modification-dependent protein catabolic process	-11.458	-7.59085	1499,2629,5527,5690,5692,5701,5705,5717,5887,6059,6477,7251,7317,7322,7323,7329,7332,7337,7415,8027,8065,8239,8450,8697,8881,8924,9097,9354,9361,9491,9575,9604,9867,9921,10075,10269,10277,10299,10513,10956,11059,11101,11124,25831,25897,25948,26249,26263,29945,29979,51185,51271,51449,51510,54994,55148,55626,55968,57092,57520,57724,79718,80196,80204,80232,81790,83892,84078,89910,130507,152559,20084…	CTNNB1,GBA1,PPP2R5C,PSMB2,PSMB4,PSMC2,PSMC5,PSMD11,RAD23B,ABCE1,SIAH1,TSG101,UBA1,UBE2D2,UBE2D3,UBE2I,UBE2L3,UBE3A,VCP,STAM,CUL5,USP9X,CUL4B,CDC23,CDC16,HERC2,USP14,UBE4A,LONP1,PSMF1,CLOCK,RNF14,PJA2,RNF10,HUWE1,ZMPSTE24,UBE4B,MARCHF6,APPBP2,OS9,WWP1,ATE1,FAF1,HECTD1,RNF19A,KBTBD2,KLHL3,FBXO22,ANAPC4,UBQLN1,CRBN,UBAP1,PCYOX1,CHMP5,GID8,UBR7,AMBRA1,NSFL1C,PCNP,HECW2,EPG5,TBL1XR1,RNF34,FBXO11,WDR26…	75/526
1_Member	GO Biological Processes	GO:0043632	modification-dependent macromolecule catabolic process	-11.2116	-7.52051	1499,2629,5527,5690,5692,5701,5705,5717,5887,6059,6477,7251,7317,7322,7323,7329,7332,7337,7415,8027,8065,8239,8450,8697,8881,8924,9097,9354,9361,9491,9575,9604,9867,9921,10075,10269,10277,10299,10513,10956,11059,11101,11124,25831,25897,25948,26249,26263,29945,29979,51185,51271,51449,51510,54994,55148,55626,55968,57092,57520,57724,79718,80196,80204,80232,81790,83892,84078,89910,130507,152559,20084…	CTNNB1,GBA1,PPP2R5C,PSMB2,PSMB4,PSMC2,PSMC5,PSMD11,RAD23B,ABCE1,SIAH1,TSG101,UBA1,UBE2D2,UBE2D3,UBE2I,UBE2L3,UBE3A,VCP,STAM,CUL5,USP9X,CUL4B,CDC23,CDC16,HERC2,USP14,UBE4A,LONP1,PSMF1,CLOCK,RNF14,PJA2,RNF10,HUWE1,ZMPSTE24,UBE4B,MARCHF6,APPBP2,OS9,WWP1,ATE1,FAF1,HECTD1,RNF19A,KBTBD2,KLHL3,FBXO22,ANAPC4,UBQLN1,CRBN,UBAP1,PCYOX1,CHMP5,GID8,UBR7,AMBRA1,NSFL1C,PCNP,HECW2,EPG5,TBL1XR1,RNF34,FBXO11,WDR26…	75/532
1_Member	GO Biological Processes	GO:0006511	ubiquitin-dependent protein catabolic process	-10.6028	-7.03663	1499,2629,5527,5690,5692,5701,5705,5717,5887,6059,6477,7251,7317,7322,7323,7329,7332,7337,7415,8027,8065,8239,8450,8697,8881,8924,9097,9354,9491,9575,9604,9867,9921,10075,10277,10299,10513,10956,11059,11101,11124,25831,25897,25948,26249,26263,29945,29979,51185,51271,51510,54994,55148,55626,55968,57092,57520,57724,79718,80196,80204,80232,81790,83892,84078,89910,130507,152559,200845,200933,283219,2…	CTNNB1,GBA1,PPP2R5C,PSMB2,PSMB4,PSMC2,PSMC5,PSMD11,RAD23B,ABCE1,SIAH1,TSG101,UBA1,UBE2D2,UBE2D3,UBE2I,UBE2L3,UBE3A,VCP,STAM,CUL5,USP9X,CUL4B,CDC23,CDC16,HERC2,USP14,UBE4A,PSMF1,CLOCK,RNF14,PJA2,RNF10,HUWE1,UBE4B,MARCHF6,APPBP2,OS9,WWP1,ATE1,FAF1,HECTD1,RNF19A,KBTBD2,KLHL3,FBXO22,ANAPC4,UBQLN1,CRBN,UBAP1,CHMP5,GID8,UBR7,AMBRA1,NSFL1C,PCNP,HECW2,EPG5,TBL1XR1,RNF34,FBXO11,WDR26,RNF170,KCTD10,KBTBD7,…	72/515
1_Member	GO Biological Processes	GO:0010498	proteasomal protein catabolic process	-9.73701	-6.38398	1499,2629,5527,5690,5692,5701,5705,5717,5887,6059,6477,7323,7337,7415,8065,8450,8697,8881,8924,9097,9354,9491,9575,9867,9921,10075,10277,10299,10513,10956,11059,11101,11124,22926,23392,25948,26249,26263,29945,29979,51185,51439,51528,54431,54994,55148,55626,55968,57092,79718,80196,80204,80232,80254,80267,81790,83892,84078,130507,152559,200933,201595	CTNNB1,GBA1,PPP2R5C,PSMB2,PSMB4,PSMC2,PSMC5,PSMD11,RAD23B,ABCE1,SIAH1,UBE2D3,UBE3A,VCP,CUL5,CUL4B,CDC23,CDC16,HERC2,USP14,UBE4A,PSMF1,CLOCK,PJA2,RNF10,HUWE1,UBE4B,MARCHF6,APPBP2,OS9,WWP1,ATE1,FAF1,ATF6,ECPAS,KBTBD2,KLHL3,FBXO22,ANAPC4,UBQLN1,CRBN,FAM8A1,JKAMP,DNAJC10,GID8,UBR7,AMBRA1,NSFL1C,PCNP,TBL1XR1,RNF34,FBXO11,WDR26,CEP63,EDEM3,RNF170,KCTD10,KBTBD7,UBR3,PAQR3,FBXO45,STT3B	62/430
1_Member	GO Biological Processes	GO:0032446	protein modification by small protein conjugation	-9.70711	-6.38398	373,1499,4683,4779,4799,5903,5987,6059,6477,6596,7174,7317,7322,7323,7329,7332,7337,7415,8065,8078,8239,8315,8450,8697,8881,8887,8924,9039,9318,9354,9604,9867,9921,10054,10075,10277,10299,10513,10956,11059,11101,25831,25897,25948,26249,26260,26263,29945,51185,54165,54708,55148,55626,55832,55906,55958,57092,57520,59343,64400,64844,79594,79872,80196,80204,81790,83892,84078,89910,130507,140691,15152…	TRIM23,CTNNB1,NBN,NFE2L1,NFX1,RANBP2,TRIM27,ABCE1,SIAH1,HLTF,TPP2,UBA1,UBE2D2,UBE2D3,UBE2I,UBE2L3,UBE3A,VCP,CUL5,USP5,USP9X,BRAP,CUL4B,CDC23,CDC16,TAX1BP1,HERC2,UBA3,COPS2,UBE4A,RNF14,PJA2,RNF10,UBA2,HUWE1,UBE4B,MARCHF6,APPBP2,OS9,WWP1,ATE1,HECTD1,RNF19A,KBTBD2,KLHL3,FBXO25,FBXO22,ANAPC4,CRBN,DCUN1D1,MARCHF5,UBR7,AMBRA1,CAND1,ZC4H2,KLHL9,PCNP,HECW2,SENP2,AKTIP,MARCHF7,MUL1,CBLL1,RNF34,FBXO11,RNF1…	78/605
1_Member	GO Biological Processes	GO:0016567	protein ubiquitination	-8.77383	-5.50869	373,1499,4683,4779,4799,5987,6477,6596,7174,7317,7322,7323,7332,7337,7415,8065,8078,8239,8315,8450,8697,8881,8887,8924,9354,9604,9867,9921,10075,10277,10299,10513,10956,11059,11101,25831,25897,25948,26249,26260,26263,29945,51185,54708,55148,55626,55832,55906,55958,57092,57520,64400,64844,79594,79872,80196,80204,81790,83892,84078,89910,130507,140691,151525,200845,200933,283219,283450,284996	TRIM23,CTNNB1,NBN,NFE2L1,NFX1,TRIM27,SIAH1,HLTF,TPP2,UBA1,UBE2D2,UBE2D3,UBE2L3,UBE3A,VCP,CUL5,USP5,USP9X,BRAP,CUL4B,CDC23,CDC16,TAX1BP1,HERC2,UBE4A,RNF14,PJA2,RNF10,HUWE1,UBE4B,MARCHF6,APPBP2,OS9,WWP1,ATE1,HECTD1,RNF19A,KBTBD2,KLHL3,FBXO25,FBXO22,ANAPC4,CRBN,MARCHF5,UBR7,AMBRA1,CAND1,ZC4H2,KLHL9,PCNP,HECW2,AKTIP,MARCHF7,MUL1,CBLL1,RNF34,FBXO11,RNF170,KCTD10,KBTBD7,UBE3B,UBR3,TRIM69,WDSUB1,KCTD6,F…	69/531
1_Member	GO Biological Processes	GO:0043161	proteasome-mediated ubiquitin-dependent protein catabolic process	-7.85538	-4.64139	1499,2629,5527,5690,5692,5701,5705,5717,5887,6059,6477,7323,7337,7415,8065,8697,8881,8924,9097,9491,9575,9867,9921,10075,10277,10299,10513,11059,11101,11124,25948,26249,26263,29945,51185,54994,55148,55626,55968,57092,79718,80196,80204,80232,81790,83892,84078,130507,152559,200933	CTNNB1,GBA1,PPP2R5C,PSMB2,PSMB4,PSMC2,PSMC5,PSMD11,RAD23B,ABCE1,SIAH1,UBE2D3,UBE3A,VCP,CUL5,CDC23,CDC16,HERC2,USP14,PSMF1,CLOCK,PJA2,RNF10,HUWE1,UBE4B,MARCHF6,APPBP2,WWP1,ATE1,FAF1,KBTBD2,KLHL3,FBXO22,ANAPC4,CRBN,GID8,UBR7,AMBRA1,NSFL1C,PCNP,TBL1XR1,RNF34,FBXO11,WDR26,RNF170,KCTD10,KBTBD7,UBR3,PAQR3,FBXO45	50/349
1_Member	GO Biological Processes	GO:0000209	protein polyubiquitination	-5.02652	-2.13705	1499,4683,4779,5987,6596,7174,7322,7323,7332,7337,8065,8450,8697,8881,8887,9354,9604,10075,10277,10299,11101,25948,26249,26263,29945,54708,55626,64400,79594,80196,81790,84078,89910,200933	CTNNB1,NBN,NFE2L1,TRIM27,HLTF,TPP2,UBE2D2,UBE2D3,UBE2L3,UBE3A,CUL5,CUL4B,CDC23,CDC16,TAX1BP1,UBE4A,RNF14,HUWE1,UBE4B,MARCHF6,ATE1,KBTBD2,KLHL3,FBXO22,ANAPC4,MARCHF5,AMBRA1,AKTIP,MUL1,RNF34,RNF170,KBTBD7,UBE3B,FBXO45	34/250
1_Member	GO Biological Processes	GO:0070936	protein K48-linked ubiquitination	-4.19357	-1.56941	7322,7323,7337,8065,8697,8881,8887,10075,10299,25948,26249,29945,54708,80196,81790,84078,200933	UBE2D2,UBE2D3,UBE3A,CUL5,CDC23,CDC16,TAX1BP1,HUWE1,MARCHF6,KBTBD2,KLHL3,ANAPC4,MARCHF5,RNF34,RNF170,KBTBD7,FBXO45	17/96
2_Summary	GO Biological Processes	GO:0006886	intracellular protein transport	-9.75991	-6.38398	103,164,372,373,1314,1315,1386,1434,1457,3313,3621,3839,4074,4763,4927,5289,5494,5824,5903,6643,6729,6811,7251,7415,8027,8239,8417,8504,8615,8674,8924,9179,9276,9559,9804,9972,10204,10239,10427,10513,10527,10956,10959,11101,11196,22931,23039,23161,23256,23339,23355,23787,23788,26060,27072,29090,51271,51552,51555,56681,57403,64601,79902,79953,81609,83752,92335,152559,157769,285282,2060,3308,6726,6…	ADAR,AP1G1,ARCN1,TRIM23,COPA,COPB1,ATF2,CSE1L,CSNK2A1,HSPA9,ING1,KPNA3,M6PR,NF1,NUP88,PIK3C3,PPM1A,PEX19,RANBP2,SNX2,SRP54,STX5,TSG101,VCP,STAM,USP9X,STX7,PEX3,USO1,VAMP4,HERC2,AP4M1,COPB2,VPS26A,TOMM20,NUP153,NUTF2,AP3S2,SEC24B,APPBP2,IPO7,OS9,TMED2,ATE1,SEC23IP,RAB18,XPO7,SNX13,SCFD1,VPS39,VPS8,MTCH1,MTCH2,APPL1,VPS41,TIMM21,UBAP1,RAB14,PEX5L,SAR1A,RAB22A,VPS16,NUP85,SYNDIG1,SNX27,LONP2,STRADA,…	79/-
2_Member	GO Biological Processes	GO:0006886	intracellular protein transport	-9.75991	-6.38398	103,164,372,373,1314,1315,1386,1434,1457,3313,3621,3839,4074,4763,4927,5289,5494,5824,5903,6643,6729,6811,7251,7415,8027,8239,8417,8504,8615,8674,8924,9179,9276,9559,9804,9972,10204,10239,10427,10513,10527,10956,10959,11101,11196,22931,23039,23161,23256,23339,23355,23787,23788,26060,27072,29090,51271,51552,51555,56681,57403,64601,79902,79953,81609,83752,92335,152559,157769,285282	ADAR,AP1G1,ARCN1,TRIM23,COPA,COPB1,ATF2,CSE1L,CSNK2A1,HSPA9,ING1,KPNA3,M6PR,NF1,NUP88,PIK3C3,PPM1A,PEX19,RANBP2,SNX2,SRP54,STX5,TSG101,VCP,STAM,USP9X,STX7,PEX3,USO1,VAMP4,HERC2,AP4M1,COPB2,VPS26A,TOMM20,NUP153,NUTF2,AP3S2,SEC24B,APPBP2,IPO7,OS9,TMED2,ATE1,SEC23IP,RAB18,XPO7,SNX13,SCFD1,VPS39,VPS8,MTCH1,MTCH2,APPL1,VPS41,TIMM21,UBAP1,RAB14,PEX5L,SAR1A,RAB22A,VPS16,NUP85,SYNDIG1,SNX27,LONP2,STRADA,…	70/515
2_Member	GO Biological Processes	GO:0072594	establishment of protein localization to organelle	-5.87353	-2.81924	103,1386,1434,1457,2060,3308,3621,3839,4074,4763,4927,5289,5824,5903,6726,6729,6731,7251,7485,8027,8239,8504,9179,9804,9927,9972,10204,10527,11101,23355,23558,23787,23788,26060,27072,29090,51271,51555,56947,60559,79902,83752,152559	ADAR,ATF2,CSE1L,CSNK2A1,EPS15,HSPA4,ING1,KPNA3,M6PR,NF1,NUP88,PIK3C3,PEX19,RANBP2,SRP9,SRP54,SRP72,TSG101,GET1,STAM,USP9X,PEX3,AP4M1,TOMM20,MFN2,NUP153,NUTF2,IPO7,ATE1,VPS8,WBP2,MTCH1,MTCH2,APPL1,VPS41,TIMM21,UBAP1,PEX5L,MFF,SPCS3,NUP85,LONP2,PAQR3	43/325
2_Member	GO Biological Processes	GO:0006606	protein import into nucleus	-2.36709	-0.295765	103,1386,1434,3621,3839,4763,4927,5903,9972,10204,10527,26060,79902,152559	ADAR,ATF2,CSE1L,ING1,KPNA3,NF1,NUP88,RANBP2,NUP153,NUTF2,IPO7,APPL1,NUP85,PAQR3	14/104
2_Member	GO Biological Processes	GO:0051170	import into nucleus	-2.18439	-0.192421	103,1386,1434,3621,3839,4763,4927,5903,9972,10204,10527,26060,79902,152559	ADAR,ATF2,CSE1L,ING1,KPNA3,NF1,NUP88,RANBP2,NUP153,NUTF2,IPO7,APPL1,NUP85,PAQR3	14/109
3_Summary	GO Biological Processes	GO:0006888	endoplasmic reticulum to Golgi vesicle-mediated transport	-6.89268	-3.72445	372,1314,1315,5862,6811,7415,8615,9217,9218,9276,9554,10342,10427,10959,11196,22872,22878,23256,51026,51112,51290,56605,56681,81555,164,2060,4644,6643,8674,9179,10239,10466,23074,27072,51552,55207,55763,56907,57511,60412,80262,545,998,1639,3267,5289,7110,7251,7329,7485,8027,9885,10015,10075,10211,10269,10565,10955,11235,22931,23065,23136,23141,23208,23317,26003,51271,51510,54808,55161,55968,57403…	ARCN1,COPA,COPB1,RAB2A,STX5,VCP,USO1,VAPB,VAPA,COPB2,SEC22B,TFG,SEC24B,TMED2,SEC23IP,SEC31A,TRAPPC8,SCFD1,GOLT1B,TRAPPC12,ERGIC2,ERO1B,SAR1A,YIPF5,AP1G1,EPS15,MYO5A,SNX2,VAMP4,AP4M1,AP3S2,COG5,BLTP3B,VPS41,RAB14,ARL8B,EXOC1,SPIRE1,COG6,EXOC4,PHAF1,ATR,CDC42,DCTN1,AGFG1,PIK3C3,TMF1,TSG101,UBE2I,GET1,STAM,OSBPL2,PDCD6IP,HUWE1,FLOT1,ZMPSTE24,ARFGEF1,SERINC3,PDCD10,RAB18,EMC1,EPB41L3,ANKLE2,SYT11,DNA…	82/-
3_Member	GO Biological Processes	GO:0006888	endoplasmic reticulum to Golgi vesicle-mediated transport	-6.89268	-3.72445	372,1314,1315,5862,6811,7415,8615,9217,9218,9276,9554,10342,10427,10959,11196,22872,22878,23256,51026,51112,51290,56605,56681,81555	ARCN1,COPA,COPB1,RAB2A,STX5,VCP,USO1,VAPB,VAPA,COPB2,SEC22B,TFG,SEC24B,TMED2,SEC23IP,SEC31A,TRAPPC8,SCFD1,GOLT1B,TRAPPC12,ERGIC2,ERO1B,SAR1A,YIPF5	24/117
3_Member	GO Biological Processes	GO:0048193	Golgi vesicle transport	-6.8484	-3.72156	164,372,1314,1315,2060,4644,5862,6643,6811,7415,8615,8674,9179,9217,9218,9276,9554,10239,10342,10427,10466,10959,11196,22872,22878,23074,23256,27072,51026,51112,51290,51552,55207,55763,56605,56681,56907,57511,60412,80262,81555	AP1G1,ARCN1,COPA,COPB1,EPS15,MYO5A,RAB2A,SNX2,STX5,VCP,USO1,VAMP4,AP4M1,VAPB,VAPA,COPB2,SEC22B,AP3S2,TFG,SEC24B,COG5,TMED2,SEC23IP,SEC31A,TRAPPC8,BLTP3B,SCFD1,VPS41,GOLT1B,TRAPPC12,ERGIC2,RAB14,ARL8B,EXOC1,ERO1B,SAR1A,SPIRE1,COG6,EXOC4,PHAF1,YIPF5	41/279
3_Member	GO Biological Processes	GO:0010256	endomembrane system organization	-5.23257	-2.26845	164,545,998,1639,3267,5289,5862,6811,7110,7251,7329,7485,8027,8615,8674,9217,9218,9885,10015,10075,10211,10239,10269,10466,10565,10955,10959,11196,11235,22872,22878,22931,23065,23136,23141,23208,23317,26003,51112,51271,51510,54808,55161,55207,55968,57403,57511,64400,80856,81555,84343,93380,162427	AP1G1,ATR,CDC42,DCTN1,AGFG1,PIK3C3,RAB2A,STX5,TMF1,TSG101,UBE2I,GET1,STAM,USO1,VAMP4,VAPB,VAPA,OSBPL2,PDCD6IP,HUWE1,FLOT1,AP3S2,ZMPSTE24,COG5,ARFGEF1,SERINC3,TMED2,SEC23IP,PDCD10,SEC31A,TRAPPC8,RAB18,EMC1,EPB41L3,ANKLE2,SYT11,DNAJC13,GORASP2,TRAPPC12,UBAP1,CHMP5,DYM,TMEM33,ARL8B,NSFL1C,RAB22A,COG6,AKTIP,LNPK,YIPF5,HPS3,MMGT1,RETREG3	53/460
3_Member	GO Biological Processes	GO:0016050	vesicle organization	-4.71832	-1.96794	164,2060,3267,5289,5862,6811,7110,7251,8027,8417,8615,8674,9217,9218,10015,10239,10342,10427,10959,22872,22878,23208,23317,23339,23355,26052,27072,51112,51271,51510,51552,55207,56681,57403,64400,64601,81555,84343	AP1G1,EPS15,AGFG1,PIK3C3,RAB2A,STX5,TMF1,TSG101,STAM,STX7,USO1,VAMP4,VAPB,VAPA,PDCD6IP,AP3S2,TFG,SEC24B,TMED2,SEC31A,TRAPPC8,SYT11,DNAJC13,VPS39,VPS8,DNM3,VPS41,TRAPPC12,UBAP1,CHMP5,RAB14,ARL8B,SAR1A,RAB22A,AKTIP,VPS16,YIPF5,HPS3	38/303
3_Member	GO Biological Processes	GO:0007030	Golgi organization	-3.68903	-1.20204	998,5862,6811,8615,8674,10075,10466,10565,10959,11196,11235,22878,26003,51112,54808,55968,57511,81555	CDC42,RAB2A,STX5,USO1,VAMP4,HUWE1,COG5,ARFGEF1,TMED2,SEC23IP,PDCD10,TRAPPC8,GORASP2,TRAPPC12,DYM,NSFL1C,COG6,YIPF5	18/115
3_Member	GO Biological Processes	GO:0090114	COPII-coated vesicle budding	-3.33731	-0.911158	9217,9218,10342,10427,10959,22872,22878,51112,56681	VAPB,VAPA,TFG,SEC24B,TMED2,SEC31A,TRAPPC8,TRAPPC12,SAR1A	9/39
3_Member	GO Biological Processes	GO:0006900	vesicle budding from membrane	-3.13625	-0.771466	164,9217,9218,10239,10342,10427,10959,22872,22878,26052,51112,51510,56681	AP1G1,VAPB,VAPA,AP3S2,TFG,SEC24B,TMED2,SEC31A,TRAPPC8,DNM3,TRAPPC12,CHMP5,SAR1A	13/77
4_Summary	GO Biological Processes	GO:0016071	mRNA metabolic process	-6.30241	-3.21336	103,1386,1457,2107,2332,2926,3191,4076,4154,4686,4841,5073,6427,6430,6432,6434,6499,6596,6879,6882,6884,6908,7376,8487,8732,9406,9589,9652,9733,10262,10291,10499,10594,10929,10949,11051,11052,11168,11273,11325,22894,22916,23019,23450,23517,24144,25766,27044,51340,51692,51729,53938,54676,54890,55147,55149,55280,55339,56259,58490,79753,79872,80349,81608,92906,221092,10199,25940,51493,283742,1654,19…	ADAR,ATF2,CSNK2A1,ETF1,FMR1,GRSF1,HNRNPL,CAPRIN1,MBNL1,NCBP1,NONO,PARN,SRSF2,SRSF5,SRSF7,TRA2B,SKIC2,HLTF,TAF7,TAF11,TAF13,TBP,NR1H2,GEMIN2,RNGTT,ZRANB2,WTAP,SKIC3,SART3,SF3B4,SF3A1,NCOA2,PRPF8,SRSF8,HNRNPA0,NUDT21,CPSF6,PSIP1,ATXN2L,DDX42,DIS3,NCBP2,CNOT1,SF3B3,MTREX,TFIP11,PRPF40B,SND1,CRNKL1,CPSF3,WBP11,PPIL3,GTPBP2,ALKBH5,RBM23,MTPAP,CWF19L1,WDR33,CTNNBL1,RPRD1B,SNIP1,CBLL1,SKIC8,FIP1L1,HNRNP…	94/-
4_Member	GO Biological Processes	GO:0016071	mRNA metabolic process	-6.30241	-3.21336	103,1386,1457,2107,2332,2926,3191,4076,4154,4686,4841,5073,6427,6430,6432,6434,6499,6596,6879,6882,6884,6908,7376,8487,8732,9406,9589,9652,9733,10262,10291,10499,10594,10929,10949,11051,11052,11168,11273,11325,22894,22916,23019,23450,23517,24144,25766,27044,51340,51692,51729,53938,54676,54890,55147,55149,55280,55339,56259,58490,79753,79872,80349,81608,92906,221092	ADAR,ATF2,CSNK2A1,ETF1,FMR1,GRSF1,HNRNPL,CAPRIN1,MBNL1,NCBP1,NONO,PARN,SRSF2,SRSF5,SRSF7,TRA2B,SKIC2,HLTF,TAF7,TAF11,TAF13,TBP,NR1H2,GEMIN2,RNGTT,ZRANB2,WTAP,SKIC3,SART3,SF3B4,SF3A1,NCOA2,PRPF8,SRSF8,HNRNPA0,NUDT21,CPSF6,PSIP1,ATXN2L,DDX42,DIS3,NCBP2,CNOT1,SF3B3,MTREX,TFIP11,PRPF40B,SND1,CRNKL1,CPSF3,WBP11,PPIL3,GTPBP2,ALKBH5,RBM23,MTPAP,CWF19L1,WDR33,CTNNBL1,RPRD1B,SNIP1,CBLL1,SKIC8,FIP1L1,HNRNP…	66/576
4_Member	GO Biological Processes	GO:0006397	mRNA processing	-3.97504	-1.45026	103,2332,2926,3191,4154,4686,4841,6427,6430,6432,6434,8487,8732,9406,9589,9733,10262,10291,10594,10929,10949,11051,11052,11168,11325,22916,23450,23517,24144,25766,51340,51692,51729,53938,54890,55147,55149,55280,55339,56259,58490,79753,79872,81608,92906,221092	ADAR,FMR1,GRSF1,HNRNPL,MBNL1,NCBP1,NONO,SRSF2,SRSF5,SRSF7,TRA2B,GEMIN2,RNGTT,ZRANB2,WTAP,SART3,SF3B4,SF3A1,PRPF8,SRSF8,HNRNPA0,NUDT21,CPSF6,PSIP1,DDX42,NCBP2,SF3B3,MTREX,TFIP11,PRPF40B,CRNKL1,CPSF3,WBP11,PPIL3,ALKBH5,RBM23,MTPAP,CWF19L1,WDR33,CTNNBL1,RPRD1B,SNIP1,CBLL1,FIP1L1,HNRNPLL,HNRNPUL2	46/424
4_Member	GO Biological Processes	GO:0008380	RNA splicing	-2.47025	-0.355101	2332,4154,4686,4841,6427,6430,6432,6434,8487,9406,9589,9733,10199,10262,10291,10594,10929,11168,11325,22916,23450,23517,24144,25766,25940,51340,51493,51729,53938,55147,55280,56259,79753,221092,283742	FMR1,MBNL1,NCBP1,NONO,SRSF2,SRSF5,SRSF7,TRA2B,GEMIN2,ZRANB2,WTAP,SART3,MPHOSPH10,SF3B4,SF3A1,PRPF8,SRSF8,PSIP1,DDX42,NCBP2,SF3B3,MTREX,TFIP11,PRPF40B,FAM98A,CRNKL1,RTCB,WBP11,PPIL3,RBM23,CWF19L1,CTNNBL1,SNIP1,HNRNPUL2,FAM98B	35/354
4_Member	GO Biological Processes	GO:0022613	ribonucleoprotein complex biogenesis	-2.24443	-0.209734	103,1654,1964,1968,4686,4927,5036,6430,7458,7520,8450,8487,8575,8668,9221,9733,10199,10262,10291,10480,10528,10556,10594,11168,11325,22894,23450,23517,23560,25926,51340,51729,54700,55661,55781,79753,84128,84273,84549,196074	ADAR,DDX3X,EIF1AX,EIF2S3,NCBP1,NUP88,PA2G4,SRSF5,EIF4H,XRCC5,CUL4B,GEMIN2,PRKRA,EIF3I,NOLC1,SART3,MPHOSPH10,SF3B4,SF3A1,EIF3M,NOP56,RPP30,PRPF8,PSIP1,DDX42,DIS3,SF3B3,MTREX,GTPBP4,NOL11,CRNKL1,WBP11,RRN3,DDX27,RIOK2,SNIP1,WDR75,NOA1,MAK16,METTL15	40/432
4_Member	GO Biological Processes	GO:0071826	protein-RNA complex organization	-2.10857	-0.147166	103,1968,4686,6430,7415,7458,7520,8487,8575,8668,9733,10262,10291,10480,10594,11168,11325,23450,24144,51340,79753	ADAR,EIF2S3,NCBP1,SRSF5,VCP,EIF4H,XRCC5,GEMIN2,PRKRA,EIF3I,SART3,SF3B4,SF3A1,EIF3M,PRPF8,PSIP1,DDX42,SF3B3,TFIP11,CRNKL1,SNIP1	21/194
5_Summary	GO Biological Processes	GO:0006403	RNA localization	-5.71264	-2.69054	545,636,1977,2332,3267,4076,4686,4927,5903,6432,6780,6950,9513,9793,9804,9818,9972,10128,10204,10575,22916,55308,55706,55795,59343,79902,84324,103,1434,3313,5494,6310,7329,23039,92335,961,7355,10478,23507,55186,56172,57724,1386,3621,3839,4763,10527,26060,26263,152559	ATR,BICD1,EIF4E,FMR1,AGFG1,CAPRIN1,NCBP1,NUP88,RANBP2,SRSF7,STAU1,TCP1,FXR2,CKAP5,TOMM20,NUP58,NUP153,LRPPRC,NUTF2,CCT4,NCBP2,DDX19A,NDC1,PCID2,SENP2,NUP85,SARNP,ADAR,CSE1L,HSPA9,PPM1A,ATXN1,UBE2I,XPO7,STRADA,CD47,SLC35A2,SLC25A17,LRRC8B,SLC25A36,ANKH,EPG5,ATF2,ING1,KPNA3,NF1,IPO7,APPL1,FBXO22,PAQR3	50/-
5_Member	GO Biological Processes	GO:0006403	RNA localization	-5.71264	-2.69054	545,636,1977,2332,3267,4076,4686,4927,5903,6432,6780,6950,9513,9793,9804,9818,9972,10128,10204,10575,22916,55308,55706,55795,59343,79902,84324	ATR,BICD1,EIF4E,FMR1,AGFG1,CAPRIN1,NCBP1,NUP88,RANBP2,SRSF7,STAU1,TCP1,FXR2,CKAP5,TOMM20,NUP58,NUP153,LRPPRC,NUTF2,CCT4,NCBP2,DDX19A,NDC1,PCID2,SENP2,NUP85,SARNP	27/163
5_Member	GO Biological Processes	GO:0051168	nuclear export	-5.13319	-2.21457	103,1434,1977,2332,3267,3313,4686,4927,5494,5903,6310,7329,9972,10204,22916,23039,55308,55795,79902,84324,92335	ADAR,CSE1L,EIF4E,FMR1,AGFG1,HSPA9,NCBP1,NUP88,PPM1A,RANBP2,ATXN1,UBE2I,NUP153,NUTF2,NCBP2,XPO7,DDX19A,PCID2,NUP85,SARNP,STRADA	21/117
5_Member	GO Biological Processes	GO:0015931	nucleobase-containing compound transport	-4.89291	-2.0671	961,1977,2332,3267,4686,4927,5903,6432,7355,9513,9793,9804,9818,9972,10128,10204,10478,22916,23507,55186,55308,55706,55795,56172,57724,59343,79902,84324	CD47,EIF4E,FMR1,AGFG1,NCBP1,NUP88,RANBP2,SRSF7,SLC35A2,FXR2,CKAP5,TOMM20,NUP58,NUP153,LRPPRC,NUTF2,SLC25A17,NCBP2,LRRC8B,SLC25A36,DDX19A,NDC1,PCID2,ANKH,EPG5,SENP2,NUP85,SARNP	28/190
5_Member	GO Biological Processes	GO:0006913	nucleocytoplasmic transport	-4.86694	-2.06043	103,1386,1434,1977,2332,3267,3313,3621,3839,4686,4763,4927,5494,5903,6310,7329,9818,9972,10204,10527,22916,23039,26060,26263,55308,55706,55795,79902,84324,92335,152559	ADAR,ATF2,CSE1L,EIF4E,FMR1,AGFG1,HSPA9,ING1,KPNA3,NCBP1,NF1,NUP88,PPM1A,RANBP2,ATXN1,UBE2I,NUP58,NUP153,NUTF2,IPO7,NCBP2,XPO7,APPL1,FBXO22,DDX19A,NDC1,PCID2,NUP85,SARNP,STRADA,PAQR3	31/222
5_Member	GO Biological Processes	GO:0051169	nuclear transport	-4.82738	-2.03936	103,1386,1434,1977,2332,3267,3313,3621,3839,4686,4763,4927,5494,5903,6310,7329,9818,9972,10204,10527,22916,23039,26060,26263,55308,55706,55795,79902,84324,92335,152559	ADAR,ATF2,CSE1L,EIF4E,FMR1,AGFG1,HSPA9,ING1,KPNA3,NCBP1,NF1,NUP88,PPM1A,RANBP2,ATXN1,UBE2I,NUP58,NUP153,NUTF2,IPO7,NCBP2,XPO7,APPL1,FBXO22,DDX19A,NDC1,PCID2,NUP85,SARNP,STRADA,PAQR3	31/223
5_Member	GO Biological Processes	GO:0051236	establishment of RNA localization	-4.50207	-1.8252	545,1977,2332,3267,4686,4927,5903,6432,9513,9793,9804,9818,9972,10128,10204,22916,55308,55706,55795,59343,79902,84324	ATR,EIF4E,FMR1,AGFG1,NCBP1,NUP88,RANBP2,SRSF7,FXR2,CKAP5,TOMM20,NUP58,NUP153,LRPPRC,NUTF2,NCBP2,DDX19A,NDC1,PCID2,SENP2,NUP85,SARNP	22/138
5_Member	GO Biological Processes	GO:0051028	mRNA transport	-4.23869	-1.60193	1977,2332,3267,4686,4927,5903,6432,9513,9818,9972,10128,10204,22916,55308,55706,55795,59343,79902,84324	EIF4E,FMR1,AGFG1,NCBP1,NUP88,RANBP2,SRSF7,FXR2,NUP58,NUP153,LRPPRC,NUTF2,NCBP2,DDX19A,NDC1,PCID2,SENP2,NUP85,SARNP	19/114
5_Member	GO Biological Processes	GO:0050658	RNA transport	-4.11708	-1.52863	1977,2332,3267,4686,4927,5903,6432,9513,9793,9804,9818,9972,10128,10204,22916,55308,55706,55795,59343,79902,84324	EIF4E,FMR1,AGFG1,NCBP1,NUP88,RANBP2,SRSF7,FXR2,CKAP5,TOMM20,NUP58,NUP153,LRPPRC,NUTF2,NCBP2,DDX19A,NDC1,PCID2,SENP2,NUP85,SARNP	21/136
5_Member	GO Biological Processes	GO:0050657	nucleic acid transport	-4.06997	-1.4928	1977,2332,3267,4686,4927,5903,6432,9513,9793,9804,9818,9972,10128,10204,22916,55308,55706,55795,59343,79902,84324	EIF4E,FMR1,AGFG1,NCBP1,NUP88,RANBP2,SRSF7,FXR2,CKAP5,TOMM20,NUP58,NUP153,LRPPRC,NUTF2,NCBP2,DDX19A,NDC1,PCID2,SENP2,NUP85,SARNP	21/137
5_Member	GO Biological Processes	GO:0006406	mRNA export from nucleus	-2.49289	-0.366395	1977,2332,3267,4686,4927,22916,55308,55795,79902,84324	EIF4E,FMR1,AGFG1,NCBP1,NUP88,NCBP2,DDX19A,PCID2,NUP85,SARNP	10/60
5_Member	GO Biological Processes	GO:0006405	RNA export from nucleus	-2.29257	-0.248191	1977,2332,3267,4686,4927,9972,22916,55308,55795,79902,84324	EIF4E,FMR1,AGFG1,NCBP1,NUP88,NUP153,NCBP2,DDX19A,PCID2,NUP85,SARNP	11/74
6_Summary	GO Biological Processes	GO:0006417	regulation of translation	-5.29004	-2.2979	16,351,1457,1654,1977,1981,1982,2058,2107,2332,3184,4076,4686,4690,5036,5610,6059,6726,7458,8078,8473,8518,8550,9221,9513,9689,10128,10605,22916,23019,23369,27102,51247,51714,54890,55239,60558,79048,79712,84324,127933,253943,317649,1964,1967,1968,3735,6499,6897,7284,7818,8668,9604,9652,10240,10480,24140,28977,51263,51520,54516,54534,54676,55699,64969,80349,85476	AARS1,APP,CSNK2A1,DDX3X,EIF4E,EIF4G1,EIF4G2,EPRS1,ETF1,FMR1,HNRNPD,CAPRIN1,NCBP1,NCK1,PA2G4,EIF2AK2,ABCE1,SRP9,EIF4H,USP5,OGT,ELP1,MAPKAPK5,NOLC1,FXR2,BZW1,LRPPRC,PAIP1,NCBP2,CNOT1,PUM2,EIF2AK1,PAIP2,SELENOT,ALKBH5,OGFOD1,GUF1,SECISBP2,GTDC1,SARNP,UHMK1,YTHDF3,EIF4E3,EIF1AX,EIF2B1,EIF2S3,KARS1,SKIC2,TARS1,TUFM,DAP3,EIF3I,RNF14,SKIC3,MRPS31,EIF3M,FTSJ1,MRPL42,MRPL30,LARS1,MTRF1L,MRPL50,GTPBP2,IARS…	67/-
6_Member	GO Biological Processes	GO:0006417	regulation of translation	-5.29004	-2.2979	16,351,1457,1654,1977,1981,1982,2058,2107,2332,3184,4076,4686,4690,5036,5610,6059,6726,7458,8078,8473,8518,8550,9221,9513,9689,10128,10605,22916,23019,23369,27102,51247,51714,54890,55239,60558,79048,79712,84324,127933,253943,317649	AARS1,APP,CSNK2A1,DDX3X,EIF4E,EIF4G1,EIF4G2,EPRS1,ETF1,FMR1,HNRNPD,CAPRIN1,NCBP1,NCK1,PA2G4,EIF2AK2,ABCE1,SRP9,EIF4H,USP5,OGT,ELP1,MAPKAPK5,NOLC1,FXR2,BZW1,LRPPRC,PAIP1,NCBP2,CNOT1,PUM2,EIF2AK1,PAIP2,SELENOT,ALKBH5,OGFOD1,GUF1,SECISBP2,GTDC1,SARNP,UHMK1,YTHDF3,EIF4E3	43/342
6_Member	GO Biological Processes	GO:0006446	regulation of translational initiation	-4.56502	-1.87391	1457,1654,1981,1982,2332,4076,4686,4690,5610,7458,8473,9689,10605,22916,27102,51247,127933,253943	CSNK2A1,DDX3X,EIF4G1,EIF4G2,FMR1,CAPRIN1,NCBP1,NCK1,EIF2AK2,EIF4H,OGT,BZW1,PAIP1,NCBP2,EIF2AK1,PAIP2,UHMK1,YTHDF3	18/99
6_Member	GO Biological Processes	GO:0006412	translation	-3.53477	-1.07411	16,1654,1964,1967,1968,1977,1981,1982,2058,2107,3735,4686,5610,6059,6499,6897,7284,7458,7818,8473,8668,9604,9652,10240,10480,10605,22916,24140,27102,28977,51247,51263,51520,51714,54516,54534,54676,55699,60558,64969,79048,80349,85476,317649	AARS1,DDX3X,EIF1AX,EIF2B1,EIF2S3,EIF4E,EIF4G1,EIF4G2,EPRS1,ETF1,KARS1,NCBP1,EIF2AK2,ABCE1,SKIC2,TARS1,TUFM,EIF4H,DAP3,OGT,EIF3I,RNF14,SKIC3,MRPS31,EIF3M,PAIP1,NCBP2,FTSJ1,EIF2AK1,MRPL42,PAIP2,MRPL30,LARS1,SELENOT,MTRF1L,MRPL50,GTPBP2,IARS2,GUF1,MRPS5,SECISBP2,SKIC8,GFM1,EIF4E3	44/418
7_Summary	GO Biological Processes	GO:0006413	translational initiation	-5.12753	-2.21457	1654,1964,1967,1968,1977,1981,1982,4686,5610,6059,7458,8668,10480,10605,22916,27102,317649	DDX3X,EIF1AX,EIF2B1,EIF2S3,EIF4E,EIF4G1,EIF4G2,NCBP1,EIF2AK2,ABCE1,EIF4H,EIF3I,EIF3M,PAIP1,NCBP2,EIF2AK1,EIF4E3	17/-
7_Member	GO Biological Processes	GO:0006413	translational initiation	-5.12753	-2.21457	1654,1964,1967,1968,1977,1981,1982,4686,5610,6059,7458,8668,10480,10605,22916,27102,317649	DDX3X,EIF1AX,EIF2B1,EIF2S3,EIF4E,EIF4G1,EIF4G2,NCBP1,EIF2AK2,ABCE1,EIF4H,EIF3I,EIF3M,PAIP1,NCBP2,EIF2AK1,EIF4E3	17/82
7_Member	GO Biological Processes	GO:0002183	cytoplasmic translational initiation	-2.74664	-0.502685	1967,1968,1981,4686,7458,8668,10480,22916	EIF2B1,EIF2S3,EIF4G1,NCBP1,EIF4H,EIF3I,EIF3M,NCBP2	8/38
7_Member	GO Biological Processes	GO:0002191	cap-dependent translational initiation	-2.40172	-0.326914	1981,4686,22916	EIF4G1,NCBP1,NCBP2	3/6
8_Summary	GO Biological Processes	GO:0051640	organelle localization	-4.98977	-2.12257	164,372,585,636,998,1499,1639,1778,4644,4927,4976,6811,7013,7251,8417,8615,8697,9217,9218,9927,10059,10096,10097,10128,10239,10342,10959,11235,11336,22871,22878,23208,25940,26052,26128,27342,51112,51510,55207,55288,55669,55763,55968,56681,56907,60412,79594,79953,83930,91272,119032,157769	AP1G1,ARCN1,BBS4,BICD1,CDC42,CTNNB1,DCTN1,DYNC1H1,MYO5A,NUP88,OPA1,STX5,TERF1,TSG101,STX7,USO1,CDC23,VAPB,VAPA,MFN2,DNM1L,ACTR3,ACTR2,LRPPRC,AP3S2,TFG,TMED2,PDCD10,EXOC3,NLGN1,TRAPPC8,SYT11,FAM98A,DNM3,KIFBP,RABGEF1,TRAPPC12,CHMP5,ARL8B,RHOT1,MFN1,EXOC1,NSFL1C,SAR1A,SPIRE1,EXOC4,MUL1,SYNDIG1,STARD3NL,BOD1,BORCS7,FAM91A1	52/-
8_Member	GO Biological Processes	GO:0051640	organelle localization	-4.98977	-2.12257	164,372,585,636,998,1499,1639,1778,4644,4927,4976,6811,7013,7251,8417,8615,8697,9217,9218,9927,10059,10096,10097,10128,10239,10342,10959,11235,11336,22871,22878,23208,25940,26052,26128,27342,51112,51510,55207,55288,55669,55763,55968,56681,56907,60412,79594,79953,83930,91272,119032,157769	AP1G1,ARCN1,BBS4,BICD1,CDC42,CTNNB1,DCTN1,DYNC1H1,MYO5A,NUP88,OPA1,STX5,TERF1,TSG101,STX7,USO1,CDC23,VAPB,VAPA,MFN2,DNM1L,ACTR3,ACTR2,LRPPRC,AP3S2,TFG,TMED2,PDCD10,EXOC3,NLGN1,TRAPPC8,SYT11,FAM98A,DNM3,KIFBP,RABGEF1,TRAPPC12,CHMP5,ARL8B,RHOT1,MFN1,EXOC1,NSFL1C,SAR1A,SPIRE1,EXOC4,MUL1,SYNDIG1,STARD3NL,BOD1,BORCS7,FAM91A1	52/457
8_Member	GO Biological Processes	GO:0051656	establishment of organelle localization	-3.53871	-1.07411	164,585,636,998,1499,1639,1778,4644,4927,4976,7013,7251,8697,10059,10128,10239,10342,10959,11235,11336,22871,22878,23208,26052,26128,27342,51112,51510,55288,55763,55968,56681,56907,60412,83930,91272,119032,157769	AP1G1,BBS4,BICD1,CDC42,CTNNB1,DCTN1,DYNC1H1,MYO5A,NUP88,OPA1,TERF1,TSG101,CDC23,DNM1L,LRPPRC,AP3S2,TFG,TMED2,PDCD10,EXOC3,NLGN1,TRAPPC8,SYT11,DNM3,KIFBP,RABGEF1,TRAPPC12,CHMP5,RHOT1,EXOC1,NSFL1C,SAR1A,SPIRE1,EXOC4,STARD3NL,BOD1,BORCS7,FAM91A1	38/344
8_Member	GO Biological Processes	GO:0006903	vesicle targeting	-2.97932	-0.663843	10342,10959,11336,22871,22878,51112,55763,56681,60412,83930,157769	TFG,TMED2,EXOC3,NLGN1,TRAPPC8,TRAPPC12,EXOC1,SAR1A,EXOC4,STARD3NL,FAM91A1	11/61
8_Member	GO Biological Processes	GO:0051648	vesicle localization	-2.96049	-0.663003	164,585,1499,1639,4644,7251,8615,10239,10342,10959,11336,22871,22878,23208,26052,51112,55763,56681,60412,79953,83930,157769	AP1G1,BBS4,CTNNB1,DCTN1,MYO5A,TSG101,USO1,AP3S2,TFG,TMED2,EXOC3,NLGN1,TRAPPC8,SYT11,DNM3,TRAPPC12,EXOC1,SAR1A,EXOC4,SYNDIG1,STARD3NL,FAM91A1	22/176
8_Member	GO Biological Processes	GO:0099022	vesicle tethering	-2.64781	-0.470805	11336,22878,51112,55763,60412,83930,157769	EXOC3,TRAPPC8,TRAPPC12,EXOC1,EXOC4,STARD3NL,FAM91A1	7/31
8_Member	GO Biological Processes	GO:0051650	establishment of vesicle localization	-2.61439	-0.450482	164,585,1499,1639,4644,7251,10239,10342,10959,11336,22871,22878,23208,26052,51112,55763,56681,60412,83930,157769	AP1G1,BBS4,CTNNB1,DCTN1,MYO5A,TSG101,AP3S2,TFG,TMED2,EXOC3,NLGN1,TRAPPC8,SYT11,DNM3,TRAPPC12,EXOC1,SAR1A,EXOC4,STARD3NL,FAM91A1	20/164
9_Summary	GO Biological Processes	GO:0090141	positive regulation of mitochondrial fission	-4.9095	-2.0671	10059,23259,54471,54708,56907,56947,79594,80821,2537,4976,5910,10075,10463,23788,25994,55170,55288,65084,201164,5824	DNM1L,DDHD2,MIEF1,MARCHF5,SPIRE1,MFF,MUL1,DDHD1,IFI6,OPA1,RAP1GDS1,HUWE1,SLC30A9,MTCH2,HIGD1A,PRMT6,RHOT1,TMEM135,PLD6,PEX19	20/-
9_Member	GO Biological Processes	GO:0090141	positive regulation of mitochondrial fission	-4.9095	-2.0671	10059,23259,54471,54708,56907,56947,79594,80821	DNM1L,DDHD2,MIEF1,MARCHF5,SPIRE1,MFF,MUL1,DDHD1	8/20
9_Member	GO Biological Processes	GO:0010821	regulation of mitochondrion organization	-4.75443	-1.98414	2537,4976,5910,10059,10075,10463,23259,23788,25994,54471,54708,55170,55288,56907,56947,65084,79594,80821,201164	IFI6,OPA1,RAP1GDS1,DNM1L,HUWE1,SLC30A9,DDHD2,MTCH2,HIGD1A,MIEF1,MARCHF5,PRMT6,RHOT1,SPIRE1,MFF,TMEM135,MUL1,DDHD1,PLD6	19/105
9_Member	GO Biological Processes	GO:0090140	regulation of mitochondrial fission	-4.70481	-1.96794	10059,23259,54471,54708,56907,56947,65084,79594,80821	DNM1L,DDHD2,MIEF1,MARCHF5,SPIRE1,MFF,TMEM135,MUL1,DDHD1	9/27
9_Member	GO Biological Processes	GO:0000266	mitochondrial fission	-4.65924	-1.93816	4976,10059,23259,23788,54471,56947,79594	OPA1,DNM1L,DDHD2,MTCH2,MIEF1,MFF,MUL1	7/16
9_Member	GO Biological Processes	GO:0016559	peroxisome fission	-2.6642	-0.482739	4976,5824,10059,56947	OPA1,PEX19,DNM1L,MFF	4/10
10_Summary	GO Biological Processes	GO:0030522	intracellular receptor signaling pathway	-4.59674	-1.89091	1540,1654,3066,5538,5608,5903,6879,7110,7182,7337,7376,7511,8065,8887,9604,9975,10075,10424,10499,23558,54708,55625,57658,57724,80196,81790,84498,152559,2776,26060	CYLD,DDX3X,HDAC2,PPT1,MAP2K6,RANBP2,TAF7,TMF1,NR2C2,UBE3A,NR1H2,XPNPEP1,CUL5,TAX1BP1,RNF14,NR1D2,HUWE1,PGRMC2,NCOA2,WBP2,MARCHF5,ZDHHC7,CALCOCO1,EPG5,RNF34,RNF170,FAM120B,PAQR3,GNAQ,APPL1	30/-
10_Member	GO Biological Processes	GO:0030522	intracellular receptor signaling pathway	-4.59674	-1.89091	1540,1654,3066,5538,5608,5903,6879,7110,7182,7337,7376,7511,8065,8887,9604,9975,10075,10424,10499,23558,54708,55625,57658,57724,80196,81790,84498,152559	CYLD,DDX3X,HDAC2,PPT1,MAP2K6,RANBP2,TAF7,TMF1,NR2C2,UBE3A,NR1H2,XPNPEP1,CUL5,TAX1BP1,RNF14,NR1D2,HUWE1,PGRMC2,NCOA2,WBP2,MARCHF5,ZDHHC7,CALCOCO1,EPG5,RNF34,RNF170,FAM120B,PAQR3	28/197
10_Member	GO Biological Processes	GO:0141193	nuclear receptor-mediated signaling pathway	-3.50043	-1.05647	3066,6879,7110,7337,7376,9604,10075,10424,10499,23558,55625,57658,84498,152559	HDAC2,TAF7,TMF1,UBE3A,NR1H2,RNF14,HUWE1,PGRMC2,NCOA2,WBP2,ZDHHC7,CALCOCO1,FAM120B,PAQR3	14/80
10_Member	GO Biological Processes	GO:0050847	progesterone receptor signaling pathway	-2.6642	-0.482739	3066,7337,23558,55625	HDAC2,UBE3A,WBP2,ZDHHC7	4/10
10_Member	GO Biological Processes	GO:0009755	hormone-mediated signaling pathway	-2.1817	-0.192421	2776,3066,6879,7110,7337,7376,9604,9975,10424,23558,26060,55625,57658	GNAQ,HDAC2,TAF7,TMF1,UBE3A,NR1H2,RNF14,NR1D2,PGRMC2,WBP2,APPL1,ZDHHC7,CALCOCO1	13/98
11_Summary	GO Biological Processes	GO:0034063	stress granule assembly	-4.42316	-1.76008	636,1654,1778,2332,4076,11273,23369,55239,253943	BICD1,DDX3X,DYNC1H1,FMR1,CAPRIN1,ATXN2L,PUM2,OGFOD1,YTHDF3	9/-
11_Member	GO Biological Processes	GO:0034063	stress granule assembly	-4.42316	-1.76008	636,1654,1778,2332,4076,11273,23369,55239,253943	BICD1,DDX3X,DYNC1H1,FMR1,CAPRIN1,ATXN2L,PUM2,OGFOD1,YTHDF3	9/29
12_Summary	GO Biological Processes	GO:0046719	regulation by virus of viral protein levels in host cell	-4.39203	-1.74231	3434,6772,6780,9217,51495,103,1654,2332,7251,9140	IFIT1,STAT1,STAU1,VAPB,HACD3,ADAR,DDX3X,FMR1,TSG101,ATG12	10/-
12_Member	GO Biological Processes	GO:0046719	regulation by virus of viral protein levels in host cell	-4.39203	-1.74231	3434,6772,6780,9217,51495	IFIT1,STAT1,STAU1,VAPB,HACD3	5/8
12_Member	GO Biological Processes	GO:0045070	positive regulation of viral genome replication	-2.57335	-0.422148	103,1654,3434,6780,9217,51495	ADAR,DDX3X,IFIT1,STAU1,VAPB,HACD3	6/24
12_Member	GO Biological Processes	GO:0048524	positive regulation of viral process	-2.34953	-0.281668	103,1654,2332,3434,6780,7251,9140,9217,51495	ADAR,DDX3X,FMR1,IFIT1,STAU1,TSG101,ATG12,VAPB,HACD3	9/53
13_Summary	GO Biological Processes	GO:0006914	autophagy	-4.12683	-1.52863	310,1457,1509,2629,5289,5862,7251,7415,8027,8473,8887,9140,9179,9538,9711,9927,10015,10128,11101,23208,23339,23341,23786,26249,27072,27102,29919,29979,51510,53349,54828,55102,55207,55255,55626,55968,57724,64601,162427,164,4074,10239,23355,51271,64400,81609,138050,1639,2060,5987,6643,6811,8674,8723,9185,9559,23074,27342,51026,51552,55745,84162,2107,6059,6749,9604,9793,9829,24144,54516,126731	ANXA7,CSNK2A1,CTSD,GBA1,PIK3C3,RAB2A,TSG101,VCP,STAM,OGT,TAX1BP1,ATG12,AP4M1,EI24,RUBCN,MFN2,PDCD6IP,LRPPRC,ATE1,SYT11,VPS39,DNAJC16,BCL2L13,KLHL3,VPS41,EIF2AK1,RMC1,UBQLN1,CHMP5,ZFYVE1,BCAS3,ATG2B,ARL8B,WDR41,AMBRA1,NSFL1C,EPG5,VPS16,RETREG3,AP1G1,M6PR,AP3S2,VPS8,UBAP1,AKTIP,SNX27,HGSNAT,DCTN1,EPS15,TRIM27,SNX2,STX5,VAMP4,SNX4,REPS2,VPS26A,BLTP3B,RABGEF1,GOLT1B,RAB14,AP5M1,BLTP1,ETF1,ABCE1,SSRP1…	71/-
13_Member	GO Biological Processes	GO:0006914	autophagy	-4.12683	-1.52863	310,1457,1509,2629,5289,5862,7251,7415,8027,8473,8887,9140,9179,9538,9711,9927,10015,10128,11101,23208,23339,23341,23786,26249,27072,27102,29919,29979,51510,53349,54828,55102,55207,55255,55626,55968,57724,64601,162427	ANXA7,CSNK2A1,CTSD,GBA1,PIK3C3,RAB2A,TSG101,VCP,STAM,OGT,TAX1BP1,ATG12,AP4M1,EI24,RUBCN,MFN2,PDCD6IP,LRPPRC,ATE1,SYT11,VPS39,DNAJC16,BCL2L13,KLHL3,VPS41,EIF2AK1,RMC1,UBQLN1,CHMP5,ZFYVE1,BCAS3,ATG2B,ARL8B,WDR41,AMBRA1,NSFL1C,EPG5,VPS16,RETREG3	39/334
13_Member	GO Biological Processes	GO:0061919	process utilizing autophagic mechanism	-4.12683	-1.52863	310,1457,1509,2629,5289,5862,7251,7415,8027,8473,8887,9140,9179,9538,9711,9927,10015,10128,11101,23208,23339,23341,23786,26249,27072,27102,29919,29979,51510,53349,54828,55102,55207,55255,55626,55968,57724,64601,162427	ANXA7,CSNK2A1,CTSD,GBA1,PIK3C3,RAB2A,TSG101,VCP,STAM,OGT,TAX1BP1,ATG12,AP4M1,EI24,RUBCN,MFN2,PDCD6IP,LRPPRC,ATE1,SYT11,VPS39,DNAJC16,BCL2L13,KLHL3,VPS41,EIF2AK1,RMC1,UBQLN1,CHMP5,ZFYVE1,BCAS3,ATG2B,ARL8B,WDR41,AMBRA1,NSFL1C,EPG5,VPS16,RETREG3	39/334
13_Member	GO Biological Processes	GO:0016236	macroautophagy	-3.99035	-1.45026	1457,1509,2629,5289,5862,7251,7415,8027,8473,9140,9179,9538,9927,10015,23339,23341,23786,26249,27072,27102,29979,51510,53349,55102,55207,55626,55968,57724,64601,162427	CSNK2A1,CTSD,GBA1,PIK3C3,RAB2A,TSG101,VCP,STAM,OGT,ATG12,AP4M1,EI24,MFN2,PDCD6IP,VPS39,DNAJC16,BCL2L13,KLHL3,VPS41,EIF2AK1,UBQLN1,CHMP5,ZFYVE1,ATG2B,ARL8B,AMBRA1,NSFL1C,EPG5,VPS16,RETREG3	30/235
13_Member	GO Biological Processes	GO:0007034	vacuolar transport	-3.12626	-0.770943	164,1457,4074,5289,7251,7415,8027,9179,10239,11101,23339,23355,27072,51271,51510,55207,57724,64400,64601,81609,138050	AP1G1,CSNK2A1,M6PR,PIK3C3,TSG101,VCP,STAM,AP4M1,AP3S2,ATE1,VPS39,VPS8,VPS41,UBAP1,CHMP5,ARL8B,EPG5,AKTIP,VPS16,SNX27,HGSNAT	21/160
13_Member	GO Biological Processes	GO:0016197	endosomal transport	-3.00976	-0.68038	164,1639,2060,5289,5987,6643,6811,7251,7415,8027,8674,8723,9185,9559,23074,23339,27342,51026,51271,51510,51552,55207,55745,57724,64400,64601,81609,84162	AP1G1,DCTN1,EPS15,PIK3C3,TRIM27,SNX2,STX5,TSG101,VCP,STAM,VAMP4,SNX4,REPS2,VPS26A,BLTP3B,VPS39,RABGEF1,GOLT1B,UBAP1,CHMP5,RAB14,ARL8B,AP5M1,EPG5,AKTIP,VPS16,SNX27,BLTP1	28/244
13_Member	GO Biological Processes	GO:0008333	endosome to lysosome transport	-2.97932	-0.663843	4074,7251,7415,23339,27072,51510,55207,57724,64400,64601,81609	M6PR,TSG101,VCP,VPS39,VPS41,CHMP5,ARL8B,EPG5,AKTIP,VPS16,SNX27	11/61
13_Member	GO Biological Processes	GO:0032984	protein-containing complex disassembly	-2.58543	-0.428556	2107,5289,6059,6749,7251,7415,9140,9604,9793,9829,24144,29979,51510,54516,57724,64601,126731	ETF1,PIK3C3,ABCE1,SSRP1,TSG101,VCP,ATG12,RNF14,CKAP5,DNAJC6,TFIP11,UBQLN1,CHMP5,MTRF1L,EPG5,VPS16,CCSAP	17/131
13_Member	GO Biological Processes	GO:0007041	lysosomal transport	-2.26071	-0.222814	164,4074,5289,7251,7415,9179,23339,27072,51510,55207,57724,64400,64601,81609,138050	AP1G1,M6PR,PIK3C3,TSG101,VCP,AP4M1,VPS39,VPS41,CHMP5,ARL8B,EPG5,AKTIP,VPS16,SNX27,HGSNAT	15/118
13_Member	GO Biological Processes	GO:0097352	autophagosome maturation	-2.149	-0.171103	5289,7251,7415,9140,29979,51510,57724,64601	PIK3C3,TSG101,VCP,ATG12,UBQLN1,CHMP5,EPG5,VPS16	8/47
14_Summary	GO Biological Processes	GO:0061025	membrane fusion	-4.02247	-1.45629	310,4976,5862,6811,8417,8615,8674,9218,9554,10075,23208,23339,23355,27072,51510,51552,55207,55968,64601,81555,9927,55669,201164,374986	ANXA7,OPA1,RAB2A,STX5,STX7,USO1,VAMP4,VAPA,SEC22B,HUWE1,SYT11,VPS39,VPS8,VPS41,CHMP5,RAB14,ARL8B,NSFL1C,VPS16,YIPF5,MFN2,MFN1,PLD6,MIGA1	24/-
14_Member	GO Biological Processes	GO:0061025	membrane fusion	-4.02247	-1.45629	310,4976,5862,6811,8417,8615,8674,9218,9554,10075,23208,23339,23355,27072,51510,51552,55207,55968,64601,81555	ANXA7,OPA1,RAB2A,STX5,STX7,USO1,VAMP4,VAPA,SEC22B,HUWE1,SYT11,VPS39,VPS8,VPS41,CHMP5,RAB14,ARL8B,NSFL1C,VPS16,YIPF5	20/128
14_Member	GO Biological Processes	GO:0034058	endosomal vesicle fusion	-3.99609	-1.45026	23339,23355,27072,51552,55207,64601	VPS39,VPS8,VPS41,RAB14,ARL8B,VPS16	6/14
14_Member	GO Biological Processes	GO:0048284	organelle fusion	-3.92935	-1.41433	4976,5862,6811,8417,8615,8674,9927,23208,23339,23355,27072,51510,51552,55207,55669,64601,81555,201164,374986	OPA1,RAB2A,STX5,STX7,USO1,VAMP4,MFN2,SYT11,VPS39,VPS8,VPS41,CHMP5,RAB14,ARL8B,MFN1,VPS16,YIPF5,PLD6,MIGA1	19/120
14_Member	GO Biological Processes	GO:0006906	vesicle fusion	-2.96875	-0.663843	5862,6811,8417,8615,8674,23208,23339,23355,27072,51510,51552,55207,64601,81555	RAB2A,STX5,STX7,USO1,VAMP4,SYT11,VPS39,VPS8,VPS41,CHMP5,RAB14,ARL8B,VPS16,YIPF5	14/90
14_Member	GO Biological Processes	GO:0090174	organelle membrane fusion	-2.737	-0.498186	5862,6811,8417,8615,8674,23208,23339,23355,27072,51510,51552,55207,64601,81555	RAB2A,STX5,STX7,USO1,VAMP4,SYT11,VPS39,VPS8,VPS41,CHMP5,RAB14,ARL8B,VPS16,YIPF5	14/95
15_Summary	GO Biological Processes	GO:0006986	response to unfolded protein	-3.97915	-1.45026	3301,3308,5610,7415,8065,9217,9927,10488,10956,10959,22926,26003,26608,51528,51768,54431,57724,80267,201595,79982,1654,1981,4690,4779,9354,10277,10299,11124,23392,29979,51439,55161	DNAJA1,HSPA4,EIF2AK2,VCP,CUL5,VAPB,MFN2,CREB3,OS9,TMED2,ATF6,GORASP2,TBL2,JKAMP,TM7SF3,DNAJC10,EPG5,EDEM3,STT3B,DNAJB14,DDX3X,EIF4G1,NCK1,NFE2L1,UBE4A,UBE4B,MARCHF6,FAF1,ECPAS,UBQLN1,FAM8A1,TMEM33	32/-
15_Member	GO Biological Processes	GO:0006986	response to unfolded protein	-3.97915	-1.45026	3301,3308,5610,7415,8065,9217,9927,10488,10956,10959,22926,26003,26608,51528,51768,54431,57724,80267,201595	DNAJA1,HSPA4,EIF2AK2,VCP,CUL5,VAPB,MFN2,CREB3,OS9,TMED2,ATF6,GORASP2,TBL2,JKAMP,TM7SF3,DNAJC10,EPG5,EDEM3,STT3B	19/119
15_Member	GO Biological Processes	GO:0035966	response to topologically incorrect protein	-3.52562	-1.07339	3301,3308,5610,7415,8065,9217,9927,10488,10956,10959,22926,26003,26608,51528,51768,54431,57724,79982,80267,201595	DNAJA1,HSPA4,EIF2AK2,VCP,CUL5,VAPB,MFN2,CREB3,OS9,TMED2,ATF6,GORASP2,TBL2,JKAMP,TM7SF3,DNAJC10,EPG5,DNAJB14,EDEM3,STT3B	20/139
15_Member	GO Biological Processes	GO:0034976	response to endoplasmic reticulum stress	-3.11162	-0.762932	1654,1981,4690,4779,5610,7415,8065,9217,9354,10277,10299,10488,10956,10959,11124,22926,23392,26003,26608,29979,51439,51528,54431,55161,80267,201595	DDX3X,EIF4G1,NCK1,NFE2L1,EIF2AK2,VCP,CUL5,VAPB,UBE4A,UBE4B,MARCHF6,CREB3,OS9,TMED2,FAF1,ATF6,ECPAS,GORASP2,TBL2,UBQLN1,FAM8A1,JKAMP,DNAJC10,TMEM33,EDEM3,STT3B	26/217
15_Member	GO Biological Processes	GO:0036503	ERAD pathway	-2.92075	-0.64253	7415,9354,10277,10299,10956,11124,22926,23392,29979,51439,51528,54431,80267,201595	VCP,UBE4A,UBE4B,MARCHF6,OS9,FAF1,ATF6,ECPAS,UBQLN1,FAM8A1,JKAMP,DNAJC10,EDEM3,STT3B	14/91
15_Member	GO Biological Processes	GO:0030968	endoplasmic reticulum unfolded protein response	-2.91867	-0.64253	5610,7415,8065,9217,10488,10956,10959,22926,26608,54431,80267	EIF2AK2,VCP,CUL5,VAPB,CREB3,OS9,TMED2,ATF6,TBL2,DNAJC10,EDEM3	11/62
15_Member	GO Biological Processes	GO:0034620	cellular response to unfolded protein	-2.67834	-0.482739	5610,7415,8065,9217,10488,10956,10959,22926,26608,51768,54431,80267	EIF2AK2,VCP,CUL5,VAPB,CREB3,OS9,TMED2,ATF6,TBL2,TM7SF3,DNAJC10,EDEM3	12/76
15_Member	GO Biological Processes	GO:0035967	cellular response to topologically incorrect protein	-2.33608	-0.280369	5610,7415,8065,9217,10488,10956,10959,22926,26608,51768,54431,79982,80267	EIF2AK2,VCP,CUL5,VAPB,CREB3,OS9,TMED2,ATF6,TBL2,TM7SF3,DNAJC10,DNAJB14,EDEM3	13/94
16_Summary	GO Biological Processes	GO:0007031	peroxisome organization	-3.82409	-1.31862	4976,5824,8239,8504,10059,51555,56947,65084,83752	OPA1,PEX19,USP9X,PEX3,DNM1L,PEX5L,MFF,TMEM135,LONP2	9/-
16_Member	GO Biological Processes	GO:0007031	peroxisome organization	-3.82409	-1.31862	4976,5824,8239,8504,10059,51555,56947,65084,83752	OPA1,PEX19,USP9X,PEX3,DNM1L,PEX5L,MFF,TMEM135,LONP2	9/34
16_Member	GO Biological Processes	GO:0072662	protein localization to peroxisome	-2.21714	-0.204243	5824,8239,8504,51555,83752	PEX19,USP9X,PEX3,PEX5L,LONP2	5/20
16_Member	GO Biological Processes	GO:0072663	establishment of protein localization to peroxisome	-2.21714	-0.204243	5824,8239,8504,51555,83752	PEX19,USP9X,PEX3,PEX5L,LONP2	5/20
16_Member	GO Biological Processes	GO:0015919	peroxisomal membrane transport	-2.12107	-0.151498	5824,8239,8504,51555,83752	PEX19,USP9X,PEX3,PEX5L,LONP2	5/21
16_Member	GO Biological Processes	GO:0043574	peroxisomal transport	-2.12107	-0.151498	5824,8239,8504,51555,83752	PEX19,USP9X,PEX3,PEX5L,LONP2	5/21
17_Summary	GO Biological Processes	GO:0042789	mRNA transcription by RNA polymerase II	-3.77004	-1.27391	1386,4686,6596,6879,6882,6884,6908,7376,10499,22916,905,1499,1810,2957,4799,5432,5515,6310,6619,6829,9318,9646,9733,9878,10269,11143,23558,29079,55174,55795,57492,58490,80349,81857,84656,85403,2976,7019,9330,10208,10488,25988,54700,55718	ATF2,NCBP1,HLTF,TAF7,TAF11,TAF13,TBP,NR1H2,NCOA2,NCBP2,CCNT2,CTNNB1,DR1,GTF2A1,NFX1,POLR2C,PPP2CA,ATXN1,SNAPC3,SUPT5H,COPS2,CTR9,SART3,TOX4,ZMPSTE24,KAT7,WBP2,MED4,INTS10,PCID2,ARID1B,RPRD1B,SKIC8,MED25,GLYR1,EAF1,GTF3C2,TFAM,GTF3C3,USPL1,CREB3,HINFP,RRN3,POLR3E	44/-
17_Member	GO Biological Processes	GO:0042789	mRNA transcription by RNA polymerase II	-3.77004	-1.27391	1386,4686,6596,6879,6882,6884,6908,7376,10499,22916	ATF2,NCBP1,HLTF,TAF7,TAF11,TAF13,TBP,NR1H2,NCOA2,NCBP2	10/42
17_Member	GO Biological Processes	GO:0006366	transcription by RNA polymerase II	-2.9054	-0.63479	905,1386,1499,1810,2957,4686,4799,5432,5515,6310,6596,6619,6829,6879,6882,6884,6908,7376,9318,9646,9733,9878,10269,10499,11143,22916,23558,29079,55174,55795,57492,58490,80349,81857,84656,85403	CCNT2,ATF2,CTNNB1,DR1,GTF2A1,NCBP1,NFX1,POLR2C,PPP2CA,ATXN1,HLTF,SNAPC3,SUPT5H,TAF7,TAF11,TAF13,TBP,NR1H2,COPS2,CTR9,SART3,TOX4,ZMPSTE24,NCOA2,KAT7,NCBP2,WBP2,MED4,INTS10,PCID2,ARID1B,RPRD1B,SKIC8,MED25,GLYR1,EAF1	36/346
17_Member	GO Biological Processes	GO:0009299	mRNA transcription	-2.84769	-0.582545	1386,4686,6596,6879,6882,6884,6908,7376,10499,22916	ATF2,NCBP1,HLTF,TAF7,TAF11,TAF13,TBP,NR1H2,NCOA2,NCBP2	10/54
17_Member	GO Biological Processes	GO:0006351	DNA-templated transcription	-2.55503	-0.41618	905,1386,1499,1810,2957,2976,4686,4799,5432,5515,6310,6596,6619,6829,6879,6882,6884,6908,7019,7376,9318,9330,9646,9733,9878,10208,10269,10488,10499,11143,22916,23558,25988,29079,54700,55174,55718,55795,57492,58490,80349,81857,84656,85403	CCNT2,ATF2,CTNNB1,DR1,GTF2A1,GTF3C2,NCBP1,NFX1,POLR2C,PPP2CA,ATXN1,HLTF,SNAPC3,SUPT5H,TAF7,TAF11,TAF13,TBP,TFAM,NR1H2,COPS2,GTF3C3,CTR9,SART3,TOX4,USPL1,ZMPSTE24,CREB3,NCOA2,KAT7,NCBP2,WBP2,HINFP,MED4,RRN3,INTS10,POLR3E,PCID2,ARID1B,RPRD1B,SKIC8,MED25,GLYR1,EAF1	44/467
17_Member	GO Biological Processes	GO:0051123	RNA polymerase II preinitiation complex assembly	-2.20673	-0.196859	1810,2957,6879,6882,6884,6908,29079,81857	DR1,GTF2A1,TAF7,TAF11,TAF13,TBP,MED4,MED25	8/46
17_Member	GO Biological Processes	GO:0070897	transcription preinitiation complex assembly	-2.13637	-0.161262	1810,2957,6879,6882,6884,6908,29079,54700,81857	DR1,GTF2A1,TAF7,TAF11,TAF13,TBP,MED4,RRN3,MED25	9/57
17_Member	GO Biological Processes	GO:0006367	transcription initiation at RNA polymerase II promoter	-2.11305	-0.147166	1386,1810,2957,5515,6879,6882,6884,6908,10269,11143,23558,29079,55174,57492,81857,84656	ATF2,DR1,GTF2A1,PPP2CA,TAF7,TAF11,TAF13,TBP,ZMPSTE24,KAT7,WBP2,MED4,INTS10,ARID1B,MED25,GLYR1	16/134
18_Summary	GO Biological Processes	GO:0070478	nuclear-transcribed mRNA catabolic process, 3'-5' exonucleolytic nonsense-mediated decay	-3.64199	-1.16395	6499,9652,80349,1457,2107,2332,2926,3184,4076,4686,5073,5515,10128,22894,22916,23019,23517,27044,54676,55149,55174,79048,246243,6059,7284,9604,51714,85476	SKIC2,SKIC3,SKIC8,CSNK2A1,ETF1,FMR1,GRSF1,HNRNPD,CAPRIN1,NCBP1,PARN,PPP2CA,LRPPRC,DIS3,NCBP2,CNOT1,MTREX,SND1,GTPBP2,MTPAP,INTS10,SECISBP2,RNASEH1,ABCE1,TUFM,RNF14,SELENOT,GFM1	28/-
18_Member	GO Biological Processes	GO:0070478	nuclear-transcribed mRNA catabolic process, 3'-5' exonucleolytic nonsense-mediated decay	-3.64199	-1.16395	6499,9652,80349	SKIC2,SKIC3,SKIC8	3/3
18_Member	GO Biological Processes	GO:0006401	RNA catabolic process	-3.20249	-0.812411	1457,2107,2332,2926,3184,4076,4686,5073,5515,6499,9652,10128,22894,22916,23019,23517,27044,54676,55149,55174,79048,80349,246243	CSNK2A1,ETF1,FMR1,GRSF1,HNRNPD,CAPRIN1,NCBP1,PARN,PPP2CA,SKIC2,SKIC3,LRPPRC,DIS3,NCBP2,CNOT1,MTREX,SND1,GTPBP2,MTPAP,INTS10,SECISBP2,SKIC8,RNASEH1	23/180
18_Member	GO Biological Processes	GO:0141188	nucleic acid catabolic process	-2.67032	-0.482739	1457,2107,2332,2926,3184,4076,4686,5073,5515,6499,9652,10128,22894,22916,23019,23517,27044,54676,55149,55174,79048,80349,246243	CSNK2A1,ETF1,FMR1,GRSF1,HNRNPD,CAPRIN1,NCBP1,PARN,PPP2CA,SKIC2,SKIC3,LRPPRC,DIS3,NCBP2,CNOT1,MTREX,SND1,GTPBP2,MTPAP,INTS10,SECISBP2,SKIC8,RNASEH1	23/197
18_Member	GO Biological Processes	GO:0000956	nuclear-transcribed mRNA catabolic process	-2.48419	-0.365172	1457,2107,2332,4076,4686,5073,6499,9652,22894,22916,23019,54676,55149,80349	CSNK2A1,ETF1,FMR1,CAPRIN1,NCBP1,PARN,SKIC2,SKIC3,DIS3,NCBP2,CNOT1,GTPBP2,MTPAP,SKIC8	14/101
18_Member	GO Biological Processes	GO:0000184	nuclear-transcribed mRNA catabolic process, nonsense-mediated decay	-2.26158	-0.222814	2107,4686,5073,6499,9652,22916,80349	ETF1,NCBP1,PARN,SKIC2,SKIC3,NCBP2,SKIC8	7/36
18_Member	GO Biological Processes	GO:0006414	translational elongation	-2.23654	-0.205028	6059,6499,7284,9604,9652,51714,54676,79048,80349,85476	ABCE1,SKIC2,TUFM,RNF14,SKIC3,SELENOT,GTPBP2,SECISBP2,SKIC8,GFM1	10/65
18_Member	GO Biological Processes	GO:0006402	mRNA catabolic process	-2.06389	-0.118372	1457,2107,2332,4076,4686,5073,6499,9652,22894,22916,23019,27044,54676,55149,80349	CSNK2A1,ETF1,FMR1,CAPRIN1,NCBP1,PARN,SKIC2,SKIC3,DIS3,NCBP2,CNOT1,SND1,GTPBP2,MTPAP,SKIC8	15/124
19_Summary	GO Biological Processes	GO:0032212	positive regulation of telomere maintenance via telomerase	-3.49223	-1.05639	545,908,1499,3184,5073,6950,10575,4683,7013,8550,54386	ATR,CCT6A,CTNNB1,HNRNPD,PARN,TCP1,CCT4,NBN,TERF1,MAPKAPK5,TERF2IP	11/-
19_Member	GO Biological Processes	GO:0032212	positive regulation of telomere maintenance via telomerase	-3.49223	-1.05639	545,908,1499,3184,5073,6950,10575	ATR,CCT6A,CTNNB1,HNRNPD,PARN,TCP1,CCT4	7/23
19_Member	GO Biological Processes	GO:1904358	positive regulation of telomere maintenance via telomere lengthening	-3.13352	-0.771466	545,908,1499,3184,5073,6950,10575	ATR,CCT6A,CTNNB1,HNRNPD,PARN,TCP1,CCT4	7/26
19_Member	GO Biological Processes	GO:0032206	positive regulation of telomere maintenance	-2.58395	-0.428556	545,908,1499,3184,4683,5073,6950,7013,8550,10575,54386	ATR,CCT6A,CTNNB1,HNRNPD,NBN,PARN,TCP1,TERF1,MAPKAPK5,CCT4,TERF2IP	11/68
19_Member	GO Biological Processes	GO:0070203	regulation of establishment of protein localization to telomere	-2.40172	-0.326914	908,6950,7013	CCT6A,TCP1,TERF1	3/6
19_Member	GO Biological Processes	GO:1904872	regulation of telomerase RNA localization to Cajal body	-2.33456	-0.280369	908,5073,6950,10575	CCT6A,PARN,TCP1,CCT4	4/12
19_Member	GO Biological Processes	GO:0032210	regulation of telomere maintenance via telomerase	-2.32803	-0.280369	545,908,1499,3184,5073,6950,7013,10575	ATR,CCT6A,CTNNB1,HNRNPD,PARN,TCP1,TERF1,CCT4	8/44
19_Member	GO Biological Processes	GO:0070202	regulation of establishment of protein localization to chromosome	-2.17881	-0.192421	908,6950,7013	CCT6A,TCP1,TERF1	3/7
19_Member	GO Biological Processes	GO:2000573	positive regulation of DNA biosynthetic process	-2.00449	-0.0717898	545,908,1499,3184,5073,6950,10575	ATR,CCT6A,CTNNB1,HNRNPD,PARN,TCP1,CCT4	7/40
20_Summary	GO Biological Processes	GO:0034498	early endosome to Golgi transport	-3.3312	-0.911158	6643,6811,23074,51552,55207	SNX2,STX5,BLTP3B,RAB14,ARL8B	5/-
20_Member	GO Biological Processes	GO:0034498	early endosome to Golgi transport	-3.3312	-0.911158	6643,6811,23074,51552,55207	SNX2,STX5,BLTP3B,RAB14,ARL8B	5/12

## Sheet: Module 5
GroupID	Category	Term	Description	LogP	Log(q-value)	Genes	Symbols	InTerm_InList
1_Summary	GO Biological Processes	GO:0043039	tRNA aminoacylation	-6.89851	-2.89355	833,2193,2617,3376,4141,4677,5188,7407,8565,10056,10667,51067,57470,79731,549,670,1036,1428,1738,2271,2571,2572,2805,2806,2937,5095,6611,22928,23463,54511,54529,56267,1653,5393,6741,10799,25917,26995,51095,54931,55006,55140	CARS1,FARSA,GARS1,IARS1,MARS1,NARS1,GATB,VARS1,YARS1,FARSB,FARS2,YARS2,LRRC47,NARS2,AUH,BPHL,CDO1,CRYM,DLD,FH,GAD1,GAD2,GOT1,GOT2,GSS,PCCA,SMS,SEPHS2,ICMT,HMGCLL1,ASNSD1,KYAT3,DDX1,EXOSC9,SSB,RPP40,THUMPD3,TRUB2,TRNT1,TRMT10C,TRMT61B,ELP3	42/-
1_Member	GO Biological Processes	GO:0043039	tRNA aminoacylation	-6.89851	-2.89355	833,2193,2617,3376,4141,4677,5188,7407,8565,10056,10667,51067,57470,79731	CARS1,FARSA,GARS1,IARS1,MARS1,NARS1,GATB,VARS1,YARS1,FARSB,FARS2,YARS2,LRRC47,NARS2	14/44
1_Member	GO Biological Processes	GO:0043038	amino acid activation	-6.76076	-2.89355	833,2193,2617,3376,4141,4677,5188,7407,8565,10056,10667,51067,57470,79731	CARS1,FARSA,GARS1,IARS1,MARS1,NARS1,GATB,VARS1,YARS1,FARSB,FARS2,YARS2,LRRC47,NARS2	14/45
1_Member	GO Biological Processes	GO:0006418	tRNA aminoacylation for protein translation	-6.42727	-2.75291	833,2193,2617,3376,4141,4677,7407,8565,10056,10667,51067,57470,79731	CARS1,FARSA,GARS1,IARS1,MARS1,NARS1,VARS1,YARS1,FARSB,FARS2,YARS2,LRRC47,NARS2	13/41
1_Member	GO Biological Processes	GO:0006520	amino acid metabolic process	-6.31909	-2.75291	549,670,833,1036,1428,1738,2193,2271,2571,2572,2617,2805,2806,2937,3376,4141,4677,5095,5188,6611,7407,8565,10056,10667,22928,23463,51067,54511,54529,56267,57470,79731	AUH,BPHL,CARS1,CDO1,CRYM,DLD,FARSA,FH,GAD1,GAD2,GARS1,GOT1,GOT2,GSS,IARS1,MARS1,NARS1,PCCA,GATB,SMS,VARS1,YARS1,FARSB,FARS2,SEPHS2,ICMT,YARS2,HMGCLL1,ASNSD1,KYAT3,LRRC47,NARS2	32/206
1_Member	GO Biological Processes	GO:0006432	phenylalanyl-tRNA aminoacylation	-4.23507	-1.34559	2193,10056,10667,57470	FARSA,FARSB,FARS2,LRRC47	4/5
1_Member	GO Biological Processes	GO:0006399	tRNA metabolic process	-3.31033	-0.77557	833,1653,2193,2617,3376,4141,4677,5188,5393,6741,7407,8565,10056,10667,10799,25917,26995,51067,51095,54931,55006,55140,57470,79731	CARS1,DDX1,FARSA,GARS1,IARS1,MARS1,NARS1,GATB,EXOSC9,SSB,VARS1,YARS1,FARSB,FARS2,RPP40,THUMPD3,TRUB2,YARS2,TRNT1,TRMT10C,TRMT61B,ELP3,LRRC47,NARS2	24/194
2_Summary	GO Biological Processes	GO:0007005	mitochondrion organization	-5.96894	-2.49968	291,664,1678,1965,4720,5071,6341,9093,9131,9167,9868,10087,10651,10730,10935,10939,10989,23408,27069,28976,28978,29078,51566,54332,54902,55154,55245,55471,55737,55750,56993,64112,65018,79133,79145,79568,79810,91137,131474,135154,137392,139341,282991,345778	SLC25A4,BNIP3,TIMM8A,EIF2S1,NDUFS2,PRKN,SCO1,DNAJA3,AIFM1,COX7A2L,TOMM70,CERT1,MTX2,YME1L1,PRDX3,AFG3L2,IMMT,SIRT5,GHITM,ACAD9,TMEM14A,NDUFAF4,ARMCX3,GDAP1,TTC19,MSTO1,UQCC1,NDUFAF7,VPS35,AGK,TOMM22,MOAP1,PINK1,NDUFAF5,CHCHD7,MAIP1,PTCD2,SLC25A46,CHCHD4,SDHAF4,CIBAR1,FUNDC1,BLOC1S2,MTX3	44/-
2_Member	GO Biological Processes	GO:0007005	mitochondrion organization	-5.96894	-2.49968	291,664,1678,1965,4720,5071,6341,9093,9131,9167,9868,10087,10651,10730,10935,10939,10989,23408,27069,28976,28978,29078,51566,54332,54902,55154,55245,55471,55737,55750,56993,64112,65018,79133,79145,79568,79810,91137,131474,135154,137392,139341,282991,345778	SLC25A4,BNIP3,TIMM8A,EIF2S1,NDUFS2,PRKN,SCO1,DNAJA3,AIFM1,COX7A2L,TOMM70,CERT1,MTX2,YME1L1,PRDX3,AFG3L2,IMMT,SIRT5,GHITM,ACAD9,TMEM14A,NDUFAF4,ARMCX3,GDAP1,TTC19,MSTO1,UQCC1,NDUFAF7,VPS35,AGK,TOMM22,MOAP1,PINK1,NDUFAF5,CHCHD7,MAIP1,PTCD2,SLC25A46,CHCHD4,SDHAF4,CIBAR1,FUNDC1,BLOC1S2,MTX3	44/344
2_Member	GO Biological Processes	GO:0033108	mitochondrial respiratory chain complex assembly	-2.69426	-0.465547	1965,4720,6341,9131,9167,28976,29078,54902,55245,55471,79133,79145,131474,135154	EIF2S1,NDUFS2,SCO1,AIFM1,COX7A2L,ACAD9,NDUFAF4,TTC19,UQCC1,NDUFAF7,NDUFAF5,CHCHD7,CHCHD4,SDHAF4	14/99
3_Summary	GO Biological Processes	GO:1902600	proton transmembrane transport	-5.7993	-2.40921	291,476,481,498,506,523,528,529,537,4698,4704,4720,4723,5250,8604,9016,9114,9167,9481,10159,27069,51382,51606,133308,140679,488,3775,3790,7416,7991,9498,9512,10367,10939,11261,51393,55117,55799,57181,57192,57380,64924,79568,81614,114789,2554,2743	SLC25A4,ATP1A1,ATP1B1,ATP5F1A,ATP5F1B,ATP6V1A,ATP6V1C1,ATP6V1E1,ATP6AP1,NDUFA5,NDUFA9,NDUFS2,NDUFV1,SLC25A3,SLC25A12,SLC25A14,ATP6V0D1,COX7A2L,SLC25A27,ATP6AP2,GHITM,ATP6V1D,ATP6V1H,SLC9B2,SLC32A1,ATP2A2,KCNK1,KCNS3,VDAC1,TUSC3,SLC4A8,PMPCB,MICU1,AFG3L2,CHP1,TRPV2,SLC6A15,CACNA2D3,SLC39A10,MCOLN1,MRS2,SLC30A5,MAIP1,NIPA2,SLC25A25,GABRA1,GLRB	47/-
3_Member	GO Biological Processes	GO:1902600	proton transmembrane transport	-5.7993	-2.40921	291,476,481,498,506,523,528,529,537,4698,4704,4720,4723,5250,8604,9016,9114,9167,9481,10159,27069,51382,51606,133308,140679	SLC25A4,ATP1A1,ATP1B1,ATP5F1A,ATP5F1B,ATP6V1A,ATP6V1C1,ATP6V1E1,ATP6AP1,NDUFA5,NDUFA9,NDUFS2,NDUFV1,SLC25A3,SLC25A12,SLC25A14,ATP6V0D1,COX7A2L,SLC25A27,ATP6AP2,GHITM,ATP6V1D,ATP6V1H,SLC9B2,SLC32A1	25/147
3_Member	GO Biological Processes	GO:0098662	inorganic cation transmembrane transport	-2.90338	-0.54133	291,476,481,488,498,506,523,528,529,537,3775,3790,4698,4704,4720,4723,5250,7416,7991,8604,9016,9114,9167,9481,9498,9512,10159,10367,10939,11261,27069,51382,51393,51606,55117,55799,57181,57192,57380,64924,79568,81614,114789,133308,140679	SLC25A4,ATP1A1,ATP1B1,ATP2A2,ATP5F1A,ATP5F1B,ATP6V1A,ATP6V1C1,ATP6V1E1,ATP6AP1,KCNK1,KCNS3,NDUFA5,NDUFA9,NDUFS2,NDUFV1,SLC25A3,VDAC1,TUSC3,SLC25A12,SLC25A14,ATP6V0D1,COX7A2L,SLC25A27,SLC4A8,PMPCB,ATP6AP2,MICU1,AFG3L2,CHP1,GHITM,ATP6V1D,TRPV2,ATP6V1H,SLC6A15,CACNA2D3,SLC39A10,MCOLN1,MRS2,SLC30A5,MAIP1,NIPA2,SLC25A25,SLC9B2,SLC32A1	45/476
3_Member	GO Biological Processes	GO:0098655	monoatomic cation transmembrane transport	-2.62001	-0.415569	291,476,481,488,498,506,523,528,529,537,3775,3790,4698,4704,4720,4723,5250,7416,7991,8604,9016,9114,9167,9481,9498,9512,10159,10367,10939,11261,27069,51382,51393,51606,55117,55799,57181,57192,57380,64924,79568,81614,114789,133308,140679	SLC25A4,ATP1A1,ATP1B1,ATP2A2,ATP5F1A,ATP5F1B,ATP6V1A,ATP6V1C1,ATP6V1E1,ATP6AP1,KCNK1,KCNS3,NDUFA5,NDUFA9,NDUFS2,NDUFV1,SLC25A3,VDAC1,TUSC3,SLC25A12,SLC25A14,ATP6V0D1,COX7A2L,SLC25A27,SLC4A8,PMPCB,ATP6AP2,MICU1,AFG3L2,CHP1,GHITM,ATP6V1D,TRPV2,ATP6V1H,SLC6A15,CACNA2D3,SLC39A10,MCOLN1,MRS2,SLC30A5,MAIP1,NIPA2,SLC25A25,SLC9B2,SLC32A1	45/492
3_Member	GO Biological Processes	GO:0098660	inorganic ion transmembrane transport	-2.51243	-0.33983	291,476,481,488,498,506,523,528,529,537,2554,2743,3775,3790,4698,4704,4720,4723,5250,7416,7991,8604,9016,9114,9167,9481,9498,9512,10159,10367,10939,11261,27069,51382,51393,51606,55117,55799,57181,57192,57380,64924,79568,81614,114789,133308,140679	SLC25A4,ATP1A1,ATP1B1,ATP2A2,ATP5F1A,ATP5F1B,ATP6V1A,ATP6V1C1,ATP6V1E1,ATP6AP1,GABRA1,GLRB,KCNK1,KCNS3,NDUFA5,NDUFA9,NDUFS2,NDUFV1,SLC25A3,VDAC1,TUSC3,SLC25A12,SLC25A14,ATP6V0D1,COX7A2L,SLC25A27,SLC4A8,PMPCB,ATP6AP2,MICU1,AFG3L2,CHP1,GHITM,ATP6V1D,TRPV2,ATP6V1H,SLC6A15,CACNA2D3,SLC39A10,MCOLN1,MRS2,SLC30A5,MAIP1,NIPA2,SLC25A25,SLC9B2,SLC32A1	47/526
4_Summary	GO Biological Processes	GO:0072594	establishment of protein localization to organelle	-5.44904	-2.12591	1678,3312,3836,3838,3840,5901,6730,6734,8678,8766,9131,9512,9555,9688,9868,10073,10531,10651,22930,26061,26953,29110,30849,51028,51141,51194,51360,54332,54557,55122,55176,55750,56993,58477,64112,65018,79035,79568,131474,134266,100287932,378,400,481,537,1176,1213,4905,5861,5870,6447,7533,8774,10569,10717,11261,25924,26276,26958,27248,51699,55737,55823,55973,65082,152579,10133,23463,51304,55146,848…	TIMM8A,HSPA8,KPNA1,KPNA2,KPNA4,RAN,SRP68,SRPRA,BECN1,RAB11A,AIFM1,PMPCB,MACROH2A1,NUP93,TOMM70,SNUPN,PITRM1,MTX2,RAB3GAP1,HACL1,RANBP6,TBK1,PIK3R4,VPS36,INSIG2,IPO11,MBTPS2,GDAP1,SGTB,AKIRIN2,SEC61A2,AGK,TOMM22,SRPRB,MOAP1,PINK1,NABP2,MAIP1,CHCHD4,GRPEL2,TIMM23,ARF4,ARL1,ATP1B1,ATP6AP1,AP3S1,CLTC,NSF,RAB1A,RAB6A,SCG5,YWHAH,NAPG,SLU7,AP4B1,CHP1,MYRIP,VPS33B,COPG2,ERLEC1,VPS29,VPS35,VPS11,BCAP29,VP…	74/-
4_Member	GO Biological Processes	GO:0072594	establishment of protein localization to organelle	-5.44904	-2.12591	1678,3312,3836,3838,3840,5901,6730,6734,8678,8766,9131,9512,9555,9688,9868,10073,10531,10651,22930,26061,26953,29110,30849,51028,51141,51194,51360,54332,54557,55122,55176,55750,56993,58477,64112,65018,79035,79568,131474,134266,100287932	TIMM8A,HSPA8,KPNA1,KPNA2,KPNA4,RAN,SRP68,SRPRA,BECN1,RAB11A,AIFM1,PMPCB,MACROH2A1,NUP93,TOMM70,SNUPN,PITRM1,MTX2,RAB3GAP1,HACL1,RANBP6,TBK1,PIK3R4,VPS36,INSIG2,IPO11,MBTPS2,GDAP1,SGTB,AKIRIN2,SEC61A2,AGK,TOMM22,SRPRB,MOAP1,PINK1,NABP2,MAIP1,CHCHD4,GRPEL2,TIMM23	41/325
4_Member	GO Biological Processes	GO:0006886	intracellular protein transport	-3.69356	-0.997969	378,400,481,537,1176,1213,1678,3312,3836,3838,3840,4905,5861,5870,5901,6447,6734,7533,8678,8766,8774,9688,9868,10073,10569,10651,10717,11261,25924,26276,26953,26958,27248,29110,30849,51028,51141,51194,51360,51699,55122,55176,55737,55750,55823,55973,56993,65082,134266,152579,100287932	ARF4,ARL1,ATP1B1,ATP6AP1,AP3S1,CLTC,TIMM8A,HSPA8,KPNA1,KPNA2,KPNA4,NSF,RAB1A,RAB6A,RAN,SCG5,SRPRA,YWHAH,BECN1,RAB11A,NAPG,NUP93,TOMM70,SNUPN,SLU7,MTX2,AP4B1,CHP1,MYRIP,VPS33B,RANBP6,COPG2,ERLEC1,TBK1,PIK3R4,VPS36,INSIG2,IPO11,MBTPS2,VPS29,AKIRIN2,SEC61A2,VPS35,AGK,VPS11,BCAP29,TOMM22,VPS33A,GRPEL2,SCFD2,TIMM23	51/515
4_Member	GO Biological Processes	GO:0090150	establishment of protein localization to membrane	-2.46441	-0.31737	481,537,1678,4905,6730,6734,8766,9868,10133,10651,22930,23463,51304,54557,55146,55176,55737,55750,56993,58477,64112,79568,84896	ATP1B1,ATP6AP1,TIMM8A,NSF,SRP68,SRPRA,RAB11A,TOMM70,OPTN,MTX2,RAB3GAP1,ICMT,ZDHHC3,SGTB,ZDHHC4,SEC61A2,VPS35,AGK,TOMM22,SRPRB,MOAP1,MAIP1,ATAD1	23/211
4_Member	GO Biological Processes	GO:0006605	protein targeting	-2.43872	-0.31188	738,1678,3312,6730,6734,7534,8678,9512,9868,10531,10717,22906,23463,26061,30849,51304,54332,54557,55146,55176,56993,58477,100287932	VPS51,TIMM8A,HSPA8,SRP68,SRPRA,YWHAZ,BECN1,PMPCB,TOMM70,PITRM1,AP4B1,TRAK1,ICMT,HACL1,PIK3R4,ZDHHC3,GDAP1,SGTB,ZDHHC4,SEC61A2,TOMM22,SRPRB,TIMM23	23/212
5_Summary	GO Biological Processes	GO:0097401	synaptic vesicle lumen acidification	-4.97768	-1.71254	523,528,529,537,9114,10159,51382,53,488,664,2475,3074,4882,5861,6009,7534,8678,9474,9896,10670,23710,26276,51606,51652,54764,55737,55823,57132,57192,65082,79065,8724,8766,10564,51028,51534,79102,5071,10989,506,9498,11261	ATP6V1A,ATP6V1C1,ATP6V1E1,ATP6AP1,ATP6V0D1,ATP6AP2,ATP6V1D,ACP2,ATP2A2,BNIP3,MTOR,HEXB,NPR2,RAB1A,RHEB,YWHAZ,BECN1,ATG5,FIG4,RRAGA,GABARAPL1,VPS33B,ATP6V1H,CHMP3,ZRANB1,VPS35,VPS11,CHMP1B,MCOLN1,VPS33A,ATG9A,SNX3,RAB11A,ARFGEF2,VPS36,VTA1,RNF26,PRKN,IMMT,ATP5F1B,SLC4A8,CHP1	42/-
5_Member	GO Biological Processes	GO:0097401	synaptic vesicle lumen acidification	-4.97768	-1.71254	523,528,529,537,9114,10159,51382	ATP6V1A,ATP6V1C1,ATP6V1E1,ATP6AP1,ATP6V0D1,ATP6AP2,ATP6V1D	7/15
5_Member	GO Biological Processes	GO:0007033	vacuole organization	-4.41184	-1.44773	53,488,523,537,664,2475,3074,4882,5861,6009,7534,8678,9474,9896,10159,10670,23710,26276,51382,51606,51652,54764,55737,55823,57132,57192,65082,79065	ACP2,ATP2A2,ATP6V1A,ATP6AP1,BNIP3,MTOR,HEXB,NPR2,RAB1A,RHEB,YWHAZ,BECN1,ATG5,FIG4,ATP6AP2,RRAGA,GABARAPL1,VPS33B,ATP6V1D,ATP6V1H,CHMP3,ZRANB1,VPS35,VPS11,CHMP1B,MCOLN1,VPS33A,ATG9A	28/208
5_Member	GO Biological Processes	GO:0061795	Golgi lumen acidification	-3.85017	-1.09691	523,537,10159,51382,51606	ATP6V1A,ATP6AP1,ATP6AP2,ATP6V1D,ATP6V1H	5/10
5_Member	GO Biological Processes	GO:0007032	endosome organization	-3.67484	-0.997969	523,537,8724,8766,10159,10564,26276,51028,51382,51534,51606,51652,55823,57132,79102	ATP6V1A,ATP6AP1,SNX3,RAB11A,ATP6AP2,ARFGEF2,VPS33B,VPS36,ATP6V1D,VTA1,ATP6V1H,CHMP3,VPS11,CHMP1B,RNF26	15/89
5_Member	GO Biological Processes	GO:0070050	neuron cellular homeostasis	-3.57037	-0.907285	488,523,528,529,537,3074,5071,9114,10159,10989,51382	ATP2A2,ATP6V1A,ATP6V1C1,ATP6V1E1,ATP6AP1,HEXB,PRKN,ATP6V0D1,ATP6AP2,IMMT,ATP6V1D	11/54
5_Member	GO Biological Processes	GO:0016188	synaptic vesicle maturation	-3.45105	-0.84541	523,528,529,537,9114,10159,51382	ATP6V1A,ATP6V1C1,ATP6V1E1,ATP6AP1,ATP6V0D1,ATP6AP2,ATP6V1D	7/24
5_Member	GO Biological Processes	GO:0007040	lysosome organization	-3.31666	-0.77557	53,523,537,2475,3074,7534,8678,10159,26276,51382,51606,51652,55737,57132,57192,65082	ACP2,ATP6V1A,ATP6AP1,MTOR,HEXB,YWHAZ,BECN1,ATP6AP2,VPS33B,ATP6V1D,ATP6V1H,CHMP3,VPS35,CHMP1B,MCOLN1,VPS33A	16/106
5_Member	GO Biological Processes	GO:0080171	lytic vacuole organization	-3.31666	-0.77557	53,523,537,2475,3074,7534,8678,10159,26276,51382,51606,51652,55737,57132,57192,65082	ACP2,ATP6V1A,ATP6AP1,MTOR,HEXB,YWHAZ,BECN1,ATP6AP2,VPS33B,ATP6V1D,ATP6V1H,CHMP3,VPS35,CHMP1B,MCOLN1,VPS33A	16/106
5_Member	GO Biological Processes	GO:0048388	endosomal lumen acidification	-3.20694	-0.710809	523,537,10159,51382,51606	ATP6V1A,ATP6AP1,ATP6AP2,ATP6V1D,ATP6V1H	5/13
5_Member	GO Biological Processes	GO:0051453	regulation of intracellular pH	-2.38359	-0.272265	506,523,537,9114,9498,10159,11261,51382,51606,65082	ATP5F1B,ATP6V1A,ATP6AP1,ATP6V0D1,SLC4A8,ATP6AP2,CHP1,ATP6V1D,ATP6V1H,VPS33A	10/64
5_Member	GO Biological Processes	GO:0030641	regulation of cellular pH	-2.2386	-0.187637	506,523,537,9114,9498,10159,11261,51382,51606,65082	ATP5F1B,ATP6V1A,ATP6AP1,ATP6V0D1,SLC4A8,ATP6AP2,CHP1,ATP6V1D,ATP6V1H,VPS33A	10/67
5_Member	GO Biological Processes	GO:0035751	regulation of lysosomal lumen pH	-2.20607	-0.174555	523,537,10159,51382,51606,65082	ATP6V1A,ATP6AP1,ATP6AP2,ATP6V1D,ATP6V1H,VPS33A	6/29
6_Summary	GO Biological Processes	GO:0055086	nucleobase-containing small molecule metabolic process	-4.73304	-1.51905	47,158,481,498,506,523,1353,1633,1738,2475,2617,2805,2806,3156,3157,3251,3312,3939,3945,4190,4698,4704,4720,4723,4882,5160,5223,5230,5634,5901,7360,8050,8382,8604,8623,8803,9519,9583,11332,23463,29789,51251,53343,55312,55711,55907,64841,79147,79621,80146,114789,128486,252969,283927,2271,3052,4436,7385,9016,9167,54205,65018,135154,291,5019,5504,23710,54511,10873	ACLY,ADSL,ATP1B1,ATP5F1A,ATP5F1B,ATP6V1A,COX11,DCK,DLD,MTOR,GARS1,GOT1,GOT2,HMGCR,HMGCS1,HPRT1,HSPA8,LDHA,LDHB,MDH1,NDUFA5,NDUFA9,NDUFS2,NDUFV1,NPR2,PDHA1,PGAM1,PGK1,PRPS2,RAN,UGP2,PDHX,NME5,SLC25A12,ASMTL,SUCLA2,TBPL1,ENTPD4,ACOT7,ICMT,OLA1,NT5C3A,NUDT9,RFK,FAR2,CMAS,GNPNAT1,FKRP,RNASEH2B,UXS1,SLC25A25,FITM2,NEIL2,NUDT7,FH,HCCS,MSH2,UQCRC2,SLC25A14,COX7A2L,CYCS,PINK1,SDHAF4,SLC25A4,OXCT1,PPP1R2,…	69/-
6_Member	GO Biological Processes	GO:0055086	nucleobase-containing small molecule metabolic process	-4.73304	-1.51905	47,158,481,498,506,523,1353,1633,1738,2475,2617,2805,2806,3156,3157,3251,3312,3939,3945,4190,4698,4704,4720,4723,4882,5160,5223,5230,5634,5901,7360,8050,8382,8604,8623,8803,9519,9583,11332,23463,29789,51251,53343,55312,55711,55907,64841,79147,79621,80146,114789,128486,252969,283927	ACLY,ADSL,ATP1B1,ATP5F1A,ATP5F1B,ATP6V1A,COX11,DCK,DLD,MTOR,GARS1,GOT1,GOT2,HMGCR,HMGCS1,HPRT1,HSPA8,LDHA,LDHB,MDH1,NDUFA5,NDUFA9,NDUFS2,NDUFV1,NPR2,PDHA1,PGAM1,PGK1,PRPS2,RAN,UGP2,PDHX,NME5,SLC25A12,ASMTL,SUCLA2,TBPL1,ENTPD4,ACOT7,ICMT,OLA1,NT5C3A,NUDT9,RFK,FAR2,CMAS,GNPNAT1,FKRP,RNASEH2B,UXS1,SLC25A25,FITM2,NEIL2,NUDT7	54/507
6_Member	GO Biological Processes	GO:0006753	nucleoside phosphate metabolic process	-4.58324	-1.4564	47,158,481,498,506,523,1353,1633,1738,2617,2805,2806,3156,3157,3251,3312,3939,3945,4190,4698,4704,4720,4723,4882,5160,5223,5230,5634,5901,7360,8050,8382,8604,8623,8803,9519,9583,11332,29789,51251,53343,55312,55711,55907,64841,79147,79621,80146,114789,128486,252969,283927	ACLY,ADSL,ATP1B1,ATP5F1A,ATP5F1B,ATP6V1A,COX11,DCK,DLD,GARS1,GOT1,GOT2,HMGCR,HMGCS1,HPRT1,HSPA8,LDHA,LDHB,MDH1,NDUFA5,NDUFA9,NDUFS2,NDUFV1,NPR2,PDHA1,PGAM1,PGK1,PRPS2,RAN,UGP2,PDHX,NME5,SLC25A12,ASMTL,SUCLA2,TBPL1,ENTPD4,ACOT7,OLA1,NT5C3A,NUDT9,RFK,FAR2,CMAS,GNPNAT1,FKRP,RNASEH2B,UXS1,SLC25A25,FITM2,NEIL2,NUDT7	52/488
6_Member	GO Biological Processes	GO:0045333	cellular respiration	-3.93069	-1.12419	158,498,506,1738,2271,3052,3939,4190,4436,4698,4704,4720,4723,5160,5223,5230,5901,7385,8050,8803,9016,9167,54205,65018,79147,114789,135154	ADSL,ATP5F1A,ATP5F1B,DLD,FH,HCCS,LDHA,MDH1,MSH2,NDUFA5,NDUFA9,NDUFS2,NDUFV1,PDHA1,PGAM1,PGK1,RAN,UQCRC2,PDHX,SUCLA2,SLC25A14,COX7A2L,CYCS,PINK1,FKRP,SLC25A25,SDHAF4	27/210
6_Member	GO Biological Processes	GO:0006091	generation of precursor metabolites and energy	-3.50754	-0.877009	158,291,498,506,1738,2271,2475,3052,3939,4190,4436,4698,4704,4720,4723,5019,5160,5223,5230,5504,5634,5901,7360,7385,8050,8803,9016,9167,23710,54205,54511,65018,79147,114789,135154	ADSL,SLC25A4,ATP5F1A,ATP5F1B,DLD,FH,MTOR,HCCS,LDHA,MDH1,MSH2,NDUFA5,NDUFA9,NDUFS2,NDUFV1,OXCT1,PDHA1,PGAM1,PGK1,PPP1R2,PRPS2,RAN,UGP2,UQCRC2,PDHX,SUCLA2,SLC25A14,COX7A2L,GABARAPL1,CYCS,HMGCLL1,PINK1,FKRP,SLC25A25,SDHAF4	35/319
6_Member	GO Biological Processes	GO:0015980	energy derivation by oxidation of organic compounds	-3.42845	-0.84541	158,498,506,1738,2271,2475,3052,3939,4190,4436,4698,4704,4720,4723,5160,5223,5230,5504,5901,7360,7385,8050,8803,9016,9167,23710,54205,65018,79147,114789,135154	ADSL,ATP5F1A,ATP5F1B,DLD,FH,MTOR,HCCS,LDHA,MDH1,MSH2,NDUFA5,NDUFA9,NDUFS2,NDUFV1,PDHA1,PGAM1,PGK1,PPP1R2,RAN,UGP2,UQCRC2,PDHX,SUCLA2,SLC25A14,COX7A2L,GABARAPL1,CYCS,PINK1,FKRP,SLC25A25,SDHAF4	31/273
6_Member	GO Biological Processes	GO:0072521	purine-containing compound metabolic process	-3.41999	-0.84541	47,158,481,498,506,523,1353,1633,1738,2805,2806,3156,3157,3251,3312,3939,3945,4190,4698,4704,4720,4723,4882,5160,5223,5230,5634,5901,8050,8382,8604,8803,9583,11332,23463,29789,53343,55711,79147,114789,128486,283927	ACLY,ADSL,ATP1B1,ATP5F1A,ATP5F1B,ATP6V1A,COX11,DCK,DLD,GOT1,GOT2,HMGCR,HMGCS1,HPRT1,HSPA8,LDHA,LDHB,MDH1,NDUFA5,NDUFA9,NDUFS2,NDUFV1,NPR2,PDHA1,PGAM1,PGK1,PRPS2,RAN,PDHX,NME5,SLC25A12,SUCLA2,ENTPD4,ACOT7,ICMT,OLA1,NUDT9,FAR2,FKRP,SLC25A25,FITM2,NUDT7	42/411
6_Member	GO Biological Processes	GO:0009060	aerobic respiration	-3.26024	-0.735465	158,498,506,1738,2271,3939,4190,4436,4698,4704,4720,4723,5160,5223,5230,5901,7385,8803,9016,9167,54205,79147,135154	ADSL,ATP5F1A,ATP5F1B,DLD,FH,LDHA,MDH1,MSH2,NDUFA5,NDUFA9,NDUFS2,NDUFV1,PDHA1,PGAM1,PGK1,RAN,UQCRC2,SUCLA2,SLC25A14,COX7A2L,CYCS,FKRP,SDHAF4	23/184
6_Member	GO Biological Processes	GO:0009117	nucleotide metabolic process	-3.03784	-0.611493	158,481,498,506,523,1353,1633,2617,2805,2806,3251,3312,3939,3945,4190,4698,4704,4720,4723,4882,5223,5230,5634,5901,8382,8604,8623,9519,9583,29789,51251,53343,55312,79147,79621,114789,252969	ADSL,ATP1B1,ATP5F1A,ATP5F1B,ATP6V1A,COX11,DCK,GARS1,GOT1,GOT2,HPRT1,HSPA8,LDHA,LDHB,MDH1,NDUFA5,NDUFA9,NDUFS2,NDUFV1,NPR2,PGAM1,PGK1,PRPS2,RAN,NME5,SLC25A12,ASMTL,TBPL1,ENTPD4,OLA1,NT5C3A,NUDT9,RFK,FKRP,RNASEH2B,SLC25A25,NEIL2	37/364
6_Member	GO Biological Processes	GO:0006090	pyruvate metabolic process	-2.70778	-0.467035	1738,3939,3945,5160,5223,5230,5901,8050,10873,79147	DLD,LDHA,LDHB,PDHA1,PGAM1,PGK1,RAN,PDHX,ME3,FKRP	10/58
6_Member	GO Biological Processes	GO:0019693	ribose phosphate metabolic process	-2.27255	-0.204712	158,481,498,506,523,1353,1633,3251,3312,3939,4698,4704,4720,4723,4882,5223,5230,5634,5901,8382,9583,29789,53343,55312,79147,79621,114789	ADSL,ATP1B1,ATP5F1A,ATP5F1B,ATP6V1A,COX11,DCK,HPRT1,HSPA8,LDHA,NDUFA5,NDUFA9,NDUFS2,NDUFV1,NPR2,PGAM1,PGK1,PRPS2,RAN,NME5,ENTPD4,OLA1,NUDT9,RFK,FKRP,RNASEH2B,SLC25A25	27/270
6_Member	GO Biological Processes	GO:0006163	purine nucleotide metabolic process	-2.2002	-0.171844	158,481,498,506,523,1353,1633,2805,2806,3251,3312,3939,3945,4190,4698,4704,4720,4723,4882,5223,5230,5634,5901,8382,8604,9583,29789,53343,79147,114789	ADSL,ATP1B1,ATP5F1A,ATP5F1B,ATP6V1A,COX11,DCK,GOT1,GOT2,HPRT1,HSPA8,LDHA,LDHB,MDH1,NDUFA5,NDUFA9,NDUFS2,NDUFV1,NPR2,PGAM1,PGK1,PRPS2,RAN,NME5,SLC25A12,ENTPD4,OLA1,NUDT9,FKRP,SLC25A25	30/313
6_Member	GO Biological Processes	GO:0009259	ribonucleotide metabolic process	-2.12421	-0.139685	158,481,498,506,523,1353,1633,3251,3312,3939,4698,4704,4720,4723,4882,5223,5230,5901,8382,9583,29789,53343,55312,79147,79621,114789	ADSL,ATP1B1,ATP5F1A,ATP5F1B,ATP6V1A,COX11,DCK,HPRT1,HSPA8,LDHA,NDUFA5,NDUFA9,NDUFS2,NDUFV1,NPR2,PGAM1,PGK1,RAN,NME5,ENTPD4,OLA1,NUDT9,RFK,FKRP,RNASEH2B,SLC25A25	26/264
6_Member	GO Biological Processes	GO:0046034	ATP metabolic process	-2.0676	-0.0952692	481,498,506,523,1353,3312,3939,4698,4704,4720,4723,5223,5230,5901,29789,79147,114789	ATP1B1,ATP5F1A,ATP5F1B,ATP6V1A,COX11,HSPA8,LDHA,NDUFA5,NDUFA9,NDUFS2,NDUFV1,PGAM1,PGK1,RAN,OLA1,FKRP,SLC25A25	17/152
6_Member	GO Biological Processes	GO:0072523	purine-containing compound catabolic process	-2.02941	-0.0916276	3251,3939,5223,5230,5901,8803,9583,11332,53343,79147,128486,283927	HPRT1,LDHA,PGAM1,PGK1,RAN,SUCLA2,ENTPD4,ACOT7,NUDT9,FKRP,FITM2,NUDT7	12/94
7_Summary	GO Biological Processes	GO:0007007	inner mitochondrial membrane organization	-4.63716	-1.46893	1678,9868,10651,10939,10989,27069,55750,79568,91137,137392,345778,9131,9512,10531,54332,56993,64112,65018,131474,134266,100287932,5071,291,664,28978,282991,7416,55737,55972,81034	TIMM8A,TOMM70,MTX2,AFG3L2,IMMT,GHITM,AGK,MAIP1,SLC25A46,CIBAR1,MTX3,AIFM1,PMPCB,PITRM1,GDAP1,TOMM22,MOAP1,PINK1,CHCHD4,GRPEL2,TIMM23,PRKN,SLC25A4,BNIP3,TMEM14A,BLOC1S2,VDAC1,VPS35,SLC25A40,SLC25A32	30/-
7_Member	GO Biological Processes	GO:0007007	inner mitochondrial membrane organization	-4.63716	-1.46893	1678,9868,10651,10939,10989,27069,55750,79568,91137,137392,345778	TIMM8A,TOMM70,MTX2,AFG3L2,IMMT,GHITM,AGK,MAIP1,SLC25A46,CIBAR1,MTX3	11/42
7_Member	GO Biological Processes	GO:0072655	establishment of protein localization to mitochondrion	-4.49124	-1.44773	1678,9131,9512,9868,10531,10651,54332,55750,56993,64112,65018,79568,131474,134266,100287932	TIMM8A,AIFM1,PMPCB,TOMM70,PITRM1,MTX2,GDAP1,AGK,TOMM22,MOAP1,PINK1,MAIP1,CHCHD4,GRPEL2,TIMM23	15/76
7_Member	GO Biological Processes	GO:0070585	protein localization to mitochondrion	-4.29025	-1.37729	1678,5071,9131,9512,9868,10531,10651,54332,55750,56993,64112,65018,79568,131474,134266,100287932	TIMM8A,PRKN,AIFM1,PMPCB,TOMM70,PITRM1,MTX2,GDAP1,AGK,TOMM22,MOAP1,PINK1,MAIP1,CHCHD4,GRPEL2,TIMM23	16/88
7_Member	GO Biological Processes	GO:0007006	mitochondrial membrane organization	-3.76161	-1.02474	291,664,1678,9868,10651,10939,10989,27069,28978,55750,56993,64112,79568,91137,137392,282991,345778	SLC25A4,BNIP3,TIMM8A,TOMM70,MTX2,AFG3L2,IMMT,GHITM,TMEM14A,AGK,TOMM22,MOAP1,MAIP1,SLC25A46,CIBAR1,BLOC1S2,MTX3	17/107
7_Member	GO Biological Processes	GO:0006839	mitochondrial transport	-3.41158	-0.84541	291,664,1678,5071,7416,9868,10651,28978,55737,55750,55972,56993,65018,81034,91137,282991	SLC25A4,BNIP3,TIMM8A,PRKN,VDAC1,TOMM70,MTX2,TMEM14A,VPS35,AGK,SLC25A40,TOMM22,PINK1,SLC25A32,SLC25A46,BLOC1S2	16/104
7_Member	GO Biological Processes	GO:0006626	protein targeting to mitochondrion	-2.56187	-0.380414	1678,9512,9868,10531,54332,56993,100287932	TIMM8A,PMPCB,TOMM70,PITRM1,GDAP1,TOMM22,TIMM23	7/33
7_Member	GO Biological Processes	GO:0090151	establishment of protein localization to mitochondrial membrane	-2.56187	-0.380414	1678,9868,10651,55750,56993,64112,79568	TIMM8A,TOMM70,MTX2,AGK,TOMM22,MOAP1,MAIP1	7/33
8_Summary	GO Biological Processes	GO:0006412	translation	-4.46133	-1.44773	327,833,1965,1974,1983,1984,2193,2475,2617,3376,4141,4528,4677,4733,5188,6009,7407,8562,8565,8672,8891,9470,9681,10056,10667,10670,11222,22980,23107,25898,28985,29110,51067,51081,51095,51253,51318,55005,55854,57470,60488,65005,65008,79731,83939,84340,54931,55006,60493	APEH,CARS1,EIF2S1,EIF4A2,EIF5,EIF5A,FARSA,MTOR,GARS1,IARS1,MARS1,MTIF2,NARS1,DRG1,GATB,RHEB,VARS1,DENR,YARS1,EIF4G3,EIF2B3,EIF4E2,DEPDC5,FARSB,FARS2,RRAGA,MRPL3,TCF25,MRPS27,RCHY1,MCTS1,TBK1,YARS2,MRPS7,TRNT1,MRPL37,MRPL35,RMND1,ZC3H15,LRRC47,MRPS35,MRPL9,MRPL1,NARS2,EIF2A,GFM2,TRMT10C,TRMT61B,FASTKD5	49/-
8_Member	GO Biological Processes	GO:0006412	translation	-4.46133	-1.44773	327,833,1965,1974,1983,1984,2193,2475,2617,3376,4141,4528,4677,4733,5188,6009,7407,8562,8565,8672,8891,9470,9681,10056,10667,10670,11222,22980,23107,25898,28985,29110,51067,51081,51095,51253,51318,55005,55854,57470,60488,65005,65008,79731,83939,84340	APEH,CARS1,EIF2S1,EIF4A2,EIF5,EIF5A,FARSA,MTOR,GARS1,IARS1,MARS1,MTIF2,NARS1,DRG1,GATB,RHEB,VARS1,DENR,YARS1,EIF4G3,EIF2B3,EIF4E2,DEPDC5,FARSB,FARS2,RRAGA,MRPL3,TCF25,MRPS27,RCHY1,MCTS1,TBK1,YARS2,MRPS7,TRNT1,MRPL37,MRPL35,RMND1,ZC3H15,LRRC47,MRPS35,MRPL9,MRPL1,NARS2,EIF2A,GFM2	46/418
8_Member	GO Biological Processes	GO:0140053	mitochondrial gene expression	-2.29975	-0.210703	2617,4528,5188,11222,23107,51067,51081,51095,51253,51318,54931,55006,60488,60493,65005,65008,84340	GARS1,MTIF2,GATB,MRPL3,MRPS27,YARS2,MRPS7,TRNT1,MRPL37,MRPL35,TRMT10C,TRMT61B,MRPS35,FASTKD5,MRPL9,MRPL1,GFM2	17/144
9_Summary	GO Biological Processes	GO:0006914	autophagy	-4.43085	-1.44773	488,664,738,1213,1965,2475,3312,5071,5861,6009,8508,8678,9373,9474,10133,10670,22911,23710,29110,29982,30849,51028,51534,51652,54764,55823,57132,57192,57231,64112,65018,65082,79065,79142,79876,91137,139341,201475,100287932,291,523,528,529,5599,7345,7416,9114,22930,23032,51382,51606,55737,9681,25827,55847,66036,219771	ATP2A2,BNIP3,VPS51,CLTC,EIF2S1,MTOR,HSPA8,PRKN,RAB1A,RHEB,NIPSNAP1,BECN1,PLAA,ATG5,OPTN,RRAGA,WDR47,GABARAPL1,TBK1,NRBF2,PIK3R4,VPS36,VTA1,CHMP3,ZRANB1,VPS11,CHMP1B,MCOLN1,SNX14,MOAP1,PINK1,VPS33A,ATG9A,PHF23,UBA5,SLC25A46,FUNDC1,RAB12,TIMM23,SLC25A4,ATP6V1A,ATP6V1C1,ATP6V1E1,MAPK8,UCHL1,VDAC1,ATP6V0D1,RAB3GAP1,USP33,ATP6V1D,ATP6V1H,VPS35,DEPDC5,FBXL2,CISD1,MTMR9,CCNY	57/-
9_Member	GO Biological Processes	GO:0006914	autophagy	-4.43085	-1.44773	488,664,738,1213,1965,2475,3312,5071,5861,6009,8508,8678,9373,9474,10133,10670,22911,23710,29110,29982,30849,51028,51534,51652,54764,55823,57132,57192,57231,64112,65018,65082,79065,79142,79876,91137,139341,201475,100287932	ATP2A2,BNIP3,VPS51,CLTC,EIF2S1,MTOR,HSPA8,PRKN,RAB1A,RHEB,NIPSNAP1,BECN1,PLAA,ATG5,OPTN,RRAGA,WDR47,GABARAPL1,TBK1,NRBF2,PIK3R4,VPS36,VTA1,CHMP3,ZRANB1,VPS11,CHMP1B,MCOLN1,SNX14,MOAP1,PINK1,VPS33A,ATG9A,PHF23,UBA5,SLC25A46,FUNDC1,RAB12,TIMM23	39/334
9_Member	GO Biological Processes	GO:0061919	process utilizing autophagic mechanism	-4.43085	-1.44773	488,664,738,1213,1965,2475,3312,5071,5861,6009,8508,8678,9373,9474,10133,10670,22911,23710,29110,29982,30849,51028,51534,51652,54764,55823,57132,57192,57231,64112,65018,65082,79065,79142,79876,91137,139341,201475,100287932	ATP2A2,BNIP3,VPS51,CLTC,EIF2S1,MTOR,HSPA8,PRKN,RAB1A,RHEB,NIPSNAP1,BECN1,PLAA,ATG5,OPTN,RRAGA,WDR47,GABARAPL1,TBK1,NRBF2,PIK3R4,VPS36,VTA1,CHMP3,ZRANB1,VPS11,CHMP1B,MCOLN1,SNX14,MOAP1,PINK1,VPS33A,ATG9A,PHF23,UBA5,SLC25A46,FUNDC1,RAB12,TIMM23	39/334
9_Member	GO Biological Processes	GO:0016241	regulation of macroautophagy	-4.1876	-1.3204	291,523,528,529,664,2475,5071,5599,6009,7345,7416,8678,9114,9474,10133,22930,23032,29110,30849,51382,51606,55737,64112,65018,79142	SLC25A4,ATP6V1A,ATP6V1C1,ATP6V1E1,BNIP3,MTOR,PRKN,MAPK8,RHEB,UCHL1,VDAC1,BECN1,ATP6V0D1,ATG5,OPTN,RAB3GAP1,USP33,TBK1,PIK3R4,ATP6V1D,ATP6V1H,VPS35,MOAP1,PINK1,PHF23	25/181
9_Member	GO Biological Processes	GO:0000423	mitophagy	-3.99005	-1.16424	664,1965,5071,8508,8678,9474,10133,23710,65018,79065,139341,100287932	BNIP3,EIF2S1,PRKN,NIPSNAP1,BECN1,ATG5,OPTN,GABARAPL1,PINK1,ATG9A,FUNDC1,TIMM23	12/57
9_Member	GO Biological Processes	GO:0016236	macroautophagy	-3.85828	-1.09691	488,664,1965,2475,5071,5861,6009,8508,8678,9373,9474,10133,10670,23710,29110,30849,51028,51534,51652,54764,57132,57192,57231,65018,65082,79065,79876,139341,100287932	ATP2A2,BNIP3,EIF2S1,MTOR,PRKN,RAB1A,RHEB,NIPSNAP1,BECN1,PLAA,ATG5,OPTN,RRAGA,GABARAPL1,TBK1,PIK3R4,VPS36,VTA1,CHMP3,ZRANB1,CHMP1B,MCOLN1,SNX14,PINK1,VPS33A,ATG9A,UBA5,FUNDC1,TIMM23	29/235
9_Member	GO Biological Processes	GO:0000422	autophagy of mitochondrion	-3.50117	-0.877009	664,1965,5071,8508,8678,9474,10133,23710,65018,79065,91137,139341,100287932	BNIP3,EIF2S1,PRKN,NIPSNAP1,BECN1,ATG5,OPTN,GABARAPL1,PINK1,ATG9A,SLC25A46,FUNDC1,TIMM23	13/73
9_Member	GO Biological Processes	GO:0010506	regulation of autophagy	-2.11327	-0.135365	291,523,528,529,664,2475,5071,5599,6009,7345,7416,8678,9114,9474,9681,10133,10670,22930,23032,25827,29110,30849,51382,51606,55737,55847,64112,65018,66036,79142,219771	SLC25A4,ATP6V1A,ATP6V1C1,ATP6V1E1,BNIP3,MTOR,PRKN,MAPK8,RHEB,UCHL1,VDAC1,BECN1,ATP6V0D1,ATG5,DEPDC5,OPTN,RRAGA,RAB3GAP1,USP33,FBXL2,TBK1,PIK3R4,ATP6V1D,ATP6V1H,VPS35,CISD1,MOAP1,PINK1,MTMR9,PHF23,CCNY	31/331
10_Summary	GO Biological Processes	GO:0043648	dicarboxylic acid metabolic process	-4.35244	-1.41465	47,1738,2271,2571,2572,2805,2806,4190,8803,10873,25902,56267,60496,81034,81889,549,1036,1428,3939,3945,5095,9663,11332,23600,26061,54511,283927	ACLY,DLD,FH,GAD1,GAD2,GOT1,GOT2,MDH1,SUCLA2,ME3,MTHFD1L,KYAT3,AASDHPPT,SLC25A32,FAHD1,AUH,CDO1,CRYM,LDHA,LDHB,PCCA,LPIN2,ACOT7,AMACR,HACL1,HMGCLL1,NUDT7	27/-
10_Member	GO Biological Processes	GO:0043648	dicarboxylic acid metabolic process	-4.35244	-1.41465	47,1738,2271,2571,2572,2805,2806,4190,8803,10873,25902,56267,60496,81034,81889	ACLY,DLD,FH,GAD1,GAD2,GOT1,GOT2,MDH1,SUCLA2,ME3,MTHFD1L,KYAT3,AASDHPPT,SLC25A32,FAHD1	15/78
10_Member	GO Biological Processes	GO:0006538	L-glutamate catabolic process	-3.15161	-0.690947	2571,2572,2805,2806	GAD1,GAD2,GOT1,GOT2	4/8
10_Member	GO Biological Processes	GO:0043649	dicarboxylic acid catabolic process	-2.74088	-0.474098	2571,2572,2805,2806,60496	GAD1,GAD2,GOT1,GOT2,AASDHPPT	5/16
10_Member	GO Biological Processes	GO:0016054	organic acid catabolic process	-2.2451	-0.190806	549,1036,1428,1738,2571,2572,2805,2806,3939,3945,5095,9663,11332,23600,26061,54511,56267,60496,283927	AUH,CDO1,CRYM,DLD,GAD1,GAD2,GOT1,GOT2,LDHA,LDHB,PCCA,LPIN2,ACOT7,AMACR,HACL1,HMGCLL1,KYAT3,AASDHPPT,NUDT7	19/170
10_Member	GO Biological Processes	GO:0046395	carboxylic acid catabolic process	-2.2451	-0.190806	549,1036,1428,1738,2571,2572,2805,2806,3939,3945,5095,9663,11332,23600,26061,54511,56267,60496,283927	AUH,CDO1,CRYM,DLD,GAD1,GAD2,GOT1,GOT2,LDHA,LDHB,PCCA,LPIN2,ACOT7,AMACR,HACL1,HMGCLL1,KYAT3,AASDHPPT,NUDT7	19/170
10_Member	GO Biological Processes	GO:0006105	succinate metabolic process	-2.03349	-0.0916276	2571,2572,8803	GAD1,GAD2,SUCLA2	3/8
11_Summary	GO Biological Processes	GO:1901569	fatty acid derivative catabolic process	-4.12949	-1.28347	5019,7920,11332,128486,283927,1036,8803	OXCT1,ABHD16A,ACOT7,FITM2,NUDT7,CDO1,SUCLA2	7/-
11_Member	GO Biological Processes	GO:1901569	fatty acid derivative catabolic process	-4.12949	-1.28347	5019,7920,11332,128486,283927	OXCT1,ABHD16A,ACOT7,FITM2,NUDT7	5/9
11_Member	GO Biological Processes	GO:0036115	fatty-acyl-CoA catabolic process	-2.72325	-0.474098	11332,128486,283927	ACOT7,FITM2,NUDT7	3/5
11_Member	GO Biological Processes	GO:0044273	sulfur compound catabolic process	-2.08897	-0.113866	1036,8803,11332,128486,283927	CDO1,SUCLA2,ACOT7,FITM2,NUDT7	5/22
12_Summary	GO Biological Processes	GO:0006107	oxaloacetate metabolic process	-3.85017	-1.09691	47,2805,2806,4190,81889,8604	ACLY,GOT1,GOT2,MDH1,FAHD1,SLC25A12	6/-
12_Member	GO Biological Processes	GO:0006107	oxaloacetate metabolic process	-3.85017	-1.09691	47,2805,2806,4190,81889	ACLY,GOT1,GOT2,MDH1,FAHD1	5/10
12_Member	GO Biological Processes	GO:0043490	malate-aspartate shuttle	-2.91714	-0.54133	2805,2806,4190,8604	GOT1,GOT2,MDH1,SLC25A12	4/9
13_Summary	GO Biological Processes	GO:0099074	mitochondrion to lysosome vesicle-mediated transport	-3.68399	-0.997969	5071,55737,65018,9016,55074,79109,9555,2475,29110	PRKN,VPS35,PINK1,SLC25A14,OXR1,MAPKAP1,MACROH2A1,MTOR,TBK1	9/-
13_Member	GO Biological Processes	GO:0099074	mitochondrion to lysosome vesicle-mediated transport	-3.68399	-0.997969	5071,55737,65018	PRKN,VPS35,PINK1	3/3
13_Member	GO Biological Processes	GO:0099075	mitochondrion-derived vesicle mediated transport	-3.68399	-0.997969	5071,55737,65018	PRKN,VPS35,PINK1	3/3
13_Member	GO Biological Processes	GO:1900407	regulation of cellular response to oxidative stress	-2.4912	-0.327294	5071,9016,55074,65018,79109	PRKN,SLC25A14,OXR1,PINK1,MAPKAP1	5/18
13_Member	GO Biological Processes	GO:1902882	regulation of response to oxidative stress	-2.13099	-0.139685	5071,9016,9555,55074,65018,79109	PRKN,SLC25A14,MACROH2A1,OXR1,PINK1,MAPKAP1	6/30
13_Member	GO Biological Processes	GO:0038203	TORC2 signaling	-2.00622	-0.0785393	2475,29110,65018,79109	MTOR,TBK1,PINK1,MAPKAP1	4/15
14_Summary	GO Biological Processes	GO:0070979	protein K11-linked ubiquitination	-3.53106	-0.881341	5071,7320,7325,25847,29089,51434,51619,64682,79102,6049,9025,57559,7334,7335,7336,54551,8452,57531,84937	PRKN,UBE2B,UBE2E2,ANAPC13,UBE2T,ANAPC7,UBE2D4,ANAPC1,RNF26,RNF6,RNF8,STAMBPL1,UBE2N,UBE2V1,UBE2V2,MAGEL2,CUL3,HACE1,ZNRF1	19/-
14_Member	GO Biological Processes	GO:0070979	protein K11-linked ubiquitination	-3.53106	-0.881341	5071,7320,7325,25847,29089,51434,51619,64682,79102	PRKN,UBE2B,UBE2E2,ANAPC13,UBE2T,ANAPC7,UBE2D4,ANAPC1,RNF26	9/38
14_Member	GO Biological Processes	GO:0085020	protein K6-linked ubiquitination	-2.64412	-0.430128	5071,6049,9025,29089,51619,57559	PRKN,RNF6,RNF8,UBE2T,UBE2D4,STAMBPL1	6/24
14_Member	GO Biological Processes	GO:0070534	protein K63-linked ubiquitination	-2.48629	-0.326657	5071,7320,7325,7334,7335,7336,9025,29089,51619,54551	PRKN,UBE2B,UBE2E2,UBE2N,UBE2V1,UBE2V2,RNF8,UBE2T,UBE2D4,MAGEL2	10/62
14_Member	GO Biological Processes	GO:0070936	protein K48-linked ubiquitination	-2.37421	-0.267817	5071,6049,7320,7325,8452,9025,25847,29089,51434,51619,57531,64682,84937	PRKN,RNF6,UBE2B,UBE2E2,CUL3,RNF8,ANAPC13,UBE2T,ANAPC7,UBE2D4,HACE1,ANAPC1,ZNRF1	13/96
15_Summary	GO Biological Processes	GO:0006511	ubiquitin-dependent protein catabolic process	-3.42908	-0.84541	1022,2475,5071,5685,5686,5700,5706,5707,5708,5713,5886,6049,6992,7320,7334,7345,8452,8453,8533,9025,9373,10213,10296,23032,23588,25827,25847,25898,51028,51377,51434,51619,51652,54764,55122,57132,57531,57542,64110,64682,65018,79084,79102,79109,79589,80762,84937,127544,196394,200312,4189,8507,10730,10869,10939,27248	CDK7,MTOR,PRKN,PSMA4,PSMA5,PSMC1,PSMC6,PSMD1,PSMD2,PSMD7,RAD23A,RNF6,PPP1R11,UBE2B,UBE2N,UCHL1,CUL3,CUL2,COPS3,RNF8,PLAA,PSMD14,MAEA,USP33,KLHDC2,FBXL2,ANAPC13,RCHY1,VPS36,UCHL5,ANAPC7,UBE2D4,CHMP3,ZRANB1,AKIRIN2,CHMP1B,HACE1,KLHL42,MAGEF1,ANAPC1,PINK1,WDR77,RNF26,MAPKAP1,RNF128,NDFIP1,ZNRF1,RNF19B,AMN1,RNF215,DNAJB9,ENC1,YME1L1,USP19,AFG3L2,ERLEC1	56/-
15_Member	GO Biological Processes	GO:0006511	ubiquitin-dependent protein catabolic process	-3.42908	-0.84541	1022,2475,5071,5685,5686,5700,5706,5707,5708,5713,5886,6049,6992,7320,7334,7345,8452,8453,8533,9025,9373,10213,10296,23032,23588,25827,25847,25898,51028,51377,51434,51619,51652,54764,55122,57132,57531,57542,64110,64682,65018,79084,79102,79109,79589,80762,84937,127544,196394,200312	CDK7,MTOR,PRKN,PSMA4,PSMA5,PSMC1,PSMC6,PSMD1,PSMD2,PSMD7,RAD23A,RNF6,PPP1R11,UBE2B,UBE2N,UCHL1,CUL3,CUL2,COPS3,RNF8,PLAA,PSMD14,MAEA,USP33,KLHDC2,FBXL2,ANAPC13,RCHY1,VPS36,UCHL5,ANAPC7,UBE2D4,CHMP3,ZRANB1,AKIRIN2,CHMP1B,HACE1,KLHL42,MAGEF1,ANAPC1,PINK1,WDR77,RNF26,MAPKAP1,RNF128,NDFIP1,ZNRF1,RNF19B,AMN1,RNF215	50/515
15_Member	GO Biological Processes	GO:0019941	modification-dependent protein catabolic process	-3.21857	-0.713097	1022,2475,5071,5685,5686,5700,5706,5707,5708,5713,5886,6049,6992,7320,7334,7345,8452,8453,8533,9025,9373,10213,10296,23032,23588,25827,25847,25898,51028,51377,51434,51619,51652,54764,55122,57132,57531,57542,64110,64682,65018,79084,79102,79109,79589,80762,84937,127544,196394,200312	CDK7,MTOR,PRKN,PSMA4,PSMA5,PSMC1,PSMC6,PSMD1,PSMD2,PSMD7,RAD23A,RNF6,PPP1R11,UBE2B,UBE2N,UCHL1,CUL3,CUL2,COPS3,RNF8,PLAA,PSMD14,MAEA,USP33,KLHDC2,FBXL2,ANAPC13,RCHY1,VPS36,UCHL5,ANAPC7,UBE2D4,CHMP3,ZRANB1,AKIRIN2,CHMP1B,HACE1,KLHL42,MAGEF1,ANAPC1,PINK1,WDR77,RNF26,MAPKAP1,RNF128,NDFIP1,ZNRF1,RNF19B,AMN1,RNF215	50/526
15_Member	GO Biological Processes	GO:0043632	modification-dependent macromolecule catabolic process	-3.10817	-0.655939	1022,2475,5071,5685,5686,5700,5706,5707,5708,5713,5886,6049,6992,7320,7334,7345,8452,8453,8533,9025,9373,10213,10296,23032,23588,25827,25847,25898,51028,51377,51434,51619,51652,54764,55122,57132,57531,57542,64110,64682,65018,79084,79102,79109,79589,80762,84937,127544,196394,200312	CDK7,MTOR,PRKN,PSMA4,PSMA5,PSMC1,PSMC6,PSMD1,PSMD2,PSMD7,RAD23A,RNF6,PPP1R11,UBE2B,UBE2N,UCHL1,CUL3,CUL2,COPS3,RNF8,PLAA,PSMD14,MAEA,USP33,KLHDC2,FBXL2,ANAPC13,RCHY1,VPS36,UCHL5,ANAPC7,UBE2D4,CHMP3,ZRANB1,AKIRIN2,CHMP1B,HACE1,KLHL42,MAGEF1,ANAPC1,PINK1,WDR77,RNF26,MAPKAP1,RNF128,NDFIP1,ZNRF1,RNF19B,AMN1,RNF215	50/532
15_Member	GO Biological Processes	GO:0051603	proteolysis involved in protein catabolic process	-2.93479	-0.551892	1022,2475,4189,5071,5685,5686,5700,5706,5707,5708,5713,5886,6049,6992,7320,7334,7345,8452,8453,8507,8533,9025,9373,10213,10296,10730,10869,10939,23032,23588,25827,25847,25898,27248,51028,51377,51434,51619,51652,54764,55122,57132,57531,57542,64110,64682,65018,79084,79102,79109,79589,80762,84937,127544,196394,200312	CDK7,MTOR,DNAJB9,PRKN,PSMA4,PSMA5,PSMC1,PSMC6,PSMD1,PSMD2,PSMD7,RAD23A,RNF6,PPP1R11,UBE2B,UBE2N,UCHL1,CUL3,CUL2,ENC1,COPS3,RNF8,PLAA,PSMD14,MAEA,YME1L1,USP19,AFG3L2,USP33,KLHDC2,FBXL2,ANAPC13,RCHY1,ERLEC1,VPS36,UCHL5,ANAPC7,UBE2D4,CHMP3,ZRANB1,AKIRIN2,CHMP1B,HACE1,KLHL42,MAGEF1,ANAPC1,PINK1,WDR77,RNF26,MAPKAP1,RNF128,NDFIP1,ZNRF1,RNF19B,AMN1,RNF215	56/624
16_Summary	GO Biological Processes	GO:0010638	positive regulation of organelle organization	-3.22607	-0.713097	664,2237,2475,3981,4733,4882,5058,5071,5217,5581,5601,7320,8452,8678,8766,8867,9474,9555,9908,10109,10367,10576,10694,10730,10962,11034,22843,22930,22948,23032,26354,51377,51434,54551,55154,55737,57192,64112,65018,79035,84937	BNIP3,FEN1,MTOR,LIG4,DRG1,NPR2,PAK1,PRKN,PFN2,PRKCE,MAPK9,UBE2B,CUL3,BECN1,RAB11A,SYNJ1,ATG5,MACROH2A1,G3BP2,ARPC2,MICU1,CCT2,CCT8,YME1L1,MLLT11,DSTN,PPM1E,RAB3GAP1,CCT5,USP33,GNL3,UCHL5,ANAPC7,MAGEL2,MSTO1,VPS35,MCOLN1,MOAP1,PINK1,NABP2,ZNRF1	41/-
16_Member	GO Biological Processes	GO:0010638	positive regulation of organelle organization	-3.22607	-0.713097	664,2237,2475,3981,4733,4882,5058,5071,5217,5581,5601,7320,8452,8678,8766,8867,9474,9555,9908,10109,10367,10576,10694,10730,10962,11034,22843,22930,22948,23032,26354,51377,51434,54551,55154,55737,57192,64112,65018,79035,84937	BNIP3,FEN1,MTOR,LIG4,DRG1,NPR2,PAK1,PRKN,PFN2,PRKCE,MAPK9,UBE2B,CUL3,BECN1,RAB11A,SYNJ1,ATG5,MACROH2A1,G3BP2,ARPC2,MICU1,CCT2,CCT8,YME1L1,MLLT11,DSTN,PPM1E,RAB3GAP1,CCT5,USP33,GNL3,UCHL5,ANAPC7,MAGEL2,MSTO1,VPS35,MCOLN1,MOAP1,PINK1,NABP2,ZNRF1	41/407
17_Summary	GO Biological Processes	GO:0042180	ketone metabolic process	-3.15721	-0.690947	231,1646,2739,4704,5019,6715,9946,51805,56267,84816,154807	AKR1B1,AKR1C2,GLO1,NDUFA9,OXCT1,SRD5A1,CRYZL1,COQ3,KYAT3,RTN4IP1,VKORC1L1	11/-
17_Member	GO Biological Processes	GO:0042180	ketone metabolic process	-3.15721	-0.690947	231,1646,2739,4704,5019,6715,9946,51805,56267,84816,154807	AKR1B1,AKR1C2,GLO1,NDUFA9,OXCT1,SRD5A1,CRYZL1,COQ3,KYAT3,RTN4IP1,VKORC1L1	11/60
18_Summary	GO Biological Processes	GO:0032984	protein-containing complex disassembly	-3.15243	-0.690947	327,488,1213,3312,4905,8678,8867,11034,23710,30849,51534,51652,57132,57192,57231,65082,79752,84340,757,23484,51028,738,1176,5071,9114,22906,55737,55823,65018,80762,201475,4528,5048,8562,9470,22980,25809,25898,28985,51095	APEH,ATP2A2,CLTC,HSPA8,NSF,BECN1,SYNJ1,DSTN,GABARAPL1,PIK3R4,VTA1,CHMP3,CHMP1B,MCOLN1,SNX14,VPS33A,ZFAND1,GFM2,TMEM50B,LEPROTL1,VPS36,VPS51,AP3S1,PRKN,ATP6V0D1,TRAK1,VPS35,VPS11,PINK1,NDFIP1,RAB12,MTIF2,PAFAH1B1,DENR,EIF4E2,TCF25,TTLL1,RCHY1,MCTS1,TRNT1	40/-
18_Member	GO Biological Processes	GO:0032984	protein-containing complex disassembly	-3.15243	-0.690947	327,488,1213,3312,4905,8678,8867,11034,23710,30849,51534,51652,57132,57192,57231,65082,79752,84340	APEH,ATP2A2,CLTC,HSPA8,NSF,BECN1,SYNJ1,DSTN,GABARAPL1,PIK3R4,VTA1,CHMP3,CHMP1B,MCOLN1,SNX14,VPS33A,ZFAND1,GFM2	18/131
18_Member	GO Biological Processes	GO:0045324	late endosome to vacuole transport	-3.08513	-0.646962	757,8678,23484,30849,51028,51534,51652,57132	TMEM50B,BECN1,LEPROTL1,PIK3R4,VPS36,VTA1,CHMP3,CHMP1B	8/35
18_Member	GO Biological Processes	GO:0007034	vacuolar transport	-2.90988	-0.54133	738,757,1176,3312,5071,8678,9114,22906,23484,30849,51028,51534,51652,55737,55823,57132,65018,65082,80762,201475	VPS51,TMEM50B,AP3S1,HSPA8,PRKN,BECN1,ATP6V0D1,TRAK1,LEPROTL1,PIK3R4,VPS36,VTA1,CHMP3,VPS35,VPS11,CHMP1B,PINK1,VPS33A,NDFIP1,RAB12	20/160
18_Member	GO Biological Processes	GO:0097352	autophagosome maturation	-2.81642	-0.493288	488,8678,23710,30849,51652,57132,57192,57231,65082	ATP2A2,BECN1,GABARAPL1,PIK3R4,CHMP3,CHMP1B,MCOLN1,SNX14,VPS33A	9/47
18_Member	GO Biological Processes	GO:0022411	cellular component disassembly	-2.7371	-0.474098	327,488,1213,3312,4528,4905,5048,8562,8678,8867,9470,11034,22980,23710,25809,25898,28985,30849,51095,51534,51652,57132,57192,57231,65082,79752,84340	APEH,ATP2A2,CLTC,HSPA8,MTIF2,NSF,PAFAH1B1,DENR,BECN1,SYNJ1,EIF4E2,DSTN,TCF25,GABARAPL1,TTLL1,RCHY1,MCTS1,PIK3R4,TRNT1,VTA1,CHMP3,CHMP1B,MCOLN1,SNX14,VPS33A,ZFAND1,GFM2	27/250
19_Summary	GO Biological Processes	GO:1990809	endoplasmic reticulum tubular network membrane organization	-3.15161	-0.690947	6252,10313,51062,57142,7905	RTN1,RTN3,ATL1,RTN4,REEP5	5/-
19_Member	GO Biological Processes	GO:1990809	endoplasmic reticulum tubular network membrane organization	-3.15161	-0.690947	6252,10313,51062,57142	RTN1,RTN3,ATL1,RTN4	4/8
19_Member	GO Biological Processes	GO:0090158	endoplasmic reticulum membrane organization	-2.74088	-0.474098	6252,7905,10313,51062,57142	RTN1,REEP5,RTN3,ATL1,RTN4	5/16
19_Member	GO Biological Processes	GO:0071787	endoplasmic reticulum tubular network formation	-2.44176	-0.31188	6252,10313,57142	RTN1,RTN3,RTN4	3/6
20_Summary	GO Biological Processes	GO:0050821	protein stabilization	-3.0828	-0.646962	481,902,1022,1389,2475,5071,5217,6880,7320,7341,8774,9093,10576,10694,10869,11261,22948,23032,55172,55664,57142,65018,66036,79109,80127,3312,5886,7534,8452,55737,55823,79589	ATP1B1,CCNH,CDK7,CREBL2,MTOR,PRKN,PFN2,TAF9,UBE2B,SUMO1,NAPG,DNAJA3,CCT2,CCT8,USP19,CHP1,CCT5,USP33,DNAAF2,CDC37L1,RTN4,PINK1,MTMR9,MAPKAP1,BBOF1,HSPA8,RAD23A,YWHAZ,CUL3,VPS35,VPS11,RNF128	32/-
20_Member	GO Biological Processes	GO:0050821	protein stabilization	-3.0828	-0.646962	481,902,1022,1389,2475,5071,5217,6880,7320,7341,8774,9093,10576,10694,10869,11261,22948,23032,55172,55664,57142,65018,66036,79109,80127	ATP1B1,CCNH,CDK7,CREBL2,MTOR,PRKN,PFN2,TAF9,UBE2B,SUMO1,NAPG,DNAJA3,CCT2,CCT8,USP19,CHP1,CCT5,USP33,DNAAF2,CDC37L1,RTN4,PINK1,MTMR9,MAPKAP1,BBOF1	25/213
20_Member	GO Biological Processes	GO:0031647	regulation of protein stability	-2.40611	-0.287094	481,902,1022,1389,2475,3312,5071,5217,5886,6880,7320,7341,7534,8452,8774,9093,10576,10694,10869,11261,22948,23032,55172,55664,55737,55823,57142,65018,66036,79109,79589,80127	ATP1B1,CCNH,CDK7,CREBL2,MTOR,HSPA8,PRKN,PFN2,RAD23A,TAF9,UBE2B,SUMO1,YWHAZ,CUL3,NAPG,DNAJA3,CCT2,CCT8,USP19,CHP1,CCT5,USP33,DNAAF2,CDC37L1,VPS35,VPS11,RTN4,PINK1,MTMR9,MAPKAP1,RNF128,BBOF1	32/329

## Sheet: Module 6
GroupID	Category	Term	Description	LogP	Log(q-value)	Genes	Symbols	InTerm_InList
1_Summary	GO Biological Processes	GO:0009611	response to wounding	-14.6768	-10.5086	308,389,558,596,677,678,706,710,780,840,954,960,966,977,1312,1465,1605,2064,2152,2192,2247,2768,2905,3091,3371,3625,3685,3691,3913,4192,4627,4853,5028,5080,5339,5465,5547,6385,6506,6507,6657,6774,7076,7099,7422,8323,10413,10461,10627,10672,23657,51129,60681,79630,90865,94121,187,348,361,1910,2013,2771,4780,7466,10758,25946	ANXA5,RHOC,AXL,BCL2,ZFP36L1,ZFP36L2,TSPO,SERPING1,DDR1,CASP7,ENTPD2,CD44,CD59,CD151,COMT,CSRP1,DAG1,ERBB2,F3,FBLN1,FGF2,GNA12,GRIN2C,HIF1A,TNC,INHBB,ITGAV,ITGB4,LAMB2,MDK,MYH9,NOTCH2,P2RY1,PAX6,PLEC,PPARA,PRCP,SDC4,SLC1A2,SLC1A3,SOX2,STAT3,TIMP1,TLR4,VEGFA,FZD6,YAP1,MERTK,MYL12A,GNA13,SLC7A11,ANGPTL4,FKBP10,C1orf54,IL33,SYTL4,APLNR,APOE,AQP4,EDNRB,EMP2,GNAI2,NFE2L2,WFS1,TRAF3IP2,ZNF385A	66/-
1_Member	GO Biological Processes	GO:0009611	response to wounding	-14.6768	-10.5086	308,389,558,596,677,678,706,710,780,840,954,960,966,977,1312,1465,1605,2064,2152,2192,2247,2768,2905,3091,3371,3625,3685,3691,3913,4192,4627,4853,5028,5080,5339,5465,5547,6385,6506,6507,6657,6774,7076,7099,7422,8323,10413,10461,10627,10672,23657,51129,60681,79630,90865,94121	ANXA5,RHOC,AXL,BCL2,ZFP36L1,ZFP36L2,TSPO,SERPING1,DDR1,CASP7,ENTPD2,CD44,CD59,CD151,COMT,CSRP1,DAG1,ERBB2,F3,FBLN1,FGF2,GNA12,GRIN2C,HIF1A,TNC,INHBB,ITGAV,ITGB4,LAMB2,MDK,MYH9,NOTCH2,P2RY1,PAX6,PLEC,PPARA,PRCP,SDC4,SLC1A2,SLC1A3,SOX2,STAT3,TIMP1,TLR4,VEGFA,FZD6,YAP1,MERTK,MYL12A,GNA13,SLC7A11,ANGPTL4,FKBP10,C1orf54,IL33,SYTL4	56/293
1_Member	GO Biological Processes	GO:0042060	wound healing	-9.65208	-6.38694	308,389,558,710,780,840,954,960,966,977,1465,1605,2064,2152,2192,2247,2768,3091,3685,4627,4853,5028,5339,5465,5547,6385,7076,7099,7422,8323,10413,10461,10627,10672,23657,51129,60681,94121	ANXA5,RHOC,AXL,SERPING1,DDR1,CASP7,ENTPD2,CD44,CD59,CD151,CSRP1,DAG1,ERBB2,F3,FBLN1,FGF2,GNA12,HIF1A,ITGAV,MYH9,NOTCH2,P2RY1,PLEC,PPARA,PRCP,SDC4,TIMP1,TLR4,VEGFA,FZD6,YAP1,MERTK,MYL12A,GNA13,SLC7A11,ANGPTL4,FKBP10,SYTL4	38/206
1_Member	GO Biological Processes	GO:0050878	regulation of body fluid levels	-6.25419	-3.74872	187,308,348,361,558,710,780,954,966,1465,1910,2013,2152,2192,2768,2771,3091,4627,4780,5028,5465,7422,7466,8323,10461,10627,10672,10758,23657,25946,51129	APLNR,ANXA5,APOE,AQP4,AXL,SERPING1,DDR1,ENTPD2,CD59,CSRP1,EDNRB,EMP2,F3,FBLN1,GNA12,GNAI2,HIF1A,MYH9,NFE2L2,P2RY1,PPARA,VEGFA,WFS1,FZD6,MERTK,MYL12A,GNA13,TRAF3IP2,SLC7A11,ZNF385A,ANGPTL4	31/199
1_Member	GO Biological Processes	GO:0007599	hemostasis	-4.33365	-2.35011	308,558,710,954,966,1465,2152,2192,2768,4627,5028,8323,10461,10627,10672,23657,25946,51129	ANXA5,AXL,SERPING1,ENTPD2,CD59,CSRP1,F3,FBLN1,GNA12,MYH9,P2RY1,FZD6,MERTK,MYL12A,GNA13,SLC7A11,ZNF385A,ANGPTL4	18/107
1_Member	GO Biological Processes	GO:0007596	blood coagulation	-3.96561	-2.08068	308,558,710,954,966,1465,2152,2192,2768,4627,5028,8323,10461,10627,10672,23657,51129	ANXA5,AXL,SERPING1,ENTPD2,CD59,CSRP1,F3,FBLN1,GNA12,MYH9,P2RY1,FZD6,MERTK,MYL12A,GNA13,SLC7A11,ANGPTL4	17/104
1_Member	GO Biological Processes	GO:0050817	coagulation	-3.96561	-2.08068	308,558,710,954,966,1465,2152,2192,2768,4627,5028,8323,10461,10627,10672,23657,51129	ANXA5,AXL,SERPING1,ENTPD2,CD59,CSRP1,F3,FBLN1,GNA12,MYH9,P2RY1,FZD6,MERTK,MYL12A,GNA13,SLC7A11,ANGPTL4	17/104
1_Member	GO Biological Processes	GO:0030168	platelet activation	-2.31372	-0.984332	558,954,1465,4627,5028,8323,10461,10627,10672,23657	AXL,ENTPD2,CSRP1,MYH9,P2RY1,FZD6,MERTK,MYL12A,GNA13,SLC7A11	10/66
2_Summary	GO Biological Processes	GO:0019752	carboxylic acid metabolic process	-12.9771	-9.10989	35,37,48,51,128,216,230,477,594,1312,1374,1622,1666,2052,2628,2746,2752,2946,3028,3030,3032,3091,3418,3992,4329,5208,5236,5322,5352,5465,5730,5947,6507,6513,6566,7132,7263,8659,8801,8850,9415,10060,10247,10413,10449,10455,10840,10841,10993,11000,23175,23205,23576,26227,29968,51084,51268,54898,55256,55268,56898,57190,57494,57678,60481,79993,80017,80150,80221,84532,84706,137872,145482,157506,171586…	ACADS,ACADVL,ACO1,ACOX1,ADH5,ALDH1A1,ALDOC,ATP1A2,BCKDHB,COMT,CPT1A,DBI,DECR1,EPHX1,GATM,GLUD1,GLUL,GSTM2,HSD17B10,HADHA,HADHB,HIF1A,IDH2,FADS1,ALDH6A1,PFKFB2,PGM1,PLA2G5,PLOD2,PPARA,PTGDS,RBP1,SLC1A3,SLC2A1,SLC16A1,TNFRSF1A,TST,ALDH4A1,SUCLG2,KAT2B,FADS2,ABCC9,RIDA,YAP1,ACAA2,ECI2,ALDH1L1,FTCD,SDS,SLC27A3,LPIN1,ACSBG1,DDAH1,PHGDH,PSAT1,CRYL1,PIPOX,ELOVL2,ADI1,ECHDC2,BDH2,SELENON,RIMKLB,GPAM,ELOV…	94/-
2_Member	GO Biological Processes	GO:0019752	carboxylic acid metabolic process	-12.9771	-9.10989	35,37,48,51,128,216,230,477,594,1312,1374,1622,1666,2052,2628,2746,2752,2946,3028,3030,3032,3091,3418,3992,4329,5208,5236,5322,5352,5465,5730,5947,6507,6513,6566,7132,7263,8659,8801,8850,9415,10060,10247,10413,10449,10455,10840,10841,10993,11000,23175,23205,23576,26227,29968,51084,51268,54898,55256,55268,56898,57190,57494,57678,60481,79993,80017,80150,80221,84532,84706,137872,145482,157506,171586…	ACADS,ACADVL,ACO1,ACOX1,ADH5,ALDH1A1,ALDOC,ATP1A2,BCKDHB,COMT,CPT1A,DBI,DECR1,EPHX1,GATM,GLUD1,GLUL,GSTM2,HSD17B10,HADHA,HADHB,HIF1A,IDH2,FADS1,ALDH6A1,PFKFB2,PGM1,PLA2G5,PLOD2,PPARA,PTGDS,RBP1,SLC1A3,SLC2A1,SLC16A1,TNFRSF1A,TST,ALDH4A1,SUCLG2,KAT2B,FADS2,ABCC9,RIDA,YAP1,ACAA2,ECI2,ALDH1L1,FTCD,SDS,SLC27A3,LPIN1,ACSBG1,DDAH1,PHGDH,PSAT1,CRYL1,PIPOX,ELOVL2,ADI1,ECHDC2,BDH2,SELENON,RIMKLB,GPAM,ELOV…	78/544
2_Member	GO Biological Processes	GO:0032787	monocarboxylic acid metabolic process	-10.609	-7.21895	35,37,51,128,216,230,1312,1374,1622,1666,2052,2628,2946,3028,3030,3032,3091,3418,3992,5208,5236,5322,5465,5730,5947,6507,6566,7132,8850,9415,10060,10413,10449,10455,10841,10993,11000,23175,23205,26227,51084,54898,55268,56898,57678,60481,79993,80221,84532,145482,157506,171586,197257,285440,414149	ACADS,ACADVL,ACOX1,ADH5,ALDH1A1,ALDOC,COMT,CPT1A,DBI,DECR1,EPHX1,GATM,GSTM2,HSD17B10,HADHA,HADHB,HIF1A,IDH2,FADS1,PFKFB2,PGM1,PLA2G5,PPARA,PTGDS,RBP1,SLC1A3,SLC16A1,TNFRSF1A,KAT2B,FADS2,ABCC9,YAP1,ACAA2,ECI2,FTCD,SDS,SLC27A3,LPIN1,ACSBG1,PHGDH,CRYL1,ELOVL2,ECHDC2,BDH2,GPAM,ELOVL5,ELOVL7,ACSF2,ACSS1,PTGR2,RDH10,ABHD3,LDHD,CYP4V2,ACBD7	55/354
2_Member	GO Biological Processes	GO:0044282	small molecule catabolic process	-9.44862	-6.23463	35,37,51,128,217,348,594,1374,1666,2746,2752,3028,3030,3032,4329,5208,5236,6566,7263,8630,8659,10247,10413,10449,10455,10840,10841,10993,23175,23576,27233,51084,51171,51268,55268,56898,80150,84532,84706,137872,171586,197257	ACADS,ACADVL,ACOX1,ADH5,ALDH2,APOE,BCKDHB,CPT1A,DECR1,GLUD1,GLUL,HSD17B10,HADHA,HADHB,ALDH6A1,PFKFB2,PGM1,SLC16A1,TST,HSD17B6,ALDH4A1,RIDA,YAP1,ACAA2,ECI2,ALDH1L1,FTCD,SDS,LPIN1,DDAH1,SULT1C4,CRYL1,HSD17B14,PIPOX,ECHDC2,BDH2,ASRGL1,ACSS1,GPT2,ADHFE1,ABHD3,LDHD	42/247
2_Member	GO Biological Processes	GO:0006631	fatty acid metabolic process	-8.83491	-5.74586	35,37,51,128,1312,1374,1622,1666,2052,2946,3028,3030,3032,3992,5322,5465,5730,7132,8850,9415,10060,10449,10455,11000,23175,23205,51084,54898,55268,56898,57678,60481,79993,80221,84532,145482,171586,285440,414149	ACADS,ACADVL,ACOX1,ADH5,COMT,CPT1A,DBI,DECR1,EPHX1,GSTM2,HSD17B10,HADHA,HADHB,FADS1,PLA2G5,PPARA,PTGDS,TNFRSF1A,KAT2B,FADS2,ABCC9,ACAA2,ECI2,SLC27A3,LPIN1,ACSBG1,CRYL1,ELOVL2,ECHDC2,BDH2,GPAM,ELOVL5,ELOVL7,ACSF2,ACSS1,PTGR2,ABHD3,CYP4V2,ACBD7	39/229
2_Member	GO Biological Processes	GO:0016054	organic acid catabolic process	-8.44833	-5.48422	35,37,51,594,1374,1666,2746,2752,3028,3030,3032,4329,6566,7263,8659,10247,10449,10455,10840,10841,10993,23175,23576,51084,51268,55268,56898,80150,84706,137872,171586,197257	ACADS,ACADVL,ACOX1,BCKDHB,CPT1A,DECR1,GLUD1,GLUL,HSD17B10,HADHA,HADHB,ALDH6A1,SLC16A1,TST,ALDH4A1,RIDA,ACAA2,ECI2,ALDH1L1,FTCD,SDS,LPIN1,DDAH1,CRYL1,PIPOX,ECHDC2,BDH2,ASRGL1,GPT2,ADHFE1,ABHD3,LDHD	32/170
2_Member	GO Biological Processes	GO:0046395	carboxylic acid catabolic process	-8.44833	-5.48422	35,37,51,594,1374,1666,2746,2752,3028,3030,3032,4329,6566,7263,8659,10247,10449,10455,10840,10841,10993,23175,23576,51084,51268,55268,56898,80150,84706,137872,171586,197257	ACADS,ACADVL,ACOX1,BCKDHB,CPT1A,DECR1,GLUD1,GLUL,HSD17B10,HADHA,HADHB,ALDH6A1,SLC16A1,TST,ALDH4A1,RIDA,ACAA2,ECI2,ALDH1L1,FTCD,SDS,LPIN1,DDAH1,CRYL1,PIPOX,ECHDC2,BDH2,ASRGL1,GPT2,ADHFE1,ABHD3,LDHD	32/170
2_Member	GO Biological Processes	GO:0019395	fatty acid oxidation	-5.07085	-2.86641	35,37,51,128,1374,1666,3028,3030,3032,10060,10449,10455,55268,56898,285440	ACADS,ACADVL,ACOX1,ADH5,CPT1A,DECR1,HSD17B10,HADHA,HADHB,ABCC9,ACAA2,ECI2,ECHDC2,BDH2,CYP4V2	15/69
2_Member	GO Biological Processes	GO:0072329	monocarboxylic acid catabolic process	-4.93313	-2.76668	35,37,51,1374,1666,3028,3030,3032,6566,10449,10455,23175,51084,55268,56898,171586,197257	ACADS,ACADVL,ACOX1,CPT1A,DECR1,HSD17B10,HADHA,HADHB,SLC16A1,ACAA2,ECI2,LPIN1,CRYL1,ECHDC2,BDH2,ABHD3,LDHD	17/88
2_Member	GO Biological Processes	GO:0034440	lipid oxidation	-4.83311	-2.72178	35,37,51,128,1374,1666,3028,3030,3032,10060,10449,10455,55268,56898,285440	ACADS,ACADVL,ACOX1,ADH5,CPT1A,DECR1,HSD17B10,HADHA,HADHB,ABCC9,ACAA2,ECI2,ECHDC2,BDH2,CYP4V2	15/72
2_Member	GO Biological Processes	GO:0006635	fatty acid beta-oxidation	-4.3577	-2.36844	35,37,51,1374,1666,3028,3030,3032,10449,10455,55268,56898	ACADS,ACADVL,ACOX1,CPT1A,DECR1,HSD17B10,HADHA,HADHB,ACAA2,ECI2,ECHDC2,BDH2	12/53
2_Member	GO Biological Processes	GO:0009062	fatty acid catabolic process	-3.99691	-2.10052	35,37,51,1374,1666,3028,3030,3032,10449,10455,23175,55268,56898,171586	ACADS,ACADVL,ACOX1,CPT1A,DECR1,HSD17B10,HADHA,HADHB,ACAA2,ECI2,LPIN1,ECHDC2,BDH2,ABHD3	14/75
2_Member	GO Biological Processes	GO:0016042	lipid catabolic process	-3.84367	-1.99558	35,37,51,348,1374,1666,3028,3030,3032,5322,5331,5333,5338,5346,5920,8613,8630,9588,10449,10455,23175,55268,56898,63874,64850,171586	ACADS,ACADVL,ACOX1,APOE,CPT1A,DECR1,HSD17B10,HADHA,HADHB,PLA2G5,PLCB3,PLCD1,PLD2,PLIN1,PLAAT4,PLPP3,HSD17B6,PRDX6,ACAA2,ECI2,LPIN1,ECHDC2,BDH2,ABHD4,ETNPPL,ABHD3	26/203
2_Member	GO Biological Processes	GO:0030258	lipid modification	-3.11992	-1.53313	35,37,51,128,1374,1666,2053,3028,3030,3032,8613,10060,10449,10455,55268,56898,84513,285440	ACADS,ACADVL,ACOX1,ADH5,CPT1A,DECR1,EPHX2,HSD17B10,HADHA,HADHB,PLPP3,ABCC9,ACAA2,ECI2,ECHDC2,BDH2,PLPP5,CYP4V2	18/133
3_Summary	GO Biological Processes	GO:0003013	circulatory system process	-12.7694	-9.07829	120,128,136,183,348,477,482,583,710,952,1312,1910,2006,2013,2171,2534,2697,2768,4035,4090,5028,5286,5331,5339,5465,5547,5919,6271,6506,6507,6509,6513,6542,6565,6566,6640,7422,7423,8671,8850,9283,9368,10060,10335,10413,10672,10979,10991,23576,25937,27131,53919,57085,80763,81031,89797,154796	ADD3,ADH5,ADORA2B,AGT,APOE,ATP1A2,ATP1B2,BBS2,SERPING1,CD38,COMT,EDNRB,ELN,EMP2,FABP5,FYN,GJA1,GNA12,LRP1,SMAD5,P2RY1,PIK3C2A,PLCB3,PLEC,PPARA,PRCP,RARRES2,S100A1,SLC1A2,SLC1A3,SLC1A4,SLC2A1,SLC7A2,SLC15A2,SLC16A1,SNTA1,VEGFA,VEGFB,SLC4A4,KAT2B,GPR37L1,NHERF1,ABCC9,IRAG1,YAP1,GNA13,FERMT2,SLC38A3,DDAH1,WWTR1,SNX5,SLCO1C1,AGTRAP,SPX,SLC2A10,NAV2,AMOT	57/-
3_Member	GO Biological Processes	GO:0003013	circulatory system process	-12.7694	-9.07829	120,128,136,183,348,477,482,583,710,952,1312,1910,2006,2013,2171,2534,2697,2768,4035,4090,5028,5286,5331,5339,5465,5547,5919,6271,6506,6507,6509,6513,6542,6565,6566,6640,7422,7423,8671,8850,9283,9368,10060,10335,10413,10672,10979,10991,23576,25937,27131,53919,57085,80763,81031,89797,154796	ADD3,ADH5,ADORA2B,AGT,APOE,ATP1A2,ATP1B2,BBS2,SERPING1,CD38,COMT,EDNRB,ELN,EMP2,FABP5,FYN,GJA1,GNA12,LRP1,SMAD5,P2RY1,PIK3C2A,PLCB3,PLEC,PPARA,PRCP,RARRES2,S100A1,SLC1A2,SLC1A3,SLC1A4,SLC2A1,SLC7A2,SLC15A2,SLC16A1,SNTA1,VEGFA,VEGFB,SLC4A4,KAT2B,GPR37L1,NHERF1,ABCC9,IRAG1,YAP1,GNA13,FERMT2,SLC38A3,DDAH1,WWTR1,SNX5,SLCO1C1,AGTRAP,SPX,SLC2A10,NAV2,AMOT	57/333
3_Member	GO Biological Processes	GO:0003018	vascular process in circulatory system	-8.52935	-5.50381	120,136,183,348,477,482,583,952,1910,2171,4035,5028,5286,5339,6271,6506,6507,6509,6513,6542,6565,6566,7422,8671,8850,9368,10060,10335,10979,10991,23576,53919,81031,154796	ADD3,ADORA2B,AGT,APOE,ATP1A2,ATP1B2,BBS2,CD38,EDNRB,FABP5,LRP1,P2RY1,PIK3C2A,PLEC,S100A1,SLC1A2,SLC1A3,SLC1A4,SLC2A1,SLC7A2,SLC15A2,SLC16A1,VEGFA,SLC4A4,KAT2B,NHERF1,ABCC9,IRAG1,FERMT2,SLC38A3,DDAH1,SLCO1C1,SLC2A10,AMOT	34/187
3_Member	GO Biological Processes	GO:0008015	blood circulation	-7.11783	-4.45474	120,128,136,183,348,477,583,710,952,1312,1910,2006,2013,2697,2768,4090,5028,5286,5331,5339,5465,5547,5919,6271,6640,7422,7423,8850,9283,10060,10335,10672,10979,23576,27131,57085,80763,89797,154796	ADD3,ADH5,ADORA2B,AGT,APOE,ATP1A2,BBS2,SERPING1,CD38,COMT,EDNRB,ELN,EMP2,GJA1,GNA12,SMAD5,P2RY1,PIK3C2A,PLCB3,PLEC,PPARA,PRCP,RARRES2,S100A1,SNTA1,VEGFA,VEGFB,KAT2B,GPR37L1,ABCC9,IRAG1,GNA13,FERMT2,DDAH1,SNX5,AGTRAP,SPX,NAV2,AMOT	39/263
3_Member	GO Biological Processes	GO:0042311	vasodilation	-3.29725	-1.63367	136,348,583,1910,6271,7422,8850,10060,10335	ADORA2B,APOE,BBS2,EDNRB,S100A1,VEGFA,KAT2B,ABCC9,IRAG1	9/41
3_Member	GO Biological Processes	GO:0035150	regulation of tube size	-3.25141	-1.60955	120,136,183,348,477,583,952,1910,5028,5286,6271,7422,8850,10060,10335	ADD3,ADORA2B,AGT,APOE,ATP1A2,BBS2,CD38,EDNRB,P2RY1,PIK3C2A,S100A1,VEGFA,KAT2B,ABCC9,IRAG1	15/98
3_Member	GO Biological Processes	GO:0035296	regulation of tube diameter	-3.25141	-1.60955	120,136,183,348,477,583,952,1910,5028,5286,6271,7422,8850,10060,10335	ADD3,ADORA2B,AGT,APOE,ATP1A2,BBS2,CD38,EDNRB,P2RY1,PIK3C2A,S100A1,VEGFA,KAT2B,ABCC9,IRAG1	15/98
3_Member	GO Biological Processes	GO:0097746	blood vessel diameter maintenance	-3.25141	-1.60955	120,136,183,348,477,583,952,1910,5028,5286,6271,7422,8850,10060,10335	ADD3,ADORA2B,AGT,APOE,ATP1A2,BBS2,CD38,EDNRB,P2RY1,PIK3C2A,S100A1,VEGFA,KAT2B,ABCC9,IRAG1	15/98
3_Member	GO Biological Processes	GO:0019934	cGMP-mediated signaling	-2.50861	-1.11641	136,183,348,1910,10335	ADORA2B,AGT,APOE,EDNRB,IRAG1	5/18
3_Member	GO Biological Processes	GO:0042310	vasoconstriction	-2.50861	-1.11641	183,583,952,1910,5286	AGT,BBS2,CD38,EDNRB,PIK3C2A	5/18
3_Member	GO Biological Processes	GO:0014829	vascular associated smooth muscle contraction	-2.26022	-0.95113	583,952,1910,5286	BBS2,CD38,EDNRB,PIK3C2A	4/13
4_Summary	GO Biological Processes	GO:0035239	tube morphogenesis	-11.1019	-7.53573	187,348,596,655,657,677,780,1512,1605,1901,1956,2018,2047,2247,2737,2752,3091,3280,3371,3397,3490,3685,3696,4035,4627,4776,4814,4851,4853,4915,5396,5547,5727,6385,6423,6662,7050,7101,7408,7422,7423,8322,8323,8325,9289,9355,10267,10413,10519,10672,23554,23654,30008,51129,55366,56963,57007,57381,57669,60681,64344,79630,84913,154796,157506,221074,388585,441478,1312,2308,5080,6934,8613,10060,81031,84…	APLNR,APOE,BCL2,BMP7,BMPR1A,ZFP36L1,DDR1,CTSH,DAG1,S1PR1,EGFR,EMX2,EPHB1,FGF2,GLI3,GLUL,HIF1A,HES1,TNC,ID1,IGFBP7,ITGAV,ITGB8,LRP1,MYH9,NFATC4,NINJ1,NOTCH1,NOTCH2,NTRK2,PRRX1,PRCP,PTCH1,SDC4,SFRP2,SOX9,TGIF1,NR2E1,VASP,VEGFA,VEGFB,FZD4,FZD6,FZD8,ADGRG1,LHX2,RAMP1,YAP1,CIB1,GNA13,TSPAN12,PLXNB2,EFEMP2,ANGPTL4,LGR4,RGMA,ACKR3,RHOJ,EPB41L5,FKBP10,HIF3A,C1orf54,ATOH8,AMOT,RDH10,SLC39A12,HES5,NRARP,CO…	76/-
4_Member	GO Biological Processes	GO:0035239	tube morphogenesis	-11.1019	-7.53573	187,348,596,655,657,677,780,1512,1605,1901,1956,2018,2047,2247,2737,2752,3091,3280,3371,3397,3490,3685,3696,4035,4627,4776,4814,4851,4853,4915,5396,5547,5727,6385,6423,6662,7050,7101,7408,7422,7423,8322,8323,8325,9289,9355,10267,10413,10519,10672,23554,23654,30008,51129,55366,56963,57007,57381,57669,60681,64344,79630,84913,154796,157506,221074,388585,441478	APLNR,APOE,BCL2,BMP7,BMPR1A,ZFP36L1,DDR1,CTSH,DAG1,S1PR1,EGFR,EMX2,EPHB1,FGF2,GLI3,GLUL,HIF1A,HES1,TNC,ID1,IGFBP7,ITGAV,ITGB8,LRP1,MYH9,NFATC4,NINJ1,NOTCH1,NOTCH2,NTRK2,PRRX1,PRCP,PTCH1,SDC4,SFRP2,SOX9,TGIF1,NR2E1,VASP,VEGFA,VEGFB,FZD4,FZD6,FZD8,ADGRG1,LHX2,RAMP1,YAP1,CIB1,GNA13,TSPAN12,PLXNB2,EFEMP2,ANGPTL4,LGR4,RGMA,ACKR3,RHOJ,EPB41L5,FKBP10,HIF3A,C1orf54,ATOH8,AMOT,RDH10,SLC39A12,HES5,NRARP	68/480
4_Member	GO Biological Processes	GO:0001568	blood vessel development	-9.09405	-5.92582	187,348,657,677,1312,1605,1901,2047,2247,2308,2737,2752,3091,3280,3397,3490,3685,3696,4035,4627,4776,4814,4851,4853,4915,5080,5396,5547,6423,6934,7101,7422,7423,8322,8325,8613,9289,10060,10267,10413,10519,10672,23554,30008,51129,57007,57381,60681,64344,81031,84168,154796,441478	APLNR,APOE,BMPR1A,ZFP36L1,COMT,DAG1,S1PR1,EPHB1,FGF2,FOXO1,GLI3,GLUL,HIF1A,HES1,ID1,IGFBP7,ITGAV,ITGB8,LRP1,MYH9,NFATC4,NINJ1,NOTCH1,NOTCH2,NTRK2,PAX6,PRRX1,PRCP,SFRP2,TCF7L2,NR2E1,VEGFA,VEGFB,FZD4,FZD8,PLPP3,ADGRG1,ABCC9,RAMP1,YAP1,CIB1,GNA13,TSPAN12,EFEMP2,ANGPTL4,ACKR3,RHOJ,FKBP10,HIF3A,SLC2A10,ANTXR1,AMOT,NRARP	53/366
4_Member	GO Biological Processes	GO:0001944	vasculature development	-8.30339	-5.36561	187,348,657,677,1312,1605,1901,2047,2247,2308,2737,2752,3091,3280,3397,3490,3685,3696,4035,4627,4776,4814,4851,4853,4915,5080,5396,5547,6423,6934,7101,7422,7423,8322,8325,8613,9289,10060,10267,10413,10519,10672,23554,30008,51129,57007,57381,60681,64344,81031,84168,154796,441478	APLNR,APOE,BMPR1A,ZFP36L1,COMT,DAG1,S1PR1,EPHB1,FGF2,FOXO1,GLI3,GLUL,HIF1A,HES1,ID1,IGFBP7,ITGAV,ITGB8,LRP1,MYH9,NFATC4,NINJ1,NOTCH1,NOTCH2,NTRK2,PAX6,PRRX1,PRCP,SFRP2,TCF7L2,NR2E1,VEGFA,VEGFB,FZD4,FZD8,PLPP3,ADGRG1,ABCC9,RAMP1,YAP1,CIB1,GNA13,TSPAN12,EFEMP2,ANGPTL4,ACKR3,RHOJ,FKBP10,HIF3A,SLC2A10,ANTXR1,AMOT,NRARP	53/385
4_Member	GO Biological Processes	GO:0048514	blood vessel morphogenesis	-7.67762	-4.90733	187,348,657,677,1605,1901,2047,2247,2752,3091,3280,3397,3490,3685,3696,4035,4627,4776,4814,4851,4853,4915,5396,5547,6423,7101,7422,7423,8322,8325,9289,10267,10413,10519,10672,23554,30008,51129,57007,57381,60681,64344,154796,441478	APLNR,APOE,BMPR1A,ZFP36L1,DAG1,S1PR1,EPHB1,FGF2,GLUL,HIF1A,HES1,ID1,IGFBP7,ITGAV,ITGB8,LRP1,MYH9,NFATC4,NINJ1,NOTCH1,NOTCH2,NTRK2,PRRX1,PRCP,SFRP2,NR2E1,VEGFA,VEGFB,FZD4,FZD8,ADGRG1,RAMP1,YAP1,CIB1,GNA13,TSPAN12,EFEMP2,ANGPTL4,ACKR3,RHOJ,FKBP10,HIF3A,AMOT,NRARP	44/303
4_Member	GO Biological Processes	GO:0001525	angiogenesis	-5.65189	-3.3032	187,657,1605,1901,2047,2247,2752,3091,3397,3490,3685,4627,4776,4814,4851,4853,5547,6423,7101,7422,7423,8322,8325,9289,10267,10519,10672,23554,51129,57007,57381,64344,154796,441478	APLNR,BMPR1A,DAG1,S1PR1,EPHB1,FGF2,GLUL,HIF1A,ID1,IGFBP7,ITGAV,MYH9,NFATC4,NINJ1,NOTCH1,NOTCH2,PRCP,SFRP2,NR2E1,VEGFA,VEGFB,FZD4,FZD8,ADGRG1,RAMP1,CIB1,GNA13,TSPAN12,ANGPTL4,ACKR3,RHOJ,HIF3A,AMOT,NRARP	34/244
4_Member	GO Biological Processes	GO:0001570	vasculogenesis	-3.53135	-1.77809	187,677,3685,3696,4851,4915,7422,8322,10413,57007,154796	APLNR,ZFP36L1,ITGAV,ITGB8,NOTCH1,NTRK2,VEGFA,FZD4,YAP1,ACKR3,AMOT	11/55
5_Summary	GO Biological Processes	GO:0045596	negative regulation of cell differentiation	-10.7806	-7.31134	19,429,567,655,657,677,678,706,1910,1956,2047,2064,2202,2308,2737,3280,3397,3399,3400,3418,3685,3707,4038,4054,4192,4504,4776,4780,4851,5080,5465,5725,5727,5764,6423,6657,6662,6774,6993,7099,7101,7107,7422,9283,9355,10140,10221,10413,10519,10979,25937,28959,53342,54756,55198,55365,56301,56963,57540,57722,63976,84059,114990,202151,388585,441478,1605,2247,3091,3148,3572,4915,5803,5970,6281,7779,832…	ABCA1,ASCL1,B2M,BMP7,BMPR1A,ZFP36L1,ZFP36L2,TSPO,EDNRB,EGFR,EPHB1,ERBB2,EFEMP1,FOXO1,GLI3,HES1,ID1,ID3,ID4,IDH2,ITGAV,ITPKB,LRP4,LTBP3,MDK,MT3,NFATC4,NFE2L2,NOTCH1,PAX6,PPARA,PTBP1,PTCH1,PTN,SFRP2,SOX2,SOX9,STAT3,DYNLT1,TLR4,NR2E1,GPR137B,VEGFA,GPR37L1,LHX2,TOB1,TRIB1,YAP1,CIB1,FERMT2,WWTR1,TMEM176B,IL17D,IL17RD,APPL2,TMEM176A,SLC7A10,RGMA,DISP3,IGDCC4,PRDM16,ADGRV1,VASN,RANBP3L,HES5,NRARP,DAG1,F…	89/-
5_Member	GO Biological Processes	GO:0045596	negative regulation of cell differentiation	-10.7806	-7.31134	19,429,567,655,657,677,678,706,1910,1956,2047,2064,2202,2308,2737,3280,3397,3399,3400,3418,3685,3707,4038,4054,4192,4504,4776,4780,4851,5080,5465,5725,5727,5764,6423,6657,6662,6774,6993,7099,7101,7107,7422,9283,9355,10140,10221,10413,10519,10979,25937,28959,53342,54756,55198,55365,56301,56963,57540,57722,63976,84059,114990,202151,388585,441478	ABCA1,ASCL1,B2M,BMP7,BMPR1A,ZFP36L1,ZFP36L2,TSPO,EDNRB,EGFR,EPHB1,ERBB2,EFEMP1,FOXO1,GLI3,HES1,ID1,ID3,ID4,IDH2,ITGAV,ITPKB,LRP4,LTBP3,MDK,MT3,NFATC4,NFE2L2,NOTCH1,PAX6,PPARA,PTBP1,PTCH1,PTN,SFRP2,SOX2,SOX9,STAT3,DYNLT1,TLR4,NR2E1,GPR137B,VEGFA,GPR37L1,LHX2,TOB1,TRIB1,YAP1,CIB1,FERMT2,WWTR1,TMEM176B,IL17D,IL17RD,APPL2,TMEM176A,SLC7A10,RGMA,DISP3,IGDCC4,PRDM16,ADGRV1,VASN,RANBP3L,HES5,NRARP	66/466
5_Member	GO Biological Processes	GO:0010721	negative regulation of cell development	-8.10435	-5.21487	567,655,657,706,1910,2064,2737,3280,3400,3418,4038,4192,4504,4776,4851,5080,5764,6993,7099,7101,7107,7422,9283,9355,10221,28959,53342,55198,55365,56963,57722,63976,388585,441478	B2M,BMP7,BMPR1A,TSPO,EDNRB,ERBB2,GLI3,HES1,ID4,IDH2,LRP4,MDK,MT3,NFATC4,NOTCH1,PAX6,PTN,DYNLT1,TLR4,NR2E1,GPR137B,VEGFA,GPR37L1,LHX2,TRIB1,TMEM176B,IL17D,APPL2,TMEM176A,RGMA,IGDCC4,PRDM16,HES5,NRARP	34/194
5_Member	GO Biological Processes	GO:0050767	regulation of neurogenesis	-6.8587	-4.25867	429,567,655,657,706,1605,2247,2737,3091,3148,3280,3400,3418,3572,4038,4192,4504,4776,4851,4915,5080,5764,5803,5970,6281,6993,7101,7422,7779,8322,9283,9355,10413,23013,23654,55198,56963,57722,64221,79006,85440,388585	ASCL1,B2M,BMP7,BMPR1A,TSPO,DAG1,FGF2,GLI3,HIF1A,HMGB2,HES1,ID4,IDH2,IL6ST,LRP4,MDK,MT3,NFATC4,NOTCH1,NTRK2,PAX6,PTN,PTPRZ1,RELA,S100A10,DYNLT1,NR2E1,VEGFA,SLC30A1,FZD4,GPR37L1,LHX2,YAP1,SPEN,PLXNB2,APPL2,RGMA,IGDCC4,ROBO3,METRN,DOCK7,HES5	42/301
5_Member	GO Biological Processes	GO:0051960	regulation of nervous system development	-5.90888	-3.52597	429,567,655,657,706,1605,2047,2247,2737,3091,3148,3280,3400,3418,3572,4038,4192,4504,4776,4851,4915,5080,5764,5803,5970,6281,6993,7101,7422,7779,8322,9283,9355,10413,23013,23175,23654,55198,56963,57722,58494,64221,79006,85440,163175,388585	ASCL1,B2M,BMP7,BMPR1A,TSPO,DAG1,EPHB1,FGF2,GLI3,HIF1A,HMGB2,HES1,ID4,IDH2,IL6ST,LRP4,MDK,MT3,NFATC4,NOTCH1,NTRK2,PAX6,PTN,PTPRZ1,RELA,S100A10,DYNLT1,NR2E1,VEGFA,SLC30A1,FZD4,GPR37L1,LHX2,YAP1,SPEN,LPIN1,PLXNB2,APPL2,RGMA,IGDCC4,JAM2,ROBO3,METRN,DOCK7,LGI4,HES5	46/372
5_Member	GO Biological Processes	GO:0050768	negative regulation of neurogenesis	-5.47405	-3.16315	567,655,657,706,3280,3400,3418,4038,4504,4776,4851,5080,5764,6993,7101,9283,9355,55198,56963,57722,388585	B2M,BMP7,BMPR1A,TSPO,HES1,ID4,IDH2,LRP4,MT3,NFATC4,NOTCH1,PAX6,PTN,DYNLT1,NR2E1,GPR37L1,LHX2,APPL2,RGMA,IGDCC4,HES5	21/116
5_Member	GO Biological Processes	GO:0051961	negative regulation of nervous system development	-5.17321	-2.93478	567,655,657,706,3280,3400,3418,4038,4504,4776,4851,5080,5764,6993,7101,9283,9355,55198,56963,57722,388585	B2M,BMP7,BMPR1A,TSPO,HES1,ID4,IDH2,LRP4,MT3,NFATC4,NOTCH1,PAX6,PTN,DYNLT1,NR2E1,GPR37L1,LHX2,APPL2,RGMA,IGDCC4,HES5	21/121
5_Member	GO Biological Processes	GO:0045685	regulation of glial cell differentiation	-3.7305	-1.91281	1605,3280,3400,3572,4192,4851,5764,5803,5970,7101,9283,388585	DAG1,HES1,ID4,IL6ST,MDK,NOTCH1,PTN,PTPRZ1,RELA,NR2E1,GPR37L1,HES5	12/61
5_Member	GO Biological Processes	GO:0014013	regulation of gliogenesis	-3.6854	-1.89375	706,1605,3280,3400,3418,3572,4192,4851,5764,5803,5970,7101,9283,388585	TSPO,DAG1,HES1,ID4,IDH2,IL6ST,MDK,NOTCH1,PTN,PTPRZ1,RELA,NR2E1,GPR37L1,HES5	14/80
5_Member	GO Biological Processes	GO:0050769	positive regulation of neurogenesis	-3.50259	-1.76411	429,706,1605,2247,2737,3091,3280,3400,3572,4192,4851,4915,5080,5764,5803,5970,7101,7422,7779,8322,23013,23654,64221,79006	ASCL1,TSPO,DAG1,FGF2,GLI3,HIF1A,HES1,ID4,IL6ST,MDK,NOTCH1,NTRK2,PAX6,PTN,PTPRZ1,RELA,NR2E1,VEGFA,SLC30A1,FZD4,SPEN,PLXNB2,ROBO3,METRN	24/190
5_Member	GO Biological Processes	GO:0045687	positive regulation of glial cell differentiation	-3.11141	-1.53313	1605,3280,3572,4192,4851,5764,5803,5970	DAG1,HES1,IL6ST,MDK,NOTCH1,PTN,PTPRZ1,RELA	8/35
5_Member	GO Biological Processes	GO:0048713	regulation of oligodendrocyte differentiation	-2.78432	-1.29914	1605,3280,3400,4192,4851,5764,5803,388585	DAG1,HES1,ID4,MDK,NOTCH1,PTN,PTPRZ1,HES5	8/39
5_Member	GO Biological Processes	GO:0014015	positive regulation of gliogenesis	-2.58642	-1.1698	706,1605,3280,3572,4192,4851,5764,5803,5970	TSPO,DAG1,HES1,IL6ST,MDK,NOTCH1,PTN,PTPRZ1,RELA	9/51
5_Member	GO Biological Processes	GO:0051962	positive regulation of nervous system development	-2.4918	-1.10316	429,706,1605,2047,2247,2737,3091,3280,3400,3572,4192,4851,4915,5080,5764,5803,5970,7101,7422,7779,8322,23013,23654,64221,79006	ASCL1,TSPO,DAG1,EPHB1,FGF2,GLI3,HIF1A,HES1,ID4,IL6ST,MDK,NOTCH1,NTRK2,PAX6,PTN,PTPRZ1,RELA,NR2E1,VEGFA,SLC30A1,FZD4,SPEN,PLXNB2,ROBO3,METRN	25/237
5_Member	GO Biological Processes	GO:0010720	positive regulation of cell development	-2.44124	-1.07235	429,558,596,677,706,1605,2247,2737,3091,3280,3400,3572,3707,4192,4851,4853,4915,5080,5764,5803,5970,7101,7422,7779,8322,10221,23013,23654,64115,64221,79006	ASCL1,AXL,BCL2,ZFP36L1,TSPO,DAG1,FGF2,GLI3,HIF1A,HES1,ID4,IL6ST,ITPKB,MDK,NOTCH1,NOTCH2,NTRK2,PAX6,PTN,PTPRZ1,RELA,NR2E1,VEGFA,SLC30A1,FZD4,TRIB1,SPEN,PLXNB2,VSIR,ROBO3,METRN	31/317
6_Summary	GO Biological Processes	GO:0042063	gliogenesis	-9.79323	-6.47009	429,706,1191,1605,2064,2247,2534,2737,2824,3280,3400,3691,3766,3913,4035,4192,4851,4915,5028,5080,5339,5454,5803,6237,6657,6662,6774,7099,7101,7431,8613,9283,9289,10675,23418,26227,54587,79006,90865,147495,163175,388585,1910,2947,23205,81846	ASCL1,TSPO,CLU,DAG1,ERBB2,FGF2,FYN,GLI3,GPM6B,HES1,ID4,ITGB4,KCNJ10,LAMB2,LRP1,MDK,NOTCH1,NTRK2,P2RY1,PAX6,PLEC,POU3F2,PTPRZ1,RRAS,SOX2,SOX9,STAT3,TLR4,NR2E1,VIM,PLPP3,GPR37L1,ADGRG1,CSPG5,CRB1,PHGDH,MXRA8,METRN,IL33,APCDD1,LGI4,HES5,EDNRB,GSTM3,ACSBG1,SBF2	46/-
6_Member	GO Biological Processes	GO:0042063	gliogenesis	-9.79323	-6.47009	429,706,1191,1605,2064,2247,2534,2737,2824,3280,3400,3691,3766,3913,4035,4192,4851,4915,5028,5080,5339,5454,5803,6237,6657,6662,6774,7099,7101,7431,8613,9283,9289,10675,23418,26227,54587,79006,90865,147495,163175,388585	ASCL1,TSPO,CLU,DAG1,ERBB2,FGF2,FYN,GLI3,GPM6B,HES1,ID4,ITGB4,KCNJ10,LAMB2,LRP1,MDK,NOTCH1,NTRK2,P2RY1,PAX6,PLEC,POU3F2,PTPRZ1,RRAS,SOX2,SOX9,STAT3,TLR4,NR2E1,VIM,PLPP3,GPR37L1,ADGRG1,CSPG5,CRB1,PHGDH,MXRA8,METRN,IL33,APCDD1,LGI4,HES5	42/241
6_Member	GO Biological Processes	GO:0010001	glial cell differentiation	-9.04866	-5.92183	429,1191,1605,2064,2247,2737,2824,3280,3400,3691,3766,3913,4035,4192,4851,4915,5080,5339,5454,5803,6657,6662,6774,7099,7101,7431,8613,9283,10675,23418,26227,54587,79006,163175,388585	ASCL1,CLU,DAG1,ERBB2,FGF2,GLI3,GPM6B,HES1,ID4,ITGB4,KCNJ10,LAMB2,LRP1,MDK,NOTCH1,NTRK2,PAX6,PLEC,POU3F2,PTPRZ1,SOX2,SOX9,STAT3,TLR4,NR2E1,VIM,PLPP3,GPR37L1,CSPG5,CRB1,PHGDH,MXRA8,METRN,LGI4,HES5	35/188
6_Member	GO Biological Processes	GO:0021782	glial cell development	-5.93003	-3.53995	429,1191,1605,2064,2824,3400,3691,3766,3913,4035,4192,4915,5339,5454,7099,7431,10675,26227,54587,163175,388585	ASCL1,CLU,DAG1,ERBB2,GPM6B,ID4,ITGB4,KCNJ10,LAMB2,LRP1,MDK,NTRK2,PLEC,POU3F2,TLR4,VIM,CSPG5,PHGDH,MXRA8,LGI4,HES5	21/109
6_Member	GO Biological Processes	GO:0048708	astrocyte differentiation	-5.63197	-3.28982	3400,3913,4035,4851,5080,5454,6662,6774,7099,7101,7431,8613,9283,388585	ID4,LAMB2,LRP1,NOTCH1,PAX6,POU3F2,SOX9,STAT3,TLR4,NR2E1,VIM,PLPP3,GPR37L1,HES5	14/55
6_Member	GO Biological Processes	GO:0014044	Schwann cell development	-2.8615	-1.35111	1605,2064,3691,3913,4915,5339,5454,163175	DAG1,ERBB2,ITGB4,LAMB2,NTRK2,PLEC,POU3F2,LGI4	8/38
6_Member	GO Biological Processes	GO:0007422	peripheral nervous system development	-2.8334	-1.33634	429,1605,1910,2064,2947,3691,3913,4915,5339,5454,163175	ASCL1,DAG1,EDNRB,ERBB2,GSTM3,ITGB4,LAMB2,NTRK2,PLEC,POU3F2,LGI4	11/66
6_Member	GO Biological Processes	GO:0022011	myelination in peripheral nervous system	-2.56703	-1.16072	1605,3691,4915,5339,5454,163175	DAG1,ITGB4,NTRK2,PLEC,POU3F2,LGI4	6/25
6_Member	GO Biological Processes	GO:0032292	peripheral nervous system axon ensheathment	-2.56703	-1.16072	1605,3691,4915,5339,5454,163175	DAG1,ITGB4,NTRK2,PLEC,POU3F2,LGI4	6/25
6_Member	GO Biological Processes	GO:0014037	Schwann cell differentiation	-2.50188	-1.11253	1605,2064,3691,3913,4915,5339,5454,163175	DAG1,ERBB2,ITGB4,LAMB2,NTRK2,PLEC,POU3F2,LGI4	8/43
6_Member	GO Biological Processes	GO:0042552	myelination	-2.16705	-0.89479	1191,1605,2064,2824,3400,3691,3766,4915,5339,5454,23205,81846,163175,388585	CLU,DAG1,ERBB2,GPM6B,ID4,ITGB4,KCNJ10,NTRK2,PLEC,POU3F2,ACSBG1,SBF2,LGI4,HES5	14/114
6_Member	GO Biological Processes	GO:0007272	ensheathment of neurons	-2.10141	-0.848581	1191,1605,2064,2824,3400,3691,3766,4915,5339,5454,23205,81846,163175,388585	CLU,DAG1,ERBB2,GPM6B,ID4,ITGB4,KCNJ10,NTRK2,PLEC,POU3F2,ACSBG1,SBF2,LGI4,HES5	14/116
6_Member	GO Biological Processes	GO:0008366	axon ensheathment	-2.10141	-0.848581	1191,1605,2064,2824,3400,3691,3766,4915,5339,5454,23205,81846,163175,388585	CLU,DAG1,ERBB2,GPM6B,ID4,ITGB4,KCNJ10,NTRK2,PLEC,POU3F2,ACSBG1,SBF2,LGI4,HES5	14/116
7_Summary	GO Biological Processes	GO:2000179	positive regulation of neural precursor cell proliferation	-8.52591	-5.50381	429,2247,2737,2771,3091,3400,4192,4851,5080,7101,7422,9283,9289,9355,57540,2308,5764,5803,55198,567,655,3280,5725,6657,6662,388585,596,1910,6423,7050,51704,221938,2018,2047,5454,8323,23654,85440,5727,477,482,558,583,657,1312,1901,1956,2534,2746,2905,3625,4129,4915,4983,5992,6271,6506,6513,7545,7546,8321,8322,10715,11166,23657,26227,27164,64221,79971,89797,166614,347733,3572,4090,4853,5396,6774,69…	ASCL1,FGF2,GLI3,GNAI2,HIF1A,ID4,MDK,NOTCH1,PAX6,NR2E1,VEGFA,GPR37L1,ADGRG1,LHX2,DISP3,FOXO1,PTN,PTPRZ1,APPL2,B2M,BMP7,HES1,PTBP1,SOX2,SOX9,HES5,BCL2,EDNRB,SFRP2,TGIF1,GPRC5B,MMD2,EMX2,EPHB1,POU3F2,FZD6,PLXNB2,DOCK7,PTCH1,ATP1A2,ATP1B2,AXL,BBS2,BMPR1A,COMT,S1PR1,EGFR,FYN,GLUD1,GRIN2C,INHBB,MAOB,NTRK2,OPHN1,RFX4,S100A1,SLC1A2,SLC2A1,ZIC1,ZIC2,FZD1,FZD4,CERS1,SOX21,SLC7A11,PHGDH,SALL3,ROBO3,WLS,NAV2…	79/-
7_Member	GO Biological Processes	GO:2000179	positive regulation of neural precursor cell proliferation	-8.52591	-5.50381	429,2247,2737,2771,3091,3400,4192,4851,5080,7101,7422,9283,9289,9355,57540	ASCL1,FGF2,GLI3,GNAI2,HIF1A,ID4,MDK,NOTCH1,PAX6,NR2E1,VEGFA,GPR37L1,ADGRG1,LHX2,DISP3	15/40
7_Member	GO Biological Processes	GO:2000177	regulation of neural precursor cell proliferation	-7.92524	-5.07923	429,2247,2308,2737,2771,3091,3400,4192,4851,5080,5764,5803,7101,7422,9283,9289,9355,55198,57540	ASCL1,FGF2,FOXO1,GLI3,GNAI2,HIF1A,ID4,MDK,NOTCH1,PAX6,PTN,PTPRZ1,NR2E1,VEGFA,GPR37L1,ADGRG1,LHX2,APPL2,DISP3	19/70
7_Member	GO Biological Processes	GO:0045665	negative regulation of neuron differentiation	-6.08813	-3.64418	429,567,655,2737,3280,3400,4851,5080,5725,6657,6662,7101,9283,57540,388585	ASCL1,B2M,BMP7,GLI3,HES1,ID4,NOTCH1,PAX6,PTBP1,SOX2,SOX9,NR2E1,GPR37L1,DISP3,HES5	15/58
7_Member	GO Biological Processes	GO:0002052	positive regulation of neuroblast proliferation	-4.85653	-2.73362	2247,2737,3091,3400,4851,5080,7101,7422	FGF2,GLI3,HIF1A,ID4,NOTCH1,PAX6,NR2E1,VEGFA	8/21
7_Member	GO Biological Processes	GO:0045664	regulation of neuron differentiation	-4.53048	-2.49218	429,567,596,655,1910,2247,2737,3280,3400,4851,5080,5725,6423,6657,6662,7050,7101,9283,51704,57540,221938,388585	ASCL1,B2M,BCL2,BMP7,EDNRB,FGF2,GLI3,HES1,ID4,NOTCH1,PAX6,PTBP1,SFRP2,SOX2,SOX9,TGIF1,NR2E1,GPR37L1,GPRC5B,DISP3,MMD2,HES5	22/143
7_Member	GO Biological Processes	GO:1902692	regulation of neuroblast proliferation	-4.3078	-2.32709	2247,2737,3091,3400,4851,5080,5764,7101,7422	FGF2,GLI3,HIF1A,ID4,NOTCH1,PAX6,PTN,NR2E1,VEGFA	9/31
7_Member	GO Biological Processes	GO:0061351	neural precursor cell proliferation	-3.95021	-2.06978	429,2018,2047,2247,2737,3091,3400,5080,5454,7101,7422,8323,9289,23654,85440	ASCL1,EMX2,EPHB1,FGF2,GLI3,HIF1A,ID4,PAX6,POU3F2,NR2E1,VEGFA,FZD6,ADGRG1,PLXNB2,DOCK7	15/85
7_Member	GO Biological Processes	GO:0001708	cell fate specification	-3.75341	-1.93153	429,2737,4851,5080,5454,5727,6423,6657,6662	ASCL1,GLI3,NOTCH1,PAX6,POU3F2,PTCH1,SFRP2,SOX2,SOX9	9/36
7_Member	GO Biological Processes	GO:0007405	neuroblast proliferation	-3.73767	-1.91774	429,2247,2737,3091,3400,5080,7101,7422,23654,85440	ASCL1,FGF2,GLI3,HIF1A,ID4,PAX6,NR2E1,VEGFA,PLXNB2,DOCK7	10/44
7_Member	GO Biological Processes	GO:0007420	brain development	-3.51307	-1.76972	429,477,482,558,583,596,655,657,1312,1901,1956,2018,2047,2247,2534,2737,2746,2905,3091,3280,3400,3625,4129,4192,4851,4915,4983,5080,5454,5727,5992,6271,6506,6513,6657,7101,7545,7546,8321,8322,8323,9289,9355,10715,11166,23654,23657,26227,27164,64221,79971,85440,89797,166614,347733,388585	ASCL1,ATP1A2,ATP1B2,AXL,BBS2,BCL2,BMP7,BMPR1A,COMT,S1PR1,EGFR,EMX2,EPHB1,FGF2,FYN,GLI3,GLUD1,GRIN2C,HIF1A,HES1,ID4,INHBB,MAOB,MDK,NOTCH1,NTRK2,OPHN1,PAX6,POU3F2,PTCH1,RFX4,S100A1,SLC1A2,SLC2A1,SOX2,NR2E1,ZIC1,ZIC2,FZD1,FZD4,FZD6,ADGRG1,LHX2,CERS1,SOX21,PLXNB2,SLC7A11,PHGDH,SALL3,ROBO3,WLS,DOCK7,NAV2,DCLK2,TUBB2B,HES5	56/596
7_Member	GO Biological Processes	GO:0030900	forebrain development	-3.5051	-1.76464	429,477,482,558,583,657,1956,2018,2247,2534,2737,3091,3280,3400,3625,4192,4851,4915,4983,5080,5454,5992,6506,6513,6657,7101,7545,9289,9355,23657,27164,85440,166614,347733,388585	ASCL1,ATP1A2,ATP1B2,AXL,BBS2,BMPR1A,EGFR,EMX2,FGF2,FYN,GLI3,HIF1A,HES1,ID4,INHBB,MDK,NOTCH1,NTRK2,OPHN1,PAX6,POU3F2,RFX4,SLC1A2,SLC2A1,SOX2,NR2E1,ZIC1,ADGRG1,LHX2,SLC7A11,SALL3,DOCK7,DCLK2,TUBB2B,HES5	35/322
7_Member	GO Biological Processes	GO:0045165	cell fate commitment	-3.47254	-1.74873	429,596,2737,3280,3572,4090,4851,4853,5080,5396,5454,5727,6423,6657,6662,6774,6934,7101,85440,388585	ASCL1,BCL2,GLI3,HES1,IL6ST,SMAD5,NOTCH1,NOTCH2,PAX6,PRRX1,POU3F2,PTCH1,SFRP2,SOX2,SOX9,STAT3,TCF7L2,NR2E1,DOCK7,HES5	20/146
7_Member	GO Biological Processes	GO:0021987	cerebral cortex development	-3.09117	-1.51622	429,583,1956,2018,2534,2737,3091,4192,4915,5080,5454,6513,7101,9289,9355,347733	ASCL1,BBS2,EGFR,EMX2,FYN,GLI3,HIF1A,MDK,NTRK2,PAX6,POU3F2,SLC2A1,NR2E1,ADGRG1,LHX2,TUBB2B	16/112
7_Member	GO Biological Processes	GO:0021537	telencephalon development	-3.00425	-1.44668	429,477,482,583,1956,2018,2534,2737,3091,3280,3400,4192,4915,5080,5454,5992,6506,6513,7101,7545,9289,9355,23657,27164,166614,347733,388585	ASCL1,ATP1A2,ATP1B2,BBS2,EGFR,EMX2,FYN,GLI3,HIF1A,HES1,ID4,MDK,NTRK2,PAX6,POU3F2,RFX4,SLC1A2,SLC2A1,NR2E1,ZIC1,ADGRG1,LHX2,SLC7A11,SALL3,DCLK2,TUBB2B,HES5	27/242
7_Member	GO Biological Processes	GO:0021543	pallium development	-2.37142	-1.03184	429,583,1956,2018,2534,2737,3091,3400,4192,4915,5080,5454,6513,7101,7545,9289,9355,166614,347733	ASCL1,BBS2,EGFR,EMX2,FYN,GLI3,HIF1A,ID4,MDK,NTRK2,PAX6,POU3F2,SLC2A1,NR2E1,ZIC1,ADGRG1,LHX2,DCLK2,TUBB2B	19/167
7_Member	GO Biological Processes	GO:0021953	central nervous system neuron differentiation	-2.02634	-0.798759	429,657,658,2047,2247,2737,3280,3400,4851,4915,4983,5080,5454,5727,7050,7101,8321,166614,388585	ASCL1,BMPR1A,BMPR1B,EPHB1,FGF2,GLI3,HES1,ID4,NOTCH1,NTRK2,OPHN1,PAX6,POU3F2,PTCH1,TGIF1,NR2E1,FZD1,DCLK2,HES5	19/180
8_Summary	GO Biological Processes	GO:0045667	regulation of osteoblast differentiation	-8.20239	-5.28943	655,657,658,2247,2737,3397,3399,3572,4090,4851,4921,5727,6423,6662,7422,8321,8519,10140,10413,10979,23051,25937,54857,202151,429,677,678,960,1956,2064,2261,2534,3280,3371,3696,4054,4495,4853,4915,5028,5829,5970,6657,6774,7050,7099,7423,8895,10519,23527,53834,55198,56963,57190,57669,91851,388585,3625,4052,11030,583,1116,3091,5396,7076,57326,3400,9658,57561,1463,2697,6261,9249,27173,81031,157506	BMP7,BMPR1A,BMPR1B,FGF2,GLI3,ID1,ID3,IL6ST,SMAD5,NOTCH1,DDR2,PTCH1,SFRP2,SOX9,VEGFA,FZD1,IFITM1,TOB1,YAP1,FERMT2,ZHX3,WWTR1,GDPD2,RANBP3L,ASCL1,ZFP36L1,ZFP36L2,CD44,EGFR,ERBB2,FGFR3,FYN,HES1,TNC,ITGB8,LTBP3,MT1G,NOTCH2,NTRK2,P2RY1,PXN,RELA,SOX2,STAT3,TGIF1,TLR4,VEGFB,CPNE3,CIB1,ACAP2,FGFRL1,APPL2,RGMA,SELENON,EPB41L5,CHRDL1,HES5,INHBB,LTBP1,RBPMS,BBS2,CHI3L1,HIF1A,PRRX1,TIMP1,PBXIP1,ID4,ZNF516,AR…	76/-
8_Member	GO Biological Processes	GO:0045667	regulation of osteoblast differentiation	-8.20239	-5.28943	655,657,658,2247,2737,3397,3399,3572,4090,4851,4921,5727,6423,6662,7422,8321,8519,10140,10413,10979,23051,25937,54857,202151	BMP7,BMPR1A,BMPR1B,FGF2,GLI3,ID1,ID3,IL6ST,SMAD5,NOTCH1,DDR2,PTCH1,SFRP2,SOX9,VEGFA,FZD1,IFITM1,TOB1,YAP1,FERMT2,ZHX3,WWTR1,GDPD2,RANBP3L	24/105
8_Member	GO Biological Processes	GO:0045669	positive regulation of osteoblast differentiation	-7.83052	-5.02401	655,657,658,2247,2737,3572,4090,4921,6423,7422,8321,8519,10413,10979,23051,25937,54857	BMP7,BMPR1A,BMPR1B,FGF2,GLI3,IL6ST,SMAD5,DDR2,SFRP2,VEGFA,FZD1,IFITM1,YAP1,FERMT2,ZHX3,WWTR1,GDPD2	17/57
8_Member	GO Biological Processes	GO:0070848	response to growth factor	-5.34698	-3.06524	429,655,657,658,677,678,960,1956,2064,2247,2261,2534,3280,3371,3397,3696,4054,4090,4495,4851,4853,4915,4921,5028,5829,5970,6423,6657,6662,6774,7050,7099,7422,7423,8895,10519,10979,23527,53834,55198,56963,57190,57669,91851,388585	ASCL1,BMP7,BMPR1A,BMPR1B,ZFP36L1,ZFP36L2,CD44,EGFR,ERBB2,FGF2,FGFR3,FYN,HES1,TNC,ID1,ITGB8,LTBP3,SMAD5,MT1G,NOTCH1,NOTCH2,NTRK2,DDR2,P2RY1,PXN,RELA,SFRP2,SOX2,SOX9,STAT3,TGIF1,TLR4,VEGFA,VEGFB,CPNE3,CIB1,FERMT2,ACAP2,FGFRL1,APPL2,RGMA,SELENON,EPB41L5,CHRDL1,HES5	45/378
8_Member	GO Biological Processes	GO:0007178	cell surface receptor protein serine/threonine kinase signaling pathway	-4.9306	-2.76668	655,657,658,3280,3397,3625,3696,4052,4054,4090,4853,5829,6423,6774,7050,10979,11030,25937,55198,56963,57190,91851,388585	BMP7,BMPR1A,BMPR1B,HES1,ID1,INHBB,ITGB8,LTBP1,LTBP3,SMAD5,NOTCH2,PXN,SFRP2,STAT3,TGIF1,FERMT2,RBPMS,WWTR1,APPL2,RGMA,SELENON,CHRDL1,HES5	23/145
8_Member	GO Biological Processes	GO:0051216	cartilage development	-4.65061	-2.57229	583,655,657,658,960,1116,2247,2261,2737,3091,3696,4054,4090,5396,6423,6662,7076,57326,388585	BBS2,BMP7,BMPR1A,BMPR1B,CD44,CHI3L1,FGF2,FGFR3,GLI3,HIF1A,ITGB8,LTBP3,SMAD5,PRRX1,SFRP2,SOX9,TIMP1,PBXIP1,HES5	19/111
8_Member	GO Biological Processes	GO:0071363	cellular response to growth factor stimulus	-4.55134	-2.49705	655,657,658,677,678,960,1956,2064,2247,2261,2534,3280,3397,3696,4054,4090,4495,4851,4853,4915,4921,5829,5970,6423,6662,6774,7050,7099,7422,7423,8895,10519,10979,23527,53834,55198,56963,57190,57669,91851,388585	BMP7,BMPR1A,BMPR1B,ZFP36L1,ZFP36L2,CD44,EGFR,ERBB2,FGF2,FGFR3,FYN,HES1,ID1,ITGB8,LTBP3,SMAD5,MT1G,NOTCH1,NOTCH2,NTRK2,DDR2,PXN,RELA,SFRP2,SOX9,STAT3,TGIF1,TLR4,VEGFA,VEGFB,CPNE3,CIB1,FERMT2,ACAP2,FGFRL1,APPL2,RGMA,SELENON,EPB41L5,CHRDL1,HES5	41/357
8_Member	GO Biological Processes	GO:0061448	connective tissue development	-4.23116	-2.26705	583,655,657,658,960,1116,2247,2261,2737,3091,3400,3696,4054,4090,4851,5396,6423,6662,7076,9658,57326,57561,388585	BBS2,BMP7,BMPR1A,BMPR1B,CD44,CHI3L1,FGF2,FGFR3,GLI3,HIF1A,ID4,ITGB8,LTBP3,SMAD5,NOTCH1,PRRX1,SFRP2,SOX9,TIMP1,ZNF516,PBXIP1,ARRDC3,HES5	23/160
8_Member	GO Biological Processes	GO:0141091	transforming growth factor beta receptor superfamily signaling pathway	-3.98527	-2.09579	655,657,658,3280,3397,3625,3696,4054,4090,4853,5829,6423,6774,7050,10979,55198,56963,57190,91851,388585	BMP7,BMPR1A,BMPR1B,HES1,ID1,INHBB,ITGB8,LTBP3,SMAD5,NOTCH2,PXN,SFRP2,STAT3,TGIF1,FERMT2,APPL2,RGMA,SELENON,CHRDL1,HES5	20/134
8_Member	GO Biological Processes	GO:0071772	response to BMP	-3.52536	-1.77708	655,657,658,3280,3397,4090,4853,6423,6662,56963,91851,388585	BMP7,BMPR1A,BMPR1B,HES1,ID1,SMAD5,NOTCH2,SFRP2,SOX9,RGMA,CHRDL1,HES5	12/64
8_Member	GO Biological Processes	GO:0071773	cellular response to BMP stimulus	-3.52536	-1.77708	655,657,658,3280,3397,4090,4853,6423,6662,56963,91851,388585	BMP7,BMPR1A,BMPR1B,HES1,ID1,SMAD5,NOTCH2,SFRP2,SOX9,RGMA,CHRDL1,HES5	12/64
8_Member	GO Biological Processes	GO:0030509	BMP signaling pathway	-3.19053	-1.56636	655,657,658,3280,3397,4090,4853,6423,56963,91851,388585	BMP7,BMPR1A,BMPR1B,HES1,ID1,SMAD5,NOTCH2,SFRP2,RGMA,CHRDL1,HES5	11/60
8_Member	GO Biological Processes	GO:0071560	cellular response to transforming growth factor beta stimulus	-2.76701	-1.29075	657,677,678,2534,3397,3696,4054,4090,4921,5829,6662,6774,10979,55198,57190,57669	BMPR1A,ZFP36L1,ZFP36L2,FYN,ID1,ITGB8,LTBP3,SMAD5,DDR2,PXN,SOX9,STAT3,FERMT2,APPL2,SELENON,EPB41L5	16/120
8_Member	GO Biological Processes	GO:0071559	response to transforming growth factor beta	-2.58246	-1.16857	657,677,678,2534,3397,3696,4054,4090,4921,5829,6662,6774,10979,55198,57190,57669	BMPR1A,ZFP36L1,ZFP36L2,FYN,ID1,ITGB8,LTBP3,SMAD5,DDR2,PXN,SOX9,STAT3,FERMT2,APPL2,SELENON,EPB41L5	16/125
8_Member	GO Biological Processes	GO:0001501	skeletal system development	-2.19757	-0.918655	583,655,657,658,960,1116,1463,2247,2261,2697,2737,3091,3696,4054,4090,4921,5396,6261,6423,6662,7076,7422,9249,27173,53834,57326,81031,157506,202151,388585	BBS2,BMP7,BMPR1A,BMPR1B,CD44,CHI3L1,NCAN,FGF2,FGFR3,GJA1,GLI3,HIF1A,ITGB8,LTBP3,SMAD5,DDR2,PRRX1,RYR1,SFRP2,SOX9,TIMP1,VEGFA,DHRS3,SLC39A1,FGFRL1,PBXIP1,SLC2A10,RDH10,RANBP3L,HES5	30/316
9_Summary	GO Biological Processes	GO:0046942	carboxylic acid transport	-7.96069	-5.09348	123,348,788,1374,2171,2697,3766,4915,5322,5375,5947,6506,6507,6509,6513,6520,6538,6542,6566,9368,10991,11000,23657,53919,56262,56301,57190,57348,80763,83733,94097,220963,284111,4257,8671,81031,221074,284427,477,482,4035,6565,10060,1312,6397,57153,116843,126969,3773	PLIN2,APOE,SLC25A20,CPT1A,FABP5,GJA1,KCNJ10,NTRK2,PLA2G5,PMP2,RBP1,SLC1A2,SLC1A3,SLC1A4,SLC2A1,SLC3A2,SLC6A11,SLC7A2,SLC16A1,NHERF1,SLC38A3,SLC27A3,SLC7A11,SLCO1C1,LRRC8A,SLC7A10,SELENON,TTYH1,SPX,SLC25A18,SFXN5,SLC16A9,SLC13A5,MGST1,SLC4A4,SLC2A10,SLC39A12,SLC25A41,ATP1A2,ATP1B2,LRP1,SLC15A2,ABCC9,COMT,SEC14L1,SLC44A2,SLC18B1,SLC44A3,KCNJ16	49/-
9_Member	GO Biological Processes	GO:0046942	carboxylic acid transport	-7.96069	-5.09348	123,348,788,1374,2171,2697,3766,4915,5322,5375,5947,6506,6507,6509,6513,6520,6538,6542,6566,9368,10991,11000,23657,53919,56262,56301,57190,57348,80763,83733,94097,220963,284111	PLIN2,APOE,SLC25A20,CPT1A,FABP5,GJA1,KCNJ10,NTRK2,PLA2G5,PMP2,RBP1,SLC1A2,SLC1A3,SLC1A4,SLC2A1,SLC3A2,SLC6A11,SLC7A2,SLC16A1,NHERF1,SLC38A3,SLC27A3,SLC7A11,SLCO1C1,LRRC8A,SLC7A10,SELENON,TTYH1,SPX,SLC25A18,SFXN5,SLC16A9,SLC13A5	33/187
9_Member	GO Biological Processes	GO:0015849	organic acid transport	-7.90129	-5.07548	123,348,788,1374,2171,2697,3766,4915,5322,5375,5947,6506,6507,6509,6513,6520,6538,6542,6566,9368,10991,11000,23657,53919,56262,56301,57190,57348,80763,83733,94097,220963,284111	PLIN2,APOE,SLC25A20,CPT1A,FABP5,GJA1,KCNJ10,NTRK2,PLA2G5,PMP2,RBP1,SLC1A2,SLC1A3,SLC1A4,SLC2A1,SLC3A2,SLC6A11,SLC7A2,SLC16A1,NHERF1,SLC38A3,SLC27A3,SLC7A11,SLCO1C1,LRRC8A,SLC7A10,SELENON,TTYH1,SPX,SLC25A18,SFXN5,SLC16A9,SLC13A5	33/188
9_Member	GO Biological Processes	GO:0015711	organic anion transport	-7.1918	-4.51493	123,348,788,1374,2171,2697,3766,4257,4915,5322,5375,5947,6506,6507,6509,6513,6520,6538,6542,6566,8671,9368,10991,11000,23657,53919,56262,56301,57190,57348,80763,81031,83733,94097,220963,221074,284111,284427	PLIN2,APOE,SLC25A20,CPT1A,FABP5,GJA1,KCNJ10,MGST1,NTRK2,PLA2G5,PMP2,RBP1,SLC1A2,SLC1A3,SLC1A4,SLC2A1,SLC3A2,SLC6A11,SLC7A2,SLC16A1,SLC4A4,NHERF1,SLC38A3,SLC27A3,SLC7A11,SLCO1C1,LRRC8A,SLC7A10,SELENON,TTYH1,SPX,SLC2A10,SLC25A18,SFXN5,SLC16A9,SLC39A12,SLC13A5,SLC25A41	38/251
9_Member	GO Biological Processes	GO:0010232	vascular transport	-6.7916	-4.22543	477,482,2171,4035,6506,6507,6509,6513,6542,6565,6566,8671,9368,10060,10991,53919,81031	ATP1A2,ATP1B2,FABP5,LRP1,SLC1A2,SLC1A3,SLC1A4,SLC2A1,SLC7A2,SLC15A2,SLC16A1,SLC4A4,NHERF1,ABCC9,SLC38A3,SLCO1C1,SLC2A10	17/66
9_Member	GO Biological Processes	GO:0150104	transport across blood-brain barrier	-6.7916	-4.22543	477,482,2171,4035,6506,6507,6509,6513,6542,6565,6566,8671,9368,10060,10991,53919,81031	ATP1A2,ATP1B2,FABP5,LRP1,SLC1A2,SLC1A3,SLC1A4,SLC2A1,SLC7A2,SLC15A2,SLC16A1,SLC4A4,NHERF1,ABCC9,SLC38A3,SLCO1C1,SLC2A10	17/66
9_Member	GO Biological Processes	GO:1903825	organic acid transmembrane transport	-5.66407	-3.30875	788,1374,3766,6506,6507,6509,6513,6520,6538,6542,6566,10991,23657,56262,56301,57190,57348,83733,220963,284111	SLC25A20,CPT1A,KCNJ10,SLC1A2,SLC1A3,SLC1A4,SLC2A1,SLC3A2,SLC6A11,SLC7A2,SLC16A1,SLC38A3,SLC7A11,LRRC8A,SLC7A10,SELENON,TTYH1,SLC25A18,SLC16A9,SLC13A5	20/104
9_Member	GO Biological Processes	GO:1905039	carboxylic acid transmembrane transport	-5.33053	-3.05993	788,1374,3766,6506,6507,6509,6513,6520,6542,6566,10991,23657,56262,56301,57190,57348,83733,220963,284111	SLC25A20,CPT1A,KCNJ10,SLC1A2,SLC1A3,SLC1A4,SLC2A1,SLC3A2,SLC7A2,SLC16A1,SLC38A3,SLC7A11,LRRC8A,SLC7A10,SELENON,TTYH1,SLC25A18,SLC16A9,SLC13A5	19/100
9_Member	GO Biological Processes	GO:1902475	L-alpha-amino acid transmembrane transport	-4.27429	-2.30195	3766,6506,6507,6509,6520,6542,10991,23657,56301,57348,83733	KCNJ10,SLC1A2,SLC1A3,SLC1A4,SLC3A2,SLC7A2,SLC38A3,SLC7A11,SLC7A10,TTYH1,SLC25A18	11/46
9_Member	GO Biological Processes	GO:0015740	C4-dicarboxylate transport	-4.2003	-2.24955	6506,6507,6509,6566,56262,83733,284111	SLC1A2,SLC1A3,SLC1A4,SLC16A1,LRRC8A,SLC25A18,SLC13A5	7/19
9_Member	GO Biological Processes	GO:0006865	amino acid transport	-4.18511	-2.2396	2697,3766,4915,6506,6507,6509,6520,6538,6542,9368,10991,23657,56262,56301,57348,83733,94097	GJA1,KCNJ10,NTRK2,SLC1A2,SLC1A3,SLC1A4,SLC3A2,SLC6A11,SLC7A2,NHERF1,SLC38A3,SLC7A11,LRRC8A,SLC7A10,TTYH1,SLC25A18,SFXN5	17/100
9_Member	GO Biological Processes	GO:0015695	organic cation transport	-4.07204	-2.15666	788,1312,6397,6506,6509,6520,6542,10991,56301,57153,116843,126969,220963	SLC25A20,COMT,SEC14L1,SLC1A2,SLC1A4,SLC3A2,SLC7A2,SLC38A3,SLC7A10,SLC44A2,SLC18B1,SLC44A3,SLC16A9	13/65
9_Member	GO Biological Processes	GO:0006835	dicarboxylic acid transport	-3.95098	-2.06978	2697,3766,4915,6506,6507,6509,6566,23657,56262,57348,83733,284111	GJA1,KCNJ10,NTRK2,SLC1A2,SLC1A3,SLC1A4,SLC16A1,SLC7A11,LRRC8A,TTYH1,SLC25A18,SLC13A5	12/58
9_Member	GO Biological Processes	GO:0098739	import across plasma membrane	-3.86396	-2.0117	477,482,3766,3773,6506,6507,6509,6513,6520,6542,6565,9368,10060,10991,23657,56262,81031,221074	ATP1A2,ATP1B2,KCNJ10,KCNJ16,SLC1A2,SLC1A3,SLC1A4,SLC2A1,SLC3A2,SLC7A2,SLC15A2,NHERF1,ABCC9,SLC38A3,SLC7A11,LRRC8A,SLC2A10,SLC39A12	18/116
9_Member	GO Biological Processes	GO:0089718	amino acid import across plasma membrane	-3.71457	-1.90807	3766,6506,6507,6509,6520,6542,10991,23657	KCNJ10,SLC1A2,SLC1A3,SLC1A4,SLC3A2,SLC7A2,SLC38A3,SLC7A11	8/29
9_Member	GO Biological Processes	GO:0003333	amino acid transmembrane transport	-3.66456	-1.87834	3766,6506,6507,6509,6520,6538,6542,10991,23657,56262,56301,57348,83733	KCNJ10,SLC1A2,SLC1A3,SLC1A4,SLC3A2,SLC6A11,SLC7A2,SLC38A3,SLC7A11,LRRC8A,SLC7A10,TTYH1,SLC25A18	13/71
9_Member	GO Biological Processes	GO:0015800	acidic amino acid transport	-3.65165	-1.87259	2697,3766,4915,6506,6507,6509,9368,23657,57348,83733	GJA1,KCNJ10,NTRK2,SLC1A2,SLC1A3,SLC1A4,NHERF1,SLC7A11,TTYH1,SLC25A18	10/45
9_Member	GO Biological Processes	GO:0015813	L-glutamate transmembrane transport	-3.60289	-1.8382	3766,6506,6507,6509,23657,57348,83733	KCNJ10,SLC1A2,SLC1A3,SLC1A4,SLC7A11,TTYH1,SLC25A18	7/23
9_Member	GO Biological Processes	GO:0015807	L-amino acid transport	-3.32166	-1.64759	3766,6506,6507,6509,6520,6542,10991,23657,56301,57348,83733	KCNJ10,SLC1A2,SLC1A3,SLC1A4,SLC3A2,SLC7A2,SLC38A3,SLC7A11,SLC7A10,TTYH1,SLC25A18	11/58
9_Member	GO Biological Processes	GO:0051938	L-glutamate import	-3.13328	-1.53313	3766,6506,6507,6509,23657,57348,83733	KCNJ10,SLC1A2,SLC1A3,SLC1A4,SLC7A11,TTYH1,SLC25A18	7/27
9_Member	GO Biological Processes	GO:0015810	aspartate transmembrane transport	-3.05484	-1.48759	6506,6507,6509,56262,83733	SLC1A2,SLC1A3,SLC1A4,LRRC8A,SLC25A18	5/14
9_Member	GO Biological Processes	GO:0070778	L-aspartate transmembrane transport	-2.93218	-1.3964	6506,6507,6509,83733	SLC1A2,SLC1A3,SLC1A4,SLC25A18	4/9
9_Member	GO Biological Processes	GO:0140009	L-aspartate import across plasma membrane	-2.73489	-1.27907	6506,6507,6509	SLC1A2,SLC1A3,SLC1A4	3/5
9_Member	GO Biological Processes	GO:0098712	L-glutamate import across plasma membrane	-2.73089	-1.27907	3766,6506,6507,23657	KCNJ10,SLC1A2,SLC1A3,SLC7A11	4/10
9_Member	GO Biological Processes	GO:0000101	sulfur amino acid transport	-2.55512	-1.15404	6506,6509,6520,23657	SLC1A2,SLC1A4,SLC3A2,SLC7A11	4/11
9_Member	GO Biological Processes	GO:0015804	neutral amino acid transport	-2.2909	-0.97147	6506,6507,6509,6520,10991,23657,56301	SLC1A2,SLC1A3,SLC1A4,SLC3A2,SLC38A3,SLC7A11,SLC7A10	7/37
9_Member	GO Biological Processes	GO:0032328	alanine transport	-2.13448	-0.873212	6509,6520,10991,56301	SLC1A4,SLC3A2,SLC38A3,SLC7A10	4/14
9_Member	GO Biological Processes	GO:0015808	L-alanine transport	-2.04458	-0.808317	6509,6520,10991	SLC1A4,SLC3A2,SLC38A3	3/8
10_Summary	GO Biological Processes	GO:0030335	positive regulation of cell migration	-7.71915	-4.93113	183,389,596,655,977,1512,1901,1956,2152,2192,2195,2247,2771,3091,3655,3685,3958,4192,4267,4780,4851,4921,5286,5764,5919,6237,6662,6774,7060,7099,7205,7422,7423,8322,8613,8895,10509,10519,10979,11170,23075,23328,55604,57007,57381,57669,58494,64115,80139,84913,85440,154796	AGT,RHOC,BCL2,BMP7,CD151,CTSH,S1PR1,EGFR,F3,FBLN1,FAT1,FGF2,GNAI2,HIF1A,ITGA6,ITGAV,LGALS3,MDK,CD99,NFE2L2,NOTCH1,DDR2,PIK3C2A,PTN,RARRES2,RRAS,SOX9,STAT3,THBS4,TLR4,TRIP6,VEGFA,VEGFB,FZD4,PLPP3,CPNE3,SEMA4B,CIB1,FERMT2,FAM107A,SWAP70,SASH1,CARMIL1,ACKR3,RHOJ,EPB41L5,JAM2,VSIR,ZNF703,ATOH8,DOCK7,AMOT	52/-
10_Member	GO Biological Processes	GO:0030335	positive regulation of cell migration	-7.71915	-4.93113	183,389,596,655,977,1512,1901,1956,2152,2192,2195,2247,2771,3091,3655,3685,3958,4192,4267,4780,4851,4921,5286,5764,5919,6237,6662,6774,7060,7099,7205,7422,7423,8322,8613,8895,10509,10519,10979,11170,23075,23328,55604,57007,57381,57669,58494,64115,80139,84913,85440,154796	AGT,RHOC,BCL2,BMP7,CD151,CTSH,S1PR1,EGFR,F3,FBLN1,FAT1,FGF2,GNAI2,HIF1A,ITGA6,ITGAV,LGALS3,MDK,CD99,NFE2L2,NOTCH1,DDR2,PIK3C2A,PTN,RARRES2,RRAS,SOX9,STAT3,THBS4,TLR4,TRIP6,VEGFA,VEGFB,FZD4,PLPP3,CPNE3,SEMA4B,CIB1,FERMT2,FAM107A,SWAP70,SASH1,CARMIL1,ACKR3,RHOJ,EPB41L5,JAM2,VSIR,ZNF703,ATOH8,DOCK7,AMOT	52/389
10_Member	GO Biological Processes	GO:2000147	positive regulation of cell motility	-7.31332	-4.60749	183,389,596,655,977,1512,1901,1956,2152,2192,2195,2247,2771,3091,3655,3685,3958,4192,4267,4780,4851,4921,5286,5764,5919,6237,6662,6774,7060,7099,7205,7422,7423,8322,8613,8895,10509,10519,10979,11170,23075,23328,55604,57007,57381,57669,58494,64115,80139,84913,85440,154796	AGT,RHOC,BCL2,BMP7,CD151,CTSH,S1PR1,EGFR,F3,FBLN1,FAT1,FGF2,GNAI2,HIF1A,ITGA6,ITGAV,LGALS3,MDK,CD99,NFE2L2,NOTCH1,DDR2,PIK3C2A,PTN,RARRES2,RRAS,SOX9,STAT3,THBS4,TLR4,TRIP6,VEGFA,VEGFB,FZD4,PLPP3,CPNE3,SEMA4B,CIB1,FERMT2,FAM107A,SWAP70,SASH1,CARMIL1,ACKR3,RHOJ,EPB41L5,JAM2,VSIR,ZNF703,ATOH8,DOCK7,AMOT	52/400
10_Member	GO Biological Processes	GO:0040017	positive regulation of locomotion	-6.96148	-4.33732	183,389,596,655,977,1512,1901,1956,2152,2192,2195,2247,2771,3091,3655,3685,3958,4192,4267,4780,4851,4921,5286,5764,5919,6237,6662,6774,7060,7099,7205,7422,7423,8322,8613,8895,10509,10519,10979,11170,23075,23328,55604,57007,57381,57669,58494,64115,80139,84913,85440,154796	AGT,RHOC,BCL2,BMP7,CD151,CTSH,S1PR1,EGFR,F3,FBLN1,FAT1,FGF2,GNAI2,HIF1A,ITGA6,ITGAV,LGALS3,MDK,CD99,NFE2L2,NOTCH1,DDR2,PIK3C2A,PTN,RARRES2,RRAS,SOX9,STAT3,THBS4,TLR4,TRIP6,VEGFA,VEGFB,FZD4,PLPP3,CPNE3,SEMA4B,CIB1,FERMT2,FAM107A,SWAP70,SASH1,CARMIL1,ACKR3,RHOJ,EPB41L5,JAM2,VSIR,ZNF703,ATOH8,DOCK7,AMOT	52/410
11_Summary	GO Biological Processes	GO:0050678	regulation of epithelial cell proliferation	-7.62222	-4.86896	187,348,567,657,677,1019,1910,1956,2064,2152,2247,3091,3148,3150,3280,4163,4192,4851,4853,5080,5727,5764,6423,6662,6774,6934,7060,7422,7423,10413,26471,80139,84913,135228,283131,388585,441478,1116,2013,3696,4780,4814,6237,6271,7101,23328,23576,51129,126393,2534,2752,3397,5970,23554,57381,154796	APLNR,APOE,B2M,BMPR1A,ZFP36L1,CDK4,EDNRB,EGFR,ERBB2,F3,FGF2,HIF1A,HMGB2,HMGN1,HES1,MCC,MDK,NOTCH1,NOTCH2,PAX6,PTCH1,PTN,SFRP2,SOX9,STAT3,TCF7L2,THBS4,VEGFA,VEGFB,YAP1,NUPR1,ZNF703,ATOH8,CD109,NEAT1,HES5,NRARP,CHI3L1,EMP2,ITGB8,NFE2L2,NINJ1,RRAS,S100A1,NR2E1,SASH1,DDAH1,ANGPTL4,HSPB6,FYN,GLUL,ID1,RELA,TSPAN12,RHOJ,AMOT	56/-
11_Member	GO Biological Processes	GO:0050678	regulation of epithelial cell proliferation	-7.62222	-4.86896	187,348,567,657,677,1019,1910,1956,2064,2152,2247,3091,3148,3150,3280,4163,4192,4851,4853,5080,5727,5764,6423,6662,6774,6934,7060,7422,7423,10413,26471,80139,84913,135228,283131,388585,441478	APLNR,APOE,B2M,BMPR1A,ZFP36L1,CDK4,EDNRB,EGFR,ERBB2,F3,FGF2,HIF1A,HMGB2,HMGN1,HES1,MCC,MDK,NOTCH1,NOTCH2,PAX6,PTCH1,PTN,SFRP2,SOX9,STAT3,TCF7L2,THBS4,VEGFA,VEGFB,YAP1,NUPR1,ZNF703,ATOH8,CD109,NEAT1,HES5,NRARP	37/232
11_Member	GO Biological Processes	GO:0045766	positive regulation of angiogenesis	-6.21085	-3.72492	187,1116,2013,2152,2247,3091,3696,4192,4780,4814,6237,6271,6423,6774,7101,7422,7423,23328,23576,51129,126393	APLNR,CHI3L1,EMP2,F3,FGF2,HIF1A,ITGB8,MDK,NFE2L2,NINJ1,RRAS,S100A1,SFRP2,STAT3,NR2E1,VEGFA,VEGFB,SASH1,DDAH1,ANGPTL4,HSPB6	21/105
11_Member	GO Biological Processes	GO:0045765	regulation of angiogenesis	-6.10078	-3.64855	187,1116,2013,2064,2152,2247,2534,2752,3091,3397,3696,4192,4780,4814,5970,6237,6271,6423,6774,7060,7101,7422,7423,23328,23554,23576,51129,57381,126393,154796	APLNR,CHI3L1,EMP2,ERBB2,F3,FGF2,FYN,GLUL,HIF1A,ID1,ITGB8,MDK,NFE2L2,NINJ1,RELA,RRAS,S100A1,SFRP2,STAT3,THBS4,NR2E1,VEGFA,VEGFB,SASH1,TSPAN12,DDAH1,ANGPTL4,RHOJ,HSPB6,AMOT	30/192
11_Member	GO Biological Processes	GO:1904018	positive regulation of vasculature development	-5.93003	-3.53995	187,1116,2013,2152,2247,3091,3696,4192,4780,4814,6237,6271,6423,6774,7101,7422,7423,23328,23576,51129,126393	APLNR,CHI3L1,EMP2,F3,FGF2,HIF1A,ITGB8,MDK,NFE2L2,NINJ1,RRAS,S100A1,SFRP2,STAT3,NR2E1,VEGFA,VEGFB,SASH1,DDAH1,ANGPTL4,HSPB6	21/109
11_Member	GO Biological Processes	GO:1901342	regulation of vasculature development	-5.85989	-3.49099	187,1116,2013,2064,2152,2247,2534,2752,3091,3397,3696,4192,4780,4814,5970,6237,6271,6423,6774,7060,7101,7422,7423,23328,23554,23576,51129,57381,126393,154796	APLNR,CHI3L1,EMP2,ERBB2,F3,FGF2,FYN,GLUL,HIF1A,ID1,ITGB8,MDK,NFE2L2,NINJ1,RELA,RRAS,S100A1,SFRP2,STAT3,THBS4,NR2E1,VEGFA,VEGFB,SASH1,TSPAN12,DDAH1,ANGPTL4,RHOJ,HSPB6,AMOT	30/197
11_Member	GO Biological Processes	GO:0050679	positive regulation of epithelial cell proliferation	-5.26172	-3.00007	187,657,1956,2064,2152,2247,3091,3148,4192,4851,4853,5764,6662,6774,6934,7060,7422,7423,10413,80139,283131,441478	APLNR,BMPR1A,EGFR,ERBB2,F3,FGF2,HIF1A,HMGB2,MDK,NOTCH1,NOTCH2,PTN,SOX9,STAT3,TCF7L2,THBS4,VEGFA,VEGFB,YAP1,ZNF703,NEAT1,NRARP	22/129
11_Member	GO Biological Processes	GO:0001938	positive regulation of endothelial cell proliferation	-2.8334	-1.33634	187,2152,2247,3091,3148,4192,6774,7060,7422,7423,441478	APLNR,F3,FGF2,HIF1A,HMGB2,MDK,STAT3,THBS4,VEGFA,VEGFB,NRARP	11/66
11_Member	GO Biological Processes	GO:0001936	regulation of endothelial cell proliferation	-2.65835	-1.22731	187,348,2152,2247,3091,3148,4192,6774,7060,7422,7423,84913,441478	APLNR,APOE,F3,FGF2,HIF1A,HMGB2,MDK,STAT3,THBS4,VEGFA,VEGFB,ATOH8,NRARP	13/90
12_Summary	GO Biological Processes	GO:0008283	cell population proliferation	-7.568	-4.83113	429,596,655,657,677,780,952,977,1191,1901,1947,1956,1992,2013,2018,2047,2064,2247,2261,2534,2737,2752,2771,3021,3091,3280,3400,3707,4478,4851,4853,4921,5080,5396,5454,5727,6423,6662,6774,7050,7099,7101,7422,8322,8323,9289,10060,10413,23189,23654,26471,55366,57348,57678,79630,84133,84913,85440,90865,135228,163175,441478	ASCL1,BCL2,BMP7,BMPR1A,ZFP36L1,DDR1,CD38,CD151,CLU,S1PR1,EFNB1,EGFR,SERPINB1,EMP2,EMX2,EPHB1,ERBB2,FGF2,FGFR3,FYN,GLI3,GLUL,GNAI2,H3-3B,HIF1A,HES1,ID4,ITPKB,MSN,NOTCH1,NOTCH2,DDR2,PAX6,PRRX1,POU3F2,PTCH1,SFRP2,SOX9,STAT3,TGIF1,TLR4,NR2E1,VEGFA,FZD4,FZD6,ADGRG1,ABCC9,YAP1,KANK1,PLXNB2,NUPR1,LGR4,TTYH1,GPAM,C1orf54,ZNRF3,ATOH8,DOCK7,IL33,CD109,LGI4,NRARP	62/-
12_Member	GO Biological Processes	GO:0008283	cell population proliferation	-7.568	-4.83113	429,596,655,657,677,780,952,977,1191,1901,1947,1956,1992,2013,2018,2047,2064,2247,2261,2534,2737,2752,2771,3021,3091,3280,3400,3707,4478,4851,4853,4921,5080,5396,5454,5727,6423,6662,6774,7050,7099,7101,7422,8322,8323,9289,10060,10413,23189,23654,26471,55366,57348,57678,79630,84133,84913,85440,90865,135228,163175,441478	ASCL1,BCL2,BMP7,BMPR1A,ZFP36L1,DDR1,CD38,CD151,CLU,S1PR1,EFNB1,EGFR,SERPINB1,EMP2,EMX2,EPHB1,ERBB2,FGF2,FGFR3,FYN,GLI3,GLUL,GNAI2,H3-3B,HIF1A,HES1,ID4,ITPKB,MSN,NOTCH1,NOTCH2,DDR2,PAX6,PRRX1,POU3F2,PTCH1,SFRP2,SOX9,STAT3,TGIF1,TLR4,NR2E1,VEGFA,FZD4,FZD6,ADGRG1,ABCC9,YAP1,KANK1,PLXNB2,NUPR1,LGR4,TTYH1,GPAM,C1orf54,ZNRF3,ATOH8,DOCK7,IL33,CD109,LGI4,NRARP	62/508
13_Summary	GO Biological Processes	GO:0002009	morphogenesis of an epithelium	-7.33657	-4.61549	187,389,596,655,780,960,977,1512,1605,1956,2195,2247,2737,3091,3280,3371,3400,3685,4478,4776,4851,4853,4983,5727,6385,6423,6662,7050,7408,7422,8323,9355,9368,10413,10672,23654,55366,56963,57669,79630,157506,221074,388585,441478,657,1901,3691,8321,30008,79971,5080,429,706,1374,3625,4192,5454,5465,5970,6657,25807,80139,1116,3397,4054,23657,57190,53834,19,952,3490,8322	APLNR,RHOC,BCL2,BMP7,DDR1,CD44,CD151,CTSH,DAG1,EGFR,FAT1,FGF2,GLI3,HIF1A,HES1,TNC,ID4,ITGAV,MSN,NFATC4,NOTCH1,NOTCH2,OPHN1,PTCH1,SDC4,SFRP2,SOX9,TGIF1,VASP,VEGFA,FZD6,LHX2,NHERF1,YAP1,GNA13,PLXNB2,LGR4,RGMA,EPB41L5,C1orf54,RDH10,SLC39A12,HES5,NRARP,BMPR1A,S1PR1,ITGB4,FZD1,EFEMP2,WLS,PAX6,ASCL1,TSPO,CPT1A,INHBB,MDK,POU3F2,PPARA,RELA,SOX2,RHBDD3,ZNF703,CHI3L1,ID1,LTBP3,SLC7A11,SELENON,FGFRL1,ABCA1,…	72/-
13_Member	GO Biological Processes	GO:0002009	morphogenesis of an epithelium	-7.33657	-4.61549	187,389,596,655,780,960,977,1512,1605,1956,2195,2247,2737,3091,3280,3371,3400,3685,4478,4776,4851,4853,4983,5727,6385,6423,6662,7050,7408,7422,8323,9355,9368,10413,10672,23654,55366,56963,57669,79630,157506,221074,388585,441478	APLNR,RHOC,BCL2,BMP7,DDR1,CD44,CD151,CTSH,DAG1,EGFR,FAT1,FGF2,GLI3,HIF1A,HES1,TNC,ID4,ITGAV,MSN,NFATC4,NOTCH1,NOTCH2,OPHN1,PTCH1,SDC4,SFRP2,SOX9,TGIF1,VASP,VEGFA,FZD6,LHX2,NHERF1,YAP1,GNA13,PLXNB2,LGR4,RGMA,EPB41L5,C1orf54,RDH10,SLC39A12,HES5,NRARP	44/311
13_Member	GO Biological Processes	GO:0048729	tissue morphogenesis	-7.22031	-4.5292	187,389,596,655,657,780,960,977,1512,1605,1901,1956,2195,2247,2737,3091,3280,3371,3400,3685,3691,4478,4776,4851,4853,4983,5727,6385,6423,6662,7050,7408,7422,8321,8323,9355,9368,10413,10672,23654,30008,55366,56963,57669,79630,79971,157506,221074,388585,441478	APLNR,RHOC,BCL2,BMP7,BMPR1A,DDR1,CD44,CD151,CTSH,DAG1,S1PR1,EGFR,FAT1,FGF2,GLI3,HIF1A,HES1,TNC,ID4,ITGAV,ITGB4,MSN,NFATC4,NOTCH1,NOTCH2,OPHN1,PTCH1,SDC4,SFRP2,SOX9,TGIF1,VASP,VEGFA,FZD1,FZD6,LHX2,NHERF1,YAP1,GNA13,PLXNB2,EFEMP2,LGR4,RGMA,EPB41L5,C1orf54,WLS,RDH10,SLC39A12,HES5,NRARP	50/380
13_Member	GO Biological Processes	GO:0060562	epithelial tube morphogenesis	-6.23092	-3.73479	187,596,655,780,1512,1605,2247,2737,3091,3280,3371,4776,4851,4853,5727,6385,6423,6662,7050,7408,7422,8323,9355,10413,10672,23654,55366,56963,79630,157506,221074,388585,441478	APLNR,BCL2,BMP7,DDR1,CTSH,DAG1,FGF2,GLI3,HIF1A,HES1,TNC,NFATC4,NOTCH1,NOTCH2,PTCH1,SDC4,SFRP2,SOX9,TGIF1,VASP,VEGFA,FZD6,LHX2,YAP1,GNA13,PLXNB2,LGR4,RGMA,C1orf54,RDH10,SLC39A12,HES5,NRARP	33/220
13_Member	GO Biological Processes	GO:0048754	branching morphogenesis of an epithelial tube	-5.94818	-3.53995	596,655,780,1512,1605,2247,2737,3371,4776,4851,5727,6423,6662,7422,10413,10672,157506,441478	BCL2,BMP7,DDR1,CTSH,DAG1,FGF2,GLI3,TNC,NFATC4,NOTCH1,PTCH1,SFRP2,SOX9,VEGFA,YAP1,GNA13,RDH10,NRARP	18/83
13_Member	GO Biological Processes	GO:0022612	gland morphogenesis	-4.91073	-2.7569	596,655,780,1605,1956,2737,3371,3400,4478,4851,4853,5080,5727,6662,9368	BCL2,BMP7,DDR1,DAG1,EGFR,GLI3,TNC,ID4,MSN,NOTCH1,NOTCH2,PAX6,PTCH1,SOX9,NHERF1	15/71
13_Member	GO Biological Processes	GO:0061138	morphogenesis of a branching epithelium	-4.62216	-2.55084	596,655,780,1512,1605,2247,2737,3371,4776,4851,5727,6423,6662,7422,10413,10672,157506,441478	BCL2,BMP7,DDR1,CTSH,DAG1,FGF2,GLI3,TNC,NFATC4,NOTCH1,PTCH1,SFRP2,SOX9,VEGFA,YAP1,GNA13,RDH10,NRARP	18/102
13_Member	GO Biological Processes	GO:0001763	morphogenesis of a branching structure	-4.33365	-2.35011	596,655,780,1512,1605,2247,2737,3371,4776,4851,5727,6423,6662,7422,10413,10672,157506,441478	BCL2,BMP7,DDR1,CTSH,DAG1,FGF2,GLI3,TNC,NFATC4,NOTCH1,PTCH1,SFRP2,SOX9,VEGFA,YAP1,GNA13,RDH10,NRARP	18/107
13_Member	GO Biological Processes	GO:0048732	gland development	-4.05812	-2.14756	429,596,655,657,706,780,1374,1605,1956,2247,2737,3091,3280,3371,3400,3625,4192,4478,4851,4853,5080,5454,5465,5727,5970,6657,6662,7422,9368,25807,79971,80139	ASCL1,BCL2,BMP7,BMPR1A,TSPO,DDR1,CPT1A,DAG1,EGFR,FGF2,GLI3,HIF1A,HES1,TNC,ID4,INHBB,MDK,MSN,NOTCH1,NOTCH2,PAX6,POU3F2,PPARA,PTCH1,RELA,SOX2,SOX9,VEGFA,NHERF1,RHBDD3,WLS,ZNF703	32/266
13_Member	GO Biological Processes	GO:0060441	epithelial tube branching involved in lung morphogenesis	-3.39353	-1.70241	1512,1605,3371,6662,10413,157506	CTSH,DAG1,TNC,SOX9,YAP1,RDH10	6/18
13_Member	GO Biological Processes	GO:0030324	lung development	-3.00494	-1.44668	429,657,1116,1512,1605,2247,2737,3280,3371,3397,4054,4851,6662,7422,10413,23657,57190,157506	ASCL1,BMPR1A,CHI3L1,CTSH,DAG1,FGF2,GLI3,HES1,TNC,ID1,LTBP3,NOTCH1,SOX9,VEGFA,YAP1,SLC7A11,SELENON,RDH10	18/136
13_Member	GO Biological Processes	GO:0030323	respiratory tube development	-2.85828	-1.34901	429,657,1116,1512,1605,2247,2737,3280,3371,3397,4054,4851,6662,7422,10413,23657,57190,157506	ASCL1,BMPR1A,CHI3L1,CTSH,DAG1,FGF2,GLI3,HES1,TNC,ID1,LTBP3,NOTCH1,SOX9,VEGFA,YAP1,SLC7A11,SELENON,RDH10	18/140
13_Member	GO Biological Processes	GO:0060541	respiratory system development	-2.70605	-1.26291	429,657,1116,1512,1605,2247,2737,3280,3371,3397,4054,4851,6662,7422,10413,23657,53834,57190,157506	ASCL1,BMPR1A,CHI3L1,CTSH,DAG1,FGF2,GLI3,HES1,TNC,ID1,LTBP3,NOTCH1,SOX9,VEGFA,YAP1,SLC7A11,FGFRL1,SELENON,RDH10	19/156
13_Member	GO Biological Processes	GO:0060602	branch elongation of an epithelium	-2.3995	-1.05015	3371,6662,10413,157506	TNC,SOX9,YAP1,RDH10	4/12
13_Member	GO Biological Processes	GO:0003401	axis elongation	-2.39719	-1.04916	3371,6423,6662,10413,157506	TNC,SFRP2,SOX9,YAP1,RDH10	5/19
13_Member	GO Biological Processes	GO:0060425	lung morphogenesis	-2.2909	-0.97147	1512,1605,3371,3397,6662,10413,157506	CTSH,DAG1,TNC,ID1,SOX9,YAP1,RDH10	7/37
13_Member	GO Biological Processes	GO:0032526	response to retinoic acid	-2.22004	-0.929795	19,429,952,1512,3371,3490,5727,6662,8322,10413	ABCA1,ASCL1,CD38,CTSH,TNC,IGFBP7,PTCH1,SOX9,FZD4,YAP1	10/68
14_Summary	GO Biological Processes	GO:1903053	regulation of extracellular matrix organization	-7.01785	-4.36813	165,183,780,1471,3913,4035,4851,4921,6662,6774,7078,7132,30008,81031,84168	AEBP1,AGT,DDR1,CST3,LAMB2,LRP1,NOTCH1,DDR2,SOX9,STAT3,TIMP3,TNFRSF1A,EFEMP2,SLC2A10,ANTXR1	15/-
14_Member	GO Biological Processes	GO:1903053	regulation of extracellular matrix organization	-7.01785	-4.36813	165,183,780,1471,3913,4035,4851,4921,6662,6774,7078,7132,30008,81031,84168	AEBP1,AGT,DDR1,CST3,LAMB2,LRP1,NOTCH1,DDR2,SOX9,STAT3,TIMP3,TNFRSF1A,EFEMP2,SLC2A10,ANTXR1	15/50
14_Member	GO Biological Processes	GO:0010715	regulation of extracellular matrix disassembly	-3.7147	-1.90807	780,1471,4035,4921,6774,7078	DDR1,CST3,LRP1,DDR2,STAT3,TIMP3	6/16
14_Member	GO Biological Processes	GO:1903054	negative regulation of extracellular matrix organization	-3.22535	-1.59241	1471,4851,7078,7132,84168	CST3,NOTCH1,TIMP3,TNFRSF1A,ANTXR1	5/13
15_Summary	GO Biological Processes	GO:0031589	cell-substrate adhesion	-6.99305	-4.3563	482,558,596,780,960,1605,2013,2047,3655,3679,3685,3691,3696,5829,7205,8322,10174,10461,10979,25992,50509,57348,57669,79778,84168,8323,4627,5764,8613,9636,5339	ATP1B2,AXL,BCL2,DDR1,CD44,DAG1,EMP2,EPHB1,ITGA6,ITGA7,ITGAV,ITGB4,ITGB8,PXN,TRIP6,FZD4,SORBS3,MERTK,FERMT2,SNED1,COL5A3,TTYH1,EPB41L5,MICALL2,ANTXR1,FZD6,MYH9,PTN,PLPP3,ISG15,PLEC	31/-
15_Member	GO Biological Processes	GO:0031589	cell-substrate adhesion	-6.99305	-4.3563	482,558,596,780,960,1605,2013,2047,3655,3679,3685,3691,3696,5829,7205,8322,10174,10461,10979,25992,50509,57348,57669,79778,84168	ATP1B2,AXL,BCL2,DDR1,CD44,DAG1,EMP2,EPHB1,ITGA6,ITGA7,ITGAV,ITGB4,ITGB8,PXN,TRIP6,FZD4,SORBS3,MERTK,FERMT2,SNED1,COL5A3,TTYH1,EPB41L5,MICALL2,ANTXR1	25/129
15_Member	GO Biological Processes	GO:0007160	cell-matrix adhesion	-3.29595	-1.63367	596,780,960,1605,2013,3655,3679,3685,3691,3696,7205,10979,25992,50509	BCL2,DDR1,CD44,DAG1,EMP2,ITGA6,ITGA7,ITGAV,ITGB4,ITGB8,TRIP6,FERMT2,SNED1,COL5A3	14/87
15_Member	GO Biological Processes	GO:0035878	nail development	-2.45322	-1.08363	3655,3691,8323	ITGA6,ITGB4,FZD6	3/6
15_Member	GO Biological Processes	GO:0007229	integrin-mediated signaling pathway	-2.31372	-0.984332	3655,3679,3685,3691,3696,4627,5764,8613,9636,10979	ITGA6,ITGA7,ITGAV,ITGB4,ITGB8,MYH9,PTN,PLPP3,ISG15,FERMT2	10/66
15_Member	GO Biological Processes	GO:0007044	cell-substrate junction assembly	-2.07828	-0.832258	596,3655,3691,5339,7205,10979	BCL2,ITGA6,ITGB4,PLEC,TRIP6,FERMT2	6/31
16_Summary	GO Biological Processes	GO:0001775	cell activation	-6.8865	-4.27457	136,558,567,596,677,678,684,952,954,960,975,977,1191,1465,1947,2013,2047,2064,2534,2737,3105,3133,3280,3430,3572,3696,3707,3955,3958,4035,4192,4478,4495,4627,4853,5028,5730,6284,6774,7099,7374,8323,8325,8934,10461,10627,10672,10758,22904,23075,23657,56262,57678,90865,441478,6237,7422,8544,28959,135228	ADORA2B,AXL,B2M,BCL2,ZFP36L1,ZFP36L2,BST2,CD38,ENTPD2,CD44,CD81,CD151,CLU,CSRP1,EFNB1,EMP2,EPHB1,ERBB2,FYN,GLI3,HLA-A,HLA-E,HES1,IFI35,IL6ST,ITGB8,ITPKB,LFNG,LGALS3,LRP1,MDK,MSN,MT1G,MYH9,NOTCH2,P2RY1,PTGDS,S100A13,STAT3,TLR4,UNG,FZD6,FZD8,RAB29,MERTK,MYL12A,GNA13,TRAF3IP2,SBNO2,SWAP70,SLC7A11,LRRC8A,GPAM,IL33,NRARP,RRAS,VEGFA,PIR,TMEM176B,CD109	60/-
16_Member	GO Biological Processes	GO:0001775	cell activation	-6.8865	-4.27457	136,558,567,596,677,678,684,952,954,960,975,977,1191,1465,1947,2013,2047,2064,2534,2737,3105,3133,3280,3430,3572,3696,3707,3955,3958,4035,4192,4478,4495,4627,4853,5028,5730,6284,6774,7099,7374,8323,8325,8934,10461,10627,10672,10758,22904,23075,23657,56262,57678,90865,441478	ADORA2B,AXL,B2M,BCL2,ZFP36L1,ZFP36L2,BST2,CD38,ENTPD2,CD44,CD81,CD151,CLU,CSRP1,EFNB1,EMP2,EPHB1,ERBB2,FYN,GLI3,HLA-A,HLA-E,HES1,IFI35,IL6ST,ITGB8,ITPKB,LFNG,LGALS3,LRP1,MDK,MSN,MT1G,MYH9,NOTCH2,P2RY1,PTGDS,S100A13,STAT3,TLR4,UNG,FZD6,FZD8,RAB29,MERTK,MYL12A,GNA13,TRAF3IP2,SBNO2,SWAP70,SLC7A11,LRRC8A,GPAM,IL33,NRARP	55/447
16_Member	GO Biological Processes	GO:0045321	leukocyte activation	-6.71773	-4.17274	136,558,567,596,677,678,684,952,960,975,977,1191,1947,2013,2047,2064,2534,2737,3105,3133,3280,3430,3572,3696,3707,3955,3958,4192,4478,4495,4627,4853,5730,6284,6774,7099,7374,8325,8934,10461,10758,22904,23075,56262,57678,90865,441478	ADORA2B,AXL,B2M,BCL2,ZFP36L1,ZFP36L2,BST2,CD38,CD44,CD81,CD151,CLU,EFNB1,EMP2,EPHB1,ERBB2,FYN,GLI3,HLA-A,HLA-E,HES1,IFI35,IL6ST,ITGB8,ITPKB,LFNG,LGALS3,MDK,MSN,MT1G,MYH9,NOTCH2,PTGDS,S100A13,STAT3,TLR4,UNG,FZD8,RAB29,MERTK,TRAF3IP2,SBNO2,SWAP70,LRRC8A,GPAM,IL33,NRARP	47/360
16_Member	GO Biological Processes	GO:0046649	lymphocyte activation	-5.43662	-3.14173	558,567,596,677,678,684,952,960,975,977,1947,2013,2047,2064,2534,2737,3105,3133,3280,3572,3707,3955,3958,4192,4478,4627,4853,6774,7099,7374,8325,8934,10461,10758,23075,56262,57678,441478	AXL,B2M,BCL2,ZFP36L1,ZFP36L2,BST2,CD38,CD44,CD81,CD151,EFNB1,EMP2,EPHB1,ERBB2,FYN,GLI3,HLA-A,HLA-E,HES1,IL6ST,ITPKB,LFNG,LGALS3,MDK,MSN,MYH9,NOTCH2,STAT3,TLR4,UNG,FZD8,RAB29,MERTK,TRAF3IP2,SWAP70,LRRC8A,GPAM,NRARP	38/294
16_Member	GO Biological Processes	GO:0042110	T cell activation	-4.60377	-2.53591	567,596,677,678,960,977,1947,2064,2534,2737,3105,3133,3280,3572,3707,3955,3958,4192,4478,4627,6774,7099,8325,8934,10758,57678,441478	B2M,BCL2,ZFP36L1,ZFP36L2,CD44,CD151,EFNB1,ERBB2,FYN,GLI3,HLA-A,HLA-E,HES1,IL6ST,ITPKB,LFNG,LGALS3,MDK,MSN,MYH9,STAT3,TLR4,FZD8,RAB29,TRAF3IP2,GPAM,NRARP	27/194
16_Member	GO Biological Processes	GO:0002521	leukocyte differentiation	-2.77488	-1.29528	558,567,596,677,678,975,2064,2737,3572,3696,3707,3955,4495,4627,4853,6237,6774,7099,7422,8325,8544,10461,10758,22904,28959,56262,90865,135228,441478	AXL,B2M,BCL2,ZFP36L1,ZFP36L2,CD81,ERBB2,GLI3,IL6ST,ITGB8,ITPKB,LFNG,MT1G,MYH9,NOTCH2,RRAS,STAT3,TLR4,VEGFA,FZD8,PIR,MERTK,TRAF3IP2,SBNO2,TMEM176B,LRRC8A,IL33,CD109,NRARP	29/276
16_Member	GO Biological Processes	GO:1903131	mononuclear cell differentiation	-2.71908	-1.27184	558,567,596,677,678,2064,2737,3572,3696,3707,3955,4495,4627,4853,6774,7099,7422,8325,8544,10461,10758,28959,56262,90865,441478	AXL,B2M,BCL2,ZFP36L1,ZFP36L2,ERBB2,GLI3,IL6ST,ITGB8,ITPKB,LFNG,MT1G,MYH9,NOTCH2,STAT3,TLR4,VEGFA,FZD8,PIR,MERTK,TRAF3IP2,TMEM176B,LRRC8A,IL33,NRARP	25/228
16_Member	GO Biological Processes	GO:0033077	T cell differentiation in thymus	-2.56884	-1.16072	567,596,677,678,2064,2737,3707,8325	B2M,BCL2,ZFP36L1,ZFP36L2,ERBB2,GLI3,ITPKB,FZD8	8/42
17_Summary	GO Biological Processes	GO:0030855	epithelial cell differentiation	-6.82723	-4.23878	37,230,429,655,1200,1266,1374,1901,1910,2195,2247,2947,3091,3280,3397,3399,3572,3913,3958,4440,4478,4851,4853,4983,5080,5339,5454,5727,5872,6662,7263,7422,7430,7431,8321,8322,8407,9368,10413,10628,11167,23022,26084,56898,57669,80139,388585	ACADVL,ALDOC,ASCL1,BMP7,TPP1,CNN3,CPT1A,S1PR1,EDNRB,FAT1,FGF2,GSTM3,HIF1A,HES1,ID1,ID3,IL6ST,LAMB2,LGALS3,MSI1,MSN,NOTCH1,NOTCH2,OPHN1,PAX6,PLEC,POU3F2,PTCH1,RAB13,SOX9,TST,VEGFA,EZR,VIM,FZD1,FZD4,TAGLN2,NHERF1,YAP1,TXNIP,FSTL1,PALLD,ARHGEF26,BDH2,EPB41L5,ZNF703,HES5	47/-
17_Member	GO Biological Processes	GO:0030855	epithelial cell differentiation	-6.82723	-4.23878	37,230,429,655,1200,1266,1374,1901,1910,2195,2247,2947,3091,3280,3397,3399,3572,3913,3958,4440,4478,4851,4853,4983,5080,5339,5454,5727,5872,6662,7263,7422,7430,7431,8321,8322,8407,9368,10413,10628,11167,23022,26084,56898,57669,80139,388585	ACADVL,ALDOC,ASCL1,BMP7,TPP1,CNN3,CPT1A,S1PR1,EDNRB,FAT1,FGF2,GSTM3,HIF1A,HES1,ID1,ID3,IL6ST,LAMB2,LGALS3,MSI1,MSN,NOTCH1,NOTCH2,OPHN1,PAX6,PLEC,POU3F2,PTCH1,RAB13,SOX9,TST,VEGFA,EZR,VIM,FZD1,FZD4,TAGLN2,NHERF1,YAP1,TXNIP,FSTL1,PALLD,ARHGEF26,BDH2,EPB41L5,ZNF703,HES5	47/357
17_Member	GO Biological Processes	GO:0002064	epithelial cell development	-4.78293	-2.69388	1910,2195,2947,3091,3397,3572,3913,4478,4851,4853,5080,5339,5872,6662,7422,7430,7431,10413,23022,26084,57669	EDNRB,FAT1,GSTM3,HIF1A,ID1,IL6ST,LAMB2,MSN,NOTCH1,NOTCH2,PAX6,PLEC,RAB13,SOX9,VEGFA,EZR,VIM,YAP1,PALLD,ARHGEF26,EPB41L5	21/128
17_Member	GO Biological Processes	GO:0045446	endothelial cell differentiation	-2.7251	-1.2762	1901,1910,2947,3397,4478,4851,7430,8321,8322,11167,26084	S1PR1,EDNRB,GSTM3,ID1,MSN,NOTCH1,EZR,FZD1,FZD4,FSTL1,ARHGEF26	11/68
17_Member	GO Biological Processes	GO:0003158	endothelium development	-2.0477	-0.808317	1901,1910,2947,3397,4478,4851,7430,8321,8322,11167,26084	S1PR1,EDNRB,GSTM3,ID1,MSN,NOTCH1,EZR,FZD1,FZD4,FSTL1,ARHGEF26	11/83
18_Summary	GO Biological Processes	GO:0007167	enzyme-linked receptor protein signaling pathway	-6.71889	-4.17274	558,655,657,658,780,1947,1956,1979,2047,2064,2202,2247,2261,2308,2534,3280,3397,3572,3625,3696,3977,4035,4038,4052,4054,4090,4776,4853,4915,4921,5286,5764,5829,5919,5970,6423,6662,6774,7050,7422,7423,8412,8895,10461,10628,10979,11030,23433,25937,53834,55198,56963,57190,84168,91851,388585	AXL,BMP7,BMPR1A,BMPR1B,DDR1,EFNB1,EGFR,EIF4EBP2,EPHB1,ERBB2,EFEMP1,FGF2,FGFR3,FOXO1,FYN,HES1,ID1,IL6ST,INHBB,ITGB8,LIFR,LRP1,LRP4,LTBP1,LTBP3,SMAD5,NFATC4,NOTCH2,NTRK2,DDR2,PIK3C2A,PTN,PXN,RARRES2,RELA,SFRP2,SOX9,STAT3,TGIF1,VEGFA,VEGFB,BCAR3,CPNE3,MERTK,TXNIP,FERMT2,RBPMS,RHOQ,WWTR1,FGFRL1,APPL2,RGMA,SELENON,ANTXR1,CHRDL1,HES5	56/-
18_Member	GO Biological Processes	GO:0007167	enzyme-linked receptor protein signaling pathway	-6.71889	-4.17274	558,655,657,658,780,1947,1956,1979,2047,2064,2202,2247,2261,2308,2534,3280,3397,3572,3625,3696,3977,4035,4038,4052,4054,4090,4776,4853,4915,4921,5286,5764,5829,5919,5970,6423,6662,6774,7050,7422,7423,8412,8895,10461,10628,10979,11030,23433,25937,53834,55198,56963,57190,84168,91851,388585	AXL,BMP7,BMPR1A,BMPR1B,DDR1,EFNB1,EGFR,EIF4EBP2,EPHB1,ERBB2,EFEMP1,FGF2,FGFR3,FOXO1,FYN,HES1,ID1,IL6ST,INHBB,ITGB8,LIFR,LRP1,LRP4,LTBP1,LTBP3,SMAD5,NFATC4,NOTCH2,NTRK2,DDR2,PIK3C2A,PTN,PXN,RARRES2,RELA,SFRP2,SOX9,STAT3,TGIF1,VEGFA,VEGFB,BCAR3,CPNE3,MERTK,TXNIP,FERMT2,RBPMS,RHOQ,WWTR1,FGFRL1,APPL2,RGMA,SELENON,ANTXR1,CHRDL1,HES5	56/464
18_Member	GO Biological Processes	GO:0007169	cell surface receptor protein tyrosine kinase signaling pathway	-2.15957	-0.888967	558,780,1947,1956,1979,2047,2064,2202,2247,2261,2308,2534,4776,4915,4921,5286,5829,5919,5970,6662,6774,7422,7423,8412,8895,10461,10628,23433,53834,84168	AXL,DDR1,EFNB1,EGFR,EIF4EBP2,EPHB1,ERBB2,EFEMP1,FGF2,FGFR3,FOXO1,FYN,NFATC4,NTRK2,DDR2,PIK3C2A,PXN,RARRES2,RELA,SOX9,STAT3,VEGFA,VEGFB,BCAR3,CPNE3,MERTK,TXNIP,RHOQ,FGFRL1,ANTXR1	30/318
19_Summary	GO Biological Processes	GO:0009636	response to toxic substance	-6.68497	-4.15021	128,216,217,348,596,1312,1728,2052,2053,2946,2947,3625,4257,4493,4494,4495,4499,4501,4504,4780,5445,6565,6649,7779,8934,9588,10715,23657,26471	ADH5,ALDH1A1,ALDH2,APOE,BCL2,COMT,NQO1,EPHX1,EPHX2,GSTM2,GSTM3,INHBB,MGST1,MT1E,MT1F,MT1G,MT1M,MT1X,MT3,NFE2L2,PON2,SLC15A2,SOD3,SLC30A1,RAB29,PRDX6,CERS1,SLC7A11,NUPR1	29/-
19_Member	GO Biological Processes	GO:0009636	response to toxic substance	-6.68497	-4.15021	128,216,217,348,596,1312,1728,2052,2053,2946,2947,3625,4257,4493,4494,4495,4499,4501,4504,4780,5445,6565,6649,7779,8934,9588,10715,23657,26471	ADH5,ALDH1A1,ALDH2,APOE,BCL2,COMT,NQO1,EPHX1,EPHX2,GSTM2,GSTM3,INHBB,MGST1,MT1E,MT1F,MT1G,MT1M,MT1X,MT3,NFE2L2,PON2,SLC15A2,SOD3,SLC30A1,RAB29,PRDX6,CERS1,SLC7A11,NUPR1	29/171
19_Member	GO Biological Processes	GO:0098754	detoxification	-5.94458	-3.53995	128,216,217,348,1728,2946,2947,4257,4493,4494,4495,4499,4501,4504,4780,6565,6649,7779,8934,9588	ADH5,ALDH1A1,ALDH2,APOE,NQO1,GSTM2,GSTM3,MGST1,MT1E,MT1F,MT1G,MT1M,MT1X,MT3,NFE2L2,SLC15A2,SOD3,SLC30A1,RAB29,PRDX6	20/100
19_Member	GO Biological Processes	GO:1990748	cellular detoxification	-2.73046	-1.27907	128,216,217,348,1728,2946,2947,4257,4504,6649,8934,9588	ADH5,ALDH1A1,ALDH2,APOE,NQO1,GSTM2,GSTM3,MGST1,MT3,SOD3,RAB29,PRDX6	12/78
19_Member	GO Biological Processes	GO:0097237	cellular response to toxic substance	-2.65835	-1.22731	128,216,217,348,1728,2946,2947,4257,4504,6649,8934,9588,10715	ADH5,ALDH1A1,ALDH2,APOE,NQO1,GSTM2,GSTM3,MGST1,MT3,SOD3,RAB29,PRDX6,CERS1	13/90
20_Summary	GO Biological Processes	GO:0072091	regulation of stem cell proliferation	-6.41436	-3.88958	677,2192,2247,2697,2737,3148,4054,4851,5396,5727,6662,7101,10413,10979,135228,2202,5764	ZFP36L1,FBLN1,FGF2,GJA1,GLI3,HMGB2,LTBP3,NOTCH1,PRRX1,PTCH1,SOX9,NR2E1,YAP1,FERMT2,CD109,EFEMP1,PTN	17/-
20_Member	GO Biological Processes	GO:0072091	regulation of stem cell proliferation	-6.41436	-3.88958	677,2192,2247,2697,2737,3148,4054,4851,5396,5727,6662,7101,10413,10979,135228	ZFP36L1,FBLN1,FGF2,GJA1,GLI3,HMGB2,LTBP3,NOTCH1,PRRX1,PTCH1,SOX9,NR2E1,YAP1,FERMT2,CD109	15/55
20_Member	GO Biological Processes	GO:2000648	positive regulation of stem cell proliferation	-2.83976	-1.33992	2247,2697,4054,5396,6662,7101,10979	FGF2,GJA1,LTBP3,PRRX1,SOX9,NR2E1,FERMT2	7/30
20_Member	GO Biological Processes	GO:0032331	negative regulation of chondrocyte differentiation	-2.13448	-0.873212	2202,2737,4054,6662	EFEMP1,GLI3,LTBP3,SOX9	4/14
20_Member	GO Biological Processes	GO:2000738	positive regulation of stem cell differentiation	-2.13448	-0.873212	2247,4054,5764,6662	FGF2,LTBP3,PTN,SOX9	4/14

## Sheet: Module 7
GroupID	Category	Term	Description	LogP	Log(q-value)	Genes	Symbols	InTerm_InList
1_Summary	GO Biological Processes	GO:0050804	modulation of chemical synaptic transmission	-12.2351	-8.3219	29,107,627,774,785,801,815,816,2550,2775,2890,2891,2892,2898,2903,2904,2911,2915,2932,3269,3786,5530,5532,5577,5579,5582,5594,5728,6376,6543,6616,6792,6812,6857,6860,7532,8927,9066,9211,9581,9890,9899,10368,10458,22849,22941,22999,23025,23230,23732,26037,26045,26050,50944,56853,57282,57465,57497,79012,81832,84502,84961,134957,139065,440275,729993	ABR,ADCY1,BDNF,CACNA1B,CACNB4,CALM1,CAMK2A,CAMK2B,GABBR1,GNAO1,GRIA1,GRIA2,GRIA3,GRIK2,GRIN2A,GRIN2B,GRM1,GRM5,GSK3B,HRH1,KCNQ3,PPP3CA,PPP3CB,PRKAR2B,PRKCB,PRKCG,MAPK1,PTEN,CX3CL1,SLC8A2,SNAP25,CDKL5,STXBP1,SYT1,SYT4,YWHAG,BSN,SYT7,LGI1,PREPL,PLPPR4,SV2B,CACNG3,BAIAP2,CPEB3,SHANK2,RIMS1,UNC13A,VPS13A,FRRS1L,SIPA1L1,LRRTM2,SLITRK5,SHANK1,CELF4,SLC4A10,TBC1D24,LRFN2,CAMKV,NETO1,JPH4,FBXL20,STXBP5,S…	66/-
1_Member	GO Biological Processes	GO:0050804	modulation of chemical synaptic transmission	-12.2351	-8.3219	29,107,627,774,785,801,815,816,2550,2775,2890,2891,2892,2898,2903,2904,2911,2915,2932,3269,3786,5530,5532,5577,5579,5582,5594,5728,6376,6543,6616,6792,6812,6857,6860,7532,8927,9066,9211,9581,9890,9899,10368,10458,22849,22941,22999,23025,23230,23732,26037,26045,26050,50944,56853,57282,57465,57497,79012,81832,84502,84961,134957,139065,440275,729993	ABR,ADCY1,BDNF,CACNA1B,CACNB4,CALM1,CAMK2A,CAMK2B,GABBR1,GNAO1,GRIA1,GRIA2,GRIA3,GRIK2,GRIN2A,GRIN2B,GRM1,GRM5,GSK3B,HRH1,KCNQ3,PPP3CA,PPP3CB,PRKAR2B,PRKCB,PRKCG,MAPK1,PTEN,CX3CL1,SLC8A2,SNAP25,CDKL5,STXBP1,SYT1,SYT4,YWHAG,BSN,SYT7,LGI1,PREPL,PLPPR4,SV2B,CACNG3,BAIAP2,CPEB3,SHANK2,RIMS1,UNC13A,VPS13A,FRRS1L,SIPA1L1,LRRTM2,SLITRK5,SHANK1,CELF4,SLC4A10,TBC1D24,LRFN2,CAMKV,NETO1,JPH4,FBXL20,STXBP5,S…	66/442
1_Member	GO Biological Processes	GO:0099177	regulation of trans-synaptic signaling	-12.1887	-8.3219	29,107,627,774,785,801,815,816,2550,2775,2890,2891,2892,2898,2903,2904,2911,2915,2932,3269,3786,5530,5532,5577,5579,5582,5594,5728,6376,6543,6616,6792,6812,6857,6860,7532,8927,9066,9211,9581,9890,9899,10368,10458,22849,22941,22999,23025,23230,23732,26037,26045,26050,50944,56853,57282,57465,57497,79012,81832,84502,84961,134957,139065,440275,729993	ABR,ADCY1,BDNF,CACNA1B,CACNB4,CALM1,CAMK2A,CAMK2B,GABBR1,GNAO1,GRIA1,GRIA2,GRIA3,GRIK2,GRIN2A,GRIN2B,GRM1,GRM5,GSK3B,HRH1,KCNQ3,PPP3CA,PPP3CB,PRKAR2B,PRKCB,PRKCG,MAPK1,PTEN,CX3CL1,SLC8A2,SNAP25,CDKL5,STXBP1,SYT1,SYT4,YWHAG,BSN,SYT7,LGI1,PREPL,PLPPR4,SV2B,CACNG3,BAIAP2,CPEB3,SHANK2,RIMS1,UNC13A,VPS13A,FRRS1L,SIPA1L1,LRRTM2,SLITRK5,SHANK1,CELF4,SLC4A10,TBC1D24,LRFN2,CAMKV,NETO1,JPH4,FBXL20,STXBP5,S…	66/443
1_Member	GO Biological Processes	GO:0048167	regulation of synaptic plasticity	-8.77466	-5.50951	107,801,815,816,2890,2892,2898,2903,2904,2915,2932,3269,3786,5532,5582,5594,6376,6543,6616,6812,6860,7532,9066,10458,22849,22941,23230,26037,26045,57282,81832,84502,139065,440275,729993	ADCY1,CALM1,CAMK2A,CAMK2B,GRIA1,GRIA3,GRIK2,GRIN2A,GRIN2B,GRM5,GSK3B,HRH1,KCNQ3,PPP3CB,PRKCG,MAPK1,CX3CL1,SLC8A2,SNAP25,STXBP1,SYT4,YWHAG,SYT7,BAIAP2,CPEB3,SHANK2,VPS13A,SIPA1L1,LRRTM2,SLC4A10,NETO1,JPH4,SLITRK4,EIF2AK4,SHISA9	35/196
1_Member	GO Biological Processes	GO:0050806	positive regulation of synaptic transmission	-6.02728	-2.90044	107,774,801,815,816,2890,2892,2898,2903,2904,5530,5582,5594,6543,6616,6812,6857,9211,10368,22941,26045,139065,440275	ADCY1,CACNA1B,CALM1,CAMK2A,CAMK2B,GRIA1,GRIA3,GRIK2,GRIN2A,GRIN2B,PPP3CA,PRKCG,MAPK1,SLC8A2,SNAP25,STXBP1,SYT1,LGI1,CACNG3,SHANK2,LRRTM2,SLITRK4,EIF2AK4	23/128
1_Member	GO Biological Processes	GO:0060291	long-term synaptic potentiation	-5.73451	-2.68022	801,815,816,2890,2892,2903,2904,5582,5594,6543,6616,22941,26045,139065	CALM1,CAMK2A,CAMK2B,GRIA1,GRIA3,GRIN2A,GRIN2B,PRKCG,MAPK1,SLC8A2,SNAP25,SHANK2,LRRTM2,SLITRK4	14/55
2_Summary	GO Biological Processes	GO:0099536	synaptic signaling	-12.013	-8.3219	273,774,777,784,785,1131,1741,1960,2131,2550,2556,2562,2744,2890,2891,2892,2898,2903,2904,2908,2911,2915,2932,3269,3708,3752,3786,4885,4988,5530,5579,5582,5594,5728,6197,6511,6616,6812,6857,6860,8448,8851,8927,9066,9899,9900,10160,22999,23025,23167,23504,25782,26050,26059,26258,27445,55327,56853,63908,139411	AMPH,CACNA1B,CACNA1E,CACNB3,CACNB4,CHRM3,DLG3,EGR3,EXT1,GABBR1,GABRA3,GABRB3,GLS,GRIA1,GRIA2,GRIA3,GRIK2,GRIN2A,GRIN2B,NR3C1,GRM1,GRM5,GSK3B,HRH1,ITPR1,KCND3,KCNQ3,NPTX2,OPRM1,PPP3CA,PRKCB,PRKCG,MAPK1,PTEN,RPS6KA3,SLC1A6,SNAP25,STXBP1,SYT1,SYT4,DOC2A,CDK5R1,BSN,SYT7,SV2B,SV2A,FARP1,RIMS1,UNC13A,EFR3A,RIMBP2,RAB3GAP2,SLITRK5,ERC2,BLOC1S6,PCLO,LIN7C,CELF4,NAPB,PTCHD1	60/-
2_Member	GO Biological Processes	GO:0099536	synaptic signaling	-12.013	-8.3219	273,774,777,784,785,1131,1741,1960,2131,2550,2556,2562,2744,2890,2891,2892,2898,2903,2904,2908,2911,2915,2932,3269,3708,3752,3786,4885,4988,5530,5579,5582,5594,5728,6197,6511,6616,6812,6857,6860,8448,8851,8927,9066,9899,9900,10160,22999,23025,23167,23504,25782,26050,26059,26258,27445,55327,56853,63908,139411	AMPH,CACNA1B,CACNA1E,CACNB3,CACNB4,CHRM3,DLG3,EGR3,EXT1,GABBR1,GABRA3,GABRB3,GLS,GRIA1,GRIA2,GRIA3,GRIK2,GRIN2A,GRIN2B,NR3C1,GRM1,GRM5,GSK3B,HRH1,ITPR1,KCND3,KCNQ3,NPTX2,OPRM1,PPP3CA,PRKCB,PRKCG,MAPK1,PTEN,RPS6KA3,SLC1A6,SNAP25,STXBP1,SYT1,SYT4,DOC2A,CDK5R1,BSN,SYT7,SV2B,SV2A,FARP1,RIMS1,UNC13A,EFR3A,RIMBP2,RAB3GAP2,SLITRK5,ERC2,BLOC1S6,PCLO,LIN7C,CELF4,NAPB,PTCHD1	60/384
2_Member	GO Biological Processes	GO:0007268	chemical synaptic transmission	-11.501	-8.03178	273,774,777,784,785,1131,1741,1960,2131,2550,2556,2562,2744,2890,2891,2892,2898,2903,2904,2908,2911,2915,2932,3269,3752,3786,4885,5530,5582,5594,5728,6197,6511,6616,6812,6857,6860,8448,8927,9066,9899,9900,22999,23025,23167,23504,26050,26059,26258,27445,55327,56853,63908,139411	AMPH,CACNA1B,CACNA1E,CACNB3,CACNB4,CHRM3,DLG3,EGR3,EXT1,GABBR1,GABRA3,GABRB3,GLS,GRIA1,GRIA2,GRIA3,GRIK2,GRIN2A,GRIN2B,NR3C1,GRM1,GRM5,GSK3B,HRH1,KCND3,KCNQ3,NPTX2,PPP3CA,PRKCG,MAPK1,PTEN,RPS6KA3,SLC1A6,SNAP25,STXBP1,SYT1,SYT4,DOC2A,BSN,SYT7,SV2B,SV2A,RIMS1,UNC13A,EFR3A,RIMBP2,SLITRK5,ERC2,BLOC1S6,PCLO,LIN7C,CELF4,NAPB,PTCHD1	54/333
2_Member	GO Biological Processes	GO:0098916	anterograde trans-synaptic signaling	-11.501	-8.03178	273,774,777,784,785,1131,1741,1960,2131,2550,2556,2562,2744,2890,2891,2892,2898,2903,2904,2908,2911,2915,2932,3269,3752,3786,4885,5530,5582,5594,5728,6197,6511,6616,6812,6857,6860,8448,8927,9066,9899,9900,22999,23025,23167,23504,26050,26059,26258,27445,55327,56853,63908,139411	AMPH,CACNA1B,CACNA1E,CACNB3,CACNB4,CHRM3,DLG3,EGR3,EXT1,GABBR1,GABRA3,GABRB3,GLS,GRIA1,GRIA2,GRIA3,GRIK2,GRIN2A,GRIN2B,NR3C1,GRM1,GRM5,GSK3B,HRH1,KCND3,KCNQ3,NPTX2,PPP3CA,PRKCG,MAPK1,PTEN,RPS6KA3,SLC1A6,SNAP25,STXBP1,SYT1,SYT4,DOC2A,BSN,SYT7,SV2B,SV2A,RIMS1,UNC13A,EFR3A,RIMBP2,SLITRK5,ERC2,BLOC1S6,PCLO,LIN7C,CELF4,NAPB,PTCHD1	54/333
2_Member	GO Biological Processes	GO:0099537	trans-synaptic signaling	-11.0466	-7.65647	273,774,777,784,785,1131,1741,1960,2131,2550,2556,2562,2744,2890,2891,2892,2898,2903,2904,2908,2911,2915,2932,3269,3752,3786,4885,5530,5582,5594,5728,6197,6511,6616,6812,6857,6860,8448,8927,9066,9899,9900,10160,22999,23025,23167,23504,26050,26059,26258,27445,55327,56853,63908,139411	AMPH,CACNA1B,CACNA1E,CACNB3,CACNB4,CHRM3,DLG3,EGR3,EXT1,GABBR1,GABRA3,GABRB3,GLS,GRIA1,GRIA2,GRIA3,GRIK2,GRIN2A,GRIN2B,NR3C1,GRM1,GRM5,GSK3B,HRH1,KCND3,KCNQ3,NPTX2,PPP3CA,PRKCG,MAPK1,PTEN,RPS6KA3,SLC1A6,SNAP25,STXBP1,SYT1,SYT4,DOC2A,BSN,SYT7,SV2B,SV2A,FARP1,RIMS1,UNC13A,EFR3A,RIMBP2,SLITRK5,ERC2,BLOC1S6,PCLO,LIN7C,CELF4,NAPB,PTCHD1	55/352
3_Summary	GO Biological Processes	GO:0007610	behavior	-9.69398	-6.37085	27,92,107,460,577,785,814,1272,2131,2258,2334,2562,2744,2775,2890,2898,2903,2904,2908,2911,2915,3269,3398,3786,4885,4988,5532,5577,5582,5594,5728,6326,6328,6543,6616,6860,7068,8554,8622,8648,9698,10752,22849,22876,22941,23230,23544,26050,26258,26470,50944,51301,55084,57144,57282,57528,81832,84502,84961,114798,139065,139411,153222,164832,196500,440275,2778,9980,151556	ABL2,ACVR2A,ADCY1,ASTN1,ADGRB3,CACNB4,CAMK4,CNTN1,EXT1,FGF13,AFF2,GABRB3,GLS,GNAO1,GRIA1,GRIK2,GRIN2A,GRIN2B,NR3C1,GRM1,GRM5,HRH1,ID2,KCNQ3,NPTX2,OPRM1,PPP3CB,PRKAR2B,PRKCG,MAPK1,PTEN,SCN2A,SCN3A,SLC8A2,SNAP25,SYT4,THRB,PIAS1,PDE8B,NCOA1,PUM1,CHL1,CPEB3,INPP5F,SHANK2,VPS13A,SEZ6L,SLITRK5,BLOC1S6,SEZ6L2,SHANK1,GCNT4,SOBP,PAK5,SLC4A10,KCTD16,NETO1,JPH4,FBXL20,SLITRK1,SLITRK4,PTCHD1,CREBRF,LONRF2,PI…	69/-
3_Member	GO Biological Processes	GO:0007610	behavior	-9.69398	-6.37085	27,92,107,460,577,785,814,1272,2131,2258,2334,2562,2744,2775,2890,2898,2903,2904,2908,2911,2915,3269,3398,3786,4885,4988,5532,5577,5582,5594,5728,6326,6328,6543,6616,6860,7068,8554,8622,8648,9698,10752,22849,22876,22941,23230,23544,26050,26258,26470,50944,51301,55084,57144,57282,57528,81832,84502,84961,114798,139065,139411,153222,164832,196500,440275	ABL2,ACVR2A,ADCY1,ASTN1,ADGRB3,CACNB4,CAMK4,CNTN1,EXT1,FGF13,AFF2,GABRB3,GLS,GNAO1,GRIA1,GRIK2,GRIN2A,GRIN2B,NR3C1,GRM1,GRM5,HRH1,ID2,KCNQ3,NPTX2,OPRM1,PPP3CB,PRKAR2B,PRKCG,MAPK1,PTEN,SCN2A,SCN3A,SLC8A2,SNAP25,SYT4,THRB,PIAS1,PDE8B,NCOA1,PUM1,CHL1,CPEB3,INPP5F,SHANK2,VPS13A,SEZ6L,SLITRK5,BLOC1S6,SEZ6L2,SHANK1,GCNT4,SOBP,PAK5,SLC4A10,KCTD16,NETO1,JPH4,FBXL20,SLITRK1,SLITRK4,PTCHD1,CREBRF,LONRF2,PI…	66/503
3_Member	GO Biological Processes	GO:0050890	cognition	-7.37547	-4.16148	107,577,814,2258,2334,2562,2778,2890,2903,2904,2915,3269,4885,5532,5577,5582,5594,5728,6326,6543,6616,6860,8554,8622,9980,10752,22849,22941,26258,50944,55084,57144,57528,81832,84502,139065,139411,151556,196500,440275	ADCY1,ADGRB3,CAMK4,FGF13,AFF2,GABRB3,GNAS,GRIA1,GRIN2A,GRIN2B,GRM5,HRH1,NPTX2,PPP3CB,PRKAR2B,PRKCG,MAPK1,PTEN,SCN2A,SLC8A2,SNAP25,SYT4,PIAS1,PDE8B,DOP1B,CHL1,CPEB3,SHANK2,BLOC1S6,SHANK1,SOBP,PAK5,KCTD16,NETO1,JPH4,SLITRK4,PTCHD1,GPR155,PIANP,EIF2AK4	40/273
3_Member	GO Biological Processes	GO:0007611	learning or memory	-6.61208	-3.44384	107,577,814,2258,2334,2562,2890,2903,2904,2915,3269,4885,5532,5577,5582,5594,5728,6326,6543,6616,6860,8554,8622,22849,22941,26258,50944,57144,57528,81832,84502,139065,139411,196500,440275	ADCY1,ADGRB3,CAMK4,FGF13,AFF2,GABRB3,GRIA1,GRIN2A,GRIN2B,GRM5,HRH1,NPTX2,PPP3CB,PRKAR2B,PRKCG,MAPK1,PTEN,SCN2A,SLC8A2,SNAP25,SYT4,PIAS1,PDE8B,CPEB3,SHANK2,BLOC1S6,SHANK1,PAK5,KCTD16,NETO1,JPH4,SLITRK4,PTCHD1,PIANP,EIF2AK4	35/237
3_Member	GO Biological Processes	GO:0007613	memory	-5.27869	-2.36573	107,814,2258,2562,2890,2903,3269,5532,6326,6543,6860,22849,26258,50944,57144,57528,81832,139065,139411,440275	ADCY1,CAMK4,FGF13,GABRB3,GRIA1,GRIN2A,HRH1,PPP3CB,SCN2A,SLC8A2,SYT4,CPEB3,BLOC1S6,SHANK1,PAK5,KCTD16,NETO1,SLITRK4,PTCHD1,EIF2AK4	20/112
3_Member	GO Biological Processes	GO:0007612	learning	-4.17439	-1.57436	577,2258,2562,2890,2903,2915,3269,4885,5532,5577,6543,6616,8554,8622,22941,50944,57144,81832,84502,196500,440275	ADGRB3,FGF13,GABRB3,GRIA1,GRIN2A,GRM5,HRH1,NPTX2,PPP3CB,PRKAR2B,SLC8A2,SNAP25,PIAS1,PDE8B,SHANK2,SHANK1,PAK5,NETO1,JPH4,PIANP,EIF2AK4	21/143
3_Member	GO Biological Processes	GO:0008306	associative learning	-2.07148	-0.222726	2890,2903,3269,4885,6616,8554,8622,22941,50944,81832,196500	GRIA1,GRIN2A,HRH1,NPTX2,SNAP25,PIAS1,PDE8B,SHANK2,SHANK1,NETO1,PIANP	11/84
4_Summary	GO Biological Processes	GO:0042391	regulation of membrane potential	-5.74454	-2.68022	287,781,784,785,801,2258,2550,2556,2562,2890,2891,2892,2898,2903,2904,2911,2915,2932,3736,3752,3778,3786,5530,5728,6262,6326,6328,6511,6543,7871,10458,22999,23327,23416,23530,30845,50944,55800,56853,57465,57528,81832,401190,1131,3708,8851,80315,2131,2908,23025,63908,9475	ANK2,CACNA2D1,CACNB3,CACNB4,CALM1,FGF13,GABBR1,GABRA3,GABRB3,GRIA1,GRIA2,GRIA3,GRIK2,GRIN2A,GRIN2B,GRM1,GRM5,GSK3B,KCNA1,KCND3,KCNMA1,KCNQ3,PPP3CA,PTEN,RYR2,SCN2A,SCN3A,SLC1A6,SLC8A2,SLMAP,BAIAP2,RIMS1,NEDD4L,KCNH3,NNT,EHD3,SHANK1,SCN3B,CELF4,TBC1D24,KCTD16,NETO1,RGS7BP,CHRM3,ITPR1,CDK5R1,CPEB4,EXT1,NR3C1,UNC13A,NAPB,ROCK2	52/-
4_Member	GO Biological Processes	GO:0042391	regulation of membrane potential	-5.74454	-2.68022	287,781,784,785,801,2258,2550,2556,2562,2890,2891,2892,2898,2903,2904,2911,2915,2932,3736,3752,3778,3786,5530,5728,6262,6326,6328,6511,6543,7871,10458,22999,23327,23416,23530,30845,50944,55800,56853,57465,57528,81832,401190	ANK2,CACNA2D1,CACNB3,CACNB4,CALM1,FGF13,GABBR1,GABRA3,GABRB3,GRIA1,GRIA2,GRIA3,GRIK2,GRIN2A,GRIN2B,GRM1,GRM5,GSK3B,KCNA1,KCND3,KCNMA1,KCNQ3,PPP3CA,PTEN,RYR2,SCN2A,SCN3A,SLC1A6,SLC8A2,SLMAP,BAIAP2,RIMS1,NEDD4L,KCNH3,NNT,EHD3,SHANK1,SCN3B,CELF4,TBC1D24,KCTD16,NETO1,RGS7BP	43/349
4_Member	GO Biological Processes	GO:1990806	ligand-gated ion channel signaling pathway	-5.60612	-2.58401	1131,2890,2891,2892,2898,2903,2904,3708,8851,50944,80315	CHRM3,GRIA1,GRIA2,GRIA3,GRIK2,GRIN2A,GRIN2B,ITPR1,CDK5R1,SHANK1,CPEB4	11/35
4_Member	GO Biological Processes	GO:0060078	regulation of postsynaptic membrane potential	-5.21053	-2.32105	2550,2556,2562,2890,2891,2892,2898,2903,2904,2911,2915,2932,5530,56853,57528,401190	GABBR1,GABRA3,GABRB3,GRIA1,GRIA2,GRIA3,GRIK2,GRIN2A,GRIN2B,GRM1,GRM5,GSK3B,PPP3CA,CELF4,KCTD16,RGS7BP	16/77
4_Member	GO Biological Processes	GO:0098815	modulation of excitatory postsynaptic potential	-5.01263	-2.20612	2890,2898,2903,2904,5728,6543,10458,22999,50944,56853,57465,81832	GRIA1,GRIK2,GRIN2A,GRIN2B,PTEN,SLC8A2,BAIAP2,RIMS1,SHANK1,CELF4,TBC1D24,NETO1	12/47
4_Member	GO Biological Processes	GO:0035235	ionotropic glutamate receptor signaling pathway	-4.63474	-1.95786	2890,2891,2892,2898,2903,2904,8851,50944,80315	GRIA1,GRIA2,GRIA3,GRIK2,GRIN2A,GRIN2B,CDK5R1,SHANK1,CPEB4	9/29
4_Member	GO Biological Processes	GO:0035249	synaptic transmission, glutamatergic	-4.5483	-1.88522	785,2131,2890,2891,2892,2898,2903,2904,2908,23025,63908	CACNB4,EXT1,GRIA1,GRIA2,GRIA3,GRIK2,GRIN2A,GRIN2B,NR3C1,UNC13A,NAPB	11/44
4_Member	GO Biological Processes	GO:2000463	positive regulation of excitatory postsynaptic potential	-4.37602	-1.73927	2890,2903,2904,5728,10458,22999,50944,57465,81832	GRIA1,GRIN2A,GRIN2B,PTEN,BAIAP2,RIMS1,SHANK1,TBC1D24,NETO1	9/31
4_Member	GO Biological Processes	GO:0007215	glutamate receptor signaling pathway	-4.26076	-1.64393	2890,2891,2892,2898,2903,2904,2911,2915,8851,50944,80315	GRIA1,GRIA2,GRIA3,GRIK2,GRIN2A,GRIN2B,GRM1,GRM5,CDK5R1,SHANK1,CPEB4	11/47
4_Member	GO Biological Processes	GO:0031644	regulation of nervous system process	-2.85619	-0.72138	2890,2898,2903,2904,2911,5728,6543,9475,10458,22999,50944,56853,57465,81832	GRIA1,GRIK2,GRIN2A,GRIN2B,GRM1,PTEN,SLC8A2,ROCK2,BAIAP2,RIMS1,SHANK1,CELF4,TBC1D24,NETO1	14/98
4_Member	GO Biological Processes	GO:0099505	regulation of presynaptic membrane potential	-2.61088	-0.563225	2550,2890,2892,2898,2904,57528	GABBR1,GRIA1,GRIA3,GRIK2,GRIN2B,KCTD16	6/25
5_Summary	GO Biological Processes	GO:0050808	synapse organization	-5.57412	-2.58198	87,577,627,785,1008,1948,2258,2556,2562,2823,2890,2915,5063,5362,5728,6376,6543,8404,8496,8927,8936,8976,10160,10486,22866,22941,22999,23002,23284,23327,23544,26045,26050,26059,26470,27445,50944,84631,114798,144165,287,1012,2131,4649,8874,9253,10152,10580,204851	ACTN1,ADGRB3,BDNF,CACNB4,CDH10,EFNB2,FGF13,GABRA3,GABRB3,GPM6A,GRIA1,GRM5,PAK3,PLXNA2,PTEN,CX3CL1,SLC8A2,SPARCL1,PPFIBP1,BSN,WASF1,WASL,FARP1,CAP2,CNKSR2,SHANK2,RIMS1,DAAM1,ADGRL3,NEDD4L,SEZ6L,LRRTM2,SLITRK5,ERC2,SEZ6L2,PCLO,SHANK1,SLITRK2,SLITRK1,PRICKLE1,ANK2,CDH13,EXT1,MYO9A,ARHGEF7,NUMBL,ABI2,SORBS1,HIPK1	49/-
5_Member	GO Biological Processes	GO:0050808	synapse organization	-5.57412	-2.58198	87,577,627,785,1008,1948,2258,2556,2562,2823,2890,2915,5063,5362,5728,6376,6543,8404,8496,8927,8936,8976,10160,10486,22866,22941,22999,23002,23284,23327,23544,26045,26050,26059,26470,27445,50944,84631,114798,144165	ACTN1,ADGRB3,BDNF,CACNB4,CDH10,EFNB2,FGF13,GABRA3,GABRB3,GPM6A,GRIA1,GRM5,PAK3,PLXNA2,PTEN,CX3CL1,SLC8A2,SPARCL1,PPFIBP1,BSN,WASF1,WASL,FARP1,CAP2,CNKSR2,SHANK2,RIMS1,DAAM1,ADGRL3,NEDD4L,SEZ6L,LRRTM2,SLITRK5,ERC2,SEZ6L2,PCLO,SHANK1,SLITRK2,SLITRK1,PRICKLE1	40/319
5_Member	GO Biological Processes	GO:0034330	cell junction organization	-4.77414	-2.05306	87,287,577,627,785,1008,1012,1948,2131,2258,2556,2562,2823,2890,2915,4649,5063,5362,5728,6376,6543,8404,8496,8874,8927,8936,8976,9253,10152,10160,10486,10580,22866,22941,22999,23002,23284,23327,23544,26045,26050,26059,26470,27445,50944,84631,114798,144165,204851	ACTN1,ANK2,ADGRB3,BDNF,CACNB4,CDH10,CDH13,EFNB2,EXT1,FGF13,GABRA3,GABRB3,GPM6A,GRIA1,GRM5,MYO9A,PAK3,PLXNA2,PTEN,CX3CL1,SLC8A2,SPARCL1,PPFIBP1,ARHGEF7,BSN,WASF1,WASL,NUMBL,ABI2,FARP1,CAP2,SORBS1,CNKSR2,SHANK2,RIMS1,DAAM1,ADGRL3,NEDD4L,SEZ6L,LRRTM2,SLITRK5,ERC2,SEZ6L2,PCLO,SHANK1,SLITRK2,SLITRK1,PRICKLE1,HIPK1	49/456
5_Member	GO Biological Processes	GO:0007416	synapse assembly	-2.73202	-0.650147	627,1948,2258,2556,2562,2823,2890,5362,5728,8927,10160,22941,23284,27445,114798	BDNF,EFNB2,FGF13,GABRA3,GABRB3,GPM6A,GRIA1,PLXNA2,PTEN,BSN,FARP1,SHANK2,ADGRL3,PCLO,SLITRK1	15/112
5_Member	GO Biological Processes	GO:0034329	cell junction assembly	-2.39156	-0.438173	87,287,627,1008,1012,1948,2258,2556,2562,2823,2890,4649,5362,5728,8874,8927,10152,10160,10580,22941,23284,27445,114798,204851	ACTN1,ANK2,BDNF,CDH10,CDH13,EFNB2,FGF13,GABRA3,GABRB3,GPM6A,GRIA1,MYO9A,PLXNA2,PTEN,ARHGEF7,BSN,ABI2,FARP1,SORBS1,SHANK2,ADGRL3,PCLO,SLITRK1,HIPK1	24/233
6_Summary	GO Biological Processes	GO:0044057	regulation of system process	-5.48583	-2.52172	147,287,444,490,781,801,816,1131,2258,2280,2309,2744,2775,2778,2890,2898,2903,2904,2911,3269,3320,3736,3752,4205,5530,5728,5733,6262,6543,7068,9475,10458,10659,10765,22999,27086,30845,50944,55800,56704,56853,57465,81832,84502,136319,340481,784,6857,3786	ADRA1B,ANK2,ASPH,ATP2B1,CACNA2D1,CALM1,CAMK2B,CHRM3,FGF13,FKBP1A,FOXO3,GLS,GNAO1,GNAS,GRIA1,GRIK2,GRIN2A,GRIN2B,GRM1,HRH1,HSP90AA1,KCNA1,KCND3,MEF2A,PPP3CA,PTEN,PTGER3,RYR2,SLC8A2,THRB,ROCK2,BAIAP2,CELF2,KDM5B,RIMS1,FOXP1,EHD3,SHANK1,SCN3B,JPH1,CELF4,TBC1D24,NETO1,JPH4,MTPN,ZDHHC21,CACNB3,SYT1,KCNQ3	49/-
6_Member	GO Biological Processes	GO:0044057	regulation of system process	-5.48583	-2.52172	147,287,444,490,781,801,816,1131,2258,2280,2309,2744,2775,2778,2890,2898,2903,2904,2911,3269,3320,3736,3752,4205,5530,5728,5733,6262,6543,7068,9475,10458,10659,10765,22999,27086,30845,50944,55800,56704,56853,57465,81832,84502,136319,340481	ADRA1B,ANK2,ASPH,ATP2B1,CACNA2D1,CALM1,CAMK2B,CHRM3,FGF13,FKBP1A,FOXO3,GLS,GNAO1,GNAS,GRIA1,GRIK2,GRIN2A,GRIN2B,GRM1,HRH1,HSP90AA1,KCNA1,KCND3,MEF2A,PPP3CA,PTEN,PTGER3,RYR2,SLC8A2,THRB,ROCK2,BAIAP2,CELF2,KDM5B,RIMS1,FOXP1,EHD3,SHANK1,SCN3B,JPH1,CELF4,TBC1D24,NETO1,JPH4,MTPN,ZDHHC21	46/393
6_Member	GO Biological Processes	GO:0090257	regulation of muscle system process	-3.91228	-1.37751	147,287,444,490,801,816,1131,2258,2280,2309,2778,3320,3736,4205,5530,6262,9475,27086,30845,56704,84502,136319,340481	ADRA1B,ANK2,ASPH,ATP2B1,CALM1,CAMK2B,CHRM3,FGF13,FKBP1A,FOXO3,GNAS,HSP90AA1,KCNA1,MEF2A,PPP3CA,RYR2,ROCK2,FOXP1,EHD3,JPH1,JPH4,MTPN,ZDHHC21	23/171
6_Member	GO Biological Processes	GO:0055117	regulation of cardiac muscle contraction	-3.68061	-1.2313	147,287,444,801,2258,2280,3320,6262,30845,56704,84502	ADRA1B,ANK2,ASPH,CALM1,FGF13,FKBP1A,HSP90AA1,RYR2,EHD3,JPH1,JPH4	11/54
6_Member	GO Biological Processes	GO:0006942	regulation of striated muscle contraction	-3.67257	-1.2313	147,287,444,801,2258,2280,2778,3320,6262,30845,56704,84502	ADRA1B,ANK2,ASPH,CALM1,FGF13,FKBP1A,GNAS,HSP90AA1,RYR2,EHD3,JPH1,JPH4	12/63
6_Member	GO Biological Processes	GO:0008016	regulation of heart contraction	-3.66714	-1.2313	147,287,444,490,781,801,2258,2280,2775,3320,3752,4205,6262,6543,7068,10659,30845,55800,56704,84502	ADRA1B,ANK2,ASPH,ATP2B1,CACNA2D1,CALM1,FGF13,FKBP1A,GNAO1,HSP90AA1,KCND3,MEF2A,RYR2,SLC8A2,THRB,CELF2,EHD3,SCN3B,JPH1,JPH4	20/144
6_Member	GO Biological Processes	GO:0060402	calcium ion transport into cytosol	-3.4553	-1.06194	781,784,6262,56704,84502	CACNA2D1,CACNB3,RYR2,JPH1,JPH4	5/12
6_Member	GO Biological Processes	GO:1903522	regulation of blood circulation	-3.41798	-1.04909	147,287,444,490,781,801,2258,2280,2775,3269,3320,3752,4205,6262,6543,7068,10659,30845,55800,56704,84502,340481	ADRA1B,ANK2,ASPH,ATP2B1,CACNA2D1,CALM1,FGF13,FKBP1A,GNAO1,HRH1,HSP90AA1,KCND3,MEF2A,RYR2,SLC8A2,THRB,CELF2,EHD3,SCN3B,JPH1,JPH4,ZDHHC21	22/173
6_Member	GO Biological Processes	GO:0010882	regulation of cardiac muscle contraction by calcium ion signaling	-3.29369	-0.970555	287,444,801,2280,6262,56704,84502	ANK2,ASPH,CALM1,FKBP1A,RYR2,JPH1,JPH4	7/26
6_Member	GO Biological Processes	GO:0010880	regulation of release of sequestered calcium ion into cytosol by sarcoplasmic reticulum	-3.18522	-0.922206	287,444,801,2280,6262,56704,84502	ANK2,ASPH,CALM1,FKBP1A,RYR2,JPH1,JPH4	7/27
6_Member	GO Biological Processes	GO:0006937	regulation of muscle contraction	-3.18449	-0.922206	147,287,444,490,801,1131,2258,2280,2778,3320,3736,6262,30845,56704,84502,340481	ADRA1B,ANK2,ASPH,ATP2B1,CALM1,CHRM3,FGF13,FKBP1A,GNAS,HSP90AA1,KCNA1,RYR2,EHD3,JPH1,JPH4,ZDHHC21	16/112
6_Member	GO Biological Processes	GO:0005513	detection of calcium ion	-2.76321	-0.663862	444,801,6262,6857	ASPH,CALM1,RYR2,SYT1	4/10
6_Member	GO Biological Processes	GO:1903779	regulation of cardiac conduction	-2.66706	-0.599195	287,490,6262,6543,30845	ANK2,ATP2B1,RYR2,SLC8A2,EHD3	5/17
6_Member	GO Biological Processes	GO:0098900	regulation of action potential	-2.55562	-0.544219	287,781,784,801,2258,3786,6262,6543	ANK2,CACNA2D1,CACNB3,CALM1,FGF13,KCNQ3,RYR2,SLC8A2	8/43
6_Member	GO Biological Processes	GO:0010881	regulation of cardiac muscle contraction by regulation of the release of sequestered calcium ion	-2.43471	-0.47866	287,444,801,2280,6262	ANK2,ASPH,CALM1,FKBP1A,RYR2	5/19
7_Summary	GO Biological Processes	GO:0050807	regulation of synapse organization	-5.28822	-2.36573	576,577,627,816,1432,2823,2904,5063,6092,6453,6792,8404,8851,8976,9253,9758,9890,10152,10160,10458,22849,23327,26037,26045,26050,26115,26999,54674,55327,57496,57497,79012,84631,114798,139065,144165,2290,2915,3398,4988,6376,7732,7976,9175,26039,57465,84079	ADGRB2,ADGRB3,BDNF,CAMK2B,MAPK14,GPM6A,GRIN2B,PAK3,ROBO2,ITSN1,CDKL5,SPARCL1,CDK5R1,WASL,NUMBL,FRMPD4,PLPPR4,ABI2,FARP1,BAIAP2,CPEB3,NEDD4L,SIPA1L1,LRRTM2,SLITRK5,TANC2,CYFIP2,LRRN3,LIN7C,MRTFB,LRFN2,CAMKV,SLITRK2,SLITRK1,SLITRK4,PRICKLE1,FOXG1,GRM5,ID2,OPRM1,CX3CL1,RNF112,FZD3,MAP3K13,SS18L1,TBC1D24,ANKRD27	47/-
7_Member	GO Biological Processes	GO:0050807	regulation of synapse organization	-5.28822	-2.36573	576,577,627,816,1432,2823,2904,5063,6092,6453,6792,8404,8851,8976,9253,9758,9890,10152,10160,10458,22849,23327,26037,26045,26050,26115,26999,54674,55327,57496,57497,79012,84631,114798,139065,144165	ADGRB2,ADGRB3,BDNF,CAMK2B,MAPK14,GPM6A,GRIN2B,PAK3,ROBO2,ITSN1,CDKL5,SPARCL1,CDK5R1,WASL,NUMBL,FRMPD4,PLPPR4,ABI2,FARP1,BAIAP2,CPEB3,NEDD4L,SIPA1L1,LRRTM2,SLITRK5,TANC2,CYFIP2,LRRN3,LIN7C,MRTFB,LRFN2,CAMKV,SLITRK2,SLITRK1,SLITRK4,PRICKLE1	36/281
7_Member	GO Biological Processes	GO:0050803	regulation of synapse structure or activity	-5.07907	-2.21542	576,577,627,816,1432,2823,2904,5063,6092,6453,6792,8404,8851,8976,9253,9758,9890,10152,10160,10458,22849,23327,26037,26045,26050,26115,26999,54674,55327,57496,57497,79012,84631,114798,139065,144165	ADGRB2,ADGRB3,BDNF,CAMK2B,MAPK14,GPM6A,GRIN2B,PAK3,ROBO2,ITSN1,CDKL5,SPARCL1,CDK5R1,WASL,NUMBL,FRMPD4,PLPPR4,ABI2,FARP1,BAIAP2,CPEB3,NEDD4L,SIPA1L1,LRRTM2,SLITRK5,TANC2,CYFIP2,LRRN3,LIN7C,MRTFB,LRFN2,CAMKV,SLITRK2,SLITRK1,SLITRK4,PRICKLE1	36/287
7_Member	GO Biological Processes	GO:0099175	regulation of postsynapse organization	-3.18195	-0.922206	816,2904,5063,6453,6792,8851,8976,9253,9890,10152,10458,22849,26037,26045,26115,26999,57497,144165	CAMK2B,GRIN2B,PAK3,ITSN1,CDKL5,CDK5R1,WASL,NUMBL,PLPPR4,ABI2,BAIAP2,CPEB3,SIPA1L1,LRRTM2,TANC2,CYFIP2,LRFN2,PRICKLE1	18/134
7_Member	GO Biological Processes	GO:0051962	positive regulation of nervous system development	-2.6062	-0.56182	576,577,627,816,2290,2915,3398,4988,6092,6376,6792,7732,7976,9175,9253,10458,26039,26045,26050,54674,57465,84079,84631,114798,139065	ADGRB2,ADGRB3,BDNF,CAMK2B,FOXG1,GRM5,ID2,OPRM1,ROBO2,CX3CL1,CDKL5,RNF112,FZD3,MAP3K13,NUMBL,BAIAP2,SS18L1,LRRTM2,SLITRK5,LRRN3,TBC1D24,ANKRD27,SLITRK2,SLITRK1,SLITRK4	25/237
7_Member	GO Biological Processes	GO:0051965	positive regulation of synapse assembly	-2.11126	-0.254784	576,577,627,26045,26050,54674,84631,114798,139065	ADGRB2,ADGRB3,BDNF,LRRTM2,SLITRK5,LRRN3,SLITRK2,SLITRK1,SLITRK4	9/61
8_Summary	GO Biological Processes	GO:0045956	positive regulation of calcium ion-dependent exocytosis	-5.06143	-2.21542	774,5530,6812,6857,6860,8448,9066,785,5579,5582,9581,9899,22999,84961,134957,815,27,1012,1948,2778,5291,5532,5594,6453,7874,8720,8927,8976,9847,9892,10825,22876,23327,23332,26045,26059,27445,29978,54806,55512,57118,84079,91461,140775,163882	CACNA1B,PPP3CA,STXBP1,SYT1,SYT4,DOC2A,SYT7,CACNB4,PRKCB,PRKCG,PREPL,SV2B,RIMS1,FBXL20,STXBP5,CAMK2A,ABL2,CDH13,EFNB2,GNAS,PIK3CB,PPP3CB,MAPK1,ITSN1,USP7,MBTPS1,BSN,WASL,C2CD5,SNAP91,NEU3,INPP5F,NEDD4L,CLASP1,LRRTM2,ERC2,PCLO,UBQLN2,AHI1,SMPD3,CAMK1D,ANKRD27,PKDCC,SMCR8,CNST	45/-
8_Member	GO Biological Processes	GO:0045956	positive regulation of calcium ion-dependent exocytosis	-5.06143	-2.21542	774,5530,6812,6857,6860,8448,9066	CACNA1B,PPP3CA,STXBP1,SYT1,SYT4,DOC2A,SYT7	7/15
8_Member	GO Biological Processes	GO:2000300	regulation of synaptic vesicle exocytosis	-5.01263	-2.20612	774,785,5530,5579,5582,6857,6860,9581,9899,22999,84961,134957	CACNA1B,CACNB4,PPP3CA,PRKCB,PRKCG,SYT1,SYT4,PREPL,SV2B,RIMS1,FBXL20,STXBP5	12/47
8_Member	GO Biological Processes	GO:0046928	regulation of neurotransmitter secretion	-4.15632	-1.56787	774,785,815,5530,5579,5582,6812,6857,6860,9581,9899,22999,84961,134957	CACNA1B,CACNB4,CAMK2A,PPP3CA,PRKCB,PRKCG,STXBP1,SYT1,SYT4,PREPL,SV2B,RIMS1,FBXL20,STXBP5	14/74
8_Member	GO Biological Processes	GO:0060627	regulation of vesicle-mediated transport	-3.87186	-1.34708	27,774,785,1012,1948,2778,5291,5530,5532,5579,5582,5594,6453,6812,6857,6860,7874,8448,8720,8927,8976,9066,9581,9847,9892,9899,10825,22876,22999,23327,23332,26045,26059,27445,29978,54806,55512,57118,84079,84961,91461,134957,140775,163882	ABL2,CACNA1B,CACNB4,CDH13,EFNB2,GNAS,PIK3CB,PPP3CA,PPP3CB,PRKCB,PRKCG,MAPK1,ITSN1,STXBP1,SYT1,SYT4,USP7,DOC2A,MBTPS1,BSN,WASL,SYT7,PREPL,C2CD5,SNAP91,SV2B,NEU3,INPP5F,RIMS1,NEDD4L,CLASP1,LRRTM2,ERC2,PCLO,UBQLN2,AHI1,SMPD3,CAMK1D,ANKRD27,FBXL20,PKDCC,STXBP5,SMCR8,CNST	44/429
8_Member	GO Biological Processes	GO:0031338	regulation of vesicle fusion	-3.77464	-1.2785	6812,6857,6860,8448,9066,9847,26059,84079	STXBP1,SYT1,SYT4,DOC2A,SYT7,C2CD5,ERC2,ANKRD27	8/29
8_Member	GO Biological Processes	GO:1903235	positive regulation of calcium ion-dependent exocytosis of neurotransmitter	-3.72211	-1.25285	774,5530,6857	CACNA1B,PPP3CA,SYT1	3/3
8_Member	GO Biological Processes	GO:1903305	regulation of regulated secretory pathway	-3.49171	-1.08691	774,785,5530,5579,5582,6812,6857,6860,8448,9066,9581,9899,22999,84961,134957	CACNA1B,CACNB4,PPP3CA,PRKCB,PRKCG,STXBP1,SYT1,SYT4,DOC2A,SYT7,PREPL,SV2B,RIMS1,FBXL20,STXBP5	15/95
8_Member	GO Biological Processes	GO:0051588	regulation of neurotransmitter transport	-3.4362	-1.0533	774,785,815,5530,5579,5582,6812,6857,6860,9581,9899,22999,84961,134957	CACNA1B,CACNB4,CAMK2A,PPP3CA,PRKCB,PRKCG,STXBP1,SYT1,SYT4,PREPL,SV2B,RIMS1,FBXL20,STXBP5	14/86
8_Member	GO Biological Processes	GO:0031630	regulation of synaptic vesicle fusion to presynaptic active zone membrane	-3.29715	-0.970555	6812,6857,6860,8448,9066,26059	STXBP1,SYT1,SYT4,DOC2A,SYT7,ERC2	6/19
8_Member	GO Biological Processes	GO:1901632	regulation of synaptic vesicle membrane organization	-3.29715	-0.970555	6812,6857,6860,8448,9066,26059	STXBP1,SYT1,SYT4,DOC2A,SYT7,ERC2	6/19
8_Member	GO Biological Processes	GO:0017157	regulation of exocytosis	-3.1172	-0.912757	774,785,5530,5579,5582,6812,6857,6860,8448,9066,9581,9899,22999,23332,27445,55512,84961,134957,140775	CACNA1B,CACNB4,PPP3CA,PRKCB,PRKCG,STXBP1,SYT1,SYT4,DOC2A,SYT7,PREPL,SV2B,RIMS1,CLASP1,PCLO,SMPD3,FBXL20,STXBP5,SMCR8	19/147
8_Member	GO Biological Processes	GO:2000302	positive regulation of synaptic vesicle exocytosis	-2.76021	-0.663862	774,5530,6857	CACNA1B,PPP3CA,SYT1	3/5
8_Member	GO Biological Processes	GO:0031632	positive regulation of synaptic vesicle fusion to presynaptic active zone membrane	-2.58702	-0.556818	6857,6860,8448,9066	SYT1,SYT4,DOC2A,SYT7	4/11
8_Member	GO Biological Processes	GO:0099502	calcium-dependent activation of synaptic vesicle fusion	-2.58702	-0.556818	6857,6860,8448,9066	SYT1,SYT4,DOC2A,SYT7	4/11
8_Member	GO Biological Processes	GO:1901634	positive regulation of synaptic vesicle membrane organization	-2.58702	-0.556818	6857,6860,8448,9066	SYT1,SYT4,DOC2A,SYT7	4/11
8_Member	GO Biological Processes	GO:1903307	positive regulation of regulated secretory pathway	-2.55532	-0.544219	774,5530,6812,6857,6860,8448,9066	CACNA1B,PPP3CA,STXBP1,SYT1,SYT4,DOC2A,SYT7	7/34
8_Member	GO Biological Processes	GO:0031340	positive regulation of vesicle fusion	-2.54655	-0.544111	6857,6860,8448,9066,9847	SYT1,SYT4,DOC2A,SYT7,C2CD5	5/18
8_Member	GO Biological Processes	GO:0045921	positive regulation of exocytosis	-2.52538	-0.530334	774,5530,6812,6857,6860,8448,9066,23332,55512,134957	CACNA1B,PPP3CA,STXBP1,SYT1,SYT4,DOC2A,SYT7,CLASP1,SMPD3,STXBP5	10/63
8_Member	GO Biological Processes	GO:0017158	regulation of calcium ion-dependent exocytosis	-2.48009	-0.514034	774,5530,6812,6857,6860,8448,9066	CACNA1B,PPP3CA,STXBP1,SYT1,SYT4,DOC2A,SYT7	7/35
8_Member	GO Biological Processes	GO:1903233	regulation of calcium ion-dependent exocytosis of neurotransmitter	-2.25401	-0.361952	774,5530,6857	CACNA1B,PPP3CA,SYT1	3/7
9_Summary	GO Biological Processes	GO:0019722	calcium-mediated signaling	-4.88848	-2.10046	287,444,576,801,1131,2280,2890,2892,2898,2903,2904,3708,5530,5532,6262,11163,56704,84502,283455,490,774,777,781,784,785,815,2823,4988,5332,5579,6543,10368,30001,57620,1432,2258,4205,5295,6376,7871,8660,9747,9847,10580,10776,23204,23327,57120,57628,3736,3752,3778,3786,6326,6328,6616,10479,23416,26504,54602,55800,57282,94081,343450,816,1272	ANK2,ASPH,ADGRB2,CALM1,CHRM3,FKBP1A,GRIA1,GRIA3,GRIK2,GRIN2A,GRIN2B,ITPR1,PPP3CA,PPP3CB,RYR2,NUDT4,JPH1,JPH4,KSR2,ATP2B1,CACNA1B,CACNA1E,CACNA2D1,CACNB3,CACNB4,CAMK2A,GPM6A,OPRM1,PLCB4,PRKCB,SLC8A2,CACNG3,ERO1A,STIM2,MAPK14,FGF13,MEF2A,PIK3R1,CX3CL1,SLMAP,IRS2,TCAF1,C2CD5,SORBS1,ARPP19,ARL6IP1,NEDD4L,GOPC,DPP10,KCNA1,KCND3,KCNMA1,KCNQ3,SCN2A,SCN3A,SNAP25,SLC9A6,KCNH3,CNNM4,NDFIP2,SCN3B,SLC4A10,SF…	66/-
9_Member	GO Biological Processes	GO:0019722	calcium-mediated signaling	-4.88848	-2.10046	287,444,576,801,1131,2280,2890,2892,2898,2903,2904,3708,5530,5532,6262,11163,56704,84502,283455	ANK2,ASPH,ADGRB2,CALM1,CHRM3,FKBP1A,GRIA1,GRIA3,GRIK2,GRIN2A,GRIN2B,ITPR1,PPP3CA,PPP3CB,RYR2,NUDT4,JPH1,JPH4,KSR2	19/109
9_Member	GO Biological Processes	GO:0006816	calcium ion transport	-3.95793	-1.41295	287,444,490,774,777,781,784,785,815,2823,2903,2904,3708,4988,5332,5530,5579,6262,6543,10368,30001,56704,57620,84502	ANK2,ASPH,ATP2B1,CACNA1B,CACNA1E,CACNA2D1,CACNB3,CACNB4,CAMK2A,GPM6A,GRIN2A,GRIN2B,ITPR1,OPRM1,PLCB4,PPP3CA,PRKCB,RYR2,SLC8A2,CACNG3,ERO1A,JPH1,STIM2,JPH4	24/181
9_Member	GO Biological Processes	GO:0097553	calcium ion transmembrane import into cytosol	-3.75026	-1.26963	774,777,781,784,2903,2904,3708,5332,6262,6543,30001,56704,84502	CACNA1B,CACNA1E,CACNA2D1,CACNB3,GRIN2A,GRIN2B,ITPR1,PLCB4,RYR2,SLC8A2,ERO1A,JPH1,JPH4	13/71
9_Member	GO Biological Processes	GO:0034762	regulation of transmembrane transport	-3.69561	-1.23495	287,444,781,784,801,1432,2258,2280,2890,2903,2904,4205,4988,5295,5530,5532,5579,6262,6376,7871,8660,9747,9847,10368,10580,10776,23204,23327,56704,57120,57620,57628,84502	ANK2,ASPH,CACNA2D1,CACNB3,CALM1,MAPK14,FGF13,FKBP1A,GRIA1,GRIN2A,GRIN2B,MEF2A,OPRM1,PIK3R1,PPP3CA,PPP3CB,PRKCB,RYR2,CX3CL1,SLMAP,IRS2,TCAF1,C2CD5,CACNG3,SORBS1,ARPP19,ARL6IP1,NEDD4L,JPH1,GOPC,STIM2,DPP10,JPH4	33/296
9_Member	GO Biological Processes	GO:0070588	calcium ion transmembrane transport	-3.42834	-1.0525	444,490,774,777,781,784,785,2823,2903,2904,3708,4988,5332,6262,6543,10368,30001,56704,57620,84502	ASPH,ATP2B1,CACNA1B,CACNA1E,CACNA2D1,CACNB3,CACNB4,GPM6A,GRIN2A,GRIN2B,ITPR1,OPRM1,PLCB4,RYR2,SLC8A2,CACNG3,ERO1A,JPH1,STIM2,JPH4	20/150
9_Member	GO Biological Processes	GO:0030001	metal ion transport	-2.94455	-0.780643	287,444,490,774,777,781,784,785,815,2258,2823,2903,2904,3708,3736,3752,3778,3786,4988,5332,5530,5579,6262,6326,6328,6543,6616,10368,10479,23327,23416,26504,30001,54602,55800,56704,57282,57620,84502,94081,343450	ANK2,ASPH,ATP2B1,CACNA1B,CACNA1E,CACNA2D1,CACNB3,CACNB4,CAMK2A,FGF13,GPM6A,GRIN2A,GRIN2B,ITPR1,KCNA1,KCND3,KCNMA1,KCNQ3,OPRM1,PLCB4,PPP3CA,PRKCB,RYR2,SCN2A,SCN3A,SLC8A2,SNAP25,CACNG3,SLC9A6,NEDD4L,KCNH3,CNNM4,ERO1A,NDFIP2,SCN3B,JPH1,SLC4A10,STIM2,JPH4,SFXN1,KCNT2	41/433
9_Member	GO Biological Processes	GO:0034765	regulation of monoatomic ion transmembrane transport	-2.32416	-0.391453	287,444,781,784,801,2258,2280,2890,2903,2904,5530,5532,6262,6376,7871,9747,23327,56704,57120,57620,57628,84502	ANK2,ASPH,CACNA2D1,CACNB3,CALM1,FGF13,FKBP1A,GRIA1,GRIN2A,GRIN2B,PPP3CA,PPP3CB,RYR2,CX3CL1,SLMAP,TCAF1,NEDD4L,JPH1,GOPC,STIM2,DPP10,JPH4	22/210
9_Member	GO Biological Processes	GO:0043269	regulation of monoatomic ion transport	-2.03303	-0.203252	287,444,490,781,784,801,815,816,1272,2258,2280,2890,2903,2904,5530,5532,6262,6376,7871,9747,23327,55800,56704,57120,57620,57628,84502	ANK2,ASPH,ATP2B1,CACNA2D1,CACNB3,CALM1,CAMK2A,CAMK2B,CNTN1,FGF13,FKBP1A,GRIA1,GRIN2A,GRIN2B,PPP3CA,PPP3CB,RYR2,CX3CL1,SLMAP,TCAF1,NEDD4L,SCN3B,JPH1,GOPC,STIM2,DPP10,JPH4	27/290
10_Summary	GO Biological Processes	GO:0048858	cell projection morphogenesis	-4.84551	-2.07522	107,627,1123,1272,1948,2131,2290,2823,4133,4205,4753,5063,5530,5532,5728,6092,6812,7976,8851,8936,8976,8997,9211,9253,9890,10006,10152,10160,10458,10479,10678,10752,10787,23230,26050,26999,50944,64283,84079,84570,84631,90249,114798,139065,144165,440275,494470,815,996,2932,4685,7443,23271,23327,26039,26258,29967,51560,57465,114787,164832,3398,87,1008,1012,1432,3708,10486	ADCY1,BDNF,CHN1,CNTN1,EFNB2,EXT1,FOXG1,GPM6A,MAP2,MEF2A,NELL2,PAK3,PPP3CA,PPP3CB,PTEN,ROBO2,STXBP1,FZD3,CDK5R1,WASF1,WASL,KALRN,LGI1,NUMBL,PLPPR4,ABI1,ABI2,FARP1,BAIAP2,SLC9A6,B3GNT2,CHL1,NCKAP1,VPS13A,SLITRK5,CYFIP2,SHANK1,ARHGEF28,ANKRD27,COL25A1,SLITRK2,UNC5A,SLITRK1,SLITRK4,PRICKLE1,EIF2AK4,ARK2C,CAMK2A,CDC27,GSK3B,NCAM2,VRK1,CAMSAP2,NEDD4L,SS18L1,BLOC1S6,LRP12,RAB6B,TBC1D24,GPRIN1,LONRF2,ID2…	68/-
10_Member	GO Biological Processes	GO:0048858	cell projection morphogenesis	-4.84551	-2.07522	107,627,1123,1272,1948,2131,2290,2823,4133,4205,4753,5063,5530,5532,5728,6092,6812,7976,8851,8936,8976,8997,9211,9253,9890,10006,10152,10160,10458,10479,10678,10752,10787,23230,26050,26999,50944,64283,84079,84570,84631,90249,114798,139065,144165,440275,494470	ADCY1,BDNF,CHN1,CNTN1,EFNB2,EXT1,FOXG1,GPM6A,MAP2,MEF2A,NELL2,PAK3,PPP3CA,PPP3CB,PTEN,ROBO2,STXBP1,FZD3,CDK5R1,WASF1,WASL,KALRN,LGI1,NUMBL,PLPPR4,ABI1,ABI2,FARP1,BAIAP2,SLC9A6,B3GNT2,CHL1,NCKAP1,VPS13A,SLITRK5,CYFIP2,SHANK1,ARHGEF28,ANKRD27,COL25A1,SLITRK2,UNC5A,SLITRK1,SLITRK4,PRICKLE1,EIF2AK4,ARK2C	47/428
10_Member	GO Biological Processes	GO:0031175	neuron projection development	-4.79022	-2.05306	107,627,815,996,1123,1272,1948,2131,2290,2823,2932,4133,4205,4685,4753,5063,5530,5532,5728,6092,6812,7443,7976,8851,8936,8976,8997,9211,9253,9890,10006,10160,10458,10479,10678,10752,10787,23230,23271,23327,26039,26050,26258,26999,29967,50944,51560,57465,64283,84079,84570,84631,90249,114787,114798,139065,144165,164832,440275,494470	ADCY1,BDNF,CAMK2A,CDC27,CHN1,CNTN1,EFNB2,EXT1,FOXG1,GPM6A,GSK3B,MAP2,MEF2A,NCAM2,NELL2,PAK3,PPP3CA,PPP3CB,PTEN,ROBO2,STXBP1,VRK1,FZD3,CDK5R1,WASF1,WASL,KALRN,LGI1,NUMBL,PLPPR4,ABI1,FARP1,BAIAP2,SLC9A6,B3GNT2,CHL1,NCKAP1,VPS13A,CAMSAP2,NEDD4L,SS18L1,SLITRK5,BLOC1S6,CYFIP2,LRP12,SHANK1,RAB6B,TBC1D24,ARHGEF28,ANKRD27,COL25A1,SLITRK2,UNC5A,GPRIN1,SLITRK1,SLITRK4,PRICKLE1,LONRF2,EIF2AK4,ARK2C	60/598
10_Member	GO Biological Processes	GO:0048812	neuron projection morphogenesis	-4.77809	-2.05306	107,627,1123,1272,1948,2131,2290,2823,4133,4205,4753,5063,5530,5532,5728,6092,6812,7976,8851,8936,8976,8997,9211,9253,9890,10006,10160,10458,10479,10678,10752,10787,23230,26050,26999,50944,64283,84079,84570,84631,90249,114798,139065,144165,440275,494470	ADCY1,BDNF,CHN1,CNTN1,EFNB2,EXT1,FOXG1,GPM6A,MAP2,MEF2A,NELL2,PAK3,PPP3CA,PPP3CB,PTEN,ROBO2,STXBP1,FZD3,CDK5R1,WASF1,WASL,KALRN,LGI1,NUMBL,PLPPR4,ABI1,FARP1,BAIAP2,SLC9A6,B3GNT2,CHL1,NCKAP1,VPS13A,SLITRK5,CYFIP2,SHANK1,ARHGEF28,ANKRD27,COL25A1,SLITRK2,UNC5A,SLITRK1,SLITRK4,PRICKLE1,EIF2AK4,ARK2C	46/418
10_Member	GO Biological Processes	GO:0120039	plasma membrane bounded cell projection morphogenesis	-4.6465	-1.95786	107,627,1123,1272,1948,2131,2290,2823,4133,4205,4753,5063,5530,5532,5728,6092,6812,7976,8851,8936,8976,8997,9211,9253,9890,10006,10160,10458,10479,10678,10752,10787,23230,26050,26999,50944,64283,84079,84570,84631,90249,114798,139065,144165,440275,494470	ADCY1,BDNF,CHN1,CNTN1,EFNB2,EXT1,FOXG1,GPM6A,MAP2,MEF2A,NELL2,PAK3,PPP3CA,PPP3CB,PTEN,ROBO2,STXBP1,FZD3,CDK5R1,WASF1,WASL,KALRN,LGI1,NUMBL,PLPPR4,ABI1,FARP1,BAIAP2,SLC9A6,B3GNT2,CHL1,NCKAP1,VPS13A,SLITRK5,CYFIP2,SHANK1,ARHGEF28,ANKRD27,COL25A1,SLITRK2,UNC5A,SLITRK1,SLITRK4,PRICKLE1,EIF2AK4,ARK2C	46/423
10_Member	GO Biological Processes	GO:0048667	cell morphogenesis involved in neuron differentiation	-4.12642	-1.54925	107,627,1123,1272,1948,2131,2290,3398,4133,4205,4753,5063,5530,5532,5728,6092,6812,7976,8851,8976,8997,9211,9253,9890,10006,10160,10458,10479,10678,10752,26050,26999,50944,64283,84570,84631,90249,114798,139065,144165,494470	ADCY1,BDNF,CHN1,CNTN1,EFNB2,EXT1,FOXG1,ID2,MAP2,MEF2A,NELL2,PAK3,PPP3CA,PPP3CB,PTEN,ROBO2,STXBP1,FZD3,CDK5R1,WASL,KALRN,LGI1,NUMBL,PLPPR4,ABI1,FARP1,BAIAP2,SLC9A6,B3GNT2,CHL1,SLITRK5,CYFIP2,SHANK1,ARHGEF28,COL25A1,SLITRK2,UNC5A,SLITRK1,SLITRK4,PRICKLE1,ARK2C	41/380
10_Member	GO Biological Processes	GO:0000902	cell morphogenesis	-3.61447	-1.1866	87,107,627,1008,1012,1123,1272,1432,1948,2131,2290,2823,3398,3708,4133,4205,4753,5063,5530,5532,5728,6092,6812,7976,8851,8936,8976,8997,9211,9253,9890,10006,10152,10160,10458,10479,10486,10678,10752,10787,23230,26050,26999,50944,64283,84079,84570,84631,90249,114798,139065,144165,440275,494470	ACTN1,ADCY1,BDNF,CDH10,CDH13,CHN1,CNTN1,MAPK14,EFNB2,EXT1,FOXG1,GPM6A,ID2,ITPR1,MAP2,MEF2A,NELL2,PAK3,PPP3CA,PPP3CB,PTEN,ROBO2,STXBP1,FZD3,CDK5R1,WASF1,WASL,KALRN,LGI1,NUMBL,PLPPR4,ABI1,ABI2,FARP1,BAIAP2,SLC9A6,CAP2,B3GNT2,CHL1,NCKAP1,VPS13A,SLITRK5,CYFIP2,SHANK1,ARHGEF28,ANKRD27,COL25A1,SLITRK2,UNC5A,SLITRK1,SLITRK4,PRICKLE1,EIF2AK4,ARK2C	54/575
10_Member	GO Biological Processes	GO:0007409	axonogenesis	-3.35401	-0.998688	107,627,1123,1272,1948,2131,2290,4753,5063,5532,5728,6092,6812,7976,8851,8997,9211,9253,9890,10458,10479,10678,10752,26050,26999,64283,84570,84631,90249,114798,139065,144165,494470	ADCY1,BDNF,CHN1,CNTN1,EFNB2,EXT1,FOXG1,NELL2,PAK3,PPP3CB,PTEN,ROBO2,STXBP1,FZD3,CDK5R1,KALRN,LGI1,NUMBL,PLPPR4,BAIAP2,SLC9A6,B3GNT2,CHL1,SLITRK5,CYFIP2,ARHGEF28,COL25A1,SLITRK2,UNC5A,SLITRK1,SLITRK4,PRICKLE1,ARK2C	33/309
10_Member	GO Biological Processes	GO:0061564	axon development	-3.22541	-0.922206	107,627,1123,1272,1948,2131,2290,4685,4753,5063,5532,5728,6092,6812,7976,8851,8997,9211,9253,9890,10458,10479,10678,10752,23271,26050,26999,57465,64283,84570,84631,90249,114798,139065,144165,494470	ADCY1,BDNF,CHN1,CNTN1,EFNB2,EXT1,FOXG1,NCAM2,NELL2,PAK3,PPP3CB,PTEN,ROBO2,STXBP1,FZD3,CDK5R1,KALRN,LGI1,NUMBL,PLPPR4,BAIAP2,SLC9A6,B3GNT2,CHL1,CAMSAP2,SLITRK5,CYFIP2,TBC1D24,ARHGEF28,COL25A1,SLITRK2,UNC5A,SLITRK1,SLITRK4,PRICKLE1,ARK2C	36/353
11_Summary	GO Biological Processes	GO:0016079	synaptic vesicle exocytosis	-4.71501	-2.00917	6616,6812,6857,6860,8448,9066,9900,22999,23025,23167,26059,26258,27445,273,526,6453,8120,8927,10947,57465,55327,801,2775,54536,54843,3786,5532,9522,22841,134957,6511,9899,23327,144402,5743,55512,387597,26115,785,1131,2778,4253,8648,23230,50640,139596,144165,196500,490,3752,6543,343450	SNAP25,STXBP1,SYT1,SYT4,DOC2A,SYT7,SV2A,RIMS1,UNC13A,EFR3A,ERC2,BLOC1S6,PCLO,AMPH,ATP6V1B2,ITSN1,AP3B2,BSN,AP3M2,TBC1D24,LIN7C,CALM1,GNAO1,EXOC6,SYTL2,KCNQ3,PPP3CB,SCAMP1,RAB11FIP2,STXBP5,SLC1A6,SV2B,NEDD4L,CPNE8,PTGS2,SMPD3,ILDR2,TANC2,CACNB4,CHRM3,GNAS,MIA2,NCOA1,VPS13A,PNPLA8,UPRT,PRICKLE1,PIANP,ATP2B1,KCND3,SLC8A2,KCNT2	52/-
11_Member	GO Biological Processes	GO:0016079	synaptic vesicle exocytosis	-4.71501	-2.00917	6616,6812,6857,6860,8448,9066,9900,22999,23025,23167,26059,26258,27445	SNAP25,STXBP1,SYT1,SYT4,DOC2A,SYT7,SV2A,RIMS1,UNC13A,EFR3A,ERC2,BLOC1S6,PCLO	13/58
11_Member	GO Biological Processes	GO:0016082	synaptic vesicle priming	-4.25586	-1.64393	6616,6812,9900,22999,23025,23167,26059	SNAP25,STXBP1,SV2A,RIMS1,UNC13A,EFR3A,ERC2	7/19
11_Member	GO Biological Processes	GO:0099504	synaptic vesicle cycle	-4.10427	-1.5381	273,526,6453,6616,6812,6857,6860,8120,8448,8927,9066,9900,10947,22999,23025,23167,26059,26258,27445,57465	AMPH,ATP6V1B2,ITSN1,SNAP25,STXBP1,SYT1,SYT4,AP3B2,DOC2A,BSN,SYT7,SV2A,AP3M2,RIMS1,UNC13A,EFR3A,ERC2,BLOC1S6,PCLO,TBC1D24	20/134
11_Member	GO Biological Processes	GO:0007269	neurotransmitter secretion	-3.77589	-1.2785	6616,6812,6857,6860,8448,9066,9900,22999,23025,23167,26059,26258,27445,55327	SNAP25,STXBP1,SYT1,SYT4,DOC2A,SYT7,SV2A,RIMS1,UNC13A,EFR3A,ERC2,BLOC1S6,PCLO,LIN7C	14/80
11_Member	GO Biological Processes	GO:0099643	signal release from synapse	-3.77589	-1.2785	6616,6812,6857,6860,8448,9066,9900,22999,23025,23167,26059,26258,27445,55327	SNAP25,STXBP1,SYT1,SYT4,DOC2A,SYT7,SV2A,RIMS1,UNC13A,EFR3A,ERC2,BLOC1S6,PCLO,LIN7C	14/80
[truncated: 74 more rows]

## Sheet: Module 8
GroupID	Category	Term	Description	LogP	Log(q-value)	Genes	Symbols	InTerm_InList
[truncated: 135 more rows]

[truncated: 11 more sheets: Module 9, Module 10, Module 11, Module 12, Module 13, Module 14, Module 15, Module 16, Module 17, Module 18, Module 19]
